# Supplementary material for: IL-6 in the infarcted heart is preferentially formed by fibroblasts and modulated by purinergic signaling
Source: J Clin Invest. 2023 Jun 1;133(11):e163799. doi: 10.1172/JCI163799 (PMC10232006; doi:10.1172/JCI163799)
Supplement: Supplemental data set 1 [file jci-133-163799-s113.xlsx]

## Sheet: EPDC_aCF_MiCD45_new.integrated.
	p_val	avg_log2FC	pct.1	pct.2	p_val_adj	cluster	gene
Gsn	0	2.89656	0.998	0.889	0	0	Gsn
Smoc2	0	2.30867	0.943	0.366	0	0	Smoc2
Sparcl1	0	2.13978	0.958	0.33	0	0	Sparcl1
Pi16	0	2.03357	0.955	0.488	0	0	Pi16
Gstm1	0	1.91967	0.93	0.515	0	0	Gstm1
Abca8a	0	1.82096	0.879	0.231	0	0	Abca8a
Dpep1	0	1.77708	0.881	0.367	0	0	Dpep1
Dcn	0	1.7576	0.996	0.675	0	0	Dcn
Htra3	0	1.70656	0.954	0.499	0	0	Htra3
Clec3b	0	1.69305	0.808	0.303	0	0	Clec3b
Ltbp4	0	1.61952	0.951	0.46	0	0	Ltbp4
Cd34	0	1.61076	0.96	0.505	0	0	Cd34
G0s2	0	1.57043	0.727	0.218	0	0	G0s2
Col15a1	0	1.56774	0.928	0.426	0	0	Col15a1
Crispld2	0	1.55095	0.824	0.317	0	0	Crispld2
Cygb	0	1.53586	0.959	0.487	0	0	Cygb
Entpd2	0	1.4663	0.895	0.351	0	0	Entpd2
Tnxb	0	1.46314	0.785	0.215	0	0	Tnxb
Meox1	0	1.45352	0.754	0.341	0	0	Meox1
Pcolce	0	1.43301	0.991	0.615	0	0	Pcolce
Lamc1	0	1.41469	0.926	0.506	0	0	Lamc1
Pmp22	0	1.41072	0.963	0.678	0	0	Pmp22
Ms4a4d	0	1.40793	0.814	0.293	0	0	Ms4a4d
Gpx3	0	1.40659	0.992	0.693	0	0	Gpx3
Prelp	0	1.40597	0.9	0.373	0	0	Prelp
Ace	0	1.39895	0.82	0.284	0	0	Ace
Adamts5	0	1.39124	0.789	0.311	0	0	Adamts5
Hsd11b1	0	1.3854	0.459	0.08	0	0	Hsd11b1
Islr	0	1.37218	0.89	0.412	0	0	Islr
Pla1a	0	1.32732	0.689	0.166	0	0	Pla1a
Rarres2	0	1.31753	0.975	0.542	0	0	Rarres2
Lum	0	1.3165	0.993	0.61	0	0	Lum
Serping1	0	1.31646	0.991	0.594	0	0	Serping1
Sdc2	0	1.31565	0.957	0.537	0	0	Sdc2
Crip2	0	1.31196	0.971	0.576	0	0	Crip2
Col8a1	0	1.28132	0.91	0.486	0	0	Col8a1
Col4a1	0	1.27317	0.916	0.46	0	0	Col4a1
Lama2	0	1.26175	0.814	0.3	0	0	Lama2
Lamb1	0	1.26169	0.811	0.403	0	0	Lamb1
Ackr4	0	1.2513	0.589	0.105	0	0	Ackr4
Vwa1	0	1.24163	0.649	0.125	0	0	Vwa1
Pcsk6	0	1.23133	0.68	0.174	0	0	Pcsk6
Oaf	0	1.22712	0.922	0.515	0	0	Oaf
Zbtb20	0	1.20589	0.967	0.652	0	0	Zbtb20
Mfap5	0	1.201	0.989	0.617	0	0	Mfap5
Pcolce2	0	1.18496	0.818	0.369	0	0	Pcolce2
Plpp3	0	1.18329	0.843	0.397	0	0	Plpp3
Igfbp7	0	1.18142	0.997	0.691	0	0	Igfbp7
Col6a2	0	1.18125	0.938	0.554	0	0	Col6a2
Col6a1	0	1.16661	0.96	0.57	0	0	Col6a1
Camk2n1	0	1.16554	0.724	0.265	0	0	Camk2n1
Fbln2	0	1.15854	0.953	0.571	0	0	Fbln2
Nid1	0	1.15497	0.913	0.502	0	0	Nid1
Cst6	0	1.14676	0.441	0.169	0	0	Cst6
Lpl	0	1.14408	0.841	0.489	0	0	Lpl
Tcf4	0	1.14171	0.941	0.708	0	0	Tcf4
Selenbp1	0	1.13785	0.671	0.323	0	0	Selenbp1
Fxyd1	0	1.13606	0.938	0.501	0	0	Fxyd1
Serpine2	0	1.13477	0.931	0.447	0	0	Serpine2
Cpq	0	1.11897	0.899	0.556	0	0	Cpq
Ramp2	0	1.11181	0.798	0.351	0	0	Ramp2
Slc43a3	0	1.11084	0.873	0.471	0	0	Slc43a3
Qpct	0	1.11041	0.751	0.289	0	0	Qpct
Fibin	0	1.10838	0.757	0.363	0	0	Fibin
Bgn	0	1.10368	0.993	0.652	0	0	Bgn
Kcnk2	0	1.10194	0.498	0.093	0	0	Kcnk2
Tcf21	0	1.08335	0.805	0.37	0	0	Tcf21
Pam	0	1.08212	0.911	0.558	0	0	Pam
Gpm6b	0	1.07927	0.904	0.475	0	0	Gpm6b
Mmp2	0	1.07024	0.946	0.535	0	0	Mmp2
6030408B16Rik	0	1.0661	0.513	0.089	0	0	6030408B16Rik
Emp1	0	1.06392	0.919	0.632	0	0	Emp1
Lhfp	0	1.06251	0.97	0.578	0	0	Lhfp
Cp	0	1.0597	0.759	0.358	0	0	Cp
Spry1	0	1.0455	0.705	0.264	0	0	Spry1
S100a16	0	1.04116	0.921	0.556	0	0	S100a16
Tppp3	0	1.0387	0.691	0.366	0	0	Tppp3
Adamtsl2	0	1.03625	0.622	0.238	0	0	Adamtsl2
Hspg2	0	1.02315	0.854	0.505	0	0	Hspg2
Tuba1a	0	1.0194	0.99	0.788	0	0	Tuba1a
Ckb	0	1.0049	0.879	0.764	0	0	Ckb
Cilp	0	1.00059	0.599	0.33	0	0	Cilp
Aldh1a1	0	0.997325	0.742	0.357	0	0	Aldh1a1
Igfbp4	0	0.994019	0.965	0.732	0	0	Igfbp4
Lpar1	0	0.985142	0.768	0.359	0	0	Lpar1
Angptl2	0	0.983768	0.667	0.325	0	0	Angptl2
Ccdc80	0	0.97158	0.983	0.597	0	0	Ccdc80
Ccnd1	0	0.968121	0.63	0.323	0	0	Ccnd1
Sptbn1	0	0.962976	0.914	0.612	0	0	Sptbn1
Cd9	0	0.954283	0.93	0.769	0	0	Cd9
Mgp	0	0.944438	0.985	0.671	0	0	Mgp
Cd302	0	0.938362	0.947	0.754	0	0	Cd302
Ugp2	0	0.931083	0.845	0.653	0	0	Ugp2
Cfh	0	0.930629	0.91	0.687	0	0	Cfh
Axl	0	0.912372	0.859	0.613	0	0	Axl
Lama4	0	0.910173	0.715	0.382	0	0	Lama4
Col6a3	0	0.907404	0.77	0.437	0	0	Col6a3
Ppp1r14a	0	0.903982	0.546	0.198	0	0	Ppp1r14a
Vcan	0	0.90272	0.722	0.4	0	0	Vcan
Pdlim2	0	0.902113	0.913	0.618	0	0	Pdlim2
Apod	0	0.899929	0.397	0.099	0	0	Apod
Jup	0	0.896716	0.616	0.245	0	0	Jup
Col4a2	0	0.891341	0.751	0.389	0	0	Col4a2
Mxra8	0	0.870778	0.941	0.562	0	0	Mxra8
Cyb5a	0	0.867241	0.984	0.859	0	0	Cyb5a
Heyl	0	0.861795	0.547	0.19	0	0	Heyl
Ddah2	0	0.854738	0.861	0.548	0	0	Ddah2
Fhl1	0	0.852819	0.736	0.392	0	0	Fhl1
Bmp4	0	0.847034	0.507	0.13	0	0	Bmp4
Olfml3	0	0.843898	0.917	0.67	0	0	Olfml3
Ackr3	0	0.840502	0.452	0.161	0	0	Ackr3
Mxra7	0	0.82918	0.806	0.482	0	0	Mxra7
Dpt	0	0.826922	0.978	0.558	0	0	Dpt
Rnase4	0	0.826102	0.955	0.79	0	0	Rnase4
F2r	0	0.823471	0.649	0.348	0	0	F2r
Gas1	0	0.823042	0.805	0.467	0	0	Gas1
S100a6	0	0.812803	0.998	0.908	0	0	S100a6
Loxl1	0	0.812631	0.97	0.585	0	0	Loxl1
Zeb1	0	0.812276	0.66	0.331	0	0	Zeb1
Hes1	0	0.810182	0.678	0.429	0	0	Hes1
Medag	0	0.7989	0.704	0.378	0	0	Medag
Adm	1.46e-262	0.793515	0.307	0.135	3.16e-258	0	Adm
Pdgfra	0	0.793342	0.701	0.37	0	0	Pdgfra
Lrp1	0	0.790341	0.877	0.678	0	0	Lrp1
Tmem204	0	0.790088	0.493	0.11	0	0	Tmem204
Tpst1	0	0.788801	0.727	0.459	0	0	Tpst1
Selenom	0	0.78688	0.985	0.693	0	0	Selenom
Aldh1a2	0	0.781234	0.459	0.209	0	0	Aldh1a2
Rora	0	0.778078	0.603	0.256	0	0	Rora
Gsta3	0	0.777121	0.333	0.045	0	0	Gsta3
Rhoj	0	0.775202	0.807	0.491	0	0	Rhoj
Cavin3	0	0.769417	0.956	0.599	0	0	Cavin3
Nfib	0	0.768942	0.856	0.521	0	0	Nfib
Srpx2	0	0.767544	0.803	0.418	0	0	Srpx2
Dpysl2	0	0.752102	0.768	0.607	0	0	Dpysl2
C1qtnf7	0	0.75078	0.589	0.266	0	0	C1qtnf7
Itm2a	0	0.750365	0.882	0.487	0	0	Itm2a
Phlda3	0	0.746544	0.81	0.531	0	0	Phlda3
Emilin1	0	0.740549	0.841	0.542	0	0	Emilin1
Serpinf1	0	0.739456	0.981	0.65	0	0	Serpinf1
Nfia	0	0.738426	0.789	0.516	0	0	Nfia
Atp1a2	0	0.738185	0.471	0.155	0	0	Atp1a2
Svep1	0	0.737257	0.524	0.209	0	0	Svep1
Anxa5	0	0.73338	0.995	0.948	0	0	Anxa5
C1qtnf2	0	0.733309	0.667	0.335	0	0	C1qtnf2
Dbp	1.36e-250	0.732745	0.448	0.26	2.94e-246	0	Dbp
Akap12	0	0.731054	0.597	0.279	0	0	Akap12
Matn2	0	0.729506	0.758	0.451	0	0	Matn2
Ndufa4l2	0	0.724034	0.672	0.373	0	0	Ndufa4l2
Scn7a	0	0.723637	0.534	0.209	0	0	Scn7a
Lysmd2	0	0.721723	0.585	0.295	0	0	Lysmd2
Sgce	0	0.721531	0.773	0.483	0	0	Sgce
Fbn1	0	0.719612	0.904	0.563	0	0	Fbn1
Fstl1	0	0.719029	0.978	0.604	0	0	Fstl1
Plpp1	0	0.71748	0.86	0.531	0	0	Plpp1
Gstm2	0	0.714572	0.719	0.441	0	0	Gstm2
Cyr61	6.43e-240	0.710199	0.76	0.511	1.39e-235	0	Cyr61
Ctgf	0	0.708658	0.666	0.403	0	0	Ctgf
Cebpd	5.73e-243	0.707364	0.753	0.621	1.24e-238	0	Cebpd
Mtch1	0	0.703484	0.877	0.692	0	0	Mtch1
Sod3	0	0.700975	0.826	0.475	0	0	Sod3
Slc29a1	0	0.700196	0.768	0.549	0	0	Slc29a1
Fgfr1	0	0.698741	0.753	0.47	0	0	Fgfr1
Pgf	0	0.695473	0.302	0.074	0	0	Pgf
Rgmb	0	0.693352	0.509	0.219	0	0	Rgmb
Ebf1	0	0.693006	0.866	0.503	0	0	Ebf1
Abca8b	0	0.692262	0.4	0.062	0	0	Abca8b
Ar	0	0.691147	0.514	0.219	0	0	Ar
Ifi205	0	0.689456	0.456	0.238	0	0	Ifi205
Tbx20	0	0.684935	0.589	0.274	0	0	Tbx20
Itih5	0	0.68207	0.546	0.219	0	0	Itih5
Bicc1	0	0.678974	0.795	0.493	0	0	Bicc1
Cd81	0	0.678419	0.997	0.913	0	0	Cd81
Ecm2	0	0.677844	0.613	0.298	0	0	Ecm2
Nav1	0	0.677254	0.691	0.464	0	0	Nav1
Tmem64	0	0.674714	0.542	0.291	0	0	Tmem64
Nfic	0	0.669815	0.804	0.651	0	0	Nfic
Aldh2	0	0.668146	0.877	0.738	0	0	Aldh2
Myadm	0	0.668105	0.802	0.596	0	0	Myadm
Col4a4	0	0.662639	0.394	0.059	0	0	Col4a4
Ndn	0	0.660671	0.635	0.373	0	0	Ndn
Hmcn2	0	0.65496	0.327	0.039	0	0	Hmcn2
1500009L16Rik	0	0.654059	0.481	0.165	0	0	1500009L16Rik
Eng	0	0.649791	0.631	0.374	0	0	Eng
Nbl1	0	0.648741	0.627	0.383	0	0	Nbl1
Socs2	0	0.648284	0.756	0.475	0	0	Socs2
Aspn	0	0.64803	0.912	0.528	0	0	Aspn
Arhgef40	0	0.646014	0.607	0.337	0	0	Arhgef40
Ecm1	0	0.63923	0.944	0.781	0	0	Ecm1
Atf5	0	0.638612	0.453	0.251	0	0	Atf5
Naalad2	0	0.638535	0.577	0.294	0	0	Naalad2
Abca6	0	0.638337	0.34	0.059	0	0	Abca6
Ptgis	0	0.63412	0.878	0.545	0	0	Ptgis
Ier2	6.74e-154	0.633812	0.823	0.73	1.46e-149	0	Ier2
Igfbp6	0	0.633153	0.788	0.472	0	0	Igfbp6
Ly6a	0	0.632325	0.794	0.566	0	0	Ly6a
2007-09-01	0	0.632231	0.961	0.852	0	0	2007-09-01
Aes	0	0.631923	0.892	0.777	0	0	Aes
Klf4	1.1e-288	0.631389	0.661	0.457	2.37e-284	0	Klf4
Slc1a5	0	0.626912	0.686	0.468	0	0	Slc1a5
S100a10	0	0.626571	0.979	0.877	0	0	S100a10
Cyth3	0	0.625978	0.583	0.325	0	0	Cyth3
Plxdc2	0	0.622195	0.737	0.461	0	0	Plxdc2
Eva1b	0	0.622045	0.869	0.645	0	0	Eva1b
Cdc42ep2	0	0.619169	0.537	0.298	0	0	Cdc42ep2
Dbn1	0	0.617338	0.686	0.454	0	0	Dbn1
Ogn	0	0.61693	0.934	0.522	0	0	Ogn
Ndrg2	0	0.615293	0.612	0.358	0	0	Ndrg2
Sntb2	0	0.614047	0.676	0.453	0	0	Sntb2
Klf9	0	0.610004	0.625	0.41	0	0	Klf9
Creb3l2	0	0.609047	0.597	0.361	0	0	Creb3l2
Scara5	0	0.608591	0.311	0.06	0	0	Scara5
Gng11	0	0.608398	0.82	0.489	0	0	Gng11
Nr1d1	0	0.605922	0.447	0.188	0	0	Nr1d1
Fbln5	0	0.604947	0.81	0.45	0	0	Fbln5
Loxl2	0	0.601924	0.673	0.418	0	0	Loxl2
Uap1	0	0.600417	0.741	0.499	0	0	Uap1
Fkbp1a	0	0.599557	0.972	0.882	0	0	Fkbp1a
Nenf	0	0.599102	0.948	0.789	0	0	Nenf
Ifngr1	0	0.594638	0.912	0.778	0	0	Ifngr1
Ptp4a1	0	0.594099	0.693	0.541	0	0	Ptp4a1
Tsc22d3	3.05e-267	0.593247	0.616	0.428	6.59e-263	0	Tsc22d3
Bhlhe40	0	0.59192	0.531	0.32	0	0	Bhlhe40
Npdc1	0	0.588802	0.786	0.517	0	0	Npdc1
Jun	1.18e-179	0.588447	0.877	0.801	2.54e-175	0	Jun
Drap1	0	0.587708	0.807	0.665	0	0	Drap1
Ppp1r2	0	0.587052	0.73	0.546	0	0	Ppp1r2
Calu	0	0.581855	0.838	0.601	0	0	Calu
Nnmt	0	0.58119	0.817	0.511	0	0	Nnmt
Rbp1	0	0.575056	0.964	0.613	0	0	Rbp1
Tril	0	0.573612	0.424	0.136	0	0	Tril
Kdelr3	0	0.573044	0.816	0.509	0	0	Kdelr3
Anxa1	0	0.570745	0.963	0.808	0	0	Anxa1
Plat	0	0.568352	0.684	0.419	0	0	Plat
Rem1	0	0.565081	0.398	0.159	0	0	Rem1
Ghr	0	0.562374	0.547	0.314	0	0	Ghr
Golim4	0	0.560138	0.628	0.412	0	0	Golim4
Bhlhe41	8.53e-149	0.559696	0.416	0.269	1.84e-144	0	Bhlhe41
Plekha6	0	0.559272	0.352	0.062	0	0	Plekha6
Phlda1	2.31e-283	0.557276	0.608	0.377	5e-279	0	Phlda1
Col5a3	0	0.557132	0.472	0.236	0	0	Col5a3
Adamts2	0	0.5563	0.864	0.532	0	0	Adamts2
Scml4	0	0.553027	0.351	0.061	0	0	Scml4
Degs1	0	0.550107	0.803	0.671	0	0	Degs1
Tusc3	0	0.548643	0.661	0.477	0	0	Tusc3
Fbln1	0	0.547994	0.88	0.543	0	0	Fbln1
Ehd2	0	0.547613	0.723	0.461	0	0	Ehd2
Lbp	0	0.547121	0.366	0.122	0	0	Lbp
Nfix	0	0.541493	0.806	0.548	0	0	Nfix
Ahnak	0	0.539746	0.889	0.766	0	0	Ahnak
Bcl7c	0	0.538757	0.726	0.55	0	0	Bcl7c
Gpr153	0	0.538452	0.485	0.267	0	0	Gpr153
Hic1	0	0.532494	0.439	0.225	0	0	Hic1
Rbms3	0	0.530611	0.604	0.37	0	0	Rbms3
Gm14005	0	0.52999	0.412	0.212	0	0	Gm14005
Gstt1	4.59e-304	0.527914	0.515	0.293	9.91e-300	0	Gstt1
Mrc2	0	0.527904	0.566	0.344	0	0	Mrc2
Stc2	0	0.525222	0.309	0.119	0	0	Stc2
Txndc5	0	0.52422	0.855	0.625	0	0	Txndc5
Ebf2	0	0.522225	0.442	0.203	0	0	Ebf2
Enpp2	0	0.522069	0.314	0.11	0	0	Enpp2
Ybx3	0	0.522067	0.666	0.477	0	0	Ybx3
Prex2	0	0.521879	0.317	0.057	0	0	Prex2
Arl1	0	0.514595	0.884	0.714	0	0	Arl1
Tprgl	0	0.513573	0.83	0.708	0	0	Tprgl
Cmklr1	0	0.513397	0.405	0.17	0	0	Cmklr1
Ptgfrn	0	0.511921	0.475	0.265	0	0	Ptgfrn
Cd55	0	0.511197	0.574	0.308	0	0	Cd55
Fkbp9	0	0.508683	0.782	0.525	0	0	Fkbp9
Prnp	1.06e-295	0.508666	0.549	0.342	2.29e-291	0	Prnp
Cdc42ep5	1.36e-302	0.507877	0.584	0.379	2.93e-298	0	Cdc42ep5
Egr1	1.88e-193	0.507214	0.746	0.567	4.06e-189	0	Egr1
F3	0	0.505432	0.321	0.126	0	0	F3
Anxa3	1.9e-112	0.502634	0.775	0.725	4.11e-108	0	Anxa3
Colec12	3.9e-266	0.501699	0.49	0.302	8.41e-262	0	Colec12
D630003M21Rik	0	0.499388	0.287	0.037	0	0	D630003M21Rik
Fxyd6	0	0.49925	0.806	0.437	0	0	Fxyd6
Tspan3	0	0.496211	0.882	0.71	0	0	Tspan3
Sulf1	1.78e-299	0.493678	0.542	0.328	3.84e-295	0	Sulf1
P3h3	1.46e-289	0.492012	0.673	0.447	3.15e-285	0	P3h3
Fam20c	0	0.487438	0.408	0.203	0	0	Fam20c
Lamb2	4.29e-262	0.486846	0.539	0.342	9.27e-258	0	Lamb2
Ngf	7.76e-249	0.486337	0.393	0.209	1.67e-244	0	Ngf
Fkbp7	0	0.484686	0.868	0.577	0	0	Fkbp7
Laptm4a	0	0.484062	0.995	0.931	0	0	Laptm4a
Malat1	0	0.483708	0.997	0.991	0	0	Malat1
Nupr1	2.97e-281	0.482652	0.865	0.694	6.41e-277	0	Nupr1
Spon1	0	0.479944	0.322	0.132	0	0	Spon1
Pmepa1	7.47e-261	0.479868	0.787	0.58	1.61e-256	0	Pmepa1
Smtnl2	0	0.479785	0.372	0.136	0	0	Smtnl2
Vim	0	0.478308	0.994	0.945	0	0	Vim
Vgll3	4.15e-170	0.477531	0.47	0.326	8.96e-166	0	Vgll3
Rras	1.29e-244	0.475598	0.622	0.469	2.79e-240	0	Rras
Fermt2	6.72e-293	0.475117	0.666	0.442	1.45e-288	0	Fermt2
Itgbl1	5.46e-234	0.474397	0.589	0.358	1.18e-229	0	Itgbl1
Smim10l1	7.86e-255	0.472631	0.667	0.527	1.7e-250	0	Smim10l1
Ddr2	8.32e-274	0.470602	0.466	0.273	1.8e-269	0	Ddr2
Slc50a1	2.73e-254	0.464547	0.753	0.617	5.9e-250	0	Slc50a1
Rab28	3.75e-219	0.463901	0.563	0.417	8.09e-215	0	Rab28
Jund	1.01e-278	0.461234	0.977	0.924	2.18e-274	0	Jund
Rcn2	3.83e-256	0.459969	0.76	0.61	8.28e-252	0	Rcn2
Mbnl2	1.04e-273	0.459748	0.801	0.676	2.25e-269	0	Mbnl2
Cbx5	6.55e-224	0.457933	0.583	0.428	1.41e-219	0	Cbx5
Serpinb6a	0	0.457676	0.919	0.779	0	0	Serpinb6a
Acvrl1	8.04e-213	0.456435	0.569	0.414	1.73e-208	0	Acvrl1
Junb	2.72e-22	0.454549	0.886	0.883	5.88e-18	0	Junb
Map1lc3a	3.97e-292	0.453055	0.813	0.666	8.56e-288	0	Map1lc3a
Ginm1	1.06e-216	0.452962	0.623	0.477	2.3e-212	0	Ginm1
Slc44a1	2.94e-208	0.452727	0.522	0.369	6.34e-204	0	Slc44a1
Ctsl	0	0.450823	0.98	0.864	0	0	Ctsl
C1ra	1.31e-200	0.450572	0.524	0.343	2.83e-196	0	C1ra
Spon2	0	0.450303	0.567	0.295	0	0	Spon2
Sox9	6.73e-206	0.449218	0.478	0.292	1.45e-201	0	Sox9
Srpx	5.18e-111	0.449045	0.529	0.408	1.12e-106	0	Srpx
Ltbp1	1.79e-255	0.448749	0.37	0.189	3.86e-251	0	Ltbp1
Spry2	1.13e-102	0.447268	0.334	0.219	2.45e-98	0	Spry2
C3	5.56e-211	0.443122	0.659	0.461	1.2e-206	0	C3
Selenof	0	0.442123	0.982	0.922	0	0	Selenof
Vat1	1.29e-205	0.441763	0.677	0.548	2.79e-201	0	Vat1
Rcn3	2.45e-277	0.441294	0.962	0.647	5.29e-273	0	Rcn3
Gstm5	4.68e-219	0.440429	0.64	0.464	1.01e-214	0	Gstm5
Il17d	0	0.440004	0.289	0.087	0	0	Il17d
Tmod3	4.35e-197	0.43973	0.626	0.509	9.39e-193	0	Tmod3
Tgfbr3	0	0.439392	0.33	0.132	0	0	Tgfbr3
Mgst1	3.95e-298	0.436951	0.799	0.562	8.52e-294	0	Mgst1
Rhbdf1	9.3e-240	0.436493	0.487	0.31	2.01e-235	0	Rhbdf1
Rnf11	1.99e-205	0.436311	0.6	0.463	4.29e-201	0	Rnf11
Cyb561	0	0.435	0.347	0.149	0	0	Cyb561
Ifi27	6.55e-229	0.434668	0.876	0.748	1.41e-224	0	Ifi27
Pkd1	5.16e-230	0.434554	0.448	0.274	1.11e-225	0	Pkd1
2008-09-01	1.28e-187	0.434133	0.527	0.385	2.76e-183	0	2008-09-01
Snrk	2.66e-186	0.432317	0.369	0.217	5.74e-182	0	Snrk
Rab18	4.71e-250	0.43073	0.794	0.679	1.02e-245	0	Rab18
Pkd2	2.5e-213	0.430581	0.503	0.334	5.4e-209	0	Pkd2
Rab6a	4.62e-225	0.430002	0.756	0.636	9.97e-221	0	Rab6a
Plscr4	1.67e-261	0.429356	0.396	0.21	3.6e-257	0	Plscr4
Steap3	6.87e-184	0.429257	0.426	0.269	1.48e-179	0	Steap3
Selenok	0	0.428065	0.986	0.928	0	0	Selenok
Cltb	4.99e-225	0.427979	0.693	0.563	1.08e-220	0	Cltb
Prss23	3.81e-206	0.425815	0.631	0.427	8.22e-202	0	Prss23
Pdzd2	0	0.424581	0.272	0.069	0	0	Pdzd2
Snhg18	5.4e-247	0.424549	0.865	0.563	1.17e-242	0	Snhg18
Gpc6	4.43e-211	0.424046	0.514	0.328	9.56e-207	0	Gpc6
2011-09-01	5.07e-187	0.423673	0.698	0.54	1.09e-182	0	2011-09-01
Tm4sf1	0	0.423296	0.877	0.562	0	0	Tm4sf1
Gnas	0	0.423265	0.991	0.963	0	0	Gnas
Ilk	1.21e-224	0.423211	0.824	0.739	2.61e-220	0	Ilk
Smim7	1.7e-226	0.422806	0.761	0.659	3.66e-222	0	Smim7
Il11ra1	6.64e-280	0.421796	0.822	0.612	1.43e-275	0	Il11ra1
Pink1	7.65e-185	0.421787	0.527	0.381	1.65e-180	0	Pink1
Ablim1	0	0.420953	0.36	0.134	0	0	Ablim1
Arf4	1.83e-261	0.420491	0.954	0.816	3.96e-257	0	Arf4
Amotl1	1.98e-195	0.419411	0.422	0.267	4.28e-191	0	Amotl1
C1s1	1.53e-180	0.41937	0.524	0.34	3.3e-176	0	C1s1
Jade1	8.55e-204	0.418919	0.403	0.241	1.85e-199	0	Jade1
Pigp	3.96e-205	0.41591	0.726	0.603	8.56e-201	0	Pigp
Lefty1	4.34e-288	0.415516	0.364	0.175	9.36e-284	0	Lefty1
Copz2	8.23e-232	0.413062	0.885	0.626	1.78e-227	0	Copz2
Lims2	0	0.412731	0.303	0.088	0	0	Lims2
Itm2c	5.54e-235	0.412336	0.881	0.814	1.2e-230	0	Itm2c
Adk	3.31e-173	0.41205	0.549	0.413	7.14e-169	0	Adk
Herpud1	9.36e-165	0.412031	0.652	0.539	2.02e-160	0	Herpud1
Klf2	6.33e-103	0.411503	0.831	0.767	1.37e-98	0	Klf2
Chpf	3.23e-189	0.411438	0.647	0.464	6.96e-185	0	Chpf
Capns1	0	0.409583	0.969	0.922	0	0	Capns1
Pde1a	2.1e-214	0.407255	0.502	0.323	4.54e-210	0	Pde1a
Rgma	0	0.405558	0.311	0.129	0	0	Rgma
Nrxn2	0	0.403687	0.273	0.079	0	0	Nrxn2
Trip10	1.21e-167	0.403534	0.427	0.287	2.61e-163	0	Trip10
Scrn1	3e-212	0.402145	0.417	0.25	6.47e-208	0	Scrn1
Plin3	1.94e-164	0.400951	0.639	0.536	4.19e-160	0	Plin3
Rtkn	2.04e-263	0.400609	0.354	0.175	4.41e-259	0	Rtkn
Rhob	2.18e-160	0.399972	0.678	0.572	4.7e-156	0	Rhob
Hmgn3	3.39e-201	0.399961	0.677	0.493	7.32e-197	0	Hmgn3
Rab23	1.28e-185	0.399798	0.356	0.207	2.76e-181	0	Rab23
P3h4	4e-213	0.399286	0.653	0.451	8.63e-209	0	P3h4
Zfyve21	4.07e-186	0.399243	0.615	0.481	8.8e-182	0	Zfyve21
Mfge8	9.68e-266	0.39836	0.792	0.562	2.09e-261	0	Mfge8
Thra	3.79e-164	0.398036	0.516	0.377	8.19e-160	0	Thra
Tmed3	1.4e-244	0.397839	0.945	0.809	3.01e-240	0	Tmed3
Morf4l2	2.49e-237	0.396802	0.929	0.765	5.37e-233	0	Morf4l2
Msc	5.96e-271	0.39509	0.29	0.119	1.29e-266	0	Msc
Tek	0	0.394798	0.287	0.096	0	0	Tek
St3gal4	5.97e-165	0.393623	0.477	0.336	1.29e-160	0	St3gal4
Adprh	4.48e-184	0.393572	0.712	0.619	9.67e-180	0	Adprh
Fhl2	3.12e-116	0.39175	0.518	0.389	6.73e-112	0	Fhl2
Pttg1ip	4.73e-168	0.390488	0.606	0.496	1.02e-163	0	Pttg1ip
Ak1	4.6e-147	0.390293	0.539	0.404	9.93e-143	0	Ak1
S100a11	9.89e-237	0.390009	0.988	0.918	2.13e-232	0	S100a11
Dap	2.81e-197	0.389346	0.837	0.715	6.07e-193	0	Dap
Cxxc5	9.3e-172	0.389125	0.449	0.303	2.01e-167	0	Cxxc5
Phldb1	3.71e-242	0.388806	0.349	0.179	8e-238	0	Phldb1
Sspn	4.45e-201	0.388498	0.416	0.249	9.6e-197	0	Sspn
Cd248	7.18e-112	0.388305	0.45	0.328	1.55e-107	0	Cd248
Tgfb1i1	1.56e-194	0.387633	0.646	0.449	3.36e-190	0	Tgfb1i1
Tram1	5.55e-199	0.38583	0.857	0.782	1.2e-194	0	Tram1
Acyp2	8.21e-257	0.384544	0.346	0.169	1.77e-252	0	Acyp2
Crlf1	6.02e-76	0.383796	0.32	0.217	1.3e-71	0	Crlf1
9530068E07Rik	1.29e-165	0.383553	0.697	0.615	2.79e-161	0	9530068E07Rik
Ppdpf	1.96e-195	0.382522	0.713	0.611	4.22e-191	0	Ppdpf
Arap1	8.24e-123	0.382427	0.518	0.416	1.78e-118	0	Arap1
Adcy7	1.22e-141	0.382037	0.549	0.43	2.63e-137	0	Adcy7
Cavin1	3.97e-228	0.381228	0.624	0.428	8.57e-224	0	Cavin1
Dag1	1.1e-150	0.381079	0.489	0.364	2.38e-146	0	Dag1
Rnd3	2.17e-142	0.377924	0.44	0.309	4.68e-138	0	Rnd3
Mat2a	1.25e-109	0.377692	0.642	0.581	2.7e-105	0	Mat2a
Maged2	4.49e-182	0.377199	0.809	0.571	9.69e-178	0	Maged2
Crip1	0	0.376956	0.996	0.976	0	0	Crip1
Fyn	9.11e-215	0.376066	0.427	0.257	1.97e-210	0	Fyn
Sgcb	1.96e-155	0.375865	0.499	0.365	4.23e-151	0	Sgcb
Trim47	6.16e-152	0.375213	0.669	0.554	1.33e-147	0	Trim47
Pura	9.63e-154	0.374997	0.582	0.476	2.08e-149	0	Pura
Slc39a7	1.05e-144	0.374752	0.644	0.539	2.26e-140	0	Slc39a7
Glipr2	8.13e-198	0.374468	0.621	0.436	1.75e-193	0	Glipr2
Fam114a1	6.09e-173	0.373604	0.618	0.458	1.31e-168	0	Fam114a1
Cnrip1	3.28e-174	0.372793	0.426	0.278	7.08e-170	0	Cnrip1
Nedd4	2.9e-217	0.372537	0.9	0.584	6.27e-213	0	Nedd4
Tmed2	4.86e-245	0.371587	0.976	0.889	1.05e-240	0	Tmed2
Cd151	6.54e-184	0.370792	0.649	0.511	1.41e-179	0	Cd151
Tmed9	2.58e-224	0.369611	0.951	0.875	5.57e-220	0	Tmed9
Itpripl2	1.22e-129	0.369459	0.517	0.415	2.64e-125	0	Itpripl2
Ahnak2	5.13e-161	0.36924	0.575	0.412	1.11e-156	0	Ahnak2
Itgb1	1.43e-212	0.368818	0.892	0.807	3.09e-208	0	Itgb1
Dpm3	2.44e-214	0.366942	0.879	0.807	5.28e-210	0	Dpm3
Arl3	1.59e-172	0.366812	0.718	0.598	3.42e-168	0	Arl3
Cped1	2.2e-257	0.366247	0.335	0.156	4.75e-253	0	Cped1
Gem	2.17e-213	0.365406	0.31	0.149	4.7e-209	0	Gem
Rab34	2.09e-158	0.364003	0.604	0.457	4.52e-154	0	Rab34
Frzb	1.11e-206	0.363848	0.506	0.303	2.4e-202	0	Frzb
Ikbip	9.44e-156	0.362078	0.617	0.472	2.04e-151	0	Ikbip
Ccnd3	7.18e-155	0.36165	0.648	0.548	1.55e-150	0	Ccnd3
Rabac1	1.76e-229	0.360134	0.945	0.882	3.8e-225	0	Rabac1
Chic2	8.67e-167	0.360099	0.74	0.654	1.87e-162	0	Chic2
Fndc3b	6.04e-146	0.35981	0.606	0.488	1.3e-141	0	Fndc3b
Ifi27l2a	7.35e-192	0.359351	0.956	0.902	1.59e-187	0	Ifi27l2a
Pqlc3	4.72e-135	0.358564	0.432	0.306	1.02e-130	0	Pqlc3
Smco4	7.13e-170	0.358545	0.556	0.411	1.54e-165	0	Smco4
Etv1	2.69e-252	0.358335	0.318	0.143	5.8e-248	0	Etv1
Dlc1	5.07e-156	0.358109	0.403	0.262	1.09e-151	0	Dlc1
Capn2	5.85e-146	0.357453	0.664	0.576	1.26e-141	0	Capn2
Tmem107	4.49e-147	0.357186	0.449	0.318	9.69e-143	0	Tmem107
Myl12a	2.32e-264	0.356566	0.996	0.963	5.01e-260	0	Myl12a
S100a13	9.91e-195	0.3562	0.88	0.835	2.14e-190	0	S100a13
Creb5	1.49e-120	0.355261	0.42	0.293	3.21e-116	0	Creb5
Kazald1	2.98e-209	0.35455	0.321	0.161	6.44e-205	0	Kazald1
Lrrc8a	1.5e-85	0.353962	0.431	0.34	3.24e-81	0	Lrrc8a
Rhoc	2.9e-199	0.353745	0.894	0.745	6.26e-195	0	Rhoc
Mageh1	2.07e-118	0.353395	0.456	0.34	4.48e-114	0	Mageh1
Adamts10	1.2e-168	0.352848	0.433	0.285	2.6e-164	0	Adamts10
Fam220a	1.2e-145	0.351514	0.495	0.375	2.6e-141	0	Fam220a
Tns2	3.36e-220	0.351192	0.278	0.128	7.26e-216	0	Tns2
Sh3d19	4.71e-152	0.350677	0.371	0.236	1.02e-147	0	Sh3d19
Celf2	4.93e-141	0.350363	0.792	0.741	1.06e-136	0	Celf2
Tmem159	1.62e-111	0.349921	0.49	0.395	3.49e-107	0	Tmem159
Tm9sf3	1.8e-149	0.34882	0.786	0.716	3.9e-145	0	Tm9sf3
Jam2	8.34e-210	0.348764	0.397	0.224	1.8e-205	0	Jam2
Cyp20a1	7.52e-123	0.348314	0.551	0.451	1.62e-118	0	Cyp20a1
Yipf4	3.27e-159	0.346025	0.725	0.64	7.07e-155	0	Yipf4
Rsu1	2.14e-160	0.344328	0.854	0.781	4.62e-156	0	Rsu1
Ttc28	2.13e-134	0.344272	0.403	0.275	4.59e-130	0	Ttc28
Ank2	1.18e-180	0.34238	0.343	0.192	2.54e-176	0	Ank2
Emp2	2.16e-142	0.342311	0.488	0.351	4.67e-138	0	Emp2
Bag5	2.16e-128	0.341339	0.514	0.409	4.67e-124	0	Bag5
Maff	2.29e-206	0.341256	0.276	0.129	4.94e-202	0	Maff
B3gnt9	1.47e-120	0.340552	0.408	0.293	3.17e-116	0	B3gnt9
Hand2	5e-140	0.340192	0.377	0.246	1.08e-135	0	Hand2
Dnpep	2.53e-138	0.339877	0.726	0.611	5.47e-134	0	Dnpep
Ywhaq	6.21e-203	0.339433	0.924	0.839	1.34e-198	0	Ywhaq
Rbms1	4.5e-153	0.3387	0.82	0.757	9.72e-149	0	Rbms1
Oat	7.99e-165	0.338309	0.845	0.692	1.73e-160	0	Oat
Fap	5.89e-112	0.33781	0.303	0.192	1.27e-107	0	Fap
Ctsk	5.38e-159	0.335552	0.622	0.435	1.16e-154	0	Ctsk
Wasl	3.35e-116	0.335364	0.425	0.317	7.23e-112	0	Wasl
Ift27	8.05e-125	0.335198	0.534	0.433	1.74e-120	0	Ift27
Fundc2	6.93e-155	0.335064	0.826	0.752	1.5e-150	0	Fundc2
Nr3c1	2.04e-107	0.334579	0.564	0.479	4.4e-103	0	Nr3c1
Smc6	2.04e-127	0.334466	0.725	0.652	4.4e-123	0	Smc6
Vamp2	1.58e-125	0.334267	0.432	0.318	3.4e-121	0	Vamp2
Aida	3.88e-120	0.333934	0.501	0.398	8.38e-116	0	Aida
Klc1	6.38e-111	0.333646	0.468	0.371	1.38e-106	0	Klc1
Palm	3.62e-166	0.333632	0.349	0.206	7.82e-162	0	Palm
Pla2g4a	2.98e-93	0.332322	0.437	0.342	6.43e-89	0	Pla2g4a
Cdk8	8.8e-134	0.331284	0.286	0.166	1.9e-129	0	Cdk8
Foxs1	1.4e-116	0.331104	0.271	0.159	3.02e-112	0	Foxs1
Slc9a3r2	2.49e-196	0.330898	0.41	0.246	5.38e-192	0	Slc9a3r2
Olfml1	1.46e-216	0.330664	0.287	0.132	3.14e-212	0	Olfml1
Cys1	2.58e-241	0.330133	0.27	0.113	5.58e-237	0	Cys1
Sec62	1.24e-182	0.330079	0.929	0.848	2.67e-178	0	Sec62
Itpr1	2.26e-138	0.329903	0.332	0.205	4.87e-134	0	Itpr1
Insig2	2.69e-97	0.329476	0.48	0.394	5.8e-93	0	Insig2
Stk25	5.51e-111	0.329141	0.533	0.445	1.19e-106	0	Stk25
Pxdc1	2.7e-123	0.327946	0.371	0.248	5.82e-119	0	Pxdc1
Pdia3	7e-183	0.327569	0.978	0.916	1.51e-178	0	Pdia3
Vamp5	4.64e-153	0.327464	0.671	0.503	1e-148	0	Vamp5
Xbp1	1.49e-137	0.326514	0.812	0.72	3.22e-133	0	Xbp1
Trp53i13	1.68e-111	0.326513	0.501	0.4	3.63e-107	0	Trp53i13
Lrrn2	7.19e-223	0.32624	0.288	0.133	1.55e-218	0	Lrrn2
Zfp385a	3.11e-72	0.325491	0.319	0.233	6.71e-68	0	Zfp385a
Sec31a	2.72e-137	0.32545	0.684	0.559	5.88e-133	0	Sec31a
Tnfsf12	9.45e-98	0.324509	0.519	0.426	2.04e-93	0	Tnfsf12
Cdkn2c	7.44e-133	0.32443	0.495	0.369	1.61e-128	0	Cdkn2c
Krtcap2	1.52e-184	0.324315	0.957	0.878	3.27e-180	0	Krtcap2
Add3	4.05e-132	0.324002	0.528	0.399	8.75e-128	0	Add3
Lzts2	8.54e-118	0.323152	0.458	0.345	1.84e-113	0	Lzts2
Uqcc2	2.15e-128	0.322947	0.857	0.79	4.64e-124	0	Uqcc2
Smim11	6.39e-139	0.322799	0.713	0.639	1.38e-134	0	Smim11
Plac9b	1.1e-257	0.321654	0.265	0.105	2.38e-253	0	Plac9b
Mast4	2.63e-103	0.321051	0.439	0.328	5.67e-99	0	Mast4
Tmem30a	4.03e-103	0.320155	0.619	0.557	8.7e-99	0	Tmem30a
Pdlim7	2.58e-131	0.320138	0.694	0.562	5.56e-127	0	Pdlim7
Klf13	6.5e-112	0.319565	0.668	0.588	1.4e-107	0	Klf13
Hmgn1	2.24e-181	0.3193	0.95	0.785	4.84e-177	0	Hmgn1
Heg1	2.08e-199	0.31855	0.668	0.461	4.5e-195	0	Heg1
Tmem59	1.57e-198	0.318269	0.974	0.921	3.4e-194	0	Tmem59
Kif5b	9.22e-111	0.31798	0.799	0.754	1.99e-106	0	Kif5b
Abhd8	3.16e-133	0.317748	0.344	0.221	6.82e-129	0	Abhd8
Irf2bpl	5.58e-94	0.317522	0.541	0.454	1.2e-89	0	Irf2bpl
Lrrc58	1.46e-107	0.31683	0.58	0.502	3.15e-103	0	Lrrc58
Ece1	1.71e-151	0.316106	0.303	0.173	3.69e-147	0	Ece1
Dhrs7	1.3e-115	0.316004	0.63	0.551	2.82e-111	0	Dhrs7
Kdelc2	1.01e-95	0.315834	0.399	0.299	2.19e-91	0	Kdelc2
B4gat1	1.44e-102	0.315008	0.409	0.309	3.1e-98	0	B4gat1
Pebp1	5.56e-154	0.314193	0.862	0.79	1.2e-149	0	Pebp1
Gna11	4.52e-124	0.313033	0.481	0.369	9.76e-120	0	Gna11
Nucb1	2.26e-126	0.31237	0.762	0.702	4.89e-122	0	Nucb1
Cuedc1	5.45e-134	0.312244	0.315	0.192	1.18e-129	0	Cuedc1
Cops7a	1.29e-104	0.312121	0.571	0.49	2.78e-100	0	Cops7a
Ppic	6.21e-157	0.31186	0.894	0.582	1.34e-152	0	Ppic
Cnbp	4.32e-161	0.311357	0.921	0.87	9.32e-157	0	Cnbp
Tgfb2	2.25e-117	0.311075	0.397	0.27	4.86e-113	0	Tgfb2
Scd1	1.15e-179	0.310479	0.338	0.186	2.49e-175	0	Scd1
Mrps28	6.69e-102	0.310278	0.565	0.48	1.44e-97	0	Mrps28
Serpina3n	6.26e-107	0.309772	0.379	0.248	1.35e-102	0	Serpina3n
1700025G04Rik	9.37e-95	0.309765	0.492	0.4	2.02e-90	0	1700025G04Rik
Adam9	1.63e-81	0.308782	0.484	0.41	3.51e-77	0	Adam9
Rad23a	2.89e-97	0.308732	0.571	0.506	6.25e-93	0	Rad23a
Tpd52l2	6.4e-105	0.307362	0.623	0.562	1.38e-100	0	Tpd52l2
Abhd14a	1.04e-96	0.307033	0.403	0.306	2.24e-92	0	Abhd14a
Plod1	1.07e-73	0.306403	0.484	0.421	2.32e-69	0	Plod1
Slco3a1	2.41e-132	0.305174	0.289	0.168	5.2e-128	0	Slco3a1
Fam92a	4.85e-110	0.304788	0.535	0.427	1.05e-105	0	Fam92a
Gpx8	6.37e-157	0.304525	0.895	0.574	1.38e-152	0	Gpx8
Aamdc	2.08e-95	0.303987	0.494	0.408	4.49e-91	0	Aamdc
Dpysl3	2.99e-139	0.303871	0.732	0.516	6.46e-135	0	Dpysl3
Fmc1	8.26e-98	0.303569	0.587	0.517	1.78e-93	0	Fmc1
Srpr	2.23e-92	0.303047	0.634	0.569	4.81e-88	0	Srpr
Ephx1	5.58e-127	0.301917	0.347	0.219	1.2e-122	0	Ephx1
Mbd3	4.55e-103	0.301652	0.623	0.552	9.82e-99	0	Mbd3
Grk5	9.49e-173	0.301624	0.267	0.133	2.05e-168	0	Grk5
Smim14	1.64e-154	0.301444	0.916	0.868	3.54e-150	0	Smim14
Prkca	2.09e-100	0.301372	0.353	0.248	4.51e-96	0	Prkca
Sfr1	9.45e-145	0.300364	0.896	0.796	2.04e-140	0	Sfr1
Nbeal1	3.49e-81	0.3002	0.48	0.403	7.54e-77	0	Nbeal1
Atraid	3.19e-130	0.300064	0.827	0.765	6.9e-126	0	Atraid
Sumo2	1.47e-222	0.299928	0.971	0.937	3.18e-218	0	Sumo2
Rpn2	1.06e-134	0.299772	0.905	0.824	2.28e-130	0	Rpn2
Cystm1	1.31e-272	0.299311	0.313	0.131	2.84e-268	0	Cystm1
Ube2w	1.99e-94	0.299254	0.506	0.425	4.3e-90	0	Ube2w
Aplp2	2.71e-132	0.299251	0.77	0.707	5.85e-128	0	Aplp2
1110065P20Rik	4.63e-95	0.299031	0.552	0.464	9.99e-91	0	1110065P20Rik
Carhsp1	8.4e-99	0.298333	0.625	0.545	1.81e-94	0	Carhsp1
Rheb	4.95e-149	0.297791	0.887	0.812	1.07e-144	0	Rheb
Ppp1r14b	2.26e-78	0.296558	0.656	0.587	4.88e-74	0	Ppp1r14b
Rraga	4.6e-97	0.296473	0.648	0.585	9.93e-93	0	Rraga
Rhoa	3.71e-183	0.295883	0.945	0.927	8e-179	0	Rhoa
Atxn7l3b	1.12e-107	0.295664	0.755	0.698	2.43e-103	0	Atxn7l3b
Runx1t1	1.19e-106	0.295042	0.281	0.172	2.57e-102	0	Runx1t1
Gfpt2	1.97e-74	0.29495	0.422	0.326	4.26e-70	0	Gfpt2
Eif1b	2.47e-93	0.294765	0.729	0.706	5.34e-89	0	Eif1b
Mrfap1	1.2e-151	0.294727	0.919	0.872	2.59e-147	0	Mrfap1
Thbs3	2.12e-105	0.29405	0.426	0.31	4.59e-101	0	Thbs3
Atp9a	1.49e-133	0.293906	0.304	0.18	3.22e-129	0	Atp9a
Copa	3.2e-98	0.293459	0.695	0.638	6.91e-94	0	Copa
Abca9	4.45e-168	0.292774	0.279	0.139	9.6e-164	0	Abca9
Rexo2	3.96e-136	0.292227	0.879	0.77	8.54e-132	0	Rexo2
Tnfrsf12a	7.66e-65	0.292083	0.477	0.388	1.65e-60	0	Tnfrsf12a
Scarf2	6.57e-99	0.291829	0.33	0.225	1.42e-94	0	Scarf2
Nckap1	3.52e-90	0.290982	0.403	0.309	7.59e-86	0	Nckap1
Vkorc1	1.18e-147	0.290695	0.904	0.732	2.55e-143	0	Vkorc1
Ctbp1	3.54e-105	0.290636	0.743	0.689	7.64e-101	0	Ctbp1
Tm2d2	3.01e-124	0.290508	0.815	0.756	6.5e-120	0	Tm2d2
Itgb5	6.91e-133	0.28966	0.839	0.742	1.49e-128	0	Itgb5
Naxd	5.91e-82	0.288552	0.603	0.552	1.28e-77	0	Naxd
Jam3	2.51e-104	0.28833	0.351	0.245	5.41e-100	0	Jam3
Klhdc2	3.31e-97	0.288195	0.594	0.507	7.15e-93	0	Klhdc2
Casp12	1.73e-79	0.287971	0.361	0.271	3.74e-75	0	Casp12
Mrgprf	4.73e-117	0.287288	0.252	0.144	1.02e-112	0	Mrgprf
Cald1	3.34e-182	0.286706	0.912	0.58	7.2e-178	0	Cald1
Htra1	4.53e-89	0.286613	0.494	0.372	9.78e-85	0	Htra1
Gulp1	4.35e-128	0.286079	0.276	0.158	9.4e-124	0	Gulp1
Psip1	1.33e-96	0.285988	0.572	0.468	2.87e-92	0	Psip1
Igsf3	3.32e-80	0.285771	0.348	0.253	7.16e-76	0	Igsf3
Gstp1	3.26e-80	0.285577	0.574	0.497	7.04e-76	0	Gstp1
Kmt2e	2.23e-92	0.285227	0.659	0.611	4.81e-88	0	Kmt2e
Pdpn	1.28e-137	0.283753	0.52	0.372	2.77e-133	0	Pdpn
Prr5	6.58e-113	0.282248	0.301	0.19	1.42e-108	0	Prr5
Leprot	3.73e-96	0.281888	0.724	0.677	8.05e-92	0	Leprot
Cd47	5.53e-131	0.281798	0.902	0.855	1.19e-126	0	Cd47
Klhl13	2.67e-102	0.281737	0.258	0.156	5.77e-98	0	Klhl13
Clmp	2.6e-60	0.28168	0.492	0.423	5.6e-56	0	Clmp
Tmem237	1.92e-76	0.281294	0.37	0.285	4.14e-72	0	Tmem237
Vezf1	1.48e-79	0.281263	0.376	0.289	3.19e-75	0	Vezf1
Bnip3l	4.84e-113	0.281177	0.818	0.772	1.05e-108	0	Bnip3l
App	3.09e-140	0.281098	0.921	0.852	6.67e-136	0	App
Ifitm2	1.8e-235	0.280844	0.996	0.967	3.89e-231	0	Ifitm2
Crtc3	8.26e-86	0.280785	0.369	0.272	1.78e-81	0	Crtc3
Abhd16a	1.06e-71	0.280384	0.52	0.46	2.3e-67	0	Abhd16a
Rcn1	2.11e-146	0.280298	0.832	0.56	4.57e-142	0	Rcn1
Cnn3	2.75e-152	0.280251	0.871	0.588	5.93e-148	0	Cnn3
Dstn	4.76e-131	0.279809	0.898	0.825	1.03e-126	0	Dstn
Lix1l	7.81e-86	0.278871	0.442	0.353	1.69e-81	0	Lix1l
Ssc5d	1.49e-116	0.278526	0.313	0.196	3.23e-112	0	Ssc5d
Rab2a	2.11e-133	0.278175	0.935	0.865	4.56e-129	0	Rab2a
Sar1a	2.45e-118	0.278122	0.827	0.69	5.29e-114	0	Sar1a
Map1b	1.93e-86	0.277949	0.497	0.388	4.18e-82	0	Map1b
Ift20	3.89e-108	0.277551	0.785	0.701	8.4e-104	0	Ift20
Glg1	3.35e-67	0.277502	0.529	0.48	7.24e-63	0	Glg1
Fam198b	1.52e-119	0.277442	0.554	0.395	3.27e-115	0	Fam198b
Pofut2	1.53e-86	0.277339	0.618	0.524	3.3e-82	0	Pofut2
Stx4a	1.03e-77	0.276658	0.608	0.564	2.23e-73	0	Stx4a
Atxn10	2.8e-89	0.27655	0.709	0.635	6.05e-85	0	Atxn10
Tpm4	1.46e-152	0.273241	0.945	0.856	3.15e-148	0	Tpm4
Serinc1	6.18e-90	0.273098	0.739	0.699	1.33e-85	0	Serinc1
Cetn3	1.52e-109	0.272992	0.81	0.74	3.28e-105	0	Cetn3
Lmo4	1.36e-93	0.272611	0.646	0.553	2.94e-89	0	Lmo4
Eri3	4.33e-78	0.271969	0.553	0.483	9.35e-74	0	Eri3
Ggcx	6.77e-74	0.271832	0.36	0.277	1.46e-69	0	Ggcx
Pcdh19	4.52e-80	0.271765	0.312	0.218	9.77e-76	0	Pcdh19
Cryab	3.48e-247	0.271678	0.838	0.571	7.52e-243	0	Cryab
Comt	6.58e-93	0.271125	0.8	0.753	1.42e-88	0	Comt
Wipi1	1.31e-83	0.271065	0.519	0.427	2.84e-79	0	Wipi1
Epb41l2	1.42e-74	0.270942	0.563	0.506	3.07e-70	0	Epb41l2
Mesd	2.21e-61	0.270481	0.488	0.437	4.78e-57	0	Mesd
Tagln2	5.81e-137	0.270294	0.941	0.887	1.25e-132	0	Tagln2
Clcn4	4.53e-65	0.270083	0.501	0.447	9.77e-61	0	Clcn4
Rbpms	1.07e-98	0.269504	0.479	0.364	2.31e-94	0	Rbpms
Lima1	2.53e-61	0.269151	0.468	0.405	5.46e-57	0	Lima1
Gas7	1.84e-63	0.268929	0.489	0.394	3.97e-59	0	Gas7
C1d	1.4e-104	0.267744	0.805	0.751	3.02e-100	0	C1d
Emc10	3.82e-101	0.267624	0.787	0.724	8.24e-97	0	Emc10
Rbm28	1.65e-62	0.267527	0.407	0.343	3.55e-58	0	Rbm28
Pcdh9	1.09e-106	0.267359	0.264	0.154	2.35e-102	0	Pcdh9
Tvp23b	1.52e-68	0.266932	0.534	0.474	3.28e-64	0	Tvp23b
Rnft1	1.38e-70	0.266828	0.543	0.482	2.98e-66	0	Rnft1
Osbpl1a	1.14e-92	0.266428	0.282	0.181	2.47e-88	0	Osbpl1a
Frmd6	2.02e-67	0.266236	0.302	0.22	4.36e-63	0	Frmd6
Sec22b	6.35e-84	0.265929	0.691	0.608	1.37e-79	0	Sec22b
Pja2	1.62e-66	0.265677	0.475	0.413	3.5e-62	0	Pja2
Dynlt3	4.79e-78	0.265468	0.596	0.543	1.03e-73	0	Dynlt3
Glis2	2.04e-91	0.26471	0.28	0.182	4.4e-87	0	Glis2
Bccip	5.03e-76	0.264592	0.633	0.58	1.09e-71	0	Bccip
Eps15	2.6e-73	0.264533	0.473	0.388	5.62e-69	0	Eps15
Sptan1	3.68e-66	0.264308	0.474	0.41	7.95e-62	0	Sptan1
Gnb4	2.62e-84	0.264118	0.367	0.27	5.65e-80	0	Gnb4
Yipf3	5.85e-67	0.264072	0.634	0.597	1.26e-62	0	Yipf3
Ifrd1	1.44e-62	0.264058	0.364	0.29	3.11e-58	0	Ifrd1
Serpinh1	7.38e-116	0.263887	0.992	0.647	1.59e-111	0	Serpinh1
Eif4a2	1.32e-103	0.263725	0.821	0.763	2.84e-99	0	Eif4a2
Ptms	2.29e-124	0.263401	0.886	0.832	4.95e-120	0	Ptms
Mpc2	1.76e-113	0.263278	0.817	0.77	3.79e-109	0	Mpc2
Tspan9	6.98e-94	0.263022	0.303	0.203	1.51e-89	0	Tspan9
Pea15a	1.55e-86	0.262921	0.708	0.665	3.35e-82	0	Pea15a
Tmed1	6.1e-76	0.262764	0.537	0.454	1.32e-71	0	Tmed1
Fbxo22	1.77e-57	0.262597	0.378	0.318	3.81e-53	0	Fbxo22
Skp1a	8.34e-93	0.262364	0.702	0.642	1.8e-88	0	Skp1a
Wwtr1	3e-78	0.262343	0.414	0.322	6.48e-74	0	Wwtr1
Pcbp4	3.16e-78	0.262264	0.369	0.28	6.82e-74	0	Pcbp4
Ccser2	3.82e-82	0.262187	0.56	0.47	8.24e-78	0	Ccser2
Jkamp	2.7e-71	0.261602	0.559	0.498	5.84e-67	0	Jkamp
Coq10b	1.66e-69	0.261203	0.439	0.367	3.59e-65	0	Coq10b
Sra1	1.3e-95	0.260739	0.815	0.745	2.81e-91	0	Sra1
Mical2	9.15e-60	0.260715	0.363	0.286	1.98e-55	0	Mical2
Ube2e2	2.72e-66	0.260644	0.408	0.332	5.86e-62	0	Ube2e2
Gorasp2	1.77e-80	0.259424	0.627	0.543	3.82e-76	0	Gorasp2
Krt10	3.98e-63	0.259339	0.313	0.237	8.59e-59	0	Krt10
Dtx3	1.1e-72	0.258937	0.437	0.355	2.37e-68	0	Dtx3
Cyp27a1	1.52e-98	0.258911	0.27	0.158	3.28e-94	0	Cyp27a1
Acadsb	1.4e-64	0.258557	0.34	0.263	3.03e-60	0	Acadsb
0610037L13Rik	2.49e-56	0.258381	0.513	0.469	5.38e-52	0	0610037L13Rik
Spop	9.77e-71	0.257977	0.649	0.618	2.11e-66	0	Spop
Tsen34	1.18e-98	0.257738	0.781	0.699	2.56e-94	0	Tsen34
Clstn1	2.98e-88	0.257148	0.308	0.211	6.44e-84	0	Clstn1
Emc7	2.73e-83	0.257052	0.753	0.704	5.9e-79	0	Emc7
Efemp2	1.95e-117	0.256486	0.78	0.567	4.2e-113	0	Efemp2
St6galnac6	2.64e-67	0.256049	0.326	0.246	5.71e-63	0	St6galnac6
Sec13	2.21e-92	0.255953	0.757	0.668	4.77e-88	0	Sec13
Dynll1	2.96e-172	0.2559	0.995	0.962	6.39e-168	0	Dynll1
Chpt1	1.39e-58	0.255623	0.349	0.279	3.01e-54	0	Chpt1
Nudt18	2.72e-54	0.254716	0.403	0.342	5.88e-50	0	Nudt18
2010111I01Rik	3.24e-56	0.253059	0.47	0.412	6.99e-52	0	2010111I01Rik
Pja1	1.89e-50	0.252795	0.442	0.39	4.08e-46	0	Pja1
Tmem50a	3.83e-121	0.252185	0.927	0.897	8.27e-117	0	Tmem50a
Cox20	2.42e-77	0.252178	0.7	0.66	5.21e-73	0	Cox20
Ergic1	9.21e-65	0.25165	0.462	0.395	1.99e-60	0	Ergic1
Mpv17	5.15e-55	0.251549	0.481	0.43	1.11e-50	0	Mpv17
Trip6	1.92e-61	0.251502	0.433	0.362	4.14e-57	0	Trip6
Ptov1	7.54e-84	0.251179	0.761	0.667	1.63e-79	0	Ptov1
Ube2g2	5.92e-61	0.250887	0.414	0.35	1.28e-56	0	Ube2g2
Myl12b	3.78e-123	0.250865	0.904	0.868	8.17e-119	0	Myl12b
Ggh	2.04e-66	0.250586	0.687	0.655	4.4e-62	0	Ggh
Tex264	7.11e-67	0.250223	0.637	0.596	1.53e-62	0	Tex264
Cbr3	1.59e-64	0.250061	0.314	0.235	3.43e-60	0	Cbr3
Ptn	0	2.31294	0.964	0.465	0	1	Ptn
Tagln	0	2.20164	0.942	0.411	0	1	Tagln
Acta2	0	2.1467	0.966	0.554	0	1	Acta2
Cthrc1	0	1.92178	0.973	0.543	0	1	Cthrc1
Col1a1	0	1.7099	0.978	0.641	0	1	Col1a1
Ddah1	0	1.67031	0.896	0.334	0	1	Ddah1
Postn	0	1.66839	0.972	0.591	0	1	Postn
Wfdc18	0	1.65455	0.53	0.221	0	1	Wfdc18
H19	0	1.64328	0.593	0.173	0	1	H19
Myl9	0	1.62925	0.921	0.372	0	1	Myl9
Aspn1	0	1.60558	0.962	0.525	0	1	Aspn
Col1a2	0	1.59991	0.978	0.66	0	1	Col1a2
Sfrp2	0	1.59223	0.907	0.469	0	1	Sfrp2
Csrp2	0	1.51746	0.979	0.616	0	1	Csrp2
Tpm2	0	1.46234	0.941	0.496	0	1	Tpm2
Thbs2	0	1.45661	0.906	0.373	0	1	Thbs2
Itm2a1	0	1.39373	0.894	0.486	0	1	Itm2a
Ogn1	0	1.36598	0.958	0.52	0	1	Ogn
Fn1	0	1.35953	0.974	0.684	0	1	Fn1
Palld	0	1.35745	0.931	0.409	0	1	Palld
Sfrp1	0	1.32881	0.919	0.44	0	1	Sfrp1
Mfap4	0	1.30238	0.968	0.593	0	1	Mfap4
Mdk	0	1.27497	0.928	0.429	0	1	Mdk
Sparc	0	1.26612	0.985	0.726	0	1	Sparc
Col3a1	0	1.22664	0.978	0.69	0	1	Col3a1
Lox	0	1.21223	0.962	0.477	0	1	Lox
C1qtnf3	0	1.18753	0.341	0.086	0	1	C1qtnf3
Col5a2	0	1.18724	0.966	0.57	0	1	Col5a2
Col11a1	0	1.11691	0.651	0.142	0	1	Col11a1
Serpinh11	0	1.11222	0.98	0.648	0	1	Serpinh1
Wisp1	0	1.095	0.846	0.28	0	1	Wisp1
Rflnb	0	1.09117	0.719	0.258	0	1	Rflnb
Col5a1	0	1.06236	0.953	0.524	0	1	Col5a1
Actn1	0	1.05549	0.947	0.509	0	1	Actn1
Meg3	0	1.04288	0.899	0.533	0	1	Meg3
Col8a11	0	1.00339	0.937	0.484	0	1	Col8a1
Pdgfrl	0	0.999821	0.886	0.39	0	1	Pdgfrl
Ppic1	0	0.991118	0.968	0.576	0	1	Ppic
Tgfb3	0	0.978304	0.865	0.363	0	1	Tgfb3
Tspan6	0	0.971782	0.878	0.382	0	1	Tspan6
Cxcl12	0	0.970928	0.834	0.392	0	1	Cxcl12
Serpinf11	0	0.966533	0.969	0.652	0	1	Serpinf1
Cnn31	0	0.964014	0.968	0.58	0	1	Cnn3
Rcn31	0	0.959893	0.97	0.646	0	1	Rcn3
Maged21	0	0.959684	0.949	0.559	0	1	Maged2
Fstl11	0	0.946511	0.973	0.605	0	1	Fstl1
Thbs1	0	0.944616	0.756	0.377	0	1	Thbs1
Srpx21	0	0.934726	0.897	0.41	0	1	Srpx2
Ltbp2	0	0.92621	0.794	0.289	0	1	Ltbp2
Ddit4l	0	0.923807	0.556	0.146	0	1	Ddit4l
Wisp2	0	0.906796	0.834	0.393	0	1	Wisp2
Mmp23	0	0.905485	0.955	0.551	0	1	Mmp23
Mfap2	0	0.902771	0.939	0.501	0	1	Mfap2
Pls3	0	0.893268	0.914	0.489	0	1	Pls3
Bgn1	0	0.892675	0.98	0.654	0	1	Bgn
Pdlim3	0	0.892255	0.744	0.285	0	1	Pdlim3
Cyr611	0	0.883815	0.917	0.498	0	1	Cyr61
Tnc	0	0.880135	0.722	0.288	0	1	Tnc
Nedd41	0	0.87808	0.962	0.579	0	1	Nedd4
P4ha3	0	0.873999	0.824	0.258	0	1	P4ha3
Rbp11	0	0.864514	0.977	0.613	0	1	Rbp1
Maged1	0	0.857473	0.959	0.566	0	1	Maged1
Loxl11	0	0.852742	0.966	0.586	0	1	Loxl1
C1qtnf6	0	0.852557	0.925	0.477	0	1	C1qtnf6
Mmp14	0	0.85005	0.899	0.545	0	1	Mmp14
Fxyd61	0	0.847769	0.827	0.435	0	1	Fxyd6
Fbln51	0	0.845307	0.859	0.446	0	1	Fbln5
Aebp1	0	0.834882	0.946	0.52	0	1	Aebp1
Id3	0	0.834578	0.969	0.606	0	1	Id3
Snhg181	0	0.829573	0.962	0.555	0	1	Snhg18
Gxylt2	0	0.827658	0.841	0.383	0	1	Gxylt2
1500015O10Rik	0	0.824046	0.739	0.287	0	1	1500015O10Rik
Lbh	0	0.823068	0.904	0.546	0	1	Lbh
Cald11	0	0.814379	0.962	0.576	0	1	Cald1
Serf1	0	0.813235	0.94	0.512	0	1	Serf1
Cnn2	0	0.803838	0.92	0.679	0	1	Cnn2
Myl12a1	0	0.795874	0.992	0.963	0	1	Myl12a
Vegfd	0	0.792588	0.599	0.25	0	1	Vegfd
Mfge81	0	0.791331	0.933	0.55	0	1	Mfge8
Col14a1	0	0.791273	0.926	0.525	0	1	Col14a1
Col16a1	0	0.780878	0.819	0.345	0	1	Col16a1
Rcn11	0	0.778306	0.948	0.551	0	1	Rcn1
Ctgf1	0	0.773629	0.817	0.39	0	1	Ctgf
Dpysl31	0	0.77139	0.926	0.5	0	1	Dpysl3
Fbln21	0	0.769811	0.959	0.571	0	1	Fbln2
Copz21	0	0.765051	0.967	0.619	0	1	Copz2
Vamp51	0	0.761399	0.863	0.487	0	1	Vamp5
Gpx81	0	0.753955	0.964	0.569	0	1	Gpx8
Fbn11	0	0.753729	0.959	0.558	0	1	Fbn1
Efemp21	0	0.752653	0.949	0.553	0	1	Efemp2
Csrp1	0	0.736263	0.83	0.539	0	1	Csrp1
Itgbl11	0	0.728581	0.783	0.342	0	1	Itgbl1
Bmp1	0	0.728447	0.915	0.487	0	1	Bmp1
Clec11a	0	0.720064	0.649	0.249	0	1	Clec11a
Ncam1	0	0.714791	0.667	0.229	0	1	Ncam1
Ppib	0	0.714272	0.984	0.926	0	1	Ppib
Fam198b1	0	0.705514	0.805	0.373	0	1	Fam198b
Cdh2	0	0.704466	0.741	0.245	0	1	Cdh2
Tceal9	0	0.692288	0.972	0.749	0	1	Tceal9
Gucy1a1	0	0.68756	0.588	0.241	0	1	Gucy1a1
Adamts21	0	0.687548	0.945	0.526	0	1	Adamts2
Loxl3	0	0.684489	0.806	0.358	0	1	Loxl3
Plod2	0	0.682775	0.881	0.427	0	1	Plod2
Fkbp11	0	0.680752	0.842	0.413	0	1	Fkbp11
Selenom1	0	0.673822	0.971	0.694	0	1	Selenom
Fkbp71	0	0.67033	0.95	0.57	0	1	Fkbp7
Ctsk1	0	0.670324	0.858	0.415	0	1	Ctsk
Emilin11	0	0.666754	0.913	0.536	0	1	Emilin1
Tmem45a	0	0.665968	0.908	0.473	0	1	Tmem45a
Fndc1	0	0.664751	0.82	0.406	0	1	Fndc1
Mxra81	0	0.664555	0.956	0.561	0	1	Mxra8
Tmsb10	0	0.663787	0.996	0.949	0	1	Tmsb10
Myl6	0	0.66373	0.994	0.989	0	1	Myl6
Lum1	0	0.661186	0.97	0.612	0	1	Lum
Slc25a4	0	0.659732	0.984	0.875	0	1	Slc25a4
Ssr2	0	0.654681	0.967	0.779	0	1	Ssr2
Fmod	0	0.652797	0.501	0.136	0	1	Fmod
Cd63	0	0.644515	0.986	0.921	0	1	Cd63
Cnn1	0	0.642894	0.33	0.079	0	1	Cnn1
Eva1b1	0	0.641022	0.947	0.638	0	1	Eva1b
Lrrc17	0	0.640246	0.717	0.288	0	1	Lrrc17
Ckap4	0	0.638082	0.927	0.577	0	1	Ckap4
Lgals1	0	0.629562	0.999	0.975	0	1	Lgals1
Fkbp10	0	0.626596	0.833	0.417	0	1	Fkbp10
Pdia5	0	0.625647	0.799	0.337	0	1	Pdia5
Myh10	0	0.621156	0.718	0.302	0	1	Myh10
Fibin1	0	0.620885	0.811	0.358	0	1	Fibin
2310022B05Rik	0	0.61523	0.761	0.331	0	1	2310022B05Rik
Tgfb1i11	0	0.614337	0.851	0.431	0	1	Tgfb1i1
Praf2	0	0.613973	0.888	0.486	0	1	Praf2
Ada	0	0.611658	0.496	0.208	0	1	Ada
Bsg	0	0.610739	0.979	0.916	0	1	Bsg
Tpm41	0	0.610423	0.98	0.854	0	1	Tpm4
Phldb2	0	0.608178	0.748	0.294	0	1	Phldb2
Nfix1	0	0.607812	0.905	0.54	0	1	Nfix
Nedd9	0	0.605681	0.751	0.343	0	1	Nedd9
Vkorc11	0	0.60263	0.963	0.727	0	1	Vkorc1
Tmed31	0	0.602022	0.973	0.807	0	1	Tmed3
Tceal8	0	0.601306	0.946	0.644	0	1	Tceal8
Gpx7	0	0.592071	0.946	0.55	0	1	Gpx7
Fhl21	0	0.591761	0.779	0.367	0	1	Fhl2
Kdelr31	0	0.581228	0.907	0.501	0	1	Kdelr3
Tpm1	0	0.580104	0.931	0.664	0	1	Tpm1
Cemip	0	0.578729	0.356	0.067	0	1	Cemip
Col12a1	0	0.573251	0.652	0.24	0	1	Col12a1
Serf2	0	0.569275	0.994	0.991	0	1	Serf2
Gpx31	0	0.568799	0.975	0.695	0	1	Gpx3
P4hb	0	0.563163	0.929	0.692	0	1	P4hb
Txndc51	0	0.562678	0.941	0.617	0	1	Txndc5
Dclk1	0	0.562513	0.798	0.401	0	1	Dclk1
Igfbp71	0	0.559947	0.98	0.692	0	1	Igfbp7
P3h31	0	0.558906	0.844	0.433	0	1	P3h3
P4ha2	0	0.558274	0.739	0.337	0	1	P4ha2
Sec61g	0	0.556567	0.987	0.964	0	1	Sec61g
Chpf1	0	0.555108	0.866	0.446	0	1	Chpf
Serpine1	0	0.554192	0.609	0.299	0	1	Serpine1
Timp3	0	0.553402	0.852	0.487	0	1	Timp3
Rgs4	0	0.552955	0.44	0.136	0	1	Rgs4
Kdelr2	0	0.549913	0.918	0.638	0	1	Kdelr2
Arf41	0	0.546787	0.975	0.814	0	1	Arf4
Mtch11	0	0.54515	0.934	0.688	0	1	Mtch1
Hcfc1r1	0	0.54473	0.934	0.737	0	1	Hcfc1r1
Lpp	0	0.544553	0.81	0.46	0	1	Lpp
Cnpy2	0	0.543168	0.959	0.761	0	1	Cnpy2
Dap1	0	0.53981	0.948	0.706	0	1	Dap
Pcolce1	0	0.535279	0.971	0.617	0	1	Pcolce
Tcea3	0	0.535257	0.719	0.311	0	1	Tcea3
Rasl11b	0	0.530657	0.597	0.221	0	1	Rasl11b
Lman1	0	0.529218	0.91	0.614	0	1	Lman1
Sept111	0	0.529184	0.88	0.525	0	1	2011-09-01
Flna	0	0.527882	0.866	0.626	0	1	Flna
Snx7	0	0.52679	0.801	0.414	0	1	Snx7
Morf4l21	0	0.52656	0.971	0.761	0	1	Morf4l2
S100a111	0	0.522027	0.995	0.917	0	1	S100a11
Col8a2	0	0.520594	0.511	0.141	0	1	Col8a2
Rrbp1	0	0.519834	0.971	0.878	0	1	Rrbp1
Synpo	0	0.516933	0.705	0.289	0	1	Synpo
Golga7	0	0.509038	0.905	0.622	0	1	Golga7
Ost4	0	0.509012	0.98	0.908	0	1	Ost4
Ostc	0	0.507815	0.97	0.803	0	1	Ostc
Pxdn	0	0.505595	0.704	0.305	0	1	Pxdn
Vmp1	0	0.502794	0.903	0.645	0	1	Vmp1
Surf4	0	0.502729	0.916	0.643	0	1	Surf4
Fkbp91	0	0.498216	0.886	0.516	0	1	Fkbp9
P3h1	0	0.496865	0.778	0.386	0	1	P3h1
Sar1a1	0	0.495981	0.942	0.68	0	1	Sar1a
Prdx4	0	0.495745	0.952	0.741	0	1	Prdx4
Fam114a11	0	0.495724	0.827	0.441	0	1	Fam114a1
Sec61b	0	0.493267	0.985	0.921	0	1	Sec61b
Plxdc21	0	0.493012	0.827	0.453	0	1	Plxdc2
Sox4	0	0.489468	0.76	0.4	0	1	Sox4
Grb10	0	0.488001	0.713	0.33	0	1	Grb10
Kcnj15	0	0.486761	0.443	0.103	0	1	Kcnj15
Cryab1	0	0.485077	0.926	0.563	0	1	Cryab
Gpm6b1	0	0.48266	0.897	0.476	0	1	Gpm6b
Npdc11	0	0.482566	0.888	0.509	0	1	Npdc1
Parva	0	0.481645	0.754	0.367	0	1	Parva
Vcl	0	0.481603	0.667	0.317	0	1	Vcl
Plpp11	0	0.477864	0.892	0.528	0	1	Plpp1
Enpp1	0	0.475786	0.672	0.311	0	1	Enpp1
Pdlim21	0	0.47525	0.914	0.619	0	1	Pdlim2
Kif26b	0	0.474991	0.524	0.131	0	1	Kif26b
Laptm4a1	0	0.474928	0.981	0.932	0	1	Laptm4a
Dnpep1	0	0.474488	0.897	0.597	0	1	Dnpep
Tmem167	0	0.472195	0.97	0.804	0	1	Tmem167
1810058I24Rik	0	0.471861	0.959	0.806	0	1	1810058I24Rik
Cd200	0	0.469718	0.613	0.291	0	1	Cd200
Cilp1	0	0.466395	0.667	0.324	0	1	Cilp
Pdia6	1.4e-262	0.465602	0.976	0.868	3.03e-258	1	Pdia6
Hdlbp	0	0.464879	0.894	0.619	0	1	Hdlbp
Tmem258	0	0.462377	0.979	0.888	0	1	Tmem258
Crtap	0	0.461381	0.84	0.478	0	1	Crtap
Ssbp2	0	0.46022	0.772	0.412	0	1	Ssbp2
Prss231	0	0.458181	0.791	0.413	0	1	Prss23
Pdlim71	0	0.455812	0.87	0.547	0	1	Pdlim7
Yif1b	0	0.455282	0.902	0.635	0	1	Yif1b
Selenof1	0	0.455103	0.981	0.922	0	1	Selenof
Krtcap21	0	0.452579	0.978	0.876	0	1	Krtcap2
Tuba1a1	2.96e-282	0.452509	0.973	0.79	6.39e-278	1	Tuba1a
Gadd45g	0	0.452455	0.653	0.339	0	1	Gadd45g
Nexn	0	0.448868	0.558	0.186	0	1	Nexn
Yif1a	0	0.448701	0.911	0.642	0	1	Yif1a
4931406P16Rik	0	0.448185	0.657	0.296	0	1	4931406P16Rik
Hacd1	0	0.447948	0.707	0.364	0	1	Hacd1
Nucb2	0	0.445351	0.861	0.558	0	1	Nucb2
Adarb1	0	0.445244	0.573	0.21	0	1	Adarb1
Fbxl22	0	0.443778	0.29	0.05	0	1	Fbxl22
Mn1	0	0.443164	0.608	0.239	0	1	Mn1
Lurap1l	0	0.442976	0.416	0.108	0	1	Lurap1l
Comp	0	0.442841	0.475	0.173	0	1	Comp
Sec31a1	0	0.442757	0.876	0.543	0	1	Sec31a
Cavin31	3.08e-288	0.438792	0.962	0.599	6.65e-284	1	Cavin3
Mmp21	0	0.438778	0.93	0.537	0	1	Mmp2
Frzb1	0	0.437234	0.637	0.292	0	1	Frzb
Mfap51	0	0.436394	0.972	0.619	0	1	Mfap5
Dad1	0	0.435808	0.979	0.911	0	1	Dad1
Runx1	0	0.435252	0.672	0.377	0	1	Runx1
Nt5dc2	0	0.434745	0.656	0.347	0	1	Nt5dc2
Yipf5	0	0.433903	0.873	0.558	0	1	Yipf5
Col27a1	0	0.433879	0.585	0.226	0	1	Col27a1
Tsc22d1	0	0.432722	0.861	0.478	0	1	Tsc22d1
Mxra71	0	0.432355	0.866	0.477	0	1	Mxra7
Pmepa11	0	0.432096	0.906	0.57	0	1	Pmepa1
Mpzl1	0	0.43038	0.728	0.333	0	1	Mpzl1
Slc1a3	0	0.430349	0.563	0.206	0	1	Slc1a3
Arl11	0	0.429283	0.943	0.709	0	1	Arl1
Pofut21	0	0.426049	0.834	0.505	0	1	Pofut2
Ssr4	0	0.42516	0.97	0.879	0	1	Ssr4
Tmed91	1.33e-300	0.425105	0.974	0.873	2.87e-296	1	Tmed9
Ddost	0	0.424054	0.964	0.814	0	1	Ddost
Itgb11	0	0.422393	0.958	0.801	0	1	Itgb1
Calu1	0	0.421443	0.919	0.594	0	1	Calu
Rpl22l1	2.62e-306	0.420853	0.988	0.935	5.65e-302	1	Rpl22l1
Sec131	1.8e-304	0.420711	0.91	0.655	3.88e-300	1	Sec13
Cttn	0	0.419564	0.792	0.412	0	1	Cttn
Arhgef25	0	0.418944	0.648	0.278	0	1	Arhgef25
Rplp0	0	0.416174	0.998	0.994	0	1	Rplp0
Ankrd1	7.95e-251	0.416152	0.252	0.093	1.72e-246	1	Ankrd1
Hmgn11	4.97e-287	0.413813	0.974	0.784	1.07e-282	1	Hmgn1
Cpxm1	0	0.411739	0.798	0.424	0	1	Cpxm1
Ptov11	0	0.411663	0.912	0.655	0	1	Ptov1
Gucy1b1	0	0.411537	0.542	0.209	0	1	Gucy1b1
Luzp1	0	0.410876	0.808	0.485	0	1	Luzp1
Rpl41	0	0.409198	0.999	0.998	0	1	Rpl41
Nrep	0	0.409033	0.576	0.256	0	1	Nrep
Mif	3.28e-261	0.405883	0.963	0.81	7.08e-257	1	Mif
Fbn2	0	0.404657	0.516	0.175	0	1	Fbn2
Oxct1	0	0.404174	0.848	0.562	0	1	Oxct1
Scx	0	0.404126	0.315	0.084	0	1	Scx
Copg1	0	0.403391	0.826	0.514	0	1	Copg1
Ecm21	0	0.402067	0.666	0.294	0	1	Ecm2
Wls	0	0.401645	0.865	0.567	0	1	Wls
4930523C07Rik	0	0.39894	0.673	0.344	0	1	4930523C07Rik
Fscn1	0	0.39872	0.83	0.453	0	1	Fscn1
Tmed21	1e-275	0.39772	0.98	0.889	2.16e-271	1	Tmed2
Sec22b1	0	0.39692	0.881	0.592	0	1	Sec22b
Ikbip1	0	0.396571	0.812	0.455	0	1	Ikbip
Copb2	8.5e-299	0.396484	0.888	0.616	1.83e-294	1	Copb2
Dpt1	0	0.395163	0.947	0.561	0	1	Dpt
Eef1b2	1.29e-246	0.394399	0.961	0.89	2.78e-242	1	Eef1b2
Itgb51	1.56e-247	0.392215	0.932	0.734	3.36e-243	1	Itgb5
Fzd2	0	0.392156	0.595	0.243	0	1	Fzd2
Timp1	0	0.391524	0.961	0.594	0	1	Timp1
Erlec1	0	0.391319	0.85	0.545	0	1	Erlec1
Ltbp3	0	0.390983	0.68	0.34	0	1	Ltbp3
Ttll5	0	0.390306	0.55	0.214	0	1	Ttll5
Map1b1	0	0.390291	0.718	0.369	0	1	Map1b
Tfg	5.02e-301	0.389909	0.858	0.571	1.08e-296	1	Tfg
Lmo41	4.27e-283	0.389039	0.832	0.537	9.22e-279	1	Lmo4
Picalm	4.35e-217	0.388188	0.796	0.564	9.38e-213	1	Picalm
Sertad4	0	0.387899	0.522	0.188	0	1	Sertad4
Oat1	4.7e-271	0.387328	0.932	0.685	1.01e-266	1	Oat
Rpl15	0	0.386567	0.996	0.988	0	1	Rpl15
Eef1g	1.85e-307	0.386478	0.986	0.94	3.99e-303	1	Eef1g
Gpc4	0	0.383916	0.55	0.206	0	1	Gpc4
Pycr1	0	0.38163	0.582	0.237	0	1	Pycr1
Cercam	0	0.381542	0.649	0.298	0	1	Cercam
Cope	1.63e-268	0.380534	0.969	0.841	3.52e-264	1	Cope
Tln2	0	0.380241	0.557	0.221	0	1	Tln2
Plscr2	0	0.379588	0.494	0.195	0	1	Plscr2
Spcs1	1.35e-271	0.376488	0.981	0.896	2.91e-267	1	Spcs1
Ttc3	0	0.376204	0.805	0.479	0	1	Ttc3
Kdelr1	3.44e-272	0.374846	0.92	0.734	7.43e-268	1	Kdelr1
Rps12	7.45e-150	0.37461	0.987	0.967	1.61e-145	1	Rps12
Cdc16	0	0.372854	0.772	0.461	0	1	Cdc16
Filip1l	3.86e-264	0.371927	0.678	0.414	8.33e-260	1	Filip1l
Sec23a	0	0.368812	0.724	0.387	0	1	Sec23a
Foxp1	1.16e-300	0.366415	0.84	0.572	2.5e-296	1	Foxp1
Srpx1	0	0.365945	0.786	0.386	0	1	Srpx
Tmem263	0	0.365708	0.694	0.351	0	1	Tmem263
Sox91	0	0.365381	0.587	0.282	0	1	Sox9
Tmem150a	0	0.363365	0.613	0.258	0	1	Tmem150a
Dst	0	0.362761	0.723	0.405	0	1	Dst
Swi5	1.46e-243	0.361943	0.973	0.868	3.15e-239	1	Swi5
Rexo21	6.03e-215	0.36051	0.953	0.764	1.3e-210	1	Rexo2
Tmem9	0	0.360337	0.722	0.39	0	1	Tmem9
Ilk1	1.42e-250	0.360323	0.918	0.731	3.07e-246	1	Ilk
1110065P20Rik1	0	0.359197	0.764	0.446	0	1	1110065P20Rik
Dnajb4	0	0.358801	0.617	0.301	0	1	Dnajb4
Siva1	1.97e-297	0.357929	0.833	0.535	4.25e-293	1	Siva1
Gpc61	0	0.356663	0.684	0.314	0	1	Gpc6
Sulf2	3.04e-286	0.355938	0.741	0.454	6.57e-282	1	Sulf2
Nenf1	8.06e-261	0.355136	0.961	0.788	1.74e-256	1	Nenf
Vgll31	0	0.354411	0.647	0.311	0	1	Vgll3
Col6a11	7.8e-263	0.353816	0.946	0.572	1.68e-258	1	Col6a1
Wipi11	0	0.353573	0.753	0.407	0	1	Wipi1
Gnas1	0	0.353522	0.988	0.963	0	1	Gnas
Dbn11	0	0.351925	0.805	0.444	0	1	Dbn1
Cdk4	7.85e-257	0.351114	0.931	0.712	1.69e-252	1	Cdk4
Mydgf	1.72e-239	0.350622	0.909	0.701	3.71e-235	1	Mydgf
Neo1	0	0.350358	0.516	0.19	0	1	Neo1
Cdc42ep51	0	0.350148	0.722	0.368	0	1	Cdc42ep5
Inhba	0	0.348957	0.428	0.171	0	1	Inhba
Tspan31	3.06e-264	0.348711	0.941	0.705	6.6e-260	1	Tspan3
Ift201	4.46e-261	0.348671	0.918	0.69	9.62e-257	1	Ift20
Rbfox2	0	0.348314	0.691	0.34	0	1	Rbfox2
Cpne8	0	0.348263	0.589	0.285	0	1	Cpne8
Gpr180	0	0.347842	0.698	0.373	0	1	Gpr180
Tead1	0	0.346522	0.581	0.254	0	1	Tead1
Selenos	1.5e-212	0.346059	0.944	0.76	3.24e-208	1	Selenos
Rpl39	5.21e-176	0.34568	0.996	0.989	1.12e-171	1	Rpl39
Sod31	0	0.344239	0.838	0.474	0	1	Sod3
Ccdc801	4.64e-296	0.344093	0.967	0.599	1e-291	1	Ccdc80
Pdia31	9.85e-207	0.343143	0.978	0.916	2.13e-202	1	Pdia3
Dstn1	2.9e-195	0.342661	0.948	0.821	6.26e-191	1	Dstn
Rbms31	0	0.342452	0.719	0.361	0	1	Rbms3
Bex3	2.35e-259	0.342116	0.775	0.49	5.07e-255	1	Bex3
Prrx1	0	0.341868	0.741	0.377	0	1	Prrx1
Ap3s1	2.34e-195	0.340995	0.944	0.758	5.04e-191	1	Ap3s1
Arf5	1.23e-292	0.339204	0.981	0.931	2.66e-288	1	Arf5
Grb14	0	0.339133	0.337	0.099	0	1	Grb14
Abi3bp	1.45e-229	0.338654	0.5	0.262	3.14e-225	1	Abi3bp
Hif1a	5.52e-284	0.338413	0.749	0.461	1.19e-279	1	Hif1a
Stt3a	1.66e-224	0.337484	0.891	0.632	3.58e-220	1	Stt3a
Tfpi	0	0.337066	0.69	0.362	0	1	Tfpi
Rpsa	4.3e-196	0.336922	0.992	0.974	9.28e-192	1	Rpsa
Rps2	3.85e-198	0.335571	0.995	0.986	8.31e-194	1	Rps2
P3h41	0	0.334132	0.802	0.439	0	1	P3h4
Pdzrn3	0	0.331759	0.525	0.208	0	1	Pdzrn3
Ext1	0	0.331728	0.676	0.36	0	1	Ext1
Olfml2b	0	0.331569	0.72	0.357	0	1	Olfml2b
Ddb1	1.86e-257	0.331268	0.824	0.551	4.03e-253	1	Ddb1
Lhfp1	2.42e-252	0.330416	0.956	0.579	5.23e-248	1	Lhfp
Cdkn2b	0	0.330091	0.387	0.127	0	1	Cdkn2b
Actn4	1.48e-258	0.329096	0.785	0.514	3.19e-254	1	Actn4
Ahnak21	0	0.328484	0.735	0.399	0	1	Ahnak2
Il11ra11	3.94e-295	0.328334	0.907	0.605	8.5e-291	1	Il11ra1
Nnmt1	5.61e-286	0.327693	0.882	0.506	1.21e-281	1	Nnmt
Gadd45b	0	0.327253	0.601	0.307	0	1	Gadd45b
Shisa4	0	0.326802	0.57	0.247	0	1	Shisa4
Ssr3	2.76e-229	0.326756	0.892	0.664	5.96e-225	1	Ssr3
Tbrg1	2.07e-219	0.326119	0.932	0.675	4.46e-215	1	Tbrg1
Fat1	0	0.323554	0.569	0.272	0	1	Fat1
Manf	7.7e-149	0.32339	0.95	0.788	1.66e-144	1	Manf
Ccser21	0	0.323042	0.787	0.451	0	1	Ccser2
Creb3l1	2.62e-279	0.321753	0.679	0.367	5.65e-275	1	Creb3l1
Eny2	7.2e-226	0.320978	0.92	0.68	1.55e-221	1	Eny2
Gstm51	0	0.320781	0.793	0.451	0	1	Gstm5
Ergic3	3.1e-238	0.320228	0.954	0.799	6.69e-234	1	Ergic3
Rpl4	0	0.319917	0.996	0.983	0	1	Rpl4
Mecom	0	0.318095	0.521	0.208	0	1	Mecom
Rab341	0	0.317894	0.776	0.442	0	1	Rab34
Cox6c	1.76e-291	0.317158	0.986	0.964	3.8e-287	1	Cox6c
Gins4	2.48e-184	0.316892	0.598	0.367	5.36e-180	1	Gins4
Matn21	0	0.31651	0.793	0.448	0	1	Matn2
Hs6st2	0	0.315198	0.41	0.119	0	1	Hs6st2
Antxr1	0	0.315101	0.608	0.284	0	1	Antxr1
Sec11a	9.51e-196	0.314095	0.956	0.783	2.05e-191	1	Sec11a
Odc1	2.63e-279	0.314094	0.698	0.404	5.69e-275	1	Odc1
Fermt21	6.58e-293	0.313086	0.768	0.434	1.42e-288	1	Fermt2
Armcx3	1.33e-292	0.31232	0.757	0.446	2.87e-288	1	Armcx3
2310039H08Rik	5.65e-269	0.31041	0.741	0.443	1.22e-264	1	2310039H08Rik
Fbxl7	0	0.309254	0.427	0.159	0	1	Fbxl7
Ier3ip1	1.71e-189	0.307349	0.961	0.837	3.68e-185	1	Ier3ip1
Sdc1	0	0.30702	0.611	0.281	0	1	Sdc1
Gm10076	1.48e-152	0.306739	0.958	0.883	3.19e-148	1	Gm10076
Smco41	0	0.306416	0.718	0.397	0	1	Smco4
Slc38a2	2.09e-220	0.306224	0.735	0.48	4.52e-216	1	Slc38a2
Emc101	2.53e-207	0.305712	0.907	0.714	5.47e-203	1	Emc10
Gm15867	0	0.305271	0.424	0.153	0	1	Gm15867
Azin2	0	0.305172	0.413	0.133	0	1	Azin2
Akr1b8	3.21e-285	0.304109	0.636	0.348	6.93e-281	1	Akr1b8
Mrc21	0	0.303938	0.666	0.335	0	1	Mrc2
Cpe	0	0.303857	0.703	0.333	0	1	Cpe
Dact3	0	0.303559	0.499	0.192	0	1	Dact3
Sfr11	6.99e-190	0.303315	0.954	0.792	1.51e-185	1	Sfr1
Rpl12	1.69e-154	0.303077	0.979	0.944	3.65e-150	1	Rpl12
Tnfrsf12a1	2.61e-266	0.302721	0.672	0.371	5.63e-262	1	Tnfrsf12a
Cdh11	0	0.302175	0.524	0.217	0	1	Cdh11
Rpn21	2.12e-152	0.301972	0.951	0.82	4.58e-148	1	Rpn2
Svbp	1.12e-194	0.301579	0.909	0.707	2.42e-190	1	Svbp
Sra11	7.65e-190	0.300878	0.937	0.734	1.65e-185	1	Sra1
Mcrip1	7.43e-188	0.299789	0.918	0.723	1.6e-183	1	Mcrip1
Dnajc25	2.87e-270	0.299066	0.734	0.425	6.2e-266	1	Dnajc25
Smtn	0	0.298683	0.56	0.256	0	1	Smtn
Mlec	5.56e-205	0.2985	0.764	0.499	1.2e-200	1	Mlec
Prdx2	2.07e-201	0.298473	0.973	0.874	4.46e-197	1	Prdx2
Cdh3	0	0.296337	0.38	0.096	0	1	Cdh3
Gcsh	6.19e-268	0.295998	0.734	0.436	1.34e-263	1	Gcsh
Rtraf	1.57e-194	0.295743	0.969	0.883	3.39e-190	1	Rtraf
Rplp1	9.32e-159	0.295573	0.997	0.992	2.01e-154	1	Rplp1
Foxp2	0	0.295365	0.529	0.221	0	1	Foxp2
Sec24d	4.7e-300	0.29516	0.681	0.375	1.02e-295	1	Sec24d
Mrps16	1.09e-185	0.294964	0.888	0.673	2.34e-181	1	Mrps16
Colgalt1	1.57e-209	0.294472	0.813	0.56	3.38e-205	1	Colgalt1
Fndc3b1	5.57e-275	0.294394	0.776	0.473	1.2e-270	1	Fndc3b
Rps8	7.79e-186	0.293047	0.998	0.992	1.68e-181	1	Rps8
Gamt	3.51e-255	0.292728	0.621	0.352	7.58e-251	1	Gamt
Prrc1	3.18e-272	0.292353	0.662	0.373	6.86e-268	1	Prrc1
C1qtnf21	0	0.291433	0.674	0.335	0	1	C1qtnf2
Plagl1	0	0.291391	0.288	0.06	0	1	Plagl1
Fam92a1	2.98e-281	0.289692	0.726	0.411	6.44e-277	1	Fam92a
Col6a31	3.79e-269	0.289653	0.771	0.437	8.18e-265	1	Col6a3
Clmp1	7.14e-272	0.289608	0.706	0.405	1.54e-267	1	Clmp
Elob	3.1e-237	0.289419	0.988	0.956	6.7e-233	1	Elob
Gmppb	2.22e-258	0.289075	0.624	0.347	4.8e-254	1	Gmppb
Col6a21	3.41e-235	0.288962	0.921	0.556	7.35e-231	1	Col6a2
Hspg21	4.41e-285	0.288313	0.858	0.505	9.53e-281	1	Hspg2
Gm9844	1.18e-276	0.287898	0.671	0.384	2.55e-272	1	Gm9844
Glipr1	4.81e-160	0.287668	0.607	0.387	1.04e-155	1	Glipr1
Clca3a1	0	0.287061	0.252	0.066	0	1	Clca3a1
Hspa5	9.15e-94	0.286643	0.974	0.901	1.98e-89	1	Hspa5
Rps20	8.34e-159	0.286573	0.995	0.981	1.8e-154	1	Rps20
Golgb1	7.81e-208	0.285482	0.775	0.505	1.69e-203	1	Golgb1
Tubb2b	3.83e-259	0.285468	0.577	0.308	8.26e-255	1	Tubb2b
Pla2g16	4.64e-259	0.285123	0.647	0.375	1e-254	1	Pla2g16
Rcn21	4.74e-204	0.285092	0.87	0.6	1.02e-199	1	Rcn2
Pabpc4	9.2e-270	0.28441	0.606	0.326	1.99e-265	1	Pabpc4
Capn6	0	0.284227	0.348	0.123	0	1	Capn6
Ecscr	0	0.284193	0.528	0.231	0	1	Ecscr
Tubb2a	3.97e-138	0.282391	0.863	0.665	8.58e-134	1	Tubb2a
Rpl31	3.45e-203	0.282358	0.994	0.984	7.44e-199	1	Rpl31
Dnm3os	0	0.282139	0.392	0.128	0	1	Dnm3os
Tns3	2.69e-223	0.281896	0.614	0.361	5.8e-219	1	Tns3
Actg1	9.96e-159	0.281842	0.995	0.988	2.15e-154	1	Actg1
Mageh11	4.35e-300	0.281258	0.626	0.326	9.38e-296	1	Mageh1
Fkbp14	0	0.280182	0.578	0.279	0	1	Fkbp14
Mxd4	4.55e-197	0.280072	0.846	0.604	9.83e-193	1	Mxd4
Plscr3	4.47e-244	0.279704	0.741	0.457	9.65e-240	1	Plscr3
Ak11	7.53e-298	0.27951	0.718	0.389	1.63e-293	1	Ak1
Slit2	0	0.279255	0.416	0.149	0	1	Slit2
Hmg20b	1.26e-215	0.278302	0.794	0.528	2.71e-211	1	Hmg20b
Anxa6	2.47e-167	0.277971	0.846	0.637	5.32e-163	1	Anxa6
Zfp260	7.75e-290	0.277147	0.625	0.335	1.67e-285	1	Zfp260
Amacr	0	0.276091	0.401	0.17	0	1	Amacr
Bmper	0	0.275664	0.454	0.172	0	1	Bmper
Qsox1	4.94e-289	0.275225	0.611	0.327	1.07e-284	1	Qsox1
Crlf11	7.92e-272	0.275073	0.448	0.207	1.71e-267	1	Crlf1
H1f0	1.05e-136	0.274154	0.882	0.67	2.26e-132	1	H1f0
Gabarap	3.33e-249	0.273911	0.988	0.965	7.2e-245	1	Gabarap
Pdgfrb	0	0.272773	0.591	0.267	0	1	Pdgfrb
Nuak1	0	0.272744	0.369	0.127	0	1	Nuak1
Pde1a1	2.38e-287	0.272548	0.613	0.314	5.14e-283	1	Pde1a
Ufm1	1.41e-164	0.271855	0.854	0.615	3.05e-160	1	Ufm1
Armcx2	0	0.271277	0.579	0.283	0	1	Armcx2
Glrx3	4.3e-153	0.271137	0.936	0.751	9.29e-149	1	Glrx3
Glt8d1	3.47e-260	0.270412	0.695	0.401	7.5e-256	1	Glt8d1
Rab2a1	8.22e-164	0.270366	0.969	0.862	1.77e-159	1	Rab2a
Copa1	5.37e-186	0.270319	0.858	0.624	1.16e-181	1	Copa
Nbea	0	0.26985	0.393	0.132	0	1	Nbea
Vasn	0	0.269515	0.542	0.263	0	1	Vasn
Lrrc59	3.79e-164	0.268478	0.758	0.51	8.18e-160	1	Lrrc59
Loxl21	4.81e-218	0.268203	0.72	0.415	1.04e-213	1	Loxl2
Serpine21	0	0.268168	0.813	0.458	0	1	Serpine2
Fam20a	0	0.268105	0.478	0.212	0	1	Fam20a
Ndufa3	1.66e-200	0.267909	0.973	0.904	3.58e-196	1	Ndufa3
Eif4e2	8.15e-164	0.267747	0.865	0.658	1.76e-159	1	Eif4e2
Plk2	2.81e-149	0.267402	0.411	0.232	6.06e-145	1	Plk2
Plpp5	2.31e-307	0.267096	0.6	0.309	4.99e-303	1	Plpp5
Srm	1.43e-199	0.266704	0.749	0.467	3.08e-195	1	Srm
Pbx1	2.06e-272	0.266293	0.685	0.382	4.45e-268	1	Pbx1
Ctxn1	0	0.266187	0.364	0.135	0	1	Ctxn1
Cyb5r3	1.82e-178	0.265818	0.917	0.68	3.93e-174	1	Cyb5r3
Rpn1	5.67e-157	0.265381	0.875	0.652	1.22e-152	1	Rpn1
Gm17501	0	0.263992	0.338	0.1	0	1	Gm17501
Unc5b	0	0.263947	0.498	0.225	0	1	Unc5b
Dynll11	3.35e-182	0.263767	0.99	0.962	7.23e-178	1	Dynll1
Creb3l21	9.89e-267	0.263651	0.654	0.356	2.13e-262	1	Creb3l2
Lhfpl2	4.06e-231	0.263435	0.46	0.235	8.77e-227	1	Lhfpl2
Atxn101	2.91e-169	0.263328	0.867	0.621	6.29e-165	1	Atxn10
Arhgap5	4.76e-226	0.26269	0.693	0.416	1.03e-221	1	Arhgap5
Kdm5b	3.44e-300	0.262005	0.59	0.3	7.42e-296	1	Kdm5b
Slc39a13	0	0.261976	0.558	0.271	0	1	Slc39a13
Ryk	0	0.26181	0.637	0.328	0	1	Ryk
Slc35a2	2.58e-260	0.261791	0.601	0.328	5.58e-256	1	Slc35a2
Ppa1	1.2e-214	0.261595	0.74	0.449	2.59e-210	1	Ppa1
Fap1	0	0.26123	0.449	0.18	0	1	Fap
Tm7sf3	7.41e-245	0.261032	0.701	0.413	1.6e-240	1	Tm7sf3
Scarf21	0	0.260195	0.496	0.211	0	1	Scarf2
Nkd2	7.46e-259	0.260133	0.39	0.171	1.61e-254	1	Nkd2
Rbms2	3.94e-200	0.259668	0.62	0.375	8.5e-196	1	Rbms2
Fas	5.11e-173	0.259667	0.531	0.312	1.1e-168	1	Fas
Igf2r	5.27e-289	0.258779	0.618	0.326	1.14e-284	1	Igf2r
Rps28	1.62e-273	0.258748	0.996	0.991	3.5e-269	1	Rps28
Mical21	6.1e-264	0.25783	0.532	0.272	1.32e-259	1	Mical2
Uba5	1.61e-179	0.256675	0.731	0.475	3.48e-175	1	Uba5
Emp11	3.28e-177	0.256497	0.897	0.634	7.08e-173	1	Emp1
Lix1l1	7.51e-253	0.255702	0.617	0.338	1.62e-248	1	Lix1l
Dtd1	2.84e-286	0.255597	0.451	0.209	6.14e-282	1	Dtd1
Rpl10a	5.82e-149	0.25558	0.994	0.979	1.26e-144	1	Rpl10a
Dact1	0	0.255569	0.466	0.186	0	1	Dact1
Gorasp21	6.42e-182	0.25551	0.794	0.529	1.39e-177	1	Gorasp2
Tvp23b1	1.03e-215	0.255443	0.739	0.456	2.22e-211	1	Tvp23b
Ssr1	3.3e-156	0.255265	0.846	0.615	7.12e-152	1	Ssr1
Marcksl1	1.33e-226	0.255244	0.905	0.649	2.86e-222	1	Marcksl1
Ddx50	2.04e-191	0.254065	0.801	0.544	4.41e-187	1	Ddx50
Sec61a1	1.27e-190	0.253786	0.732	0.482	2.74e-186	1	Sec61a1
Ppfibp1	3.99e-249	0.253656	0.66	0.369	8.61e-245	1	Ppfibp1
H2afy2	0	0.253592	0.45	0.182	0	1	H2afy2
Galk1	1.4e-181	0.252046	0.725	0.463	3.02e-177	1	Galk1
Vim1	6.29e-157	0.251439	0.992	0.945	1.36e-152	1	Vim
Socs21	7.02e-265	0.250049	0.807	0.471	1.51e-260	1	Socs2
Ccl8	0	2.5232	0.6	0.278	0	2	Ccl8
Apoe	0	2.19435	0.996	0.914	0	2	Apoe
Selenop	0	2.02482	0.997	0.901	0	2	Selenop
Ms4a7	0	1.98922	0.708	0.291	0	2	Ms4a7
Fcrls	0	1.86024	0.685	0.243	0	2	Fcrls
Lyz2	0	1.80044	0.783	0.467	0	2	Lyz2
C1qc	0	1.71507	0.717	0.344	0	2	C1qc
C1qa	0	1.70429	0.72	0.353	0	2	C1qa
Wfdc17	0	1.69049	0.717	0.346	0	2	Wfdc17
C1qb	0	1.65045	0.719	0.361	0	2	C1qb
Fcgr3	0	1.5457	0.705	0.309	0	2	Fcgr3
Ctsb	0	1.47209	0.994	0.963	0	2	Ctsb
Trem2	0	1.45842	0.676	0.288	0	2	Trem2
Adgre1	0	1.39557	0.692	0.262	0	2	Adgre1
Ctsc	0	1.37674	0.736	0.434	0	2	Ctsc
Lgmn	0	1.3761	0.924	0.754	0	2	Lgmn
Csf1r	0	1.35992	0.704	0.335	0	2	Csf1r
Ctss	0	1.35109	0.715	0.344	0	2	Ctss
Fcer1g	0	1.31782	0.717	0.356	0	2	Fcer1g
Pltp	0	1.31531	0.797	0.444	0	2	Pltp
Ctsd	0	1.30121	0.962	0.903	0	2	Ctsd
Unc93b1	0	1.2945	0.786	0.491	0	2	Unc93b1
Aif1	0	1.25976	0.701	0.289	0	2	Aif1
Tyrobp	0	1.23886	0.716	0.349	0	2	Tyrobp
Pf4	0	1.2282	0.717	0.362	0	2	Pf4
Stab1	0	1.22179	0.633	0.231	0	2	Stab1
Itm2b	0	1.22088	1	0.988	0	2	Itm2b
Rgs10	0	1.21374	0.825	0.649	0	2	Rgs10
Ly86	0	1.19886	0.687	0.284	0	2	Ly86
C3ar1	0	1.19544	0.677	0.263	0	2	C3ar1
Pla2g7	0	1.19064	0.633	0.215	0	2	Pla2g7
Lst1	0	1.18957	0.707	0.331	0	2	Lst1
Clec4n	0	1.18934	0.574	0.198	0	2	Clec4n
Fcgr2b	0	1.17343	0.671	0.277	0	2	Fcgr2b
Cd300c2	0	1.16617	0.645	0.261	0	2	Cd300c2
Mrc1	0	1.15408	0.605	0.208	0	2	Mrc1
Ninj1	0	1.13416	0.695	0.488	0	2	Ninj1
Clec4a2	0	1.12213	0.647	0.244	0	2	Clec4a2
Ehd4	0	1.11661	0.694	0.387	0	2	Ehd4
Ccl12	0	1.11591	0.55	0.211	0	2	Ccl12
Trf	0	1.1092	0.857	0.624	0	2	Trf
F13a1	0	1.09392	0.545	0.195	0	2	F13a1
Clec4a3	0	1.09152	0.646	0.245	0	2	Clec4a3
Dab2	0	1.088	0.778	0.511	0	2	Dab2
Folr2	0	1.08119	0.481	0.191	0	2	Folr2
Ftl1	0	1.07483	1	0.998	0	2	Ftl1
Grn	0	1.07211	0.971	0.879	0	2	Grn
Fyb	0	1.06899	0.663	0.314	0	2	Fyb
P2ry6	0	1.05457	0.673	0.269	0	2	P2ry6
Hexb	0	1.05251	0.923	0.769	0	2	Hexb
Pld4	0	1.04309	0.679	0.284	0	2	Pld4
Ptpn18	0	1.03868	0.706	0.346	0	2	Ptpn18
Hexa	0	1.03704	0.96	0.844	0	2	Hexa
Ctsh	0	1.02871	0.87	0.727	0	2	Ctsh
Clec4a1	0	1.02431	0.617	0.233	0	2	Clec4a1
Cd68	0	1.02312	0.691	0.312	0	2	Cd68
Ms4a6d	0	1.01024	0.654	0.256	0	2	Ms4a6d
Mpeg1	0	0.998885	0.614	0.24	0	2	Mpeg1
Ms4a6c	0	0.992438	0.688	0.285	0	2	Ms4a6c
Laptm5	0	0.988236	0.699	0.323	0	2	Laptm5
C5ar1	0	0.979946	0.655	0.248	0	2	C5ar1
Maf	0	0.963686	0.63	0.306	0	2	Maf
Tnfaip8l2	0	0.960321	0.641	0.256	0	2	Tnfaip8l2
Hpgds	0	0.953975	0.568	0.177	0	2	Hpgds
Cxcl16	0	0.950615	0.835	0.594	0	2	Cxcl16
Blvrb	0	0.941991	0.82	0.62	0	2	Blvrb
Ms4a6b	0	0.935926	0.653	0.262	0	2	Ms4a6b
Glul	0	0.918022	0.793	0.526	0	2	Glul
Serinc3	0	0.914944	0.953	0.87	0	2	Serinc3
Bcl2a1b	0	0.905778	0.586	0.234	0	2	Bcl2a1b
Snx5	0	0.893368	0.826	0.652	0	2	Snx5
Ctsa	0	0.880046	0.906	0.745	0	2	Ctsa
Fth1	0	0.877322	1	0.997	0	2	Fth1
Man2b1	0	0.876491	0.805	0.555	0	2	Man2b1
Psap	0	0.871796	0.99	0.96	0	2	Psap
Cx3cr1	0	0.862189	0.517	0.209	0	2	Cx3cr1
Spi1	0	0.857085	0.683	0.297	0	2	Spi1
H2-D1	0	0.829043	0.991	0.962	0	2	H2-D1
Tmem176b	0	0.825004	0.94	0.785	0	2	Tmem176b
Clec12a	0	0.824097	0.605	0.25	0	2	Clec12a
Ucp2	0	0.815057	0.7	0.429	0	2	Ucp2
Cd48	0	0.80903	0.639	0.274	0	2	Cd48
Smagp	0	0.802716	0.536	0.192	0	2	Smagp
Gpr34	0	0.800553	0.454	0.129	0	2	Gpr34
Fam105a	0	0.797546	0.588	0.247	0	2	Fam105a
Mafb	0	0.792666	0.645	0.32	0	2	Mafb
Hpgd	0	0.789219	0.451	0.194	0	2	Hpgd
Ntpcr	0	0.787546	0.627	0.362	0	2	Ntpcr
Cd53	0	0.782165	0.692	0.319	0	2	Cd53
Gas6	0	0.780566	0.808	0.591	0	2	Gas6
Cd14	0	0.776251	0.65	0.301	0	2	Cd14
Sat1	0	0.776145	0.909	0.819	0	2	Sat1
Pid1	0	0.769204	0.749	0.447	0	2	Pid1
Il10rb	0	0.768003	0.704	0.496	0	2	Il10rb
Abhd12	0	0.763445	0.683	0.456	0	2	Abhd12
Lpcat2	0	0.758421	0.513	0.2	0	2	Lpcat2
Alox5ap	0	0.753708	0.705	0.332	0	2	Alox5ap
Cbr2	0	0.752461	0.408	0.16	0	2	Cbr2
Lamp1	0	0.744478	0.988	0.941	0	2	Lamp1
Cyba	0	0.743614	0.973	0.928	0	2	Cyba
Pou2f2	0	0.742659	0.529	0.208	0	2	Pou2f2
Fcgr1	0	0.740912	0.604	0.231	0	2	Fcgr1
Gmfg	0	0.740007	0.648	0.293	0	2	Gmfg
Lrrc25	0	0.736105	0.594	0.242	0	2	Lrrc25
Vsir	0	0.727637	0.619	0.298	0	2	Vsir
Hfe	0	0.726928	0.613	0.31	0	2	Hfe
Rnf130	0	0.723107	0.693	0.439	0	2	Rnf130
Gltp	0	0.722645	0.769	0.62	0	2	Gltp
Sirpa	0	0.721648	0.609	0.335	0	2	Sirpa
Cyth4	0	0.721528	0.62	0.267	0	2	Cyth4
Ypel3	0	0.720588	0.96	0.835	0	2	Ypel3
Lmo2	0	0.718985	0.591	0.258	0	2	Lmo2
C4b	3.43e-187	0.715778	0.43	0.256	7.39e-183	2	C4b
Wwp1	0	0.71303	0.595	0.376	0	2	Wwp1
Clta	0	0.710752	0.945	0.903	0	2	Clta
Cybb	0	0.710049	0.621	0.264	0	2	Cybb
Txnip	0	0.707542	0.745	0.479	0	2	Txnip
Tmem176a	3.34e-294	0.707147	0.86	0.697	7.21e-290	2	Tmem176a
Ftl1-ps1	0	0.703996	0.766	0.6	0	2	Ftl1-ps1
Tmem106a	0	0.702012	0.627	0.362	0	2	Tmem106a
Tpd52	0	0.699134	0.665	0.415	0	2	Tpd52
Arrb2	0	0.693148	0.608	0.311	0	2	Arrb2
Npc2	0	0.687117	0.987	0.944	0	2	Npc2
Apobec1	0	0.684274	0.539	0.242	0	2	Apobec1
Evi2a	0	0.676334	0.625	0.319	0	2	Evi2a
Tmem37	0	0.671441	0.532	0.246	0	2	Tmem37
Tm6sf1	0	0.668981	0.576	0.247	0	2	Tm6sf1
Cfp	0	0.668005	0.536	0.246	0	2	Cfp
Rab3il1	0	0.658361	0.637	0.371	0	2	Rab3il1
Fcgrt	0	0.658148	0.911	0.817	0	2	Fcgrt
Cd84	0	0.657585	0.512	0.191	0	2	Cd84
Cd72	3.05e-292	0.652448	0.52	0.247	6.59e-288	2	Cd72
Pirb	0	0.652399	0.542	0.229	0	2	Pirb
Lair1	0	0.649402	0.534	0.209	0	2	Lair1
Cst3	0	0.647737	0.999	0.986	0	2	Cst3
Nrros	0	0.646226	0.584	0.25	0	2	Nrros
Zeb2	0	0.642669	0.823	0.652	0	2	Zeb2
B2m	0	0.638578	0.997	0.987	0	2	B2m
Dhrs3	0	0.637938	0.795	0.568	0	2	Dhrs3
Bri3	0	0.629926	0.934	0.862	0	2	Bri3
P2rx4	0	0.626021	0.689	0.494	0	2	P2rx4
Hacd4	8.89e-298	0.621776	0.612	0.406	1.92e-293	2	Hacd4
Ccr5	0	0.616723	0.487	0.205	0	2	Ccr5
Camk1	0	0.616004	0.838	0.721	0	2	Camk1
Susd3	0	0.615844	0.485	0.197	0	2	Susd3
Cd300a	0	0.613277	0.472	0.182	0	2	Cd300a
Gpr65	0	0.613124	0.434	0.161	0	2	Gpr65
Rgs2	0	0.608064	0.594	0.272	0	2	Rgs2
Atp6v0b	0	0.606974	0.926	0.859	0	2	Atp6v0b
Rassf4	0	0.604972	0.502	0.216	0	2	Rassf4
Irf8	0	0.603443	0.669	0.31	0	2	Irf8
Cd300ld	0	0.594587	0.454	0.18	0	2	Cd300ld
Igf1	2.48e-278	0.592456	0.855	0.69	5.36e-274	2	Igf1
Pla2g15	0	0.591495	0.488	0.237	0	2	Pla2g15
Asah1	0	0.589189	0.859	0.761	0	2	Asah1
Cltc	2.16e-268	0.587773	0.789	0.68	4.67e-264	2	Cltc
Limd2	9.45e-247	0.573172	0.692	0.534	2.04e-242	2	Limd2
Adap2	0	0.572743	0.433	0.159	0	2	Adap2
Abca1	0	0.572255	0.483	0.219	0	2	Abca1
Ptpn6	0	0.568265	0.628	0.292	0	2	Ptpn6
Sdcbp	0	0.568054	0.931	0.863	0	2	Sdcbp
Blnk	0	0.563359	0.44	0.168	0	2	Blnk
AB124611	0	0.558739	0.461	0.197	0	2	AB124611
Tmem86a	0	0.553898	0.461	0.231	0	2	Tmem86a
Syngr1	0	0.551918	0.331	0.094	0	2	Syngr1
Ncf2	0	0.543832	0.536	0.236	0	2	Ncf2
Lamp2	0	0.543443	0.942	0.848	0	2	Lamp2
H2-K1	0	0.543061	0.948	0.879	0	2	H2-K1
Lyl1	0	0.541454	0.429	0.152	0	2	Lyl1
Lcp1	0	0.53807	0.663	0.311	0	2	Lcp1
Atp13a2	0	0.537921	0.424	0.186	0	2	Atp13a2
Igsf6	0	0.53667	0.414	0.145	0	2	Igsf6
Cndp2	3.25e-233	0.536098	0.663	0.497	7.01e-229	2	Cndp2
Gm34084	0	0.531419	0.408	0.166	0	2	Gm34084
Efhd2	3.87e-209	0.529904	0.676	0.513	8.36e-205	2	Efhd2
Cebpa	0	0.528308	0.469	0.219	0	2	Cebpa
Tcn2	4.55e-272	0.527405	0.672	0.48	9.81e-268	2	Tcn2
Tmsb4x	3.32e-164	0.519569	0.999	0.999	7.17e-160	2	Tmsb4x
Ctsz	0	0.514854	0.977	0.918	0	2	Ctsz
Slc11a1	0	0.504726	0.396	0.159	0	2	Slc11a1
Lyn	1.56e-301	0.50352	0.516	0.258	3.37e-297	2	Lyn
Myo1f	0	0.499182	0.463	0.199	0	2	Myo1f
Cd37	0	0.497447	0.547	0.234	0	2	Cd37
Cd33	0	0.495363	0.372	0.13	0	2	Cd33
Aoah	0	0.490249	0.338	0.104	0	2	Aoah
Slc6a6	9.91e-216	0.48555	0.58	0.398	2.14e-211	2	Slc6a6
Nxpe5	0	0.482268	0.299	0.084	0	2	Nxpe5
Ifi207	8.73e-283	0.480996	0.49	0.247	1.88e-278	2	Ifi207
Creg1	6.11e-208	0.476608	0.821	0.727	1.32e-203	2	Creg1
Rac2	0	0.475987	0.642	0.303	0	2	Rac2
Mpp1	3.18e-185	0.47584	0.581	0.425	6.87e-181	2	Mpp1
Tbxas1	0	0.475429	0.402	0.154	0	2	Tbxas1
Cox7a2l	0	0.474399	0.953	0.907	0	2	Cox7a2l
Gng2	3.58e-244	0.468433	0.483	0.27	7.73e-240	2	Gng2
Tnfaip8	5.96e-177	0.468353	0.598	0.448	1.29e-172	2	Tnfaip8
Plekho1	6.48e-215	0.467635	0.518	0.32	1.4e-210	2	Plekho1
Fcgr4	0	0.465535	0.409	0.169	0	2	Fcgr4
Tpp1	1.68e-192	0.464347	0.631	0.493	3.62e-188	2	Tpp1
Dok3	0	0.463774	0.44	0.187	0	2	Dok3
Rhog	5.28e-199	0.463746	0.608	0.441	1.14e-194	2	Rhog
Mef2c	1.95e-180	0.463382	0.669	0.516	4.2e-176	2	Mef2c
Hmox1	8.82e-203	0.459852	0.515	0.335	1.91e-198	2	Hmox1
Ifngr11	3.45e-232	0.455924	0.887	0.781	7.44e-228	2	Ifngr1
Fau	0	0.454571	0.995	0.99	0	2	Fau
Ncf4	7.88e-292	0.453117	0.496	0.231	1.7e-287	2	Ncf4
Nrp1	4.33e-196	0.451487	0.617	0.452	9.35e-192	2	Nrp1
Hmox2	2.63e-177	0.45143	0.675	0.555	5.68e-173	2	Hmox2
Ppt1	1.81e-240	0.450337	0.73	0.575	3.91e-236	2	Ppt1
Arhgap45	3.97e-274	0.446911	0.523	0.28	8.57e-270	2	Arhgap45
Vamp8	6.41e-188	0.446698	0.864	0.825	1.38e-183	2	Vamp8
Dcxr	2.93e-184	0.446268	0.481	0.313	6.33e-180	2	Dcxr
Myo5a	2.47e-199	0.445912	0.425	0.252	5.34e-195	2	Myo5a
Smpdl3a	2.57e-215	0.438857	0.724	0.544	5.56e-211	2	Smpdl3a
Ltc4s	2.31e-261	0.433788	0.4	0.181	5e-257	2	Ltc4s
Fermt3	1.65e-294	0.432949	0.462	0.21	3.57e-290	2	Fermt3
Nckap1l	3.67e-306	0.431741	0.424	0.184	7.93e-302	2	Nckap1l
Aldh21	1.07e-196	0.43036	0.829	0.743	2.31e-192	2	Aldh2
Hcls1	1.58e-267	0.426607	0.54	0.263	3.42e-263	2	Hcls1
Fxyd2	2.2e-97	0.425358	0.289	0.174	4.75e-93	2	Fxyd2
Renbp	4.67e-197	0.42442	0.482	0.304	1.01e-192	2	Renbp
Lgals3	1.32e-227	0.423854	0.693	0.474	2.84e-223	2	Lgals3
Fam213b	6.48e-133	0.422748	0.453	0.317	1.4e-128	2	Fam213b
Gna12	3.24e-208	0.421579	0.413	0.237	6.99e-204	2	Gna12
Vav1	8.12e-294	0.421557	0.396	0.17	1.75e-289	2	Vav1
Tlr2	7.88e-199	0.421099	0.402	0.213	1.7e-194	2	Tlr2
Tifa	6.23e-274	0.418779	0.399	0.185	1.35e-269	2	Tifa
Cd93	0	0.418626	0.344	0.125	0	2	Cd93
Tep1	3.04e-212	0.418325	0.403	0.215	6.56e-208	2	Tep1
Ptpre	1.93e-214	0.41717	0.453	0.239	4.17e-210	2	Ptpre
Ap1b1	1.59e-218	0.41667	0.38	0.199	3.43e-214	2	Ap1b1
Rapsn	0	0.414048	0.26	0.066	0	2	Rapsn
Fam174a	2.01e-173	0.41313	0.696	0.583	4.34e-169	2	Fam174a
Gngt2	2.72e-238	0.41282	0.524	0.283	5.86e-234	2	Gngt2
Marcks	1.37e-210	0.412307	0.927	0.849	2.95e-206	2	Marcks
Gm21188	3.31e-278	0.412083	0.295	0.109	7.15e-274	2	Gm21188
Cela1	5.84e-292	0.411813	0.286	0.106	1.26e-287	2	Cela1
Npl	5.67e-229	0.411255	0.285	0.119	1.22e-224	2	Npl
Ly96	1.53e-150	0.411159	0.485	0.344	3.3e-146	2	Ly96
Inpp5d	1.96e-289	0.409867	0.384	0.164	4.23e-285	2	Inpp5d
Sesn1	1.21e-214	0.405328	0.389	0.206	2.61e-210	2	Sesn1
Atp2b1	3.47e-139	0.404704	0.767	0.695	7.48e-135	2	Atp2b1
Fam49b	2.79e-177	0.404121	0.67	0.501	6.02e-173	2	Fam49b
Ramp1	3.86e-191	0.403361	0.405	0.22	8.33e-187	2	Ramp1
Pkib	9.38e-298	0.401717	0.333	0.128	2.03e-293	2	Pkib
Slc9a9	0	0.400044	0.305	0.104	0	2	Slc9a9
Epn1	1.1e-143	0.395685	0.618	0.508	2.37e-139	2	Epn1
Arl111	0	0.394317	0.322	0.113	0	2	Arl11
Adap2os	4.09e-301	0.393323	0.324	0.123	8.83e-297	2	Adap2os
Gpsm3	6.54e-168	0.391102	0.689	0.55	1.41e-163	2	Gpsm3
Bmyc	1.97e-132	0.388564	0.633	0.525	4.26e-128	2	Bmyc
Gusb	1.21e-135	0.388176	0.701	0.612	2.62e-131	2	Gusb
Rab11fip5	9.06e-201	0.386843	0.365	0.191	1.96e-196	2	Rab11fip5
Ptafr	2.73e-260	0.386146	0.336	0.138	5.89e-256	2	Ptafr
Mtss1	1.93e-206	0.385264	0.386	0.197	4.16e-202	2	Mtss1
Rnase41	2.85e-177	0.384689	0.888	0.796	6.16e-173	2	Rnase4
Gns	4.76e-141	0.384288	0.504	0.368	1.03e-136	2	Gns
Cotl1	2.97e-196	0.384052	0.759	0.562	6.4e-192	2	Cotl1
Ly6e	9.03e-80	0.383152	0.905	0.875	1.95e-75	2	Ly6e
Ncf1	2.45e-278	0.382584	0.408	0.179	5.28e-274	2	Ncf1
Fgd2	5.38e-276	0.381229	0.35	0.143	1.16e-271	2	Fgd2
Necap2	3.06e-133	0.380975	0.616	0.51	6.62e-129	2	Necap2
Adipor1	2.9e-136	0.380553	0.748	0.693	6.26e-132	2	Adipor1
Lipa	1.92e-129	0.380528	0.639	0.538	4.15e-125	2	Lipa
Prune2	1.26e-238	0.379037	0.298	0.123	2.73e-234	2	Prune2
Blvra	3.39e-115	0.378219	0.543	0.437	7.31e-111	2	Blvra
Gyg	1.05e-67	0.375012	0.48	0.415	2.27e-63	2	Gyg
Arpc3	1.3e-218	0.374913	0.946	0.912	2.81e-214	2	Arpc3
Epsti1	6.53e-269	0.373304	0.44	0.203	1.41e-264	2	Epsti1
Ifnar2	1.08e-133	0.372987	0.654	0.547	2.34e-129	2	Ifnar2
Plin2	2.11e-136	0.371012	0.729	0.638	4.56e-132	2	Plin2
Ophn1	9.95e-221	0.369332	0.336	0.16	2.15e-216	2	Ophn1
Slamf9	4.25e-192	0.368578	0.483	0.255	9.18e-188	2	Slamf9
Cd52	1.52e-285	0.367987	0.699	0.342	3.29e-281	2	Cd52
Ap1s2	1.33e-114	0.366921	0.536	0.419	2.86e-110	2	Ap1s2
Coro1b	9e-128	0.366412	0.709	0.627	1.94e-123	2	Coro1b
Ifngr2	1.92e-114	0.365686	0.611	0.511	4.15e-110	2	Ifngr2
P2ry12	0	0.365459	0.255	0.079	0	2	P2ry12
Gdi2	5.36e-153	0.36492	0.941	0.903	1.16e-148	2	Gdi2
Ptpn1	1.97e-133	0.364431	0.642	0.527	4.25e-129	2	Ptpn1
Tmcc3	1.67e-157	0.363886	0.417	0.253	3.62e-153	2	Tmcc3
Itga6	2.11e-229	0.363452	0.317	0.138	4.55e-225	2	Itga6
Ang	2.68e-128	0.362609	0.423	0.287	5.79e-124	2	Ang
Scamp2	1.61e-100	0.362531	0.574	0.486	3.47e-96	2	Scamp2
Tmcc1	1.95e-102	0.360729	0.423	0.304	4.2e-98	2	Tmcc1
Arhgap30	3.96e-233	0.360693	0.425	0.202	8.54e-229	2	Arhgap30
Dnase2a	1.52e-185	0.360524	0.411	0.232	3.29e-181	2	Dnase2a
Zeb2os	2.45e-146	0.359357	0.38	0.226	5.29e-142	2	Zeb2os
Ptprc	2.14e-277	0.359107	0.569	0.275	4.63e-273	2	Ptprc
Zfp36l2	6.05e-158	0.357477	0.688	0.53	1.31e-153	2	Zfp36l2
Selplg	1.34e-254	0.354699	0.547	0.269	2.88e-250	2	Selplg
Cmtm7	6.85e-123	0.354652	0.809	0.756	1.48e-118	2	Cmtm7
Cyp4f18	1.38e-185	0.354314	0.345	0.162	2.99e-181	2	Cyp4f18
Hck	2.3e-211	0.353244	0.413	0.202	4.96e-207	2	Hck
Uap1l1	4.67e-120	0.352465	0.524	0.395	1.01e-115	2	Uap1l1
Sirt2	2.99e-121	0.352402	0.611	0.514	6.46e-117	2	Sirt2
Stard8	8.12e-173	0.352229	0.298	0.146	1.75e-168	2	Stard8
Tlr7	0	0.350753	0.268	0.088	0	2	Tlr7
Lamtor1	3.45e-132	0.3506	0.809	0.744	7.44e-128	2	Lamtor1
Plxna4os1	0	0.35054	0.256	0.081	0	2	Plxna4os1
Entpd1	0	0.349922	0.295	0.1	0	2	Entpd1
Sft2d1	6.63e-84	0.34981	0.546	0.471	1.43e-79	2	Sft2d1
Gnpda1	1.1e-149	0.349429	0.37	0.218	2.37e-145	2	Gnpda1
C31	1.92e-13	0.349239	0.363	0.485	4.14e-09	2	C3
Pold4	1.85e-113	0.349168	0.638	0.549	3.99e-109	2	Pold4
Pfdn5	2.52e-278	0.346883	0.983	0.966	5.43e-274	2	Pfdn5
Lpxn	9.6e-223	0.345748	0.38	0.176	2.07e-218	2	Lpxn
Arhgdib	7.15e-155	0.344887	0.795	0.655	1.54e-150	2	Arhgdib
Litaf	1.2e-117	0.344807	0.68	0.606	2.58e-113	2	Litaf
Atp6v1f	3.31e-168	0.344419	0.919	0.879	7.16e-164	2	Atp6v1f
Dazap2	1.04e-148	0.343657	0.763	0.669	2.24e-144	2	Dazap2
mt-Co1	5.47e-294	0.342831	0.997	0.996	1.18e-289	2	mt-Co1
Frmd4b	3.74e-149	0.342048	0.38	0.217	8.07e-145	2	Frmd4b
Hprt	2.74e-87	0.341966	0.717	0.675	5.91e-83	2	Hprt
Slc37a2	4.41e-299	0.339889	0.27	0.092	9.53e-295	2	Slc37a2
Lpar6	6.86e-129	0.339841	0.352	0.21	1.48e-124	2	Lpar6
Rnf13	3.61e-118	0.339066	0.621	0.513	7.78e-114	2	Rnf13
AI413582	6.53e-117	0.338697	0.547	0.428	1.41e-112	2	AI413582
Cited2	9.76e-109	0.338622	0.562	0.437	2.11e-104	2	Cited2
Fuca1	1.1e-133	0.338064	0.864	0.805	2.37e-129	2	Fuca1
Use1	6.31e-156	0.337857	0.834	0.774	1.36e-151	2	Use1
Gnai2	3.8e-157	0.337018	0.927	0.893	8.2e-153	2	Gnai2
Lacc1	8.07e-173	0.336211	0.346	0.181	1.74e-168	2	Lacc1
Plxnb2	5.25e-103	0.334682	0.461	0.355	1.13e-98	2	Plxnb2
Igfbp41	3.49e-18	0.333926	0.781	0.749	7.53e-14	2	Igfbp4
Rcbtb2	1.73e-82	0.333392	0.464	0.378	3.72e-78	2	Rcbtb2
Kctd12	8.69e-118	0.333253	0.499	0.352	1.88e-113	2	Kctd12
Prcp	3.2e-106	0.332835	0.567	0.466	6.92e-102	2	Prcp
Milr1	4.73e-207	0.332797	0.33	0.149	1.02e-202	2	Milr1
Mfsd11	7.11e-133	0.332282	0.341	0.206	1.54e-128	2	Mfsd11
Pycard	1.78e-140	0.332139	0.695	0.558	3.85e-136	2	Pycard
Hist1h1c	8.86e-77	0.33139	0.459	0.353	1.91e-72	2	Hist1h1c
Neurl3	1.3e-234	0.331161	0.324	0.138	2.82e-230	2	Neurl3
Rnpep	3.84e-106	0.330768	0.568	0.463	8.29e-102	2	Rnpep
Ptpro	8.33e-247	0.330753	0.293	0.115	1.8e-242	2	Ptpro
Snx20	1.68e-225	0.33001	0.433	0.209	3.63e-221	2	Snx20
Tgfb1	1.45e-105	0.329318	0.654	0.546	3.13e-101	2	Tgfb1
Ccr1	8.82e-155	0.329162	0.291	0.138	1.9e-150	2	Ccr1
Pld3	7.41e-99	0.328301	0.685	0.609	1.6e-94	2	Pld3
Dram2	3.28e-96	0.327569	0.554	0.465	7.07e-92	2	Dram2
Mef2a	6.14e-103	0.327453	0.538	0.428	1.32e-98	2	Mef2a
Hebp1	1.93e-108	0.325517	0.415	0.291	4.17e-104	2	Hebp1
Skap2	1.08e-117	0.324203	0.55	0.407	2.32e-113	2	Skap2
Cd38	1.61e-190	0.323244	0.252	0.106	3.48e-186	2	Cd38
Tgfbi	4.74e-154	0.323148	0.685	0.513	1.02e-149	2	Tgfbi
Amdhd2	2.07e-111	0.321037	0.419	0.295	4.48e-107	2	Amdhd2
Arl4c	7.05e-103	0.320426	0.429	0.299	1.52e-98	2	Arl4c
Slc43a2	4.83e-242	0.320243	0.28	0.11	1.04e-237	2	Slc43a2
Il6ra	1.23e-191	0.320129	0.336	0.162	2.66e-187	2	Il6ra
Sash1	3.89e-120	0.318754	0.44	0.302	8.41e-116	2	Sash1
Rtcb	5.84e-76	0.318603	0.636	0.585	1.26e-71	2	Rtcb
Lcp2	4.75e-230	0.318112	0.307	0.128	1.03e-225	2	Lcp2
Rnasel	1.31e-194	0.317737	0.28	0.126	2.83e-190	2	Rnasel
Sh3bgrl3	3.14e-124	0.317053	0.964	0.95	6.78e-120	2	Sh3bgrl3
Dnase1l1	3.45e-137	0.315338	0.38	0.231	7.44e-133	2	Dnase1l1
Mknk1	5.03e-162	0.315142	0.316	0.165	1.09e-157	2	Mknk1
Akr1a1	1.38e-123	0.314714	0.951	0.923	2.99e-119	2	Akr1a1
Zfp36l1	1.04e-110	0.31453	0.866	0.805	2.25e-106	2	Zfp36l1
Kxd1	2.54e-98	0.314176	0.599	0.517	5.48e-94	2	Kxd1
mt-Nd2	1.63e-137	0.313995	0.974	0.964	3.52e-133	2	mt-Nd2
0610012G03Rik	1.47e-101	0.312925	0.761	0.713	3.17e-97	2	0610012G03Rik
Rnaset2a	2.69e-78	0.31231	0.534	0.455	5.8e-74	2	Rnaset2a
Cyp27a11	5.05e-192	0.309978	0.327	0.155	1.09e-187	2	Cyp27a1
Irf5	1.36e-135	0.309736	0.441	0.269	2.93e-131	2	Irf5
Lifr	1.04e-164	0.309507	0.294	0.143	2.25e-160	2	Lifr
Slc3a2	1.25e-88	0.309148	0.726	0.668	2.69e-84	2	Slc3a2
Acp2	4.84e-112	0.309133	0.391	0.263	1.05e-107	2	Acp2
Mfsd1	1.27e-87	0.307415	0.481	0.384	2.75e-83	2	Mfsd1
Tspan4	2.12e-92	0.306918	0.691	0.599	4.59e-88	2	Tspan4
Il10ra	5.3e-213	0.306849	0.303	0.13	1.14e-208	2	Il10ra
Tmem55b	1.38e-89	0.305785	0.543	0.456	2.98e-85	2	Tmem55b
Wnk1	2.42e-103	0.305555	0.726	0.662	5.23e-99	2	Wnk1
Gatm	5.28e-121	0.305415	0.405	0.245	1.14e-116	2	Gatm
Ppfia4	1.29e-181	0.305346	0.292	0.132	2.8e-177	2	Ppfia4
Snx8	3.55e-129	0.304826	0.331	0.196	7.67e-125	2	Snx8
Slfn2	5.9e-150	0.304787	0.547	0.351	1.27e-145	2	Slfn2
Cln8	2.01e-114	0.303319	0.347	0.218	4.34e-110	2	Cln8
Eps151	2.07e-88	0.301454	0.493	0.387	4.48e-84	2	Eps15
Ifnar1	2.29e-81	0.30104	0.412	0.309	4.93e-77	2	Ifnar1
Ccl6	0	0.300021	0.6	0.277	0	2	Ccl6
Grb2	5.97e-93	0.299518	0.564	0.469	1.29e-88	2	Grb2
Pdlim4	4.93e-88	0.298928	0.436	0.317	1.07e-83	2	Pdlim4
Fam46a	2.88e-67	0.298826	0.541	0.455	6.22e-63	2	Fam46a
Aph1c	4.97e-218	0.298614	0.257	0.102	1.07e-213	2	Aph1c
Hist3h2a	3.5e-76	0.297908	0.403	0.307	7.57e-72	2	Hist3h2a
Bin2	6.79e-190	0.297561	0.372	0.18	1.47e-185	2	Bin2
Usf2	5.8e-81	0.297053	0.532	0.451	1.25e-76	2	Usf2
Pkn1	1.86e-122	0.296828	0.402	0.26	4.01e-118	2	Pkn1
Nfam1	4.85e-192	0.296566	0.322	0.148	1.05e-187	2	Nfam1
Gpr183	1.31e-155	0.295569	0.291	0.138	2.83e-151	2	Gpr183
Il16	5.36e-197	0.293971	0.303	0.135	1.16e-192	2	Il16
Plek	3.53e-182	0.291871	0.399	0.202	7.63e-178	2	Plek
Siglece	5.57e-150	0.29182	0.25	0.113	1.2e-145	2	Siglece
Crlf2	1.01e-82	0.291035	0.563	0.468	2.19e-78	2	Crlf2
Apbb1ip	4.96e-84	0.290955	0.563	0.463	1.07e-79	2	Apbb1ip
Gpr146	8.48e-171	0.290829	0.294	0.142	1.83e-166	2	Gpr146
Bin1	2.26e-80	0.290561	0.562	0.479	4.88e-76	2	Bin1
Tcirg1	9.52e-87	0.290406	0.391	0.281	2.06e-82	2	Tcirg1
Grina	2.8e-109	0.290202	0.609	0.5	6.04e-105	2	Grina
Daglb	1.42e-88	0.29003	0.411	0.293	3.06e-84	2	Daglb
Erp29	2.19e-105	0.289433	0.892	0.834	4.73e-101	2	Erp29
AC149090.1	2.55e-92	0.289069	0.393	0.278	5.5e-88	2	AC149090.1
Rps29	4.28e-258	0.288908	0.999	0.997	9.24e-254	2	Rps29
Paox	1.15e-113	0.288854	0.288	0.168	2.48e-109	2	Paox
Adrb2	2.71e-170	0.288021	0.276	0.125	5.85e-166	2	Adrb2
Cttnbp2nl	7.91e-69	0.287467	0.373	0.28	1.71e-64	2	Cttnbp2nl
Spp1	8.77e-158	0.286858	0.633	0.481	1.89e-153	2	Spp1
Cd86	7.6e-148	0.28616	0.312	0.155	1.64e-143	2	Cd86
mt-Nd4	2.13e-141	0.285953	0.992	0.988	4.6e-137	2	mt-Nd4
Atp6v1a	3.75e-67	0.285675	0.489	0.414	8.09e-63	2	Atp6v1a
Fgl2	3.88e-94	0.285498	0.463	0.325	8.37e-90	2	Fgl2
Snx2	4.7e-64	0.284886	0.695	0.655	1.02e-59	2	Snx2
Fes	5.32e-128	0.284506	0.403	0.251	1.15e-123	2	Fes
Prex1	3.97e-174	0.284155	0.288	0.134	8.58e-170	2	Prex1
Fbxw4	6.5e-139	0.283955	0.254	0.127	1.4e-134	2	Fbxw4
Aup1	1.84e-80	0.282183	0.588	0.519	3.97e-76	2	Aup1
Il4ra	5.2e-76	0.281416	0.417	0.319	1.12e-71	2	Il4ra
Hlx	7.22e-136	0.281384	0.285	0.15	1.56e-131	2	Hlx
Atp6v1b2	1.49e-84	0.281187	0.49	0.389	3.22e-80	2	Atp6v1b2
B3gnt8	8.66e-88	0.281135	0.451	0.333	1.87e-83	2	B3gnt8
mt-Co2	3.28e-175	0.280724	0.995	0.993	7.09e-171	2	mt-Co2
Serpina3n1	0.000169061	0.279675	0.209	0.262	1	2	Serpina3n
Capza2	1.1e-104	0.279429	0.91	0.872	2.37e-100	2	Capza2
Stx16	3.28e-93	0.278974	0.452	0.341	7.09e-89	2	Stx16
Rbfa	5.23e-75	0.278484	0.512	0.437	1.13e-70	2	Rbfa
Gm26740	1.42e-211	0.278042	0.349	0.158	3.06e-207	2	Gm26740
Akr1b10	3.08e-96	0.277688	0.338	0.224	6.64e-92	2	Akr1b10
B4galt6	3.3e-77	0.276562	0.336	0.235	7.11e-73	2	B4galt6
Rin2	8.04e-59	0.276018	0.433	0.349	1.74e-54	2	Rin2
Nceh1	2.14e-141	0.275759	0.27	0.135	4.61e-137	2	Nceh1
Tsc22d4	2.21e-83	0.275709	0.634	0.568	4.77e-79	2	Tsc22d4
Msr1	2.24e-196	0.275007	0.33	0.147	4.84e-192	2	Msr1
Tmem141	2.94e-97	0.274033	0.32	0.202	6.35e-93	2	Tmem141
mt-Co3	9.88e-178	0.273573	0.998	0.997	2.13e-173	2	mt-Co3
Rap2b	1.25e-63	0.272602	0.456	0.374	2.71e-59	2	Rap2b
Cln3	5.81e-101	0.272352	0.313	0.194	1.25e-96	2	Cln3
Casp1	5.51e-137	0.271157	0.325	0.174	1.19e-132	2	Casp1
Abi1	5.27e-66	0.270643	0.537	0.468	1.14e-61	2	Abi1
Arhgap18	5.83e-123	0.270379	0.337	0.197	1.26e-118	2	Arhgap18
Arhgap9	6.07e-169	0.268645	0.351	0.174	1.31e-164	2	Arhgap9
Rsrp1	1.74e-100	0.267735	0.866	0.83	3.76e-96	2	Rsrp1
Ssh2	2.59e-94	0.266543	0.407	0.283	5.6e-90	2	Ssh2
Lpl1	7.84e-05	0.265827	0.5	0.519	1	2	Lpl
Cd83	1.63e-136	0.26566	0.289	0.145	3.52e-132	2	Cd83
Ccl3	5.59e-188	0.264309	0.272	0.114	1.21e-183	2	Ccl3
Fnbp1	2.31e-98	0.264123	0.364	0.241	4.98e-94	2	Fnbp1
Parp2	4.89e-47	0.263314	0.359	0.294	1.06e-42	2	Parp2
Dnajb14	6.86e-57	0.263212	0.433	0.363	1.48e-52	2	Dnajb14
Sgpl1	1.04e-77	0.262959	0.361	0.26	2.25e-73	2	Sgpl1
Man1c1	7.98e-78	0.262642	0.331	0.231	1.72e-73	2	Man1c1
Prkcb	7.43e-182	0.262567	0.293	0.133	1.6e-177	2	Prkcb
Zfp467	1.74e-121	0.261883	0.293	0.164	3.75e-117	2	Zfp467
Rassf2	4.34e-144	0.261339	0.327	0.176	9.36e-140	2	Rassf2
Ptprj	4.5e-118	0.261172	0.294	0.165	9.72e-114	2	Ptprj
Orai1	9.17e-85	0.26013	0.467	0.358	1.98e-80	2	Orai1
Glmp	6.62e-77	0.259748	0.785	0.742	1.43e-72	2	Glmp
Hcst	6.57e-213	0.258157	0.336	0.149	1.42e-208	2	Hcst
Rps6ka1	6.27e-135	0.257555	0.274	0.138	1.35e-130	2	Rps6ka1
Iqgap2	3.88e-148	0.25754	0.27	0.13	8.37e-144	2	Iqgap2
Brk1	8.63e-93	0.257107	0.867	0.833	1.86e-88	2	Brk1
Mapk3	1.89e-74	0.256056	0.62	0.551	4.09e-70	2	Mapk3
Scp2	2.34e-95	0.255544	0.865	0.83	5.06e-91	2	Scp2
Fcho2	1.82e-70	0.255451	0.371	0.272	3.92e-66	2	Fcho2
Timp2	1.8e-88	0.255294	0.95	0.885	3.88e-84	2	Timp2
Sfrp11	7.38e-52	0.254773	0.291	0.493	1.59e-47	2	Sfrp1
Abi3	2.1e-133	0.25472	0.309	0.16	4.53e-129	2	Abi3
Prkcd	8.22e-62	0.253795	0.519	0.444	1.77e-57	2	Prkcd
Apobec3	9.49e-91	0.253495	0.493	0.377	2.05e-86	2	Apobec3
Taf6l	2.06e-73	0.25325	0.64	0.573	4.45e-69	2	Taf6l
Igbp1	7.47e-67	0.252372	0.518	0.451	1.61e-62	2	Igbp1
Cysltr1	1.06e-147	0.251695	0.283	0.136	2.29e-143	2	Cysltr1
Mthfs	6.89e-61	0.251041	0.318	0.23	1.49e-56	2	Mthfs
Eln	0	3.00768	0.882	0.43	0	3	Eln
Sfrp21	0	2.41142	0.828	0.479	0	3	Sfrp2
Wisp21	0	2.28446	0.821	0.398	0	3	Wisp2
Mfap41	0	1.96016	0.927	0.599	0	3	Mfap4
Pdlim31	0	1.63575	0.816	0.283	0	3	Pdlim3
Sfrp12	0	1.61849	0.855	0.449	0	3	Sfrp1
Fbln11	0	1.48225	0.906	0.544	0	3	Fbln1
Cthrc11	0	1.47919	0.859	0.556	0	3	Cthrc1
Vegfd1	0	1.47418	0.636	0.25	0	3	Vegfd
Fxyd62	0	1.37628	0.884	0.434	0	3	Fxyd6
Fbln52	0	1.3501	0.861	0.449	0	3	Fbln5
Col3a11	0	1.33824	0.942	0.695	0	3	Col3a1
Gxylt21	0	1.31518	0.84	0.387	0	3	Gxylt2
Postn1	0	1.23469	0.894	0.6	0	3	Postn
Adamtsl21	0	1.23345	0.689	0.237	0	3	Adamtsl2
Adamts22	0	1.22473	0.89	0.533	0	3	Adamts2
Cst31	0	1.2059	0.999	0.986	0	3	Cst3
Itgbl12	0	1.17848	0.821	0.343	0	3	Itgbl1
Comp1	0	1.17281	0.497	0.174	0	3	Comp
Gucy1a11	0	1.16852	0.678	0.237	0	3	Gucy1a1
1500015O10Rik1	0	1.14605	0.651	0.298	0	3	1500015O10Rik
Lox1	0	1.14469	0.837	0.491	0	3	Lox
Pdgfrl1	0	1.14193	0.829	0.399	0	3	Pdgfrl
Wfdc181	1.99e-143	1.13948	0.397	0.234	4.3e-139	3	Wfdc18
Mfap21	0	1.12976	0.862	0.511	0	3	Mfap2
Ogn2	0	1.10064	0.887	0.529	0	3	Ogn
Ctgf2	0	1.09355	0.766	0.398	0	3	Ctgf
Serping11	0	1.08494	0.918	0.603	0	3	Serping1
Pam1	0	1.06224	0.882	0.564	0	3	Pam
Lum2	0	1.04784	0.924	0.619	0	3	Lum
Id31	0	1.03435	0.899	0.615	0	3	Id3
Dpt2	0	1.03399	0.91	0.567	0	3	Dpt
Igfbp72	0	1.02054	0.942	0.698	0	3	Igfbp7
Loxl12	0	1.02011	0.908	0.594	0	3	Loxl1
Sparc1	0	1.01346	0.952	0.731	0	3	Sparc
Mmp231	0	1.01238	0.89	0.56	0	3	Mmp23
Pmepa12	0	1.01121	0.895	0.574	0	3	Pmepa1
Bgn2	0	0.999297	0.935	0.66	0	3	Bgn
Tcf211	0	0.99705	0.776	0.377	0	3	Tcf21
Sod32	0	0.98553	0.843	0.477	0	3	Sod3
Id2	0	0.984746	0.87	0.554	0	3	Id2
Cfh1	0	0.983805	0.912	0.689	0	3	Cfh
Col1a11	0	0.981743	0.926	0.648	0	3	Col1a1
Mgp1	0	0.977096	0.944	0.677	0	3	Mgp
Tmem45a1	0	0.973577	0.83	0.483	0	3	Tmem45a
Col14a11	0	0.97021	0.869	0.533	0	3	Col14a1
Osr1	0	0.966744	0.511	0.268	0	3	Osr1
Il11ra12	0	0.963837	0.895	0.609	0	3	Il11ra1
Frzb2	0	0.953935	0.653	0.294	0	3	Frzb
Timp31	0	0.949676	0.826	0.492	0	3	Timp3
Csrp21	0	0.911876	0.916	0.624	0	3	Csrp2
Cyr612	0	0.91097	0.821	0.508	0	3	Cyr61
Ptn1	0	0.910265	0.796	0.482	0	3	Ptn
Ccdc802	0	0.8979	0.915	0.606	0	3	Ccdc80
Col1a21	0	0.892804	0.931	0.666	0	3	Col1a2
Lbh1	0	0.884412	0.842	0.554	0	3	Lbh
Cd2001	0	0.878518	0.627	0.293	0	3	Cd200
Plpp12	0	0.866176	0.89	0.532	0	3	Plpp1
Col5a21	0	0.86493	0.891	0.579	0	3	Col5a2
Itgb52	0	0.861463	0.91	0.737	0	3	Itgb5
Dpep11	0	0.853062	0.733	0.383	0	3	Dpep1
Col8a12	0	0.848941	0.807	0.498	0	3	Col8a1
Fn11	0	0.847046	0.897	0.693	0	3	Fn1
Nedd91	0	0.844598	0.715	0.349	0	3	Nedd9
Htra31	0	0.842944	0.861	0.51	0	3	Htra3
C1qtnf22	0	0.84261	0.747	0.332	0	3	C1qtnf2
Ddah11	0	0.841924	0.676	0.356	0	3	Ddah1
Cygb1	0	0.83144	0.871	0.498	0	3	Cygb
Serpinf12	0	0.820929	0.937	0.657	0	3	Serpinf1
Tgfb31	0	0.820015	0.759	0.375	0	3	Tgfb3
Rbp12	0	0.819916	0.921	0.62	0	3	Rbp1
Thbs21	0	0.816416	0.744	0.39	0	3	Thbs2
C1qtnf61	0	0.814361	0.807	0.49	0	3	C1qtnf6
Serpina3n2	0	0.795624	0.558	0.235	0	3	Serpina3n
Matn22	0	0.794247	0.803	0.45	0	3	Matn2
Meg31	0	0.789723	0.834	0.542	0	3	Meg3
Aspn2	0	0.784925	0.874	0.535	0	3	Aspn
Fstl12	0	0.781094	0.916	0.612	0	3	Fstl1
Tm4sf11	0	0.779976	0.864	0.566	0	3	Tm4sf1
Islr1	0	0.778809	0.83	0.421	0	3	Islr
Ppic2	0	0.773781	0.892	0.585	0	3	Ppic
Lhfp2	0	0.771288	0.902	0.587	0	3	Lhfp
Gpx32	0	0.768737	0.918	0.702	0	3	Gpx3
Gas61	0	0.759706	0.874	0.586	0	3	Gas6
Mdk1	0	0.749022	0.768	0.446	0	3	Mdk
Pdlim22	0	0.733618	0.913	0.621	0	3	Pdlim2
Cpxm11	0	0.727327	0.747	0.431	0	3	Cpxm1
Gpm6b2	0	0.714025	0.841	0.484	0	3	Gpm6b
Gucy1b11	0	0.709522	0.586	0.208	0	3	Gucy1b1
Srpx22	0	0.708711	0.76	0.425	0	3	Srpx2
Prelp1	0	0.707485	0.704	0.394	0	3	Prelp
Igfbp42	0	0.700227	0.914	0.738	0	3	Igfbp4
Fbn12	0	0.695765	0.877	0.568	0	3	Fbn1
Itm2a2	0	0.684764	0.813	0.496	0	3	Itm2a
Dcn1	0	0.682146	0.944	0.682	0	3	Dcn
Mmp22	0	0.661577	0.882	0.544	0	3	Mmp2
Ltbp21	0	0.660741	0.625	0.307	0	3	Ltbp2
Emp12	0	0.656752	0.864	0.639	0	3	Emp1
Fam198b2	0	0.656024	0.667	0.387	0	3	Fam198b
Nedd42	0	0.655484	0.884	0.588	0	3	Nedd4
Snhg182	0	0.653498	0.871	0.565	0	3	Snhg18
Mxra82	0	0.653185	0.883	0.57	0	3	Mxra8
Gas11	0	0.651713	0.771	0.473	0	3	Gas1
Eva1b2	0	0.649575	0.884	0.646	0	3	Eva1b
Gpx82	0	0.645339	0.886	0.578	0	3	Gpx8
Ctsl1	0	0.628582	0.958	0.867	0	3	Ctsl
Igf11	2.5e-221	0.625308	0.874	0.689	5.39e-217	3	Igf1
C1qtnf71	0	0.624964	0.63	0.266	0	3	C1qtnf7
Slc43a31	0	0.621509	0.762	0.483	0	3	Slc43a3
Abi3bp1	0	0.621464	0.601	0.256	0	3	Abi3bp
Gstm52	0	0.615006	0.768	0.456	0	3	Gstm5
Fxyd11	0	0.613346	0.864	0.511	0	3	Fxyd1
Crispld21	0	0.609026	0.654	0.335	0	3	Crispld2
Pi161	0	0.607576	0.808	0.503	0	3	Pi16
Adm1	2.44e-261	0.604831	0.326	0.135	5.26e-257	3	Adm
Nfia1	0	0.603328	0.794	0.518	0	3	Nfia
Ada1	6.31e-227	0.602374	0.41	0.217	1.36e-222	3	Ada
Plxdc22	0	0.60034	0.771	0.461	0	3	Plxdc2
Nid11	0	0.596654	0.818	0.514	0	3	Nid1
Gpc62	0	0.596035	0.665	0.318	0	3	Gpc6
Matn4	0	0.595547	0.304	0.071	0	3	Matn4
Chpf2	0	0.587964	0.768	0.457	0	3	Chpf
Nfix2	0	0.584626	0.834	0.549	0	3	Nfix
Stc21	0	0.578637	0.39	0.115	0	3	Stc2
Entpd21	0	0.577238	0.716	0.37	0	3	Entpd2
Actn11	1.49e-252	0.576275	0.771	0.526	3.22e-248	3	Actn1
Mn11	0	0.572378	0.573	0.244	0	3	Mn1
Bicc11	0	0.57223	0.774	0.498	0	3	Bicc1
Gstt11	0	0.572163	0.65	0.285	0	3	Gstt1
Vamp52	0	0.570205	0.763	0.498	0	3	Vamp5
Clec11a1	0	0.568138	0.537	0.261	0	3	Clec11a
Ltbp41	0	0.567489	0.82	0.474	0	3	Ltbp4
Zbtb201	0	0.564485	0.906	0.66	0	3	Zbtb20
Efemp22	0	0.564135	0.83	0.565	0	3	Efemp2
Prss232	1.94e-269	0.56399	0.678	0.425	4.2e-265	3	Prss23
Bsg1	0	0.563851	0.986	0.916	0	3	Bsg
Col5a11	0	0.562347	0.85	0.535	0	3	Col5a1
Fbln22	2.52e-301	0.55734	0.89	0.58	5.43e-297	3	Fbln2
Plpp31	0	0.555996	0.698	0.413	0	3	Plpp3
Mfap52	0	0.553909	0.922	0.626	0	3	Mfap5
Cd551	0	0.552279	0.651	0.305	0	3	Cd55
Rasl11b1	0	0.548743	0.53	0.23	0	3	Rasl11b
Ssbp21	0	0.544098	0.703	0.42	0	3	Ssbp2
Naaa	0.00999428	0.543989	0.287	0.312	1	3	Naaa
Clmp2	0	0.54337	0.692	0.408	0	3	Clmp
Col8a21	0	0.538454	0.441	0.149	0	3	Col8a2
Rcn32	1.13e-303	0.537078	0.919	0.653	2.43e-299	3	Rcn3
Pls31	1.83e-307	0.537019	0.776	0.503	3.94e-303	3	Pls3
Gng8	0	0.536916	0.479	0.164	0	3	Gng8
Ctsk2	0	0.536707	0.728	0.429	0	3	Ctsk
Tcea31	0	0.534812	0.624	0.322	0	3	Tcea3
Heg11	0	0.534614	0.744	0.457	0	3	Heg1
Fgl21	8.51e-305	0.534215	0.583	0.316	1.84e-300	3	Fgl2
Sept112	9.99e-259	0.530758	0.754	0.537	2.16e-254	3	2011-09-01
Cpe1	3.94e-299	0.530682	0.606	0.343	8.5e-295	3	Cpe
Svep11	0	0.526015	0.472	0.216	0	3	Svep1
P3h32	0	0.525341	0.73	0.445	0	3	P3h3
Ltbp31	0	0.524011	0.642	0.346	0	3	Ltbp3
C32	0	0.523456	0.744	0.456	0	3	C3
Kcnj151	0	0.522496	0.371	0.111	0	3	Kcnj15
Serpinh12	4.3e-252	0.522097	0.926	0.655	9.28e-248	3	Serpinh1
Npdc12	0	0.521705	0.813	0.518	0	3	Npdc1
Aldh1a11	0	0.520316	0.69	0.364	0	3	Aldh1a1
Mtch12	0	0.520095	0.898	0.693	0	3	Mtch1
Plk21	6.61e-67	0.519353	0.339	0.239	1.43e-62	3	Plk2
Sulf21	7.46e-272	0.517933	0.688	0.46	1.61e-267	3	Sulf2
Dclk11	2.01e-259	0.516994	0.667	0.414	4.35e-255	3	Dclk1
Vkorc12	0	0.516417	0.919	0.733	0	3	Vkorc1
Ahnak22	0	0.514622	0.688	0.405	0	3	Ahnak2
Rgs41	0	0.514448	0.371	0.144	0	3	Rgs4
Col16a11	0	0.514372	0.648	0.362	0	3	Col16a1
Mfge82	0	0.51349	0.824	0.562	0	3	Mfge8
Serf11	0	0.507816	0.797	0.527	0	3	Serf1
Tmed32	0	0.504655	0.949	0.81	0	3	Tmed3
Sptbn11	0	0.502018	0.867	0.619	0	3	Sptbn1
Ddah21	0	0.497905	0.821	0.554	0	3	Ddah2
Lamb21	0	0.497727	0.632	0.337	0	3	Lamb2
Fndc11	0	0.496973	0.703	0.418	0	3	Fndc1
Cd3021	2.49e-296	0.496621	0.912	0.759	5.38e-292	3	Cd302
Gstm21	0	0.494503	0.731	0.443	0	3	Gstm2
Grb141	0	0.489524	0.377	0.098	0	3	Grb14
Kcne4	0	0.489	0.381	0.1	0	3	Kcne4
Cnpy21	0	0.487727	0.922	0.765	0	3	Cnpy2
Sgce1	8.94e-305	0.485841	0.757	0.487	1.93e-300	3	Sgce
Mxra72	0	0.484607	0.778	0.487	0	3	Mxra7
Foxp21	0	0.48388	0.53	0.224	0	3	Foxp2
Eif4a21	0	0.482921	0.917	0.756	0	3	Eif4a2
Angptl7	1.98e-240	0.481849	0.254	0.093	4.28e-236	3	Angptl7
Rflnb1	8.95e-238	0.479259	0.511	0.278	1.93e-233	3	Rflnb
4931406P16Rik1	0	0.475188	0.574	0.305	0	3	4931406P16Rik
Selenom2	1.61e-251	0.47172	0.936	0.699	3.47e-247	3	Selenom
H1f01	2.61e-216	0.470052	0.855	0.673	5.63e-212	3	H1f0
Cpq1	0	0.470015	0.826	0.565	0	3	Cpq
Smoc21	0	0.467818	0.738	0.387	0	3	Smoc2
Aebp11	3.11e-258	0.465844	0.83	0.533	6.71e-254	3	Aebp1
2310022B05Rik1	0	0.465676	0.603	0.347	0	3	2310022B05Rik
Ghr1	0	0.464756	0.611	0.311	0	3	Ghr
Fas1	7.41e-289	0.464014	0.557	0.312	1.6e-284	3	Fas
Pmp221	2e-259	0.46085	0.885	0.687	4.31e-255	3	Pmp22
Pcdh91	0	0.458949	0.431	0.142	0	3	Pcdh9
Nfib1	5.52e-301	0.458541	0.814	0.528	1.19e-296	3	Nfib
Rarres21	0	0.457372	0.874	0.554	0	3	Rarres2
Hcfc1r11	1.52e-244	0.455059	0.886	0.743	3.27e-240	3	Hcfc1r1
Socs22	1.46e-270	0.454018	0.749	0.478	3.15e-266	3	Socs2
Ecm11	6.37e-281	0.45359	0.931	0.784	1.37e-276	3	Ecm1
Fhl22	5.39e-174	0.452427	0.589	0.385	1.16e-169	3	Fhl2
Lama21	0	0.452079	0.648	0.318	0	3	Lama2
Olfml2b1	4.86e-283	0.450814	0.633	0.367	1.05e-278	3	Olfml2b
Fkbp72	1.49e-260	0.450135	0.862	0.58	3.22e-256	3	Fkbp7
Pcolce3	6.61e-209	0.44944	0.907	0.625	1.43e-204	3	Pcolce
Myl12a2	9.52e-246	0.44841	0.992	0.963	2.05e-241	3	Myl12a
Fbxl71	0	0.446978	0.418	0.162	0	3	Fbxl7
Nupr11	1.92e-197	0.445412	0.877	0.694	4.15e-193	3	Nupr1
Fat11	4.32e-301	0.444855	0.522	0.278	9.33e-297	3	Fat1
Nenf2	1.74e-280	0.44058	0.942	0.791	3.76e-276	3	Nenf
Pde1a2	9.33e-292	0.439934	0.573	0.319	2.01e-287	3	Pde1a
Rab342	1.13e-281	0.439323	0.706	0.45	2.43e-277	3	Rab34
Myl12b1	1.56e-298	0.439198	0.956	0.864	3.36e-294	3	Myl12b
Fibin2	8.14e-274	0.434059	0.656	0.374	1.76e-269	3	Fibin
Cilp2	0	0.433233	0.674	0.326	0	3	Cilp
P4ha31	4.82e-296	0.432541	0.544	0.284	1.04e-291	3	P4ha3
Phldb21	3.29e-240	0.431563	0.54	0.314	7.09e-236	3	Phldb2
Lmcd1	3.69e-283	0.430599	0.272	0.096	7.97e-279	3	Lmcd1
Htra11	4.01e-215	0.428271	0.605	0.365	8.66e-211	3	Htra1
Clec3b1	4.53e-271	0.426753	0.597	0.324	9.78e-267	3	Clec3b
Srpx3	2.02e-261	0.424352	0.66	0.399	4.36e-257	3	Srpx
Scn7a1	0	0.421824	0.502	0.215	0	3	Scn7a
C1ra1	0	0.420122	0.616	0.337	0	3	C1ra
Fkbp92	8.15e-252	0.419714	0.791	0.527	1.76e-247	3	Fkbp9
Rbms32	4.61e-293	0.418537	0.64	0.37	9.94e-289	3	Rbms3
Synpo1	5.74e-254	0.418237	0.534	0.306	1.24e-249	3	Synpo
Nnmt2	4.52e-230	0.416245	0.785	0.517	9.75e-226	3	Nnmt
Cp1	1.38e-224	0.415533	0.61	0.373	2.98e-220	3	Cp
Tmem158	8.83e-300	0.415372	0.368	0.157	1.91e-295	3	Tmem158
Erlec11	6.58e-236	0.415206	0.767	0.554	1.42e-231	3	Erlec1
Pbx11	1.17e-263	0.414558	0.637	0.388	2.52e-259	3	Pbx1
Mecom1	0	0.413135	0.483	0.213	0	3	Mecom
Col6a12	1.07e-232	0.412929	0.886	0.58	2.3e-228	3	Col6a1
Ppib1	5.85e-279	0.412329	0.988	0.926	1.26e-274	3	Ppib
Tmem591	3.84e-244	0.412282	0.984	0.92	8.29e-240	3	Tmem59
Tspan32	7.54e-211	0.409641	0.889	0.711	1.63e-206	3	Tspan3
Fzd21	0	0.409578	0.505	0.253	0	3	Fzd2
Dst1	1.22e-246	0.409549	0.643	0.414	2.63e-242	3	Dst
Pcolce21	8.9e-209	0.408418	0.638	0.388	1.92e-204	3	Pcolce2
Cercam1	8.63e-286	0.407623	0.552	0.308	1.86e-281	3	Cercam
Atraid1	4.02e-230	0.407249	0.896	0.761	8.67e-226	3	Atraid
Ugp21	8.45e-174	0.406652	0.826	0.656	1.83e-169	3	Ugp2
Sox92	1.27e-204	0.40598	0.508	0.291	2.74e-200	3	Sox9
Bace2	0	0.405347	0.496	0.231	0	3	Bace2
Laptm4a2	8.74e-274	0.402326	0.985	0.932	1.89e-269	3	Laptm4a
Dpysl32	6.47e-216	0.401615	0.79	0.514	1.4e-211	3	Dpysl3
Tspan61	3.42e-249	0.400944	0.665	0.403	7.38e-245	3	Tspan6
Vcam1	3.65e-203	0.400262	0.68	0.44	7.87e-199	3	Vcam1
Fbn21	5.96e-245	0.396154	0.389	0.188	1.29e-240	3	Fbn2
Cpne81	5.42e-234	0.394744	0.511	0.293	1.17e-229	3	Cpne8
Col6a22	2.05e-219	0.392744	0.863	0.564	4.43e-215	3	Col6a2
Fndc3b2	1.09e-230	0.392452	0.699	0.482	2.36e-226	3	Fndc3b
Ndrg21	1.41e-263	0.390387	0.618	0.36	3.04e-259	3	Ndrg2
Dkk3	1.19e-284	0.389826	0.509	0.26	2.57e-280	3	Dkk3
Tceal91	2.31e-195	0.389656	0.932	0.754	4.99e-191	3	Tceal9
Pdia61	2.97e-165	0.389186	0.972	0.869	6.41e-161	3	Pdia6
Gaa	7.75e-223	0.387717	0.595	0.379	1.67e-218	3	Gaa
Ace1	0	0.387605	0.609	0.305	0	3	Ace
Grb101	1.16e-199	0.386223	0.559	0.345	2.5e-195	3	Grb10
Slc39a1	6.8e-71	0.386009	0.629	0.498	1.47e-66	3	Slc39a1
Nav11	4.22e-203	0.385851	0.676	0.467	9.11e-199	3	Nav1
Olfml31	8.4e-163	0.384203	0.863	0.676	1.81e-158	3	Olfml3
Copz22	2.52e-191	0.38018	0.882	0.629	5.43e-187	3	Copz2
Comt1	1.52e-156	0.380068	0.855	0.749	3.28e-152	3	Comt
Kank2	4.58e-232	0.380025	0.486	0.275	9.88e-228	3	Kank2
Adamts101	2.04e-280	0.377953	0.522	0.279	4.41e-276	3	Adamts10
Naalad21	1.05e-267	0.377629	0.55	0.299	2.26e-263	3	Naalad2
Adarb11	0	0.376786	0.468	0.221	0	3	Adarb1
Slc25a41	2.14e-223	0.376335	0.983	0.876	4.62e-219	3	Slc25a4
Loxl31	1.39e-189	0.372367	0.607	0.377	3.01e-185	3	Loxl3
Hmgcs2	0	0.371672	0.331	0.103	0	3	Hmgcs2
Plod21	1.54e-197	0.371487	0.703	0.444	3.33e-193	3	Plod2
Bmp11	8.32e-214	0.370756	0.774	0.501	1.8e-209	3	Bmp1
Nucb21	1.54e-167	0.369304	0.754	0.569	3.33e-163	3	Nucb2
Sec621	3.05e-190	0.367825	0.955	0.847	6.59e-186	3	Sec62
Pdia32	1.46e-175	0.366939	0.982	0.916	3.15e-171	3	Pdia3
Tm2d21	6.19e-193	0.365787	0.888	0.751	1.34e-188	3	Tm2d2
Slc1a31	5.02e-269	0.365501	0.45	0.217	1.08e-264	3	Slc1a3
Ergic31	6.09e-219	0.363107	0.932	0.802	1.31e-214	3	Ergic3
Ephx2	0	0.362636	0.327	0.092	0	3	Ephx2
Cd811	1.43e-145	0.361758	0.987	0.915	3.09e-141	3	Cd81
Dact31	0	0.361055	0.447	0.198	0	3	Dact3
Ptgis1	1.9e-195	0.359201	0.842	0.551	4.1e-191	3	Ptgis
Ap3s11	5.11e-151	0.35888	0.901	0.763	1.1e-146	3	Ap3s1
Nbl11	7.77e-131	0.358072	0.576	0.389	1.68e-126	3	Nbl1
Arhgap51	6.91e-213	0.357715	0.645	0.422	1.49e-208	3	Arhgap5
Serf21	0	0.356624	0.998	0.991	0	3	Serf2
Antxr11	1.04e-233	0.356441	0.521	0.293	2.24e-229	3	Antxr1
Smpdl3a1	6.49e-235	0.356433	0.794	0.539	1.4e-230	3	Smpdl3a
[truncated: 12,662 more rows]
