# Supplementary material for: IL-6 in the infarcted heart is preferentially formed by fibroblasts and modulated by purinergic signaling
Source: J Clin Invest. 2023 Jun 1;133(11):e163799. doi: 10.1172/JCI163799 (PMC10232006; doi:10.1172/JCI163799)
Supplement: Supplemental data set 2 [file jci-133-163799-s114.xlsx]

## Sheet: Supplementary_Material_3
	RNA.0	RNA.1	RNA.2	RNA.3	RNA.4	RNA.5	RNA.6	RNA.7	RNA.8	RNA.9	RNA.10	RNA.11	RNA.12	RNA.13	RNA.14	RNA.15	RNA.16	RNA.17	RNA.18	RNA.19	RNA.20	RNA.21	RNA.22	RNA.23	RNA.24	RNA.25	RNA.26
Xkr4	0.00423061	0.00780723	0.00498025	0.0171307	0.00212799	0.00129857	0.00260103	0.00330959	0.00142289	0.000373745	0	0.0075255	0.00185533	0.0112475	0.00321537	0.00336375	0.0031411	0.00094135	0.00661411	0.00180784	0	0.00183876	0.00729529	0	0	0.00103085	0
Mrpl15	0.718996	0.707105	0.596993	0.667622	0.776978	0.998693	0.547856	0.670547	0.619058	1.16176	0.517775	0.684287	0.759393	0.710394	0.667027	0.921139	0.672134	0.603481	0.646498	0.808908	0.705318	0.929942	0.697664	0.784946	0.943483	0.86499	0.60227
Lypla1	0.527961	0.452943	0.340745	0.440583	0.414376	0.450777	0.325161	0.398527	0.397659	0.436808	0.316231	0.393509	0.407928	0.498349	0.426214	0.52649	0.421435	0.422919	0.567652	0.395021	0.429917	0.467906	0.457309	0.44831	0.664683	0.575097	0.394719
Gm37988	0.000493204	0.000403565	0	0.0011794	0.000724137	0.00072895	0.000727021	0.000894256	0.00567144	0.00057659	0.0010653	0.000612252	0.00221436	0.000966499	0.000591694	0.000670924	0.00256194	0	0	0	0	0	0.000313046	0	0	0	0
Tcea1	0.970543	0.725802	0.592109	0.703448	0.806922	0.72216	0.73743	0.682972	0.67032	0.853117	0.556909	0.695055	0.66154	0.833882	0.701345	1.0764	0.764979	0.631365	0.793471	0.88108	0.663919	0.883462	0.80047	0.840141	0.875854	0.921217	0.974513
Rgs20	0.00487685	0.00121832	9.53e-05	0.000634992	0.00201895	0.000106192	0.00105664	0.000927835	0	0.000684645	0	0	0.000337715	0.00154362	0.000318114	0.002077	0.00135384	0	0.00131825	0.00122103	0	0.000351185	0	0	0	0	0
Atp6v1h	0.321048	0.280829	0.271988	0.300601	0.348031	0.334863	0.296782	0.310567	0.301539	0.288678	0.310842	0.301389	0.341803	0.291695	0.355688	0.284713	0.348854	0.317121	0.324553	0.28443	0.302955	0.312939	0.362754	0.317844	0.360735	0.432485	0.410996
Rb1cc1	0.484425	0.420361	0.433514	0.486758	0.376492	0.369838	0.498478	0.362234	0.328836	0.262834	0.352325	0.392602	0.330137	0.441394	0.420715	0.380941	0.492088	0.430143	0.556712	0.31613	0.347329	0.300761	0.420192	0.356338	0.621528	0.44178	0.495868
4732440D04Rik	0.0405194	0.0337971	0.0345057	0.0483476	0.0252545	0.0281517	0.0575679	0.0367498	0.0323085	0.0234668	0.0345304	0.0386116	0.0217993	0.0408515	0.0254136	0.0291042	0.0377519	0.0719753	0.0389936	0.0265493	0.0251781	0.0232581	0.0611133	0.0782891	0.0562328	0.0506404	0.0441555
Alkal1	0	0.000230312	0.000925612	0	0	0	0	0.00150668	0	5.56e-05	0	0	0	0	0	0	0	0	0	0	0	0	0	0	0	0	0
Pcmtd1	0.776444	0.55031	0.569485	0.701696	0.368597	0.342999	0.707972	0.46626	0.349751	0.262105	0.333435	0.491288	0.352749	0.674383	0.542984	0.417859	0.620658	0.576992	0.797836	0.462556	0.31201	0.407592	0.425601	0.519512	1.02118	0.565251	1.23349
Gm26901	0.00362348	0.00852527	0.00276655	0.00466296	0.00650963	0.00778799	0.00122593	0.00256675	0.00224666	0.00936005	0.00228716	0.00950337	0.00649931	0.0092497	0.00198611	0.00706675	0.00343257	0.00796461	0.00223281	0.00243416	0.00219936	0.00389649	0.000652665	0.0120115	0	0	0.00440072
Sntg1	0.00265499	0.0101257	0.00488347	0.0217116	0.0183713	0.0372357	0.0486918	0.012722	0.00598924	0.00335089	0.000968959	0.00272663	0.00549209	0.00389125	0.000345709	0	0.00495783	0.00105599	0.017873	0.000506941	0	0.00210388	0.0186884	0.000628168	0	0	0.00444799
Rrs1	0.500011	0.359589	0.212591	0.420552	0.39584	0.49584	0.381831	0.301723	0.21672	0.616557	0.148644	0.320411	0.392655	0.35076	0.279719	0.388303	0.348259	0.302159	0.459019	0.29151	0.227879	0.496837	0.369367	0.331576	0.293541	0.439869	0.428748
Adhfe1	0.0481485	0.0190398	0.0319708	0.0572545	0.0126292	0.0611168	0.125268	0.0136573	0.0167324	0.00983026	0.00553178	0.00552749	0.0172717	0.0132756	0.007633	0.0143298	0.0179754	0.00403286	0.0423559	0.0143864	0.00173463	0.00610034	0.0296759	0.00692886	0.00246238	0.00615318	0.118644
3110035E14Rik	0.0012245	0.000363637	0	0.00052037	0.000125349	0.00347886	0.000856425	8.46e-05	0	0.000479796	0	0	0	0.00189587	0	0.0015574	0	0	0.00173316	0.00257973	0	0.00178135	0.000716429	0	0	0	0
Mybl1	0.0097603	0.00768909	0.00352723	0.00765836	0.0126615	0.0125313	0.00740146	0.00607045	0.00277336	0.0336262	0.00161903	0.0224289	0.00431528	0.00717187	0.00324812	0.0156569	0.0281098	0.00558341	0.0126441	0.133955	0.00301816	0.0786485	0.00493967	0	0.00787009	0.0035676	0.00173535
Vcpip1	0.199263	0.171492	0.26788	0.211705	0.203331	0.170666	0.263278	0.339239	0.205321	0.15276	0.212734	0.23615	0.227887	0.196935	0.269792	0.21908	0.216811	0.214958	0.216804	0.22476	0.194491	0.190506	0.189706	0.21613	0.147102	0.209624	0.253237
1700034P13Rik	0.00212981	0.00074374	0.00276834	0.00166659	0.00181715	0.00273987	0.000200243	0.0029269	0.00150208	0.00163002	0.000471139	0.00261627	0.00184273	0.00258575	0.000834056	0.00228663	0.00309769	0.00217237	0.00101156	0.00195235	0.00164454	0.00094334	0	0	0	0	0
Sgk3	0.154948	0.123044	0.332721	0.181512	0.255681	0.0920891	0.261963	0.41516	0.370573	0.146489	0.494473	0.296643	0.358716	0.15898	0.480546	0.229553	0.177158	0.25943	0.165404	0.364026	0.830924	0.348018	0.175071	0.174749	0.414243	0.100324	0.186639
Mcmdc2	0.00264576	0.0035274	0.00806871	0.00421052	0.00524585	0.00330677	0.0086262	0.00910782	0.014911	0.00296422	0.00812349	0.00592742	0.0084983	0.00649011	0.00438106	0.00504198	0.0103473	0.0069108	0.0019163	0.00509031	0.00823446	0.00325911	0	0.00756791	0	0	0.00872357
Snhg6	0.600283	0.886671	0.456823	0.724734	0.806752	0.756562	0.447491	0.532035	0.509528	1.11851	0.321213	0.663095	0.648005	0.891015	0.392068	0.697449	1.00403	0.411324	0.592627	0.505105	0.298393	0.575185	0.528519	0.379097	0.57748	0.651466	0.341958
Tcf24	0.0411873	0.0162124	0.00555396	0.0115499	0.00723954	0.0058567	0.010613	0.0100595	0.00587315	0.0051931	0.000267598	0.0108296	0.00644667	0.0469147	0.0140872	0.0191048	0.0141499	0.00218158	0.00991573	0.0295173	0.0011072	0.0348825	0.00662962	0	0.00215087	0.0159538	0.00327871
Ppp1r42	0	0.000110123	0	0	0	0.000368954	0	0.00294519	0	0.000457622	0.000985126	0.000812712	0	0	0.000838853	0.000969531	0	0	0	0	0	0	0	0	0	0	0
Cops5	0.742699	0.84782	0.55392	0.747431	0.900574	1.08993	0.55294	0.672515	0.648759	1.0792	0.495133	0.700373	0.762531	0.786234	0.651754	1.06284	0.744257	0.56264	0.708004	0.915365	0.642889	0.859558	0.800076	0.645418	0.85758	0.994736	0.802767
Cspp1	0.27292	0.275579	0.233749	0.295328	0.205341	0.188763	0.243595	0.203973	0.20146	0.212653	0.181573	0.235765	0.160351	0.295947	0.213005	0.283801	0.268856	0.323679	0.271022	0.459311	0.239276	0.255433	0.250511	0.194838	0.266286	0.314877	0.240318
Arfgef1	0.251054	0.244865	0.253752	0.236944	0.284851	0.209537	0.243472	0.224608	0.268918	0.208757	0.223658	0.244284	0.248012	0.278849	0.243003	0.218445	0.272444	0.313599	0.244166	0.211934	0.228004	0.219856	0.339728	0.226752	0.280073	0.225067	0.134545
Cpa6	0.000961985	0	0.000983368	0.000677617	0.000949103	0	0.000834131	0	0.000291549	0.000178114	0	0.000373402	0.000166467	0.000164239	0	0.00022409	0	0	0	0.000557273	0	0	0.00163307	0	0.0013031	0	0
Prex2	0.547718	0.0374878	0.0529225	0.138011	0.0234459	0.00774972	0.18256	0.0255485	0.0185628	0.0277787	0.00484421	0.0466546	0.0152636	0.100962	0.0516026	0.116247	0.0602552	0.0129226	0.217213	0.0875231	0.00306064	0.176366	0.0141802	0.00622126	1.26609	0.586852	0.141041
A830018L16Rik	0.00138404	0.000279394	0.000880163	0.000872774	0.000167995	0.000281789	0.000364699	0	0.000534722	0.000650999	0	0.00126167	0.000847896	0.00176447	0	0.00287513	0.00173662	0	0.00140795	0	0	0	0	0.00525909	0	0	0
Sulf1	1.08175	0.577314	0.203678	0.611879	0.716259	0.456017	0.442562	0.430269	0.134673	0.340872	0.0153356	0.354534	0.328457	1.15233	0.283452	0.531977	0.591495	0.153118	1.79172	0.46509	0.00841807	0.549333	1.58558	0.116483	0.079384	0.320879	0.367457
Slco5a1	0.00581516	0.00518344	0.00287831	0.00317895	0.0113245	0.017839	0.002261	0.00455811	0.000399009	0.0083972	0.000475757	0.00316843	0.0037311	0.00496043	0.000474642	0.00426024	0.00426832	0.00256245	0.00687209	0.00331903	0.00274344	0.00245187	0.0953033	0	0.00127083	0.00148704	0.010923
Ncoa2	0.128509	0.111572	0.171935	0.136367	0.123191	0.0733189	0.154549	0.12761	0.151041	0.0887539	0.182575	0.150757	0.115819	0.119943	0.17063	0.0777977	0.12862	0.166984	0.163947	0.126603	0.175986	0.162355	0.10956	0.2033	0.135977	0.111685	0.071912
Tram1	3.07312	2.62727	1.57099	2.41598	2.26814	1.99961	2.04088	2.0758	1.59536	2.54822	1.41205	2.16445	2.23848	2.82881	1.81155	2.61255	2.09499	1.68275	2.71325	1.9732	1.47061	2.47758	1.61966	2.01731	1.59158	1.63009	2.35564
Lactb2	0.151759	0.0945115	0.149456	0.126445	0.150985	0.109066	0.134733	0.121892	0.141003	0.0977936	0.129369	0.11814	0.11442	0.11938	0.191633	0.118464	0.130081	0.0917494	0.193128	0.0988837	0.0937949	0.132003	0.125369	0.111755	0.189591	0.223841	0.236727
Xkr9	0	0.000269139	0.000192501	0.000172852	0	0.000575119	0	0.000592602	0	0.000301296	0.00109337	0	0	0.000392452	0	0	0	0	0	0	0	0	0	0	0	0	0
Eya1	0.0040637	0.0024987	0.00333366	0.00115705	0.000277061	0.000607172	0.00107495	0.00274386	0.00288246	0.00235086	0.00312017	0.00217537	0.000311487	0.0029822	0.00161767	0.00224395	0	0.0126326	0	0.00385275	0.00549846	0.00238618	0	0.0591053	0	0.00388734	0
Gm9947	0.0732776	0.0349557	0.0173406	0.0346441	0.0134742	0.000720213	0.022218	0.014686	0.0115247	0.00664436	0.00063811	0.0231536	0.0122057	0.0536611	0.0175454	0.0264483	0.0237025	0.00703929	0.0407792	0.0300129	0	0.0226504	0.00144356	0.00135833	0.00405341	0.00994936	0.0162227
Msc	0.507793	0.350131	0.0937301	0.209995	0.070729	0.014603	0.113701	0.0989329	0.0745146	0.0749947	0.00948896	0.156487	0.0860972	0.663302	0.0765997	0.213521	0.209623	0.04958	0.131319	0.274602	0.00473509	0.223576	0.0160912	0.0224979	0.0453157	0.154176	0.160609
Trpa1	0.00031185	0.0015007	0.000267354	0	0.000125089	0	0	0.000176684	0	0.000127369	0	0.001897	0.000296306	0.000676266	0	0.000790933	0.000326382	0.00104115	0	0	0	0.000867264	0	0.00203974	0	0.00494899	0
Kcnb2	0	0.00021307	0	0.000488149	0	0.000976498	0.000696758	0	0	0	0	0	0	0.000367714	0	0	0.00158803	0	0	0	0	0	0.00469082	0	0	0	0.0187361
Terf1	0.188801	0.122258	0.164724	0.151624	0.124495	0.247766	0.217441	0.156915	0.140799	0.365837	0.156877	0.15225	0.139457	0.140089	0.155946	0.359212	0.144956	0.244481	0.201855	0.805705	0.15802	0.233672	0.175978	0.306864	0.343574	0.178182	0.158856
Sbspon	0.000423681	0.00269408	0	0.000643003	0.000128099	0.000488878	0.000873356	0.0039842	0.000738074	0.00147102	0.000559187	0.00115729	0.000175203	0.000249645	0.00215858	0.00176252	0.00123823	0	0	0.000624209	0	0.000647006	0	0	0	0	0.0298435
4930444P10Rik	0.00118988	0.00189013	0.000544758	0.000337699	0.00232888	0.0033274	0.00270062	0.00126655	0	0.00362838	0.00141559	0.00187611	0.00205779	0.0021646	0.000791766	0.00265813	0.00166618	0	0	0.00111926	0.00163585	0	0.00510916	0	0.00155037	0.00169508	0
Rpl7	13.3958	17.3989	14.4902	15.7787	13.9286	15.293	13.1663	14.6118	13.7843	17.5592	14.7784	14.833	15.2938	15.8726	14.2147	14.0827	15.7532	22.1008	13.1772	11.5967	15.8286	13.6975	13.0757	20.9442	15.0853	11.7652	12.473
Rdh10	0.164505	0.10652	0.0636182	0.0716328	0.336499	0.652078	0.073856	0.101435	0.0713807	0.387722	0.0445373	0.0920698	0.267651	0.103828	0.091374	0.105357	0.138151	0.0449977	0.231623	0.117235	0.036218	0.0998203	0.41946	0.0461409	0.0234866	0.0961524	0.050955
Stau2	0.158538	0.128107	0.0835689	0.125616	0.112758	0.103898	0.0914255	0.0824429	0.0642972	0.10745	0.0507397	0.0942989	0.0856638	0.155164	0.122288	0.096091	0.142339	0.0630115	0.0981518	0.138647	0.0223323	0.159265	0.0764474	0.0506816	0.0181652	0.113742	0.142639
Ube2w	0.882637	0.688648	0.430022	0.700481	0.530715	0.516142	0.53399	0.494283	0.395876	0.439202	0.305923	0.509457	0.462811	0.698923	0.438663	0.553978	0.63621	0.478319	0.790032	0.476759	0.276098	0.49648	0.598429	0.387662	0.444769	0.705597	0.74647
Eloc	2.17037	2.70739	1.62151	2.01875	3.30443	3.3901	1.76671	2.08959	2.0261	4.45266	1.34711	2.29501	2.62998	2.20788	2.04474	3.2432	2.28775	1.31299	2.05128	2.75556	1.42025	2.6955	2.42828	2.06667	2.23028	2.61622	1.99628
D030040B21Rik	0.000424274	0.00385057	0	0.00104584	0.00390199	0.0018756	0.00100321	0.00162041	0.00186569	0.00370504	0.000863941	0.00216791	0.000550959	0.00256719	0.000311882	0.00102143	0.00174554	0.00038435	0	0.000448507	0	0	0	0	0	0	0
Tmem70	0.481732	0.657593	0.351333	0.430772	0.573004	0.680027	0.401441	0.398676	0.335965	0.835276	0.289559	0.462512	0.479789	0.498142	0.333842	0.578404	0.547115	0.274724	0.453525	0.445179	0.260309	0.421633	0.508975	0.345453	0.470795	0.518168	0.484233
Ly96	0.251677	0.247625	0.909565	0.301175	0.459163	0.518792	0.555831	0.52853	0.70756	0.2763	0.737667	0.558097	0.661552	0.239121	0.887991	0.371619	0.47254	0.321541	0.284732	0.397701	0.268246	0.40219	0.484746	0.277244	0.431119	0.313595	0.178551
Jph1	0.00504787	0.0052526	0.00269512	0.00731266	0.00926707	0.00896748	0.00588498	0.00302911	0.000398676	0.00597738	0	0.00274813	0.002775	0.00370859	0.00189356	0.00220286	0.0103788	0	0.00372508	0.00309236	0	0.00334492	0.00291643	0	0	0.0126833	0.00821091
Gdap1	0.00097106	0.000520293	0.000292747	0.00101439	0.00147981	0.000216727	0.00209536	0.000997207	0.000585826	0.000742655	0	0.000280714	0.000380936	0.000658313	0.00205974	0	0.000995167	0	0	0	0	0	0	0	0	0	0
Pi15	0.304899	0.130814	0.125329	0.265134	0.120674	0.0155663	0.323844	0.066767	0.0330582	0.0828641	0.00418582	0.116041	0.0682932	0.223672	0.0815709	0.128111	0.100344	0.0373149	0.470609	0.122149	0.00342722	0.146781	0.0120401	0.00845884	0.0109096	0.176453	0.124896
Gm28154	0.00368045	0.00233712	0.00159611	0.0039456	0.00114025	0.000130583	0.00313619	0.000736603	0.000464776	0.00131715	0	0.000956478	0.000767832	0.00247291	0	0.000619851	0.00187732	0	0.000699748	0.00138156	0	0	0	0	0.00108707	0.00851674	0.00457512
Gm16070	0.00262061	0.00106518	0	0.000161796	0.000259916	0	0.000361634	0.000129654	0.000416972	0.000390846	0	0.00207128	0	0.00393379	0.00111286	0	0.00208041	0	0	0.0010389	0	0.000614226	0.000838543	0	0	0.00144415	0.0190713
Crispld1	0.0927799	0.032339	0.0111894	0.0438997	0.0181794	0.00304897	0.0332709	0.0199999	0.0195497	0.0102771	0.00296823	0.0399058	0.00260151	0.288322	0.0363581	0.0556911	0.076851	0.0137536	0.0209169	0.0741682	0.000940003	0.0847647	0.00101962	0	0.0829901	0.0283775	0.385616
Mcm3	0.127331	0.0975487	0.184914	0.106671	0.254387	0.351106	0.165949	0.204001	0.254413	0.976153	0.26795	0.272939	0.260081	0.098807	0.296295	0.143271	0.100476	0.213902	0.0962791	0.742499	0.302117	2.5367	0.197197	0.37307	0.535569	0.130048	0.127575
6720483E21Rik	0.000731952	0.00269103	0.000906354	0.00319312	0.000280442	0.000861974	0.00125259	0.00103745	0.00057109	0.000272211	0	0.000549441	0.00124773	0.000237982	0.00117333	0.00115532	0.00150034	0	0	0	0	0	0	0.00847537	0	0	0
Paqr8	0.00943567	0.0202217	0.0107267	0.0184522	0.0132375	0.0120603	0.0176787	0.0150217	0.00608447	0.00986818	0.00705233	0.0101203	0.00921914	0.0112869	0.0103524	0.00392982	0.0181564	0.007215	0.00681584	0.00700309	0.0150334	0.00762429	0.0259898	0.00617295	0.0461137	0.0576823	0.0158192
Efhc1	0.0561908	0.0450994	0.0201803	0.0484094	0.025617	0.0354203	0.0291565	0.0279057	0.00925192	0.0202218	0.00461787	0.0235085	0.027167	0.0412253	0.0211143	0.0205322	0.026326	0.0141735	0.0448013	0.0179239	0.00546383	0.0142134	0.0182952	0.0339131	0.0143458	0.0438506	0.0149159
Tram2	0.340632	0.256779	0.103603	0.309083	0.189517	0.213619	0.146145	0.159079	0.0917347	0.183205	0.0625778	0.387326	0.162313	0.27677	0.100057	0.202396	0.186647	0.087979	0.302975	0.181167	0.0422249	0.197439	0.26749	0.0357263	0.221397	0.155586	0.212546
Tmem14a	0.246127	0.1513	0.0929642	0.201317	0.0879863	0.159175	0.199062	0.0898309	0.0519674	0.0616057	0.0295356	0.0880253	0.069	0.185409	0.0851734	0.107694	0.15923	0.0341047	0.280574	0.0943637	0.0267923	0.0819739	0.177272	0.0394415	0.0869859	0.149373	0.196874
Gsta3	0.821676	0.0114945	0.055174	0.0636626	0.016981	0.0989175	0.196164	0.0184897	0.0372068	0.0125687	0.0072728	0.0265003	0.0231589	0.0231109	0.0705218	0.110359	0.129678	0.00763498	0.265056	0.115824	0.00282412	0.124656	0.3113	0.0202724	0.0228547	0.00429164	0.0827487
Gm28836	0.00261668	0.000618851	0.000308813	0.00238667	0.000501252	0.000104486	0.00156121	0.000564369	0	0.00131415	0.000718213	0	0.000369474	0.000569871	0	0.00238793	0.000729548	0.00279242	0.00420691	0.00178083	0	0.0013069	0.000652665	0.0566937	0	0	0.0062828
Kcnq5	0.000936887	0.000189297	0	0.000127823	0.000657302	0.00299104	0.000905335	0.00197566	0.000170458	0.00379031	0	0.000926394	0	0.000976068	0.00112615	0.000423105	0.00109103	0.00876543	0	0	0	0	0	0.0272194	0	0.00193868	0.0282428
Gm26580	0	0	0	0.000615463	0	0	0	0.000643817	0	0.00148284	0.000168248	0.00106668	0	0	0	0	0	0.00345839	0	0	0	0	0	0.0156984	0	0	0
Rims1	0.00104265	0.00358551	0.0015717	0.00245453	0.000692078	0.000778185	0.00112403	0.000424422	0	0.000784141	0	0.00271531	0.000537463	0.00405015	0.000729872	0.00225534	0.00201305	0.00028863	0.00243023	0.00140336	0	0.000875699	0.000638924	0	0	0.00311131	0.00438519
4933415F23Rik	0.000177119	0.000143418	0	8.75e-05	0	0	0	0	0	0.000271975	0	0	0.000294734	0	0	0	0.000231103	0	0	0	0	0	0	0	0	0	0
Gm29107	0.00665839	0.00485169	0.00374881	0.00370823	0.00349175	0.00943255	0.00446372	0.00326848	0.000621489	0.00520367	0.00155734	0.00531998	0.00464942	0.00367497	0.00581915	0.00408761	0.0049496	0	0.00594071	0.00211582	0.000712304	0.00424427	0.0146772	0	0.0215059	0.0193323	0.011675
Ogfrl1	0.186187	0.167633	0.537466	0.235323	0.20183	0.117152	0.451994	0.66193	0.603403	0.226693	0.612491	0.414157	0.464492	0.156329	0.596649	0.27813	0.328888	0.250814	0.0798091	0.498516	0.730936	0.468359	0.565473	0.17882	0.300814	0.261368	0.126763
B3gat2	0.000675099	0.00193817	0.00143637	0.0012692	0.00099841	0.000693059	0.00248682	0.000160748	0.00648967	0.000446816	0.00134432	0.000499198	0.000676095	0.00139564	0.00158979	0.00201915	0.000436651	0.00539277	0	0	0.00437918	0.00112783	0	0	0.00178557	0.00116815	0
Smap1	1.15521	1.08422	0.797442	1.0199	1.04546	0.958998	0.870664	0.836859	0.778691	0.970362	0.645209	0.920222	0.893089	1.1679	0.898895	1.11167	1.09348	0.615348	1.09509	0.997083	0.689132	0.889901	1.01295	1.03782	1.01684	1.33215	1.06754
Sdhaf4	0.780028	0.87044	0.686546	0.913754	0.729137	0.948957	0.757769	0.707782	0.549856	0.643952	0.538443	0.696314	0.653433	0.857409	0.754386	0.536607	0.795342	0.513794	0.935958	0.741163	0.431345	0.734648	0.768071	0.590565	0.575104	0.638691	0.969488
Fam135a	0.0777352	0.0685209	0.0374437	0.080619	0.0449477	0.0619244	0.0588053	0.0316301	0.0276748	0.0371384	0.0175065	0.0441022	0.0309778	0.0728825	0.0373607	0.0484867	0.0617428	0.0155741	0.0548522	0.0398263	0.01636	0.0419051	0.0633314	0.00598125	0.101821	0.0716488	0.139722
Col9a1	0.00107355	0.027238	0.001505	0.00444382	0.00225847	0.00314152	0.00316947	0.00264816	0.000519191	0.00163022	0.00024872	0.00549276	0.00431639	0.00372185	0	0.00381534	0.00457301	0.00114739	0.000775828	0	0.00342722	0	0	0	0	0.00121155	0.216358
Lmbrd1	0.590874	0.28358	0.586686	0.412086	0.362892	0.333184	0.597617	0.427014	0.521608	0.230044	0.54352	0.479904	0.438898	0.401596	0.590983	0.365867	0.429584	0.719031	0.615084	0.363165	0.378868	0.419369	0.51381	0.30404	0.640807	0.787148	0.766777
Adgrb3	0	0.000115889	0.000411418	0.000217347	0.000335879	0.000669566	0	0	0.000322145	0.000403147	0	0.00029799	0.000395095	0	0	0	0.000425467	0.000971251	0	0.000484679	0	0	0	0	0	0	0
Phf3	0.490446	0.410141	0.505182	0.461946	0.372075	0.340843	0.480197	0.404316	0.395803	0.3439	0.43227	0.449148	0.385493	0.423573	0.465433	0.392425	0.514317	0.671738	0.508538	0.492108	0.486225	0.451107	0.350659	0.723783	0.462623	0.534852	0.547741
Ptp4a1	1.88807	0.887101	0.586332	1.22364	0.948579	0.795375	0.996535	0.708035	0.778414	0.791533	0.364892	0.870659	0.793914	1.45706	0.851961	1.33431	1.12382	0.602154	1.96762	1.00654	0.475101	1.33294	0.808447	0.526303	1.00565	0.812499	2.33197
Gm29128	0	0	0.000392402	0.000409022	0.000113278	0	0	0	0	0	0	0	0	0.000921409	0	0.00038469	0	0	0.000576054	0	0	0.000655847	0	0	0	0	0
Khdrbs2	0.000270349	6.65e-05	0	0	0	0.00338163	0	0.000147117	0	0.0001745	0.000776285	0	0	0	0	0	0	0	0.000504154	0	0	0	0.0121717	0	0	0	0
Prim2	0.10359	0.0704582	0.0586489	0.0844479	0.0874416	0.124383	0.0723363	0.0707193	0.0623106	0.227527	0.0620594	0.0896435	0.0589028	0.0723345	0.0633739	0.0918837	0.0634169	0.0616943	0.163032	0.403113	0.0510906	0.475241	0.067501	0.0323499	0.0716883	0.0974526	0.0653152
Rab23	0.610466	0.313681	0.104534	0.403063	0.214401	0.103664	0.205141	0.164156	0.0741666	0.202138	0.0196544	0.187426	0.150066	0.381484	0.188168	0.291747	0.254434	0.0962091	0.936383	0.45537	0.0159961	0.383545	0.0913953	0.0494567	0.104956	0.157054	0.2548
Bag2	0.159876	0.188518	0.040492	0.153489	0.134315	0.132529	0.0828204	0.0703425	0.0456626	0.182683	0.0123503	0.10349	0.0811882	0.157001	0.0450905	0.0925329	0.114682	0.0188763	0.155295	0.0378303	0.00829553	0.111775	0.0294199	0.0185041	0.0154223	0.0782276	0.109272
Zfp451	0.292631	0.267507	0.188503	0.283967	0.244253	0.197094	0.234246	0.201366	0.150762	0.181095	0.161043	0.236569	0.188135	0.317268	0.182939	0.232274	0.279787	0.150719	0.323714	0.212338	0.144468	0.25574	0.178211	0.130855	0.170233	0.262527	0.298996
Bend6	0.0878949	0.075348	0.0546301	0.0629451	0.0887445	0.0819073	0.0495612	0.0741899	0.0388435	0.0672738	0.0539542	0.0664886	0.056622	0.0625993	0.0847321	0.107653	0.087603	0.034071	0.0928675	0.13421	0.0418884	0.0741777	0.0454394	0.0370412	0.0067309	0.0558241	0.0165673
Dst	0.836815	1.04924	0.435034	1.11527	0.652932	0.557063	0.596978	0.511254	0.212947	0.46883	0.194832	0.590866	0.41247	1.10116	0.424223	0.510358	0.801705	0.225449	1.12241	0.471122	0.0702103	0.501461	0.471329	0.139375	0.752074	0.664883	0.702264
Gm37233	0.00274352	0.0113133	0.0146504	0.00515152	0.0146412	0.00652958	0.0123514	0.00844721	0.00712525	0.00802575	0.00951823	0.0076119	0.0171695	0.00643766	0.0157551	0.00694613	0.0186131	0.0148758	0.00333108	0.0113918	0.0090207	0.015339	0.0121491	0.00891074	0.00224326	0.0194438	0.00785231
Ccdc115	0.325603	0.242932	0.467781	0.235297	0.339933	0.24083	0.350612	0.351623	0.484409	0.346997	0.489065	0.400999	0.508352	0.261979	0.60871	0.392025	0.356125	0.44028	0.22464	0.462644	0.549222	0.531532	0.240393	0.557195	0.570962	0.360202	0.283052
Imp4	0.371486	0.328921	0.459529	0.298061	0.444365	0.409105	0.392796	0.439852	0.531889	0.606714	0.532091	0.455114	0.489032	0.316095	0.623888	0.498668	0.360838	0.532108	0.373021	0.473984	0.478842	0.581617	0.339571	0.632238	0.618204	0.490767	0.232724
Ptpn18	0.0745995	0.164641	5.04567	0.55588	1.29964	0.491357	2.4413	2.9859	4.73812	1.26115	5.59768	3.04249	3.18554	0.119009	5.24882	1.57679	1.72967	5.09582	0.201474	2.39933	3.72417	2.67301	0.687364	6.79017	1.45171	0.562165	0.0361428
4930568A12Rik	0.00225024	0.00160237	0.0116678	0.0010224	0.0034178	0.00410144	0.00666961	0.00528966	0.0126963	0.00334755	0.0169565	0.00790394	0.00745522	0.00105509	0.0052199	0.00870817	0.00309078	0.0179036	0.00322668	0.0101501	0.0084445	0.00505731	0.00473703	0.0205916	0	0.00352177	0
Arhgef4	0.0106775	0.00566454	0.0152111	0.00741783	0.00458602	0.00367136	0.0133894	0.0124451	0.00915685	0.00362643	0.00875711	0.00949807	0.00994919	0.00509863	0.0154289	0.00412607	0.0132384	0.0156981	0.00305014	0.00414541	0.00608334	0.00978104	0.00990848	0.0331538	0.00330226	0.0121113	0.00887253
Gm38336	0.00216826	0.00108961	0.00216878	0.00221613	0.00189467	0.00129196	0.00115857	0.00037597	0.00141133	0.00128344	0.00207007	0.00402557	0.000837023	0.00104142	0.00254676	0.00105267	0.00190494	0	0.000340462	0.00278812	0.0022628	0.00101507	0.000409747	0	0	0	0.00352587
Fam168b	0.287376	0.274318	0.399999	0.297321	0.379021	0.333249	0.362236	0.322141	0.42635	0.315069	0.324663	0.337766	0.333728	0.295974	0.395186	0.316706	0.337	0.393017	0.256342	0.395989	0.351407	0.396549	0.415576	0.356591	0.469058	0.289543	0.302364
Plekhb2	0.0832677	0.0593455	0.362137	0.0904903	0.283742	0.268546	0.20482	0.257186	0.381948	0.146204	0.403674	0.273374	0.25442	0.0408592	0.467363	0.163826	0.216447	0.235246	0.126002	0.214247	0.39249	0.319242	0.710706	0.345273	0.157032	0.148087	0.0979607
1110002O04Rik	0.00294401	0.0120239	0.00151452	0.00865052	0.00472953	0.00879399	0.0139092	0.00255965	0.0006303	0.00239521	0.000572835	0.00228256	0.00230865	0.00743662	0	0.00291619	0.00881197	0.00140622	0.0173971	0.000429381	0	0.00193866	0.0416752	0	0	0	0.00673649
Hs6st1	0.0291876	0.030234	0.0585657	0.0355418	0.0584655	0.039852	0.0538139	0.0435743	0.0423623	0.0323961	0.0527898	0.0451503	0.0467705	0.0270102	0.050362	0.0305306	0.0438106	0.0489637	0.0272123	0.0528625	0.0462172	0.0557135	0.0968867	0.0531455	0.0123134	0.0296197	0.0184476
Gm33280	0.000390224	0.000121607	0.000580743	0	0	0.00053678	0.000788478	0.000324761	0	9.51e-05	0	0.000460159	9.7e-05	0	0.000989542	0.000177926	0.00101416	0	0	0.000204616	0	0	0.000963085	0	0	0	0
Uggt1	0.204335	0.205377	0.181363	0.194096	0.311591	0.235945	0.183607	0.217643	0.219283	0.276458	0.180004	0.217198	0.227867	0.204108	0.197116	0.236527	0.210268	0.144384	0.215461	0.244951	0.235878	0.244334	0.238099	0.174421	0.24095	0.198902	0.225806
Neurl3	0.00835815	0.0136978	0.571117	0.0402641	0.178848	0.0515151	0.372264	0.406475	0.72915	0.0978922	0.787563	0.32544	0.383722	0.012383	0.372483	0.155362	0.268966	0.769357	0.0312483	0.207974	0.859189	0.248433	0.0871664	0.717064	0.25078	0.0622235	0.0121559
Arid5a	0.0886744	0.0940918	0.160569	0.0953685	0.120538	0.112659	0.15912	0.297237	0.204641	0.157902	0.185536	0.170451	0.220561	0.110627	0.154608	0.107876	0.155361	0.353967	0.0543391	0.19564	0.242398	0.138086	0.11814	0.572328	0.186999	0.250592	0.245742
4930403P22Rik	0.00125901	0.00250561	0.00349679	0.00268857	0.000925654	0.00246723	0.00208012	0.00130206	0.00202504	0.00238508	0.00390835	0.00499645	0.00415093	0.000905975	0.00370017	0.00299382	0.00451408	0.000742741	0.00177733	0.00370792	0.00359374	0.000293902	0.00653023	0.00414314	0.00577435	0.00640188	0.00360027
Kansl3	0.196988	0.16009	0.213783	0.183908	0.147422	0.138631	0.205514	0.17936	0.197883	0.138376	0.206823	0.160461	0.161541	0.178461	0.217248	0.151774	0.189275	0.238621	0.259835	0.19941	0.190851	0.221227	0.186869	0.34236	0.297128	0.344891	0.23547
Lman2l	0.139465	0.258029	0.278173	0.199864	0.213616	0.267387	0.230023	0.29223	0.312515	0.171929	0.367238	0.259347	0.238402	0.225515	0.275421	0.235458	0.266559	0.285485	0.173135	0.2229	0.454888	0.226709	0.188999	0.225747	0.0996732	0.247576	0.164903
Cnnm4	0.0210439	0.0290709	0.0259472	0.0228105	0.0477666	0.0291408	0.025042	0.0360173	0.0278377	0.0331038	0.0344592	0.0380136	0.0404207	0.0233434	0.0325635	0.02599	0.0231954	0.03195	0.0482651	0.052544	0.0648987	0.0425318	0.0201555	0.0285027	0.00739946	0.0164504	0.0276245
Cnnm3	0.0779292	0.0490909	0.0994276	0.0637514	0.0559195	0.0475194	0.10999	0.0610698	0.0730838	0.0358703	0.0839714	0.0790836	0.0575843	0.0624244	0.100392	0.0486971	0.0688413	0.0465288	0.0844267	0.0632434	0.061551	0.0898651	0.0608794	0.0305697	0.0741064	0.0362919	0.151229
Gm38033	0.000124324	0.000143446	0.000155788	0.000348654	0	0.00091457	0.00016829	0	0	0	0	0.000414037	0.000650134	0	0	0.00021517	0.000749126	0.000607829	0.00101344	0	0	0	0.00249187	0	0	0	0.00944235
Ankrd23	0.00176338	0.00259646	0.00258142	0.00246301	0.00204284	0.0412166	0.00562916	0.00240494	0.0028144	0.00200609	0.00441391	0.00374302	0.00480189	0.0048016	0.00334405	0.00100014	0.00353534	0	0.00271495	0.00325815	0.00191088	0.00133157	0.00124075	0.00370405	0.0163503	0.00769303	0
Gm42417	0.000188282	9.48e-05	0	0.000302681	0.000442698	0.000313226	0	0	0.000962843	0	0	0.00083268	0.000539279	0.000539214	0	0	0	0	0.000664166	0	0	0	0	0	0	0	0
Ankrd39	0.188156	0.174063	0.124989	0.175495	0.130361	0.190475	0.176721	0.143483	0.123926	0.152584	0.104726	0.148916	0.127233	0.182466	0.114534	0.149645	0.156553	0.180141	0.18736	0.1148	0.129429	0.127863	0.168157	0.156538	0.14677	0.241519	0.141106
Sema4c	0.192708	0.0736062	0.0579657	0.0886168	0.075549	0.140602	0.108684	0.0857124	0.0405779	0.0662735	0.0276653	0.0573571	0.0500616	0.13725	0.0448375	0.0817274	0.0972243	0.0279146	0.182985	0.106837	0.00838373	0.0875157	0.156949	0.065868	0.425236	0.157546	0.181566
Fam178b	0.0363742	0.0242346	0.0182386	0.0231701	0.00999952	0.0342977	0.0232113	0.0174092	0.00741648	0.007835	0.0064992	0.0118209	0.0144797	0.0277239	0.00921359	0.0136378	0.0198966	0.00530804	0.0374704	0.0126728	0.000743052	0.00888981	0.0777668	0	0.0435903	0.0721225	0.0208589
Cox5b	3.68185	4.31693	3.4709	3.69482	5.10374	6.17155	3.44735	4.35068	4.6814	5.72451	3.5548	4.33215	4.86944	3.83803	4.37243	5.50801	4.25555	3.31661	3.60052	4.83531	4.30321	4.5657	5.15562	4.93546	4.98651	5.4701	3.56005
Actr1b	0.439809	0.459649	0.222096	0.385009	0.401083	0.379783	0.265262	0.293201	0.250052	0.568115	0.146792	0.351411	0.324015	0.492342	0.271198	0.525218	0.362436	0.227242	0.353697	0.403483	0.205927	0.377095	0.310406	0.252199	0.452281	0.457477	0.329735
4933424G06Rik	0.000295	0.000931941	0.000347809	0.00125148	0.00112153	0.000517682	0.000552669	0.000771122	0.000489498	0.000829554	0.000875441	0.00123974	0.00149087	0.000845183	0.00151254	0.000355558	0.000818796	0.00365945	0.000919597	0.000782653	0.00386326	0	0.000772221	0	0	0	0
Zap70	0	0.00225889	0.008404	0.000721763	0.00277402	0.000890001	0.0118534	0.020766	0.0243904	0.118272	0.0068174	0.0354354	0.011094	0.000801583	0.00561711	0.0395543	0.00249018	0.133015	0	0.0100865	0.0241082	0.0182724	0.012211	1.23514	0.0043233	0.00172488	0
Tmem131	0.130771	0.137962	0.195922	0.144321	0.17371	0.11741	0.189519	0.17834	0.143206	0.117022	0.147852	0.15426	0.180784	0.173224	0.200804	0.145982	0.164139	0.1258	0.148203	0.11849	0.139557	0.142205	0.162976	0.128371	0.218255	0.219256	0.121661
Vwa3b	0.00894717	0.00854451	0.00325061	0.010499	0.00527629	0.00406413	0.00490277	0.00500427	0.000963396	0.00253747	0	0.00389668	0.00534062	0.00628764	0.000901118	0.00389204	0.00340428	0.00835251	0.0121043	0.00242966	0.00105745	0.00633164	0.00316626	0	0	0.00993971	0.00816488
Inpp4a	0.0988354	0.0985585	0.171264	0.120693	0.131963	0.0821547	0.152044	0.165027	0.174188	0.0668494	0.18992	0.258966	0.136237	0.138087	0.260244	0.108281	0.135276	0.0905007	0.104751	0.134882	0.142609	0.136539	0.10864	0.182591	0.212645	0.166861	0.17067
Coa5	0.266877	0.29088	0.341184	0.296526	0.372936	0.302277	0.260391	0.35677	0.34645	0.267367	0.293415	0.329946	0.326905	0.305163	0.394062	0.337961	0.313658	0.25065	0.309078	0.22108	0.236904	0.283375	0.318854	0.290825	0.244058	0.152458	0.215761
Unc50	1.32613	1.24556	0.899302	1.20175	0.96484	0.990509	1.04291	0.944224	0.781905	0.989346	0.642669	0.954166	0.863825	1.3355	0.973287	1.10131	1.14115	0.729576	1.15628	0.944257	0.651677	0.858902	0.950121	0.642033	1.02348	1.30161	1.10857
Mgat4a	0.0411815	0.0317248	0.141591	0.0490423	0.103107	0.0538771	0.0936696	0.121443	0.14436	0.0583952	0.19785	0.118166	0.123571	0.0291487	0.152037	0.0609276	0.0901987	0.18847	0.0612015	0.129972	0.156412	0.139053	0.0633507	0.14288	0.285628	0.179795	0.0791864
2010300C02Rik	0.000783776	0.00306429	0.00120163	0	0.00659545	0.0170227	0.0025218	0.00185374	0.00181644	0.00768866	0.000278387	0.00321224	0.000376513	0.000837691	0.000519577	0.00128584	0.000298948	0.0120542	0	0.00152236	0.000496229	0	0.0445454	0.07545	0.0031309	0.0098495	0
Tsga10	0.0747467	0.0395625	0.0789412	0.0508808	0.0472475	0.0326009	0.103579	0.0567297	0.0710104	0.03672	0.0871265	0.0633378	0.0635925	0.0389242	0.0764226	0.0560356	0.0572388	0.0383902	0.0697457	0.05749	0.0570124	0.0634461	0.0351699	0.029221	0.06667	0.0532243	0.0926468
Lipt1	0.0351417	0.0608182	0.0249108	0.0443386	0.0400459	0.0654825	0.0257571	0.0270849	0.0277465	0.0336985	0.0114187	0.0314861	0.0295253	0.0444471	0.0243936	0.0397631	0.0414581	0.0316725	0.0404936	0.0240804	0.011787	0.0199574	0.071	0.0318334	0.0224097	0.0373732	0.0247209
Mitd1	0.26452	0.25244	0.214272	0.237933	0.408308	0.700311	0.258344	0.65104	0.257982	0.459467	0.226862	0.261352	0.37561	0.196488	0.279797	0.288276	0.268192	0.346102	0.304758	0.264943	0.25368	0.297022	0.646965	0.625945	0.559993	0.276298	0.230918
Mrpl30	1.47168	1.68021	1.73046	1.66278	1.62575	2.06589	1.54662	1.8232	1.77553	1.89276	1.6461	1.63428	1.67494	1.57792	1.43993	1.90944	1.72572	1.73923	1.55313	1.63608	1.78182	1.4925	1.76936	1.96178	1.60783	1.60982	1.47736
Txndc9	1.35372	1.30171	1.0972	1.21406	1.38952	1.54707	1.24616	1.23011	1.14858	1.36116	0.988241	1.24992	1.31849	1.1635	1.27778	1.02814	1.24562	1.04563	1.31943	1.23229	1.00963	1.12579	1.44645	1.29544	1.35665	1.30365	1.14353
Eif5b	1.57788	1.56093	1.70288	1.50493	2.05197	1.82633	1.51003	1.72461	1.84566	1.99735	1.77799	1.90195	1.87489	1.5575	1.90048	1.93791	1.7675	1.48362	1.36843	1.31754	1.7822	1.87687	1.74101	1.37679	2.02284	1.74599	1.85049
Rev1	0.132012	0.104531	0.0838354	0.109938	0.0882548	0.0793567	0.117989	0.0801632	0.0648555	0.0931551	0.0685206	0.0841975	0.0860597	0.117308	0.100538	0.0892202	0.187667	0.0872535	0.1302	0.0650973	0.0691348	0.133196	0.0695559	0.0494983	0.040256	0.136772	0.13935
Aff3	0.248651	0.114233	0.0545673	0.185668	0.039826	0.0132551	0.162243	0.0595602	0.0287876	0.0291642	0.0037669	0.0573684	0.0292919	0.178057	0.0644365	0.0673584	0.0721472	0.232992	0.258891	0.075136	0.00824956	0.0785684	0.0303996	0.0432298	0.00325793	0.0105596	0.312135
Gm16152	0.0104478	0.0132825	0.00380183	0.0145887	0.0026645	0.000322311	0.0100761	0.0107463	0.00586535	0.00582501	0.00180906	0.0066046	0.00113687	0.0285317	0.00364162	0.00844549	0.011171	0.29717	0.0106852	0.012004	0.00551945	0.0115232	0.00743683	0.0618016	0	0	0.0203513
Lonrf2	0.0202153	0.00735326	0.00486363	0.0182145	0.00178999	0.00126133	0.0140803	0.00337166	0	0.00154692	0.000254162	0.00504809	0.00177588	0.0121545	0.00318412	0.00664284	0.00295954	0.00139408	0.0138463	0	0	0.00975263	0.000971627	0.000926937	0.00254345	0.0033623	0.0327103
Chst10	0.0329192	0.0221777	0.0106518	0.0179097	0.0143093	0.00670951	0.0209742	0.0118073	0.00650838	0.0196657	0.00341086	0.00987332	0.0145141	0.0213133	0.00991616	0.0138754	0.0165632	0.107624	0.0427825	0.00603454	0.00855952	0.0128959	0.00880925	0.0697767	0.00480853	0	0.108408
Pdcl3	1.41243	1.34096	0.87285	1.14324	1.24525	1.21574	1.14738	1.00009	0.935259	1.40461	0.764466	1.13651	1.03051	1.24552	1.0573	1.48967	1.14892	0.636393	1.29535	1.31056	0.743088	1.16821	1.00936	0.995663	1.67484	1.61344	1.26368
Npas2	0.0797337	0.0360452	0.0186339	0.0519058	0.0278964	0.0120463	0.0383019	0.0189934	0.00630617	0.0187707	0.000527531	0.0236848	0.0190524	0.0496493	0.00484122	0.0279344	0.0296787	0.0102963	0.0794222	0.0527882	0.00181122	0.0268567	0.00892659	0.000921344	0.00355603	0.0237002	0.0116657
Rpl31	15.5299	19.1696	14.6721	16.3636	15.3242	15.1028	12.954	16.3354	14.8603	18.7642	13.9265	15.7699	16.1189	18.1073	13.7462	16.3505	17.001	21.3037	15.2763	13.5582	14.922	15.2876	11.4169	18.1752	15.8363	12.6315	12.3589
Tbc1d8	0.0532441	0.0178363	0.105659	0.0618277	0.030792	0.00852059	0.0584341	0.125764	0.0909047	0.0363034	0.136019	0.0654165	0.0661888	0.0519229	0.0643299	0.0471796	0.0499458	0.0342313	0.0326624	0.0757931	0.119855	0.0982082	0.243569	0.0302694	0.0859614	0.0539692	0.0304074
Cnot11	0.268457	0.280264	0.187185	0.23431	0.277921	0.271267	0.2236	0.239338	0.208275	0.325992	0.178728	0.233992	0.234405	0.341797	0.213878	0.301581	0.270071	0.203899	0.214162	0.295152	0.212748	0.279991	0.20004	0.340554	0.294031	0.342821	0.31501
Rnf149	0.512668	0.596304	0.996649	0.425222	0.878841	0.484598	0.640347	0.842509	1.31048	0.572111	1.01436	0.871644	1.05024	1.49238	0.92056	0.639614	0.996341	0.473438	0.28037	0.738217	1.06209	0.891508	0.434285	0.477241	0.247025	0.32732	0.42412
Creg2	0.000792755	0.00280447	0.0413409	0.00175262	0.0173842	0.00389447	0.0110159	0.0195231	0.0607593	0.00876548	0.0565161	0.0273122	0.0175341	0.0137673	0.015711	0.00911541	0.0167799	0.00906423	0.000686219	0.0180597	0.0336045	0.0166472	0.00225365	0.00749465	0.00840457	0.00495625	0.00444418
Rfx8	0.000185657	0.000682007	0.000982546	0.000187152	0.000363653	0.00158218	0	0	0	0.000112693	0	0	0	0	0	0	0.000387262	0	0.000215123	0	0	0	0	0	0	0	0.0154654
Gm3646	0.00028777	0.000309106	0	0.000322531	0.000214449	0.00518455	0.000521116	0.000231482	0.00092167	0.000473752	0.00365454	0.000479855	0	0.00712569	0	0.000358041	0	0	0	0.00047149	0	0	0.00305731	0	0.00492321	0.0105186	0
1700066B17Rik	0.000229448	0.000128677	0	0.000412969	0	0.00014337	0.000360164	0.000103932	0	0.000165478	0	0.000363148	0.000340638	0	0	0.00035942	0.000425088	0	0	0	0	0	0	0	0	0	0
Map4k4	0.395186	0.464247	0.440258	0.477086	0.628569	0.56413	0.447718	0.409293	0.354909	0.585521	0.267692	0.446367	0.452884	0.488899	0.344611	0.458375	0.588406	0.407129	0.364415	0.517608	0.349059	0.360818	0.785171	0.436794	0.686009	0.608677	0.278406
Il1r2	0.0277242	0.0535577	0.0458205	0.0384059	0.0904784	0.194293	0.205142	0.202345	0.604012	0.0788588	0.0454156	0.0728018	0.128127	0.0184076	0.0392571	0.0385278	0.0366425	0.0319942	0.0155324	0.0257039	0.489542	0.021548	0.0502996	0.0419652	0.00846123	0.0882249	0.0266523
Gm16894	0.00314713	0.00108507	0.00392433	0.00281934	0.00209358	0.00215891	0.00670917	0.00257946	0.00379015	0.00112662	0.0128188	0.00594567	0.00522622	0.00100314	0.0067696	0.000805388	0.0046784	0	0.0043112	0.000945439	0.00975158	0.00141293	0	0.00199965	0	0	0.00390003
Il1r1	0.305507	0.377627	0.277822	0.376887	0.465361	0.696367	0.366461	0.267996	0.0624951	0.360785	0.0154963	0.254167	0.39481	0.241473	0.0844553	0.237653	0.219347	0.0760008	0.273735	0.108746	0.00897328	0.108517	0.308157	0.0462183	0.152274	0.563051	0.360349
Il1rl2	0.119188	0.0899791	0.0462844	0.0567946	0.143185	0.106251	0.0813534	0.07983	0.0206053	0.0732461	0.0205812	0.0640121	0.0560094	0.104665	0.0459007	0.0698857	0.072533	0.0173044	0.0828035	0.051405	0.014054	0.0650888	0.0765092	0.0160507	0.0207337	0.0882882	0.0234762
Il1rl1	0.000857417	0.00883415	0.0442491	0.00569718	0.0381319	0.0186352	0.0655393	0.0203786	0.0337617	0.0282317	0.0713881	0.0336569	0.0380622	0.00685437	0.103281	0.0159989	0.0204254	0.0178976	0.0025988	0.0497764	0.104534	0.0572692	0.0389858	0.0845993	0.00496537	0	0
Il18r1	0.00633984	0.00568158	0.00775993	0.00660894	0.0161386	0.273978	0.0172845	0.0259365	0.00892304	0.0592521	0.0121104	0.031742	0.00768963	0.00438872	0.0181564	0.0230472	0.00943078	0.0608486	0.0103849	0.00806276	0.0386103	0.0183011	1.34585	0.834519	0.00914428	0.00900858	0.00946538
Il18rap	0.00844138	0.00128001	0.0127092	0.00152976	0.0146588	0.00869818	0.0163769	0.0232363	0.0661351	0.0317724	0.0642407	0.036052	0.0166389	0.000361546	0.0116684	0.0319646	0.00876994	0.0366711	0.00370216	0.0186792	0.195129	0.0231951	0.0128179	0.399945	0.00244773	0.0263319	0
Slc9a4	0.000620212	0.00182995	0.00143105	0.000664269	0.00757064	0.0020824	0.000722488	0.00280012	0.00217378	0.00229051	0.00642966	0.00191966	0.00404322	0.00166387	0.00148784	0.00253298	0.00125592	0	0.0011824	0.00238132	0.0051201	0	0.0030386	0	0	0	0
Slc9a2	0	0	0	0	0.000123602	0.00168547	0	0	0.000587053	0.000127265	0.000868459	0.000645896	0	0	0.000677031	0	0.000208889	0.00120542	0	0.000389826	0.00536461	0	0.000353154	0	0	0	0
Gm37915	0.000359309	0	0	0	0	0.000967944	0	0	0	0	0	0	0	0	0	0.000587001	0	0	0	0	0	0	0.00266487	0	0	0	0
Mfsd9	0.0162658	0.0200571	0.0186474	0.0178773	0.0189102	0.0186403	0.0143724	0.0211955	0.0126704	0.0119388	0.00833021	0.0227374	0.0187544	0.0225136	0.0197486	0.0206494	0.0255855	0.0110952	0.0217215	0.0140289	0.0127886	0.0173219	0.0201906	0.00840981	0.0122771	0.0185475	0.0274233
Tmem182	0.00028329	0.000152751	0.000316861	0.000779912	0.0111768	0.00349366	0.000517086	0.000397124	0	0.00175881	0.000424175	0.00026664	0	0	0.000300945	0	0.00165061	0	0	0	0.00230201	0	0.000793689	0	0.138894	0.0312054	0
Gm29260	0	0	0	0	0	0.000411303	0	0	0	0	0	0	0	0	0	0	0	0	0	0	0	0	0	0	0	0	0
Pantr1	0.000538831	0	0	0	0	0.00106446	0	0.000208049	0	0	0	0	0	0	0	0	0	0	0	0	0	0	0.000756368	0	0	0	0.0168234
Pou3f3	0	0	0	0	7.98e-05	0.0010785	0	0	0	0	0	0	0.000743455	0.000360586	0	0	0.000280189	0	0	0.000597523	0	0	0.00128404	0	0	0	0.0127836
Mrps9	0.317083	0.278061	0.312296	0.291178	0.28286	0.365427	0.314374	0.303511	0.29956	0.352266	0.309841	0.299942	0.289966	0.295653	0.323638	0.313916	0.324609	0.363486	0.295349	0.314661	0.298136	0.331846	0.25598	0.484667	0.454767	0.394553	0.354049
Gpr45	0.00711448	0.014367	0.00387658	0.00800856	0.00487185	0.003029	0.00148541	0.0067431	0.00062105	0.00775718	0	0.00966708	0.00609699	0.0129486	0.00229728	0.0100787	0.00713077	0.00279286	0.00194198	0.00323675	0	0.00691942	0.00290894	0.00194938	0	0.0301842	0.0039416
Tgfbrap1	0.0706638	0.055062	0.116309	0.0660258	0.0672696	0.0441446	0.0908785	0.0694934	0.096836	0.0405649	0.0890679	0.0778231	0.105929	0.0760831	0.147922	0.0601865	0.0753076	0.0685283	0.0838854	0.0649907	0.0729498	0.102764	0.0609292	0.120498	0.0473688	0.105542	0.0867345
8430432A02Rik	0.00197355	0.000915591	0.00206601	0.000654033	0.00087544	0.00112041	0.00372123	0.000914431	0.00114298	0.00116326	0.000396691	0.00119693	0.000103099	0.00140417	0.00372414	0.00219742	0.00155591	0.00430228	0.00157946	0.000926052	0	0.00234163	0.000685257	0.00522279	0	0	0
AI597479	0.0985534	0.078715	0.0509767	0.0799036	0.0623194	0.0639183	0.0725832	0.0530559	0.0511923	0.0487037	0.0380004	0.0589299	0.0451491	0.0980947	0.0604593	0.0852366	0.0865084	0.048884	0.0882044	0.0570353	0.0509892	0.0639686	0.0554988	0.0857015	0.0952931	0.0873309	0.13998
Fhl2	1.49934	1.82939	0.456055	1.60368	0.884498	1.27664	0.241636	0.821701	0.413413	1.06276	0.0665453	0.964491	0.705025	1.64818	0.45752	1.05852	1.42036	0.292199	0.619162	0.734446	0.0501802	0.943814	0.247496	0.477672	0.255657	2.7252	0.274125
Gm29040	0	0	0	0	0	0	0	0	0	0.000604223	0	0	0	0	0	0	0.000372956	0	0	0	0	0	0	0	0	0	0
Nck2	0.0312025	0.0389962	0.0126912	0.0340309	0.0291192	0.0516575	0.0151825	0.0207692	0.0155775	0.0271255	0.00505223	0.029027	0.0244536	0.0548571	0.0091796	0.029952	0.03836	0.0177363	0.0261555	0.0282343	0.00411334	0.0269175	0.0652012	0.00938667	0.159187	0.0456987	0.0495076
1500015O10Rik	0.416571	2.52104	1.15699	3.29892	0.391685	0.641215	0.762129	0.938976	0.318559	0.370917	0.0602495	1.18711	0.799202	2.9373	0.386888	0.741546	1.04549	0.338278	0.494007	0.403285	0.0147635	0.409066	3.32992	0.144526	0.10341	0.334932	8.6887
Gm29155	0.00192016	0.00130771	0.000125268	0.0018352	0.000671556	0.00110138	0.000487257	0.000838802	0.000735027	0.000748708	0	0.00104428	0.00118347	0.000625252	0.000393652	0.00218879	0.00109307	0.00032626	0.000971239	0.00323998	0.00126706	0.0016251	0.000687565	0	0	0	0
Gm29157	0.00238445	0.0137684	0.00626704	0.0192991	0.00118231	0.00252522	0.00494056	0.00463137	0.00184176	0.00126126	0	0.00788808	0.00430851	0.0224303	0.00205639	0.0056432	0.00435529	0.00159993	0.00563863	0.00171335	0	0.00367356	0.00832685	0.00136129	0.00235936	0.00307589	0.0204967
Gm29156	0.000258846	0.000163224	0	0.000430286	0	0.000574716	0.000302932	0.000543024	0	0.000318209	0.00137782	0.000649413	0.000683466	0.000392238	0	0.000903744	0	0	0	0	0.000886752	0.000637279	0.00163328	0	0	0.00103085	0.00502116
Uxs1	0.498592	0.393962	0.185367	0.390177	0.334939	0.322167	0.25553	0.262173	0.186231	0.406884	0.181386	0.340544	0.300347	0.466294	0.280825	0.51458	0.325444	0.132001	0.441695	0.563538	0.195788	0.536124	0.327326	0.14561	0.338807	0.272022	0.405732
Tpp2	0.301083	0.310525	0.401174	0.302115	0.402077	0.368557	0.326806	0.335516	0.412224	0.385397	0.386151	0.37329	0.396957	0.294683	0.465345	0.413721	0.398146	0.397927	0.291843	0.442125	0.329441	0.439796	0.308883	0.563946	0.418669	0.399536	0.291474
Mettl21c	0.00016803	0.000999815	0	0.000373209	0	0.000513192	0	0.00020252	0.000520388	0.000138922	0	0.000428965	0.000396426	0.000403811	0	0.000313731	0.000110001	0	0	0	0.00147009	0	0	0	0	0	0.00436178
Gm8251	0	0.000160657	0.000166762	0.00166357	0.00111187	0.000987763	0.000952992	0.00117917	0.000794326	0.00315315	0.0007858	0.00187872	0.00183768	0	0	0.00378142	0.00231127	0.00993462	0	0.00314226	0	0.000955839	0	0	0	0	0
Tex30	0.0903347	0.0938736	0.0831536	0.0831453	0.157012	0.201625	0.0985269	0.108493	0.135517	0.464614	0.104891	0.119234	0.1294	0.0713027	0.120424	0.268172	0.0939133	0.181815	0.116363	0.577389	0.100236	0.420489	0.112196	0.161705	0.122999	0.118641	0.0758745
Kdelc1	0.271982	0.346485	0.135379	0.302246	0.239997	0.249376	0.198245	0.179972	0.0910545	0.334438	0.056085	0.216354	0.203399	0.34159	0.109775	0.279821	0.240231	0.0784797	0.212081	0.204887	0.0394984	0.205765	0.168184	0.0402461	0.263974	0.334391	0.197959
Bivm	0.0517504	0.0674644	0.0360702	0.0647471	0.0526279	0.0620072	0.0500251	0.0490256	0.0360993	0.0460825	0.0321072	0.0396842	0.0439463	0.0658169	0.0404211	0.0643682	0.0547875	0.0268726	0.0440576	0.0391689	0.027593	0.0450511	0.0508117	0.0422625	0.0879111	0.0829803	0.0460216
Ercc5	0.12091	0.101779	0.0937918	0.0942328	0.101285	0.0992508	0.12528	0.0762973	0.0661906	0.0794414	0.0570313	0.070416	0.075963	0.0972255	0.083717	0.113927	0.202507	0.0828147	0.133062	0.0818227	0.0873474	0.0777852	0.111197	0.0971715	0.124209	0.13387	0.19557
Mettl21e	0	0.00524901	0.00182058	0.00732775	0.000334179	0.000330046	0.000834656	0.00202048	0	0.000232688	0.000163259	0.00101315	0.00214192	0.00133346	0.000277061	0.000284799	0.00211489	0	0.000567761	0.000994903	0.000838027	0	0	0	0	0	0
Gulp1	0.411547	0.264849	0.101279	0.325661	0.107133	0.126467	0.288087	0.111552	0.0503995	0.0958002	0.0148813	0.147077	0.0796024	0.267122	0.0907396	0.179974	0.166639	0.0380484	0.301845	0.116397	0.000866724	0.142793	0.135755	0.0176265	0.191372	0.22032	0.430963
Col3a1	48.2674	131.731	48.1321	142.056	82.6026	46.1189	55.2992	68.9192	14.2287	49.2244	1.89735	57.8904	58.9391	110.655	20.3571	43.2557	66.2313	24.1967	94.7027	28.8207	0.768799	28.044	28.4739	6.69177	6.1008	26.2703	13.6642
Col5a2	4.77308	11.4738	2.45589	9.37748	6.50813	3.53373	3.06932	4.96446	1.4385	4.28982	0.144318	4.95976	3.89598	14.4586	1.71108	4.65954	7.93286	1.84409	5.73061	3.20009	0.0876223	3.14871	1.95936	0.456837	0.67346	3.45234	1.79751
Wdr75	0.188719	0.194933	0.0909928	0.160191	0.246264	0.210493	0.128767	0.132334	0.124191	0.457064	0.0764864	0.180602	0.202229	0.168183	0.119966	0.239464	0.150208	0.156042	0.137551	0.160819	0.103421	0.182477	0.108728	0.139797	0.282656	0.22007	0.205543
Slc40a1	0.122734	0.0681029	0.446803	0.113871	0.0559041	0.0182638	0.164119	0.105749	0.518636	0.0294605	0.102711	0.207951	0.175284	0.144533	0.28053	0.0739013	0.290795	0.057492	0.0261538	0.0991627	0.043215	0.108433	0.0330561	0.0356969	0.0703394	0.311453	0.0557252
Dnah7b	0.00976706	0.0128528	0.0060778	0.0180346	0.012721	0.00990099	0.013594	0.0072654	0.00112657	0.00462368	0.0005749	0.00464631	0.00849842	0.0147843	0.00185841	0.00438959	0.00741239	0.00271784	0.0163506	0.00677681	0	0.00140395	0.0135854	0	0	0.0031992	0.0153421
Dnah7c	0	0.000296718	0.000160714	0	9.41e-05	0.000947622	0	0.000203442	0	0.000138415	0	0.000297171	0	0	0	0	0.000688201	0	0	0	0	0	0.000578906	0	0	0	0
Slc39a10	0.176957	0.110221	0.110628	0.102512	0.15033	0.261839	0.133999	0.117473	0.106224	0.134537	0.103787	0.114658	0.128454	0.119187	0.149255	0.152503	0.140624	0.0811465	0.143993	0.138492	0.087508	0.157292	0.238778	0.106033	0.297327	0.129593	0.192737
Gm28151	0.0037462	0.00191001	0.00686878	0.00233703	0.00513084	0.00100299	0.00403298	0.00136593	0.00227229	0.0022587	0.00559773	0.00210183	0.00245716	0.00264887	0.00223283	0.00393968	0.00517658	0.00455783	0.000911079	0.00106936	0.00295364	0	0.00266313	0.00586189	0.032309	0.00609338	0.00357047
4933411E06Rik	0.00220691	0.00146553	0.0018577	0.0018326	0.00140132	0.00209684	0.00215003	0.00069284	0.0010673	0.00267489	0.00317174	0.00719091	0.00267064	0.00066741	0.00286909	0.00139225	0.00622622	0	0.00169921	0.00268129	0.00134438	0.00251866	0.00113517	0.00413338	0	0.00578288	0.0055299
Gm28321	0	0.00016677	0	0	8.26e-05	0.000119607	0	0	0	0	0	0	0	0	0	0	0	0	0	0	0	0	0	0	0	0	0
Tmeff2	0.0415187	0.0243694	0.0395783	0.0693559	0.0606257	0.407005	0.268754	0.0494073	0.0154879	0.0319521	0.00661618	0.0154724	0.0179499	0.0221243	0.0234147	0.0210272	0.0221418	0.0286544	0.356015	0.0194532	0.00164242	0.0138099	0.187203	0.0015551	0.0164512	0.00531844	0.00622488
Gm29325	0	0	0.000289593	0.000330279	9.89e-05	0.000918412	0.00094092	0	0	0.000196312	0	0	0	0	0	0.000319533	0	0	0.000807125	0	0	0	0	0	0	0	0
9330175M20Rik	0.000195934	0.000153669	0.00018158	0.000133025	0.000717721	0.000961314	0	0.000398482	0	0.000491833	0	0	0.000125379	0	0	0	0	0	0	0	0	0	0	0	0	0.00132617	0
Cavin2	0.378022	0.24091	0.113961	0.298561	0.403251	1.13602	0.519766	0.165468	0.130778	0.4479	0.0664392	0.163375	0.166558	0.137882	0.123037	0.403427	0.204872	0.0820715	0.559589	0.341101	0.0468861	0.138821	0.829509	0.038885	13.1628	2.64659	1.08689
Nabp1	0.0270318	0.0493654	0.0855466	0.0578351	0.140929	0.0492831	0.14697	0.14764	0.16518	0.105852	0.147345	0.126703	0.203241	0.0188518	0.134374	0.0734961	0.096317	0.22877	0.022488	0.0717132	0.494766	0.101139	0.3254	0.824458	0.0229932	0.0562446	0.0145051
Myo1b	0.227597	0.256516	0.0680024	0.125184	0.218462	0.117755	0.0564163	0.113213	0.0924641	0.26149	0.0356849	0.15451	0.156918	0.307969	0.0714113	0.20834	0.199999	0.050093	0.0890825	0.205809	0.0952734	0.201069	0.0690932	0.0586172	1.07909	2.83902	0.0689762
Stat4	0.000189672	0.00223757	0.0204909	0.00151022	0.0160697	0.00402763	0.0243964	0.0380026	0.0219022	0.0484176	0.0356017	0.0447396	0.0261786	0.000199057	0.0212218	0.0139971	0.0128657	0.245763	0.0090083	0.013824	0.100861	0.0143205	0.202056	0.756347	0.00196212	0.00171609	0
Gm31812	0.00364888	0.00409006	0.00615163	0.00193441	0.00811104	0.0057956	0.00585657	0.00374941	0.00278047	0.00328189	0.00296593	0.00278996	0.0019027	0.00694542	0.000857275	0.00367376	0.00514096	0.00316677	0.00603786	0.00421073	0.00949883	0.00140509	0.0325097	0.00719567	0.000988992	0.00544643	0
Stat1	0.283256	0.390248	0.520408	0.39427	0.48885	0.930191	0.329352	2.45729	0.529605	0.615817	0.539956	0.450832	0.762294	0.303508	0.431092	0.472384	0.420947	0.675422	0.2927	0.419924	0.548197	0.516778	1.39664	0.911086	0.812121	0.47312	0.302822
Gls	0.414778	0.346465	0.288289	0.408313	0.43266	0.254921	0.397407	0.303393	0.257182	0.276874	0.21064	0.338361	0.299411	0.449358	0.294414	0.287181	0.338428	0.265774	0.430112	0.300383	0.251857	0.326639	0.289892	0.288808	0.369554	0.250104	0.308439
Nab1	0.468695	0.362088	0.316142	0.401774	0.421582	0.628792	0.497792	0.331519	0.262476	0.369279	0.211441	0.317937	0.389358	0.264368	0.32736	0.352904	0.323699	0.248611	0.531653	0.352047	0.304452	0.323467	0.670668	0.378892	0.42931	0.906889	0.41295
Gm553	0.000862175	0.000515879	0.000429738	0.000563859	0.000324981	0.000923442	0.000257947	0.000246454	0.000374721	0	0.00133799	0.000628218	0.000457927	0.000852235	0	0	0.000246872	0	0.00194225	0.000397814	0	0.00125408	0	0	0	0	0
Nemp2	0.0202256	0.0154969	0.0206808	0.0170655	0.0122916	0.0221227	0.0239229	0.0181516	0.015372	0.0290977	0.0214144	0.0149014	0.0212759	0.0125743	0.0123101	0.0181534	0.0111762	0.0688535	0.0116469	0.0390546	0.0288392	0.0330263	0.0216685	0.0773853	0.0078402	0.0560984	0.0168529
Mfsd6	0.111102	0.0527472	0.22587	0.0970617	0.132606	0.116848	0.197096	0.111311	0.225007	0.0579252	0.151996	0.162287	0.135202	0.0586397	0.343588	0.0861838	0.13965	0.157753	0.164665	0.104283	0.197862	0.137629	0.27544	0.285975	0.281836	0.0509498	0.203615
Inpp1	0.26189	0.164021	0.128597	0.189105	0.157539	0.22962	0.205407	0.272111	0.124467	0.15784	0.0753372	0.144463	0.119198	0.178909	0.157252	0.189493	0.195253	0.18315	0.346789	0.148796	0.0654936	0.148558	0.199973	0.435161	0.45209	0.0638566	0.341784
Hibch	0.173578	0.151907	0.104926	0.148399	0.127759	0.143842	0.138673	0.121597	0.0870053	0.159478	0.0688005	0.130702	0.120253	0.173526	0.118675	0.166064	0.141925	0.111529	0.15641	0.140557	0.102086	0.109625	0.0895664	0.117921	0.105978	0.185462	0.20174
1700019D03Rik	0.322107	0.00974047	0.0273095	0.0777027	0.0789622	0.0110479	0.232458	0.0435897	0.0129885	0.0164301	0.00243887	0.0275565	0.00937884	0.0353387	0.0676358	0.0659885	0.0241427	0.0254468	0.90037	0.105967	0.00441611	0.0856092	0.00941302	0.00864014	0.0010638	0.00184844	0.056625
Mstn	0	7.97e-05	0	0	0	0.000113791	0.00102342	0	0	0	0	0	0	0	0	0	0	0	0	0	0	0	0	0	0	0	0.0909408
Pms1	0.0221431	0.0170725	0.0246641	0.0170214	0.0143096	0.0202393	0.0215777	0.0169673	0.0343308	0.0378273	0.0239848	0.0180072	0.0135697	0.0166839	0.0223988	0.013154	0.0141943	0.0480335	0.0184636	0.0444096	0.0369908	0.0641228	0.0114119	0.035186	0.0057277	0.037016	0.021491
Ormdl1	0.0855027	0.0721319	0.150617	0.0825966	0.116774	0.11914	0.108943	0.122194	0.167699	0.139673	0.175063	0.123254	0.123994	0.067729	0.173116	0.102921	0.118754	0.252455	0.108927	0.165967	0.194609	0.243587	0.157985	0.30967	0.0965115	0.16475	0.0791113
Osgepl1	0.134789	0.0990251	0.0736376	0.107225	0.0929046	0.132713	0.120396	0.0816594	0.0689945	0.121691	0.0596276	0.0927486	0.0731756	0.103298	0.0760722	0.114374	0.100806	0.095063	0.126942	0.11038	0.0738338	0.126546	0.104437	0.0991827	0.115923	0.156939	0.182617
Gm28551	0.00125651	0.00157723	0.000498402	0.00145238	0.000867429	0.00121943	0	0.00110651	0.000803644	0.000583905	0	0.00227111	0.000808317	0.000793633	0.000841089	0.000618274	0.00356622	0	0.00188475	0.00138618	0.00108411	0	0.00225738	0	0	0.00275937	0
Asnsd1	0.394335	0.470114	0.480575	0.484945	0.420346	0.458701	0.444358	0.479016	0.517066	0.530645	0.547007	0.446312	0.455985	0.446798	0.432826	0.555314	0.49609	0.603633	0.439973	0.61514	0.819651	0.548713	0.474931	0.592869	0.393483	0.365016	0.270267
Dnah7a	0	0.00103831	0.0021968	0.00287789	0.00086324	0.000474677	0.0134202	0.00035673	0.000197667	0.00154595	0	0.00107278	0.00103564	0.000254631	0.00338853	0.00157819	0.00190647	0	0.000917943	0.00323325	0	0	0.00192975	0	0	0.00817483	0.0608854
Stk17b	0.103321	0.244364	0.583589	0.247399	0.313984	0.173234	0.634235	0.501968	0.948035	0.403571	0.688248	0.551145	0.620997	0.243843	0.694564	0.368024	0.436354	2.29985	0.14263	0.64291	1.02418	0.445211	0.139467	1.87946	0.258705	0.183234	1.00531
Hecw2	0.0078711	0.00789861	0.00534638	0.0162055	0.0125307	0.0109609	0.0170927	0.00699705	0.00631936	0.0103702	0.001943	0.00486261	0.00399192	0.00992984	0.00308166	0.00399652	0.00573014	0.00132078	0.036858	0.00675475	0.00178543	0.0094562	0.00301943	0	0.251685	0.153417	0.0997368
Ccdc150	0	5.15e-05	0.000449647	0	0.000201413	0.000475265	0	0	0.000866702	0.000493904	0	0	0	0	0	0.00105298	0	0.000509684	0	0	0	0	0.00115095	0	0	0	0
Gtf3c3	0.111892	0.126407	0.0944991	0.108576	0.128825	0.120025	0.107393	0.115542	0.0963878	0.115402	0.0791473	0.128353	0.108862	0.121455	0.0932231	0.134046	0.118558	0.0923093	0.126184	0.101813	0.0877271	0.118935	0.107556	0.0815365	0.155745	0.119529	0.129223
Pgap1	0.0220919	0.0392921	0.0734421	0.0356486	0.0415363	0.0409632	0.0589811	0.0389366	0.060481	0.0304915	0.0492462	0.057929	0.0500082	0.0322329	0.0506057	0.0269087	0.0423342	0.460996	0.0612367	0.0291338	0.0343411	0.0332472	0.0374348	0.0550526	0.0243202	0.0326128	0.0578896
Ankrd44	0.115623	0.103745	0.424421	0.155208	0.226319	0.160771	0.360365	0.376859	0.495245	0.238731	0.663982	0.382658	0.325726	0.115795	0.452035	0.160335	0.390689	1.13165	0.192491	0.310122	1.03624	0.323014	0.310698	1.45671	0.264298	0.226208	0.105364
Sf3b1	1.81433	1.64416	1.57185	1.58721	1.7284	2.0507	1.62308	1.79458	1.67225	2.25966	1.65092	1.78247	1.86822	1.64429	1.8861	2.26829	1.72148	2.25806	1.53605	2.58249	2.16018	2.00713	1.82905	2.689	2.17524	2.10068	1.79241
Coq10b	0.729106	0.522395	0.242872	0.532918	0.468923	0.398677	0.549241	0.398374	0.337464	0.46445	0.186575	0.366348	0.403478	0.628197	0.305691	0.560707	0.507999	0.28585	0.657238	0.523118	0.347768	0.488968	0.669991	0.341639	0.700597	0.600815	0.775436
Hspd1	1.30379	1.24664	0.658099	0.937289	1.65855	2.42845	0.956043	0.974542	0.856103	3.84441	0.714435	1.20718	1.50426	1.00355	0.901749	1.67123	1.1377	0.886771	1.1407	1.32986	0.764154	1.81796	1.58154	1.05549	1.05477	1.32198	1.32522
Hspe1	3.04749	3.86121	2.2113	2.98688	4.31035	4.57513	2.22257	3.08752	2.75522	7.01445	1.99926	3.20913	3.67724	3.49745	2.45536	3.52683	3.40745	3.01818	2.58361	2.27842	2.55259	3.65116	3.46189	2.93194	2.32087	3.07393	2.75587
Mob4	0.789409	0.704796	0.512513	0.707562	0.720145	0.717089	0.641872	0.594677	0.594452	0.722398	0.451839	0.622465	0.66049	0.758413	0.584252	0.814665	0.681162	0.711863	0.73059	0.786062	0.488564	0.6221	0.661264	0.712741	1.02328	1.13722	0.848234
Rftn2	0.231853	0.24758	0.0939575	0.23273	0.116859	0.052212	0.155369	0.103314	0.0686423	0.12873	0.0276947	0.111769	0.104016	0.280212	0.0780039	0.148493	0.191442	0.113506	0.180016	0.103709	0.0115639	0.107635	0.0337949	0.0255986	0.074159	0.305578	0.248948
Gm10561	0.0605081	0.11434	0.0238088	0.0885711	0.0612774	0.0349295	0.0605751	0.0428648	0.0187516	0.0842593	0.00271313	0.0454089	0.0542406	0.0957646	0.0220115	0.0736113	0.0650155	0.0304056	0.0549861	0.028896	0.0025383	0.0225092	0.0041802	0.0272159	0.00373865	0.0431441	0.115471
Mars2	0.0308883	0.0254203	0.0182005	0.0212931	0.0316516	0.0236877	0.0217973	0.0210735	0.0334627	0.0427161	0.0170733	0.0233265	0.0283119	0.0285524	0.0233129	0.0284369	0.0256944	0.0367997	0.0261791	0.0280793	0.0135983	0.0404801	0.0126707	0.0570756	0.0552869	0.0325081	0.0422976
Plcl1	0.0857302	0.0670126	0.0382666	0.0936435	0.0268813	0.0968805	0.0377603	0.0469874	0.0233787	0.0229787	0.0306908	0.050529	0.0262847	0.0926471	0.0350674	0.0323861	0.0682371	0.0179303	0.0628632	0.0697133	0.0541776	0.0646354	0.0782496	0.0105776	0.0180472	0.261082	0.0359176
Satb2	0.00373298	0.00371166	0.00217716	0.00225562	0.00526344	0.000644245	0.00350397	0.00338977	0.00117163	0.00219507	0.00508049	0.00210322	0.00545963	0.00130602	0.00425223	0.0037719	0.00490371	0.00398133	0.00233471	0.00162873	0.00401998	0.00302575	0.000795891	0.00157239	0	0.0103156	0.0105201
4930558J18Rik	0.000861396	0.000788966	0.000564788	0.000742028	0.00227438	0.00857929	0	0.00125197	0.000452846	0.0285936	0.000226223	0.00107568	0.00069948	0.000655354	0.00077899	0.0258064	0.00033896	0.00307005	0.000833071	0.0608662	0	0.017023	0.00102141	0	0	0.001199	0
1700066M21Rik	0.0358888	0.0359155	0.0289076	0.0291739	0.0318412	0.0313787	0.027186	0.0281028	0.0263874	0.0570062	0.018588	0.0234426	0.0288927	0.0422019	0.0325079	0.0405066	0.0320173	0.0292382	0.0302371	0.108534	0.019895	0.0425846	0.0244314	0.0245034	0.0195573	0.0612404	0.0172281
Tyw5	0.142326	0.134191	0.090069	0.127474	0.118543	0.150992	0.113908	0.0997902	0.0886057	0.16289	0.0756258	0.115257	0.106723	0.137153	0.114026	0.18376	0.14357	0.06642	0.113758	0.143363	0.0885495	0.108272	0.142943	0.0860239	0.148729	0.139555	0.17692
Maip1	0.246401	0.309222	0.231997	0.275232	0.276628	0.324428	0.254131	0.276096	0.213477	0.325731	0.223653	0.268815	0.271508	0.277112	0.243378	0.320778	0.321934	0.242978	0.242929	0.258282	0.192106	0.242145	0.292079	0.243719	0.401232	0.39065	0.205904
Spats2l	0.424356	0.48547	0.195265	0.576862	0.173766	0.470363	0.352387	0.261513	0.0911358	0.118885	0.0335692	0.233964	0.129807	0.643329	0.213681	0.250807	0.305184	0.10809	0.414225	0.204211	0.0171118	0.247599	0.357496	0.0315551	0.281015	0.107052	0.809597
Kctd18	0.105717	0.0800781	0.0952469	0.0907626	0.0751803	0.0674713	0.101128	0.081484	0.075844	0.0573467	0.0718202	0.0824862	0.0619667	0.11012	0.0881113	0.0897155	0.088734	0.0874888	0.0928665	0.0846686	0.0619136	0.0597393	0.069155	0.109591	0.102533	0.0784757	0.16237
Sgo2a	0.00635206	0.0084527	0.00901124	0.00837036	0.0181253	0.103412	0.0118922	0.00728907	0.0185206	0.316212	0.00786596	0.0244573	0.00770465	0.00617911	0.0084429	0.196235	0.0138812	0.0126369	0.00336486	0.948938	0.00243706	0.165619	0.0463669	0.00499739	0.0324783	0.00545435	0.0422301
Aox1	0.0923217	0.0116339	0.030555	0.0487808	0.0160641	0.0671633	0.128811	0.0165048	0.0138237	0.00613107	0.00276717	0.0150101	0.00532647	0.0207852	0.0212762	0.00789978	0.0243204	0.00449752	0.108543	0.00670945	0	0.00497321	0.0380328	0.00473129	0.00594773	0.0413094	0.222262
Aox3	0.0209391	0.00468001	0.0299406	0.0145232	0.0164704	0.279836	0.161548	0.0233067	0.00800432	0.00665071	0.0084352	0.00236196	0.00523677	0.00424777	0.00111085	0.00321871	0.00296621	0.00124136	0.015081	0.00272588	0	0.000945106	0.0940841	0.00169337	0.00438646	0.012827	0.0464358
Aox4	0.000410813	0.000125389	0	0.000125432	0.00060962	0.00648076	0.00119375	0.000435109	0.000304715	0.000398661	0	0	0	0.000292556	0	0	0.000784368	0.00101305	0	0	0.00156725	0	0.00458774	0	0	0	0.0038646
Bzw1	1.46904	1.5912	1.09703	1.34665	2.1564	2.21382	1.1595	1.39965	1.25455	2.45996	1.06341	1.54377	1.59684	1.45633	1.39947	2.33005	1.57266	1.36644	1.40657	1.71574	1.17003	1.74321	1.86504	1.58524	1.77855	1.60783	1.01985
Clk1	0.53097	0.439	0.728655	0.530227	0.526164	0.501269	0.814038	0.575296	0.665764	0.383813	0.693076	0.619735	0.57057	0.455875	0.582943	0.545163	0.660975	1.21828	0.565449	0.514962	0.825127	0.446784	0.567715	0.889184	0.795953	0.562973	0.551862
Ppil3	0.433977	0.419358	0.310543	0.406729	0.406038	0.422384	0.341861	0.359552	0.322872	0.438394	0.293826	0.355476	0.380801	0.425211	0.360581	0.495216	0.417733	0.322463	0.417937	0.356103	0.3292	0.359893	0.372549	0.514867	0.210298	0.370865	0.390083
Nif3l1	0.267029	0.22109	0.127576	0.190601	0.200055	0.260139	0.157972	0.179205	0.153654	0.316583	0.136004	0.184176	0.210996	0.202177	0.193045	0.284027	0.18662	0.101288	0.256284	0.234974	0.187951	0.202711	0.172436	0.144366	0.124174	0.183902	0.214401
Orc2	0.133178	0.100363	0.0836596	0.0941449	0.117619	0.123456	0.087376	0.0873973	0.0926512	0.204019	0.0663631	0.113436	0.0967067	0.120914	0.116593	0.130735	0.109936	0.130765	0.111487	0.20166	0.0790113	0.250438	0.0936832	0.106287	0.168826	0.141623	0.131671
Gm15834	0.00242597	0.00375872	0.00446081	0.00215929	0.00055279	0.00299758	0.00548848	0.00279791	0.00328739	0.00174795	0.00216836	0.00443045	0.000977037	0.00356484	0.00540677	0.00401674	0.00504005	0.0104565	0.00214197	0.00145157	0.00319806	0.00407856	0.00149779	0	0	0	0.00974231
Fam126b	0.113176	0.083601	0.103798	0.116848	0.0895509	0.0869461	0.115251	0.0694142	0.0673579	0.0621092	0.0715185	0.087123	0.0793735	0.077994	0.118811	0.0799872	0.099941	0.10784	0.115631	0.0867566	0.0778882	0.0732675	0.0765422	0.0742292	0.113428	0.127567	0.161259
Ndufb3	1.57242	1.40178	1.37539	1.44404	1.578	1.69671	1.40632	1.39468	1.62496	1.52798	1.39971	1.48801	1.55371	1.47084	1.59454	1.74664	1.39742	1.32764	1.39344	1.56249	1.64712	1.47143	1.57284	1.75411	1.67207	2.06221	1.74013
Als2cr12	0.000958689	0.000830532	0.00021665	0.00060201	0.00274268	0.00946254	0	0.0053407	0.00674994	0.00354716	0	0.000830123	0.00343391	0.000499124	0	0.00123484	0.00108536	0	0.00107426	0.00140115	0.00543186	0.000564272	0.00300436	0	0	0.00102799	0
Cflar	0.49148	0.321125	0.590002	0.380648	0.490188	0.354624	0.524265	0.500168	0.453132	0.328827	0.494341	0.47601	0.511009	0.418704	0.606188	0.49823	0.527575	0.508537	0.459164	0.410275	0.349822	0.47748	0.568843	0.565569	0.687173	0.421424	0.343926
Casp8	0.255755	0.363597	0.839007	0.317632	0.702386	0.547436	0.500496	0.895953	0.860739	0.660589	0.969029	0.697609	0.867893	0.358162	0.949743	0.455499	0.548383	0.85689	0.290773	0.742237	1.0555	0.931046	0.534324	1.13561	1.24848	0.46372	0.292319
Trak2	0.117833	0.0990363	0.0748984	0.0975804	0.13168	0.0815465	0.0960429	0.0741306	0.0797839	0.101405	0.0602474	0.0868788	0.0772009	0.136669	0.0811049	0.11936	0.0937281	0.0854891	0.171937	0.119208	0.0506378	0.0961554	0.13068	0.0914543	0.199486	0.141432	0.103751
Stradb	0.0965797	0.117584	0.109443	0.109033	0.0825852	0.103868	0.0865444	0.0898264	0.100002	0.0723404	0.0944368	0.0993433	0.0982159	0.102676	0.113386	0.107626	0.117497	0.110688	0.0998339	0.0898524	0.0768358	0.0799442	0.117058	0.0807622	0.0469504	0.121003	0.0911283
Tmem237	0.603644	0.350659	0.18624	0.431747	0.295613	0.392947	0.433876	0.20994	0.129297	0.357512	0.0485622	0.235586	0.190008	0.418596	0.235765	0.703282	0.302881	0.0974521	0.677301	0.893734	0.0262378	0.449725	0.244253	0.12723	0.242754	0.449936	0.598433
G730003C15Rik	0.0116671	0.00727401	0.00584944	0.0083565	0.00820236	0.00779809	0.00319774	0.00436357	0.00555832	0.00639566	0.00428542	0.00800482	0.00930204	0.00783008	0.00269749	0.00729308	0.0141673	0.0149978	0.00439666	0.0106412	0.00308047	0.00532439	0.0138292	0.0167239	0.00595762	0.00232934	0.0222462
Mpp4	0.000394207	0.000597126	0.000804711	0.00156587	0.000276564	0.000354321	0.000676078	0.000502595	0.00026017	0.000313439	0	0.000469256	0.000676507	0.00132314	0	0	0.00286276	0	0.00146321	0.000919012	0	0.000562033	0.000971864	0	0	0	0.00404584
Als2	0.0242304	0.020942	0.0270341	0.019219	0.0209849	0.0153136	0.0297625	0.0205671	0.0207817	0.019976	0.0219957	0.014487	0.0223692	0.0229211	0.0293937	0.0188452	0.0325859	0.0163307	0.0271873	0.0350598	0.0235963	0.0294462	0.0230617	0.0215116	0.0240577	0.0281769	0.00529033
Cdk15	0.00081764	0.00266045	0.00506101	0.00540096	0.00361961	0.0264998	0.00353099	0.00427747	0.00739206	0.00256496	0.00109193	0.0028823	0.00233041	0.00100991	0.00647418	0.0058688	0.00425998	0.00163845	0.00120812	0.0040774	0.000790333	0.00467895	0.00312117	0.00288407	0.00503809	0.0548163	0
Fzd7	0.078466	0.0448437	0.0544134	0.0815102	0.0678664	0.0750917	0.124503	0.0468489	0.0324109	0.0358376	0.046235	0.0355394	0.041781	0.0516271	0.0612076	0.0423031	0.0520634	0.0263413	0.113066	0.0393127	0.0333952	0.0337128	0.101283	0.0102993	0.0118318	0.0338005	0.0950692
Gm973	0	0.000551517	0.00269298	0.00185429	0.00531485	0.0022045	0.00945675	0.00115057	0	0.000583184	0	0	0.000575169	0.000450364	0	0.00112064	0.00134707	0.0031141	0.00386772	0	0	0.0013032	0.00617662	0	0	0	0.0113948
Gm28411	0	0.000132601	0.000512521	0.0009481	0.000348165	0.000344304	0.00029449	0.000366141	0	0	0.000532711	0.00119314	0.000676466	0.000870208	0	0.00110996	0	0.000897679	0.000748031	0	0	0	0.00123927	0	0.00145638	0	0.00407397
Sumo1	2.93499	2.51557	2.18149	2.57875	2.33954	2.91596	2.53621	2.48178	2.24504	2.83131	1.93381	2.44591	2.3494	2.56025	2.4677	3.11836	2.47414	1.98504	2.71786	2.64659	2.13328	2.80001	2.72461	2.60964	2.80885	2.72833	2.47611
Nop58	0.440807	0.462464	0.211496	0.325512	0.594341	0.842632	0.319835	0.336692	0.342075	1.35262	0.214232	0.4309	0.556309	0.345199	0.267746	0.734651	0.396051	0.448805	0.352476	0.870361	0.394219	0.818895	0.481765	0.495511	0.66966	0.468974	0.427858
Bmpr2	0.435702	0.317588	0.220313	0.360223	0.325285	0.280161	0.318351	0.239789	0.199705	0.212179	0.151274	0.268414	0.261368	0.450239	0.229075	0.249526	0.329042	0.0909815	0.471027	0.248147	0.0928006	0.23136	0.269713	0.0747805	0.436953	0.300006	0.306872
Fam117b	0.0786119	0.101033	0.15042	0.0937509	0.152419	0.061735	0.139457	0.106368	0.124922	0.0630143	0.142562	0.132682	0.130423	0.142429	0.215359	0.0892063	0.136035	0.156511	0.0658494	0.0650728	0.184072	0.101528	0.0760655	0.144746	0.275865	0.143932	0.0515888
Ica1l	0.000915795	0.00115394	0.00175388	0.000445004	0.000509511	0.00267804	0.00283565	0.0013984	0.000950996	0.00157327	0.00174496	0.00193656	0.000704853	0	0.011856	0.00215353	0.00138547	0	0	0.00401752	0.00161756	0	0.000491803	0	0.000973653	0.00105323	0
Wdr12	0.219582	0.170327	0.133304	0.158728	0.222425	0.299724	0.160366	0.155986	0.177615	0.402856	0.155246	0.199334	0.204473	0.177463	0.189061	0.349768	0.191127	0.231842	0.156438	0.272406	0.189917	0.264527	0.241657	0.269141	0.261635	0.159699	0.188351
Carf	0.0665258	0.079184	0.0597344	0.0881166	0.0526204	0.0455825	0.0610078	0.0497798	0.0499593	0.0426922	0.0420762	0.0912324	0.042193	0.0983496	0.0580748	0.0539305	0.0606552	0.0640022	0.0554262	0.081068	0.0400996	0.0524565	0.0320545	0.0357343	0.0909234	0.0759613	0.0614849
Nbeal1	0.880706	0.717595	0.448903	0.865619	0.528001	0.39262	0.599999	0.424709	0.313525	0.307343	0.22829	0.537923	0.349755	0.905982	0.416682	0.427277	0.634254	0.310039	0.812259	0.467763	0.151233	0.481427	0.664635	0.248893	1.05143	1.13358	0.72177
Cyp20a1	1.03921	0.746894	0.44343	0.714193	0.675351	0.59655	0.692377	0.498351	0.322231	0.817611	0.288145	0.580885	0.576528	0.725519	0.559829	0.844628	0.566534	0.243835	0.972653	0.671131	0.222604	0.692115	0.316682	0.281251	0.416142	1.24569	1.36418
Abi2	0.227896	0.176043	0.118373	0.186633	0.172297	0.230146	0.161753	0.10882	0.0791981	0.13934	0.0657422	0.117901	0.106019	0.184955	0.147053	0.151061	0.132798	0.0654525	0.213359	0.175585	0.0413781	0.188981	0.169726	0.0949641	0.206183	0.444932	0.249098
Raph1	0.788189	0.527801	0.660542	0.914628	0.580095	0.56944	0.893455	0.455022	0.31267	0.385509	0.259919	0.68644	0.390633	0.635051	0.632	0.454434	0.505774	0.214299	0.848757	0.601405	0.227761	0.570319	0.525421	0.234737	0.64581	1.34018	0.754143
Cd28	0.0437989	0.0139615	0.0795141	0.0642806	0.0142901	0.0135047	0.066713	0.0679151	0.0420821	0.118503	0.0274617	0.0669573	0.0169427	0.012299	0.067893	0.0600403	0.0303501	0.2924	0.0862279	0.0560324	0.0249747	0.0397157	0.035339	1.11916	0.00414954	0.00848363	0.0159745
2310016D23Rik	0.000899299	0	0.000479404	0.000251531	0	0.0001266	0	0	0	0	0	0	0	0.000393744	0	0	0.000459084	0	0.00113065	0	0	0	0	0	0	0	0
Ctla4	0	0	0.00187998	0.000405454	0.00532896	0.00166254	0.00226588	0.00401438	0.00345083	0.0104712	0.00390862	0.00271389	0.00228959	0.000468964	0.00248151	0.00651497	0.00450044	0.0243634	0	0.000471103	0.00493753	0.00502167	0.0035034	0.103638	0.000966606	0	0
Icos	0.00369752	0.00296817	0.0105235	0.00246508	0.0117636	0.0046506	0.0281891	0.0125387	0.00753688	0.0512158	0.00655751	0.014549	0.00766513	0.00328883	0.0159555	0.0140993	0.00694956	0.0709418	0.00385561	0.00288859	0.0441065	0.010907	0.0186265	0.549643	0.00391079	0.0038858	0
Pard3b	0.226618	0.119391	0.07418	0.163083	0.0540488	0.0639729	0.158469	0.0683902	0.0340185	0.0509698	0.0160866	0.0814328	0.0344338	0.201794	0.0815515	0.0663843	0.103748	0.05068	0.228292	0.115041	0.00948516	0.0980631	0.0911276	0.0164634	0.110757	0.133084	0.168483
Pard3bos3	0.00014737	0.000552437	0	0	0.000269324	9.36e-05	0	0.000242677	0	0.000430794	0	0	0.000180045	0	0	0	0	0	0	0	0	0	0	0	0	0.00149599	0
Nrp2	0.057187	0.208554	0.301589	0.0565269	0.255481	0.112269	0.12412	0.177627	0.267864	0.232504	0.162743	0.259209	0.284001	0.128529	0.286254	0.163057	0.254583	0.0766806	0.0564256	0.157829	0.0694375	0.181788	0.385091	0.0680661	1.56892	0.293017	0.0176943
Gm4208	0.000934046	6.66e-05	0	0	0.000972247	0.00670396	0.00116078	0.000656845	0	0.00339578	0.000141802	0	0.000362691	0.000768635	0.000507195	0.000344853	0	0.000971251	0	0	0	0	0.0441937	0.0501705	0	0	0
Ino80d	0.209502	0.172804	0.217995	0.192313	0.173382	0.140795	0.208705	0.182777	0.224255	0.13149	0.187375	0.203671	0.162506	0.180752	0.209766	0.195463	0.217036	0.209099	0.242862	0.205516	0.142689	0.180503	0.169836	0.187134	0.206162	0.245714	0.18334
Ino80dos	0.0107375	0.00610958	0.00370873	0.00642212	0.00431736	0.00389573	0.0102486	0.00361865	0.00934932	0.00503621	0.00809738	0.00417615	0.0057759	0.00755891	0.00729512	0.0120917	0.0132224	0.00213127	0.00564169	0.00388072	0.0010755	0.00292502	0.00250498	0.00718699	0.00656951	0.00665954	0.0169339
Gm20342	0.0729072	0.051865	0.0742348	0.0568532	0.0294177	0.0245951	0.0628289	0.0464997	0.0642823	0.0203513	0.0713517	0.0506023	0.0494367	0.0582473	0.0621904	0.0598023	0.0697959	0.0921433	0.0737511	0.0435614	0.0781182	0.0434046	0.0636259	0.103432	0.0812065	0.0972373	0.0798005
Ndufs1	0.417056	0.359413	0.27028	0.317878	0.379642	0.434964	0.266582	0.285051	0.284215	0.409014	0.269914	0.33046	0.35684	0.348777	0.300504	0.447257	0.304997	0.276834	0.353285	0.341485	0.268153	0.354567	0.276502	0.379712	0.460761	0.610111	0.426075
Eef1b2	3.61572	6.14592	3.82991	5.27228	4.7514	5.28244	3.5561	4.36111	3.77596	5.95045	3.46459	4.53842	4.6769	5.41664	3.34855	4.37786	5.31859	6.02902	3.9418	3.46166	4.45009	3.91453	5.13612	5.51366	3.40776	3.18178	3.09938
Gpr1	0.0122401	9.27e-05	0.00614434	0.00113213	0.000734324	0.00494983	0.00494264	0.000311398	0	0.000282069	0	0.000529163	0	0.000939486	0	0.00150969	0.000919331	0	0.076553	0.0026866	0.000386214	0.000534832	0.0140446	0	0.00326951	0	0
Zdbf2	0.00155733	0.0031477	0.000601507	0.0022522	0.00187202	0.122428	0.000756172	0.00111759	0.000891127	0.00343211	0.00106653	0	0.00124198	0.00201752	0	0.00194181	0.00280118	0	0.000533407	0.00170297	0	0.00148869	0.366315	0	0.00486826	0.00121155	0.00530689
Adam23	0.00993245	0.0351077	0.00885365	0.0301291	0.03987	0.122716	0.0410901	0.0289522	0.0119302	0.0184795	0.0234314	0.0133917	0.0219307	0.0321391	0.0119775	0.0127681	0.0169016	0.0222933	0.0195357	0.0127782	0.0960958	0.0116977	0.151469	0.0110624	0.00271647	0.00876442	0
Fastkd2	0.103711	0.0845796	0.0674987	0.0841837	0.0949025	0.113338	0.0879677	0.0783005	0.083357	0.137296	0.0883933	0.0772312	0.0866361	0.0900917	0.0963339	0.113605	0.0831901	0.0616845	0.078877	0.0765639	0.0890307	0.104831	0.0804978	0.14476	0.158755	0.0918925	0.0650374
Gm13749	0.00607725	0.00691455	0.00222552	0.00621669	0.00134271	0.000679416	0.00293198	0.00178983	0.000977879	0.00128419	0	0.00401559	0.00116365	0.0148018	0.00660371	0.00734774	0.00580053	0.000949416	0.00663784	0.00737469	0	0.00723624	0	0	0.00236205	0.0115301	0.0049785
Klf7	0.854363	0.568262	0.65187	0.714908	0.582105	0.399984	0.986971	0.460423	0.402511	0.429108	0.369501	0.539839	0.541551	0.661255	0.593844	0.542763	0.722414	0.355069	0.939168	0.580631	0.305896	0.556079	0.333413	0.392799	2.09711	1.48896	1.31729
Gm26649	0.000132557	9.69e-05	0	0.000231406	0.000177311	0.000252178	0.00106693	0.000267891	0.000478378	0.000448866	0	0.0011767	0	0.000971436	0	0	0.000557768	0	0	0.000972326	0	0	0	0	0.000907498	0	0.00442581
Creb1	0.254072	0.186462	0.26794	0.213635	0.245028	0.177675	0.285301	0.246458	0.258427	0.23405	0.264357	0.257824	0.259969	0.194448	0.313359	0.244853	0.220595	0.313794	0.272477	0.326454	0.29048	0.251493	0.233359	0.388622	0.243212	0.279358	0.234422
Mettl21a	0.310315	0.308084	0.172544	0.271999	0.22564	0.228303	0.185673	0.20823	0.129228	0.217358	0.135733	0.211364	0.194444	0.332904	0.160683	0.249931	0.254576	0.108974	0.25605	0.207218	0.0925735	0.191682	0.240034	0.12325	0.112078	0.249238	0.223825
Gm29152	0.000682454	0.00019148	0	0.000169811	0	0.000751657	0	0	0	0.000273747	0	0.000253183	0	0	0	0.000587939	0.000517708	0	0.00114655	0.000373997	0	0.000766627	0	0	0	0	0
Ccnyl1	0.0569739	0.0842907	0.0333139	0.0551391	0.126304	0.0776338	0.0376678	0.0552462	0.0327567	0.100699	0.0115296	0.0529157	0.0583395	0.0876362	0.0356831	0.0776489	0.0564705	0.0271839	0.097991	0.0514713	0.0192243	0.0551575	0.0622296	0.0182462	0.152768	0.0441871	0.035694
Fzd5	0.0168644	0.131474	0.0277936	0.0573991	0.0321935	0.0217881	0.0249465	0.0449189	0.0212347	0.036325	0.0145605	0.0592812	0.040674	0.107215	0.0217759	0.0386155	0.0621409	0.0261119	0.0155031	0.03049	0.00792865	0.0330121	0.0278654	0.0509316	0.0114869	0.0412863	0.00681707
Plekhm3	0.0561706	0.0530386	0.113833	0.0661629	0.116084	0.0269757	0.100644	0.130625	0.157044	0.055006	0.173981	0.127978	0.120585	0.0696773	0.169749	0.0702023	0.11045	0.182538	0.0501951	0.0973098	0.277411	0.0958706	0.0414649	0.0717184	0.0605507	0.0508399	0.060064
Akr1cl	0.0121193	0.00790338	0.0074265	0.0207445	0.00186846	0.000682446	0.017805	0.00366535	0.00279777	0.00258969	0	0.00516554	0.00397568	0.00340658	0.00176493	0.0132485	0.0026299	0.00457758	0.0132885	0.0129312	0	0.00734864	0	0.000902628	0	0.00257858	0.00412046
D630023F18Rik	0	0.00222889	0.0123308	0.00123654	0.00485059	0.00150293	0.0129942	0.00931751	0.0467632	0.00220967	0.0203075	0.0152999	0.00800796	0	0.0109641	0.00676185	0.0334511	0.00441336	0	0.0104615	0.00867616	0.000681077	0.00519151	0	0	0	0
Idh1	1.02799	0.874036	0.777192	0.82234	1.2103	1.05389	0.786306	0.681145	0.710787	0.685573	0.518254	0.787525	0.867346	0.855632	0.988116	1.1096	0.835038	0.302219	1.1851	0.404738	0.27665	0.421519	0.895046	0.23403	0.335936	0.629658	0.477217
Pikfyve	0.107434	0.120763	0.153581	0.114547	0.165305	0.0806716	0.140075	0.138932	0.125434	0.0893953	0.138879	0.142088	0.135066	0.142756	0.162783	0.120057	0.143373	0.171045	0.101182	0.0960583	0.113507	0.138353	0.110989	0.0700575	0.147624	0.101324	0.134747
Map2	0.066114	0.0436459	0.00823999	0.048151	0.0114314	0.00403902	0.0210047	0.0176513	0.00639777	0.0220083	0.00187881	0.0327181	0.0168877	0.0503005	0.0165137	0.0673865	0.0182584	0.0112655	0.0229127	0.143562	0.00459747	0.0893224	0.00170373	0.00382646	0.00852604	0.177796	0.028974
Rpe	0.241108	0.234422	0.152553	0.233701	0.233816	0.228332	0.172153	0.241742	0.200494	0.245557	0.172147	0.209705	0.208597	0.236586	0.19163	0.286347	0.225282	0.181694	0.228786	0.204863	0.160179	0.21556	0.222295	0.283817	0.230265	0.236024	0.206493
Kansl1l	0.0965836	0.0890977	0.105452	0.106015	0.0703509	0.0916522	0.154466	0.094118	0.0761401	0.0572859	0.0813478	0.110728	0.0953478	0.0924738	0.114027	0.0807473	0.127768	0.123133	0.101914	0.15194	0.0553581	0.0696065	0.105329	0.0832007	0.0838902	0.132964	0.175454
Acadl	0.593383	0.597884	0.556521	0.65766	0.551281	0.945175	0.557096	0.68964	0.645156	0.730928	0.444904	0.55648	0.561849	0.52828	0.543186	0.699799	0.612467	0.508436	0.571822	0.879899	0.464307	0.833792	0.757357	0.689889	1.11786	0.972788	0.916417
Myl1	0.00294826	0.00267272	0.00595045	0.00223817	0.00391451	0.0900948	0.0057083	0.00431915	0.0403582	0.00561122	0.00766251	0.00442342	0.0041651	0.00244852	0.0037245	0.00457825	0.00388785	0.000488873	0.0049508	0.00251618	0.00146988	0.00578243	0.0744881	0.0140623	0.0136269	0.0475319	0
Lancl1	0.34856	0.268383	0.212142	0.29421	0.182657	0.253305	0.300119	0.19025	0.174784	0.177715	0.147787	0.206872	0.157019	0.31005	0.25743	0.280737	0.280457	0.193502	0.297709	0.32216	0.129659	0.307597	0.295282	0.170433	0.0826896	0.324097	0.297625
Cps1	0	8.5e-05	0.000364225	0.00172379	0	0.00295775	0.00100293	0.000307493	0	0.000357649	0.000267598	0.000211693	0	0	0	0.00037731	0	0	0.00202762	0	0	0	0	0	0	0	0.0777956
Erbb4	0	0	0	0.000590883	0	0	0	0	0	0	0	0	0	0.000570685	0	0	0.000377563	0	0	0	0	0	0.00165144	0	0	0	0.116553
Ikzf2	0.0586325	0.0694858	0.0652478	0.0683599	0.0307437	0.06361	0.0784214	0.0649503	0.0434029	0.0838508	0.0551117	0.0625041	0.0391616	0.0838707	0.0551249	0.0518324	0.059022	0.100425	0.0534017	0.0325619	0.0617593	0.0451638	0.0783896	0.905574	0.0102616	0.0953469	0.0713878
Bard1	0.00516392	0.00955267	0.00658543	0.00439499	0.00819732	0.0170873	0.00585005	0.00839371	0.019535	0.0852114	0.00580123	0.00687654	0.00400226	0.00585586	0.0107207	0.0216369	0.00339234	0.0203939	0.00916722	0.188802	0.0194206	0.165379	0.00642173	0.00129331	0.0381195	0.0113376	0.0153903
Atic	0.341132	0.2444	0.164513	0.197852	0.364923	0.423453	0.194615	0.207394	0.271565	0.461428	0.195859	0.239394	0.263055	0.259973	0.24892	0.315357	0.20966	0.245932	0.276583	0.271632	0.206842	0.424548	0.333093	0.260351	0.187664	0.282566	0.291083
Fn1	3.66479	25.1459	4.71031	18.49	19.3747	16.6661	3.91567	10.3949	3.88045	9.47831	0.908593	11.2462	10.2953	23.6295	2.58866	7.69883	14.0678	4.27606	6.92446	4.42337	0.754308	4.20887	5.82658	1.62499	1.83953	7.04685	1.39017
Apol7d	0.00941813	0.00456174	0.00297745	0.0118496	0.00482403	0.00574241	0.00699278	0.00319054	0.00461173	0.00195679	0.00548982	0.0031911	0.00415981	0.00676222	0.00276546	0.00505214	0.00954533	0.00133315	0.0168465	0.00707168	0	0.00491093	0.0240663	0.00184016	0	0.0164862	0
Gm8883	0	0.001978	0	0.000992507	0.00325051	0.00414539	0.000816409	0.00155729	0	0.001198	0	0.00121827	0.00278103	0.000594567	0	0.000229906	0.00160991	0	0	0	0	0.000860071	0.0014514	0	0	0	0
Gm28818	0.000142458	0.00664362	0	0.000806178	0.00117882	0.00556793	0.0005332	0.00186169	0.00019181	0.00189844	0	0.000453598	0.0012811	0.000732441	0	0.00153545	0.000255095	0.000480951	0.000988887	0.000251368	0	0	0	0.000628168	0.0010551	0.00796343	0
4933417E11Rik	0.00018757	0.000216509	0.00115208	0	0.00766001	0.00108382	0.00223281	0.00100611	0.00235537	0.000850988	0.000869869	0.00052028	0.000775005	0.000720681	0.000883691	0	0.00110986	0	0	0.000609298	0.003031	0.00120419	0	0	0	0	0
Gm4319	0	0.000311286	0.00145462	0	0.00222772	0.00134284	0.00173566	0	0.000525078	0.000561939	0.00113812	0.000359951	0.000923754	0	0	0	0.00199935	0.000365228	0	0	0	0	0	0	0	0	0
Mreg	0.00150971	0.000545244	0.00229313	0.000774408	0.00179444	0.00188962	0.000919272	0.00336609	0.00345167	0.00152875	0.0019277	0.000944083	0.00141524	0.000436551	0.0005132	0.000435509	0.0029681	0.00811987	0.00115447	0.00170615	0.0308194	0.00381859	0.19181	0	0	0.00693634	0
D230017M19Rik	0.0176873	0.0142637	0.0145286	0.012695	0.00927948	0.0176174	0.0190772	0.00944105	0.00718911	0.00475863	0.00926138	0.00703766	0.00644261	0.00804249	0.013373	0.00939812	0.0127858	0.0104163	0.0095435	0.00711393	0	0.00646967	0.0129754	0.0040874	0	0.0213687	0.0194016
Pecr	0.156419	0.160491	0.0947295	0.130524	0.10828	0.157524	0.096983	0.0940069	0.078736	0.169219	0.0667677	0.100218	0.105803	0.173822	0.101878	0.0865128	0.131053	0.0604372	0.136754	0.0568696	0.0348929	0.130851	0.119024	0.0522169	0.0288134	0.108196	0.0860618
Tmem169	0.0132679	0.00871386	0.00308742	0.0127205	0.0060787	0.0018527	0.00358122	0.0034386	0.00155746	0.00229397	0.000462925	0.00579692	0.00233505	0.00976705	0.00242174	0.00858659	0.00505452	0.00240007	0.00255744	0.00140413	0	0.0042684	0.00211545	0.00203974	0	0	0.0163427
Xrcc5	0.161737	0.183203	0.0606247	0.158393	0.112549	0.254539	0.111268	0.0841452	0.049215	0.157139	0.027227	0.0978684	0.0808646	0.168587	0.0548372	0.120615	0.123853	0.136069	0.164583	0.0927003	0.00892459	0.101552	0.228325	0.178361	0.0237245	0.125331	0.198501
2023-03-04	0	0	0	0.000539283	6.82e-05	0.000222882	0.000816538	0.000283149	0	0.000547925	0	0	0	0	0	0	0	0	0	0	0	0	0.000433466	0	0	0	0
Smarcal1	0.0520324	0.0567892	0.0671444	0.0589512	0.059333	0.0568499	0.0538564	0.0589232	0.0614378	0.0629938	0.0648903	0.0641629	0.0612929	0.0605311	0.050991	0.0725929	0.0528296	0.0652151	0.0588697	0.098279	0.0579256	0.0663155	0.046224	0.0444825	0.0469956	0.0612111	0.0662622
Rpl37a	30.4402	40.236	41.1275	39.4796	43.3793	40.1662	35.9862	39.4768	39.434	39.4503	44.0205	39.8109	39.6776	36.9135	34.7481	33.0491	38.9714	63.2926	34.1771	30.9599	47.1323	34.0939	30.0922	56.3913	33.7476	27.1909	28.8856
Igfbp2	0.00392521	0.0809566	0.00185653	0.0101894	0.00796155	0.0127722	0.00291095	0.00959136	0.00225932	0.0098818	0.0018244	0.0145353	0.000974842	0.17175	0.00209522	0.0176886	0.0174567	0.00104006	0.0025794	0.00330172	0	0.0112289	0.00269909	0.00416169	0.00284434	0.148056	0
Igfbp5	0.432575	0.102656	0.122121	0.278824	0.274929	1.75973	0.612154	0.0952884	0.115319	0.0976485	0.0190776	0.15644	0.157826	0.168734	0.30655	0.178773	0.106944	0.0750781	4.07602	0.252299	0.00350474	0.186065	4.65312	0.0200401	0.535043	2.56345	3.01934
6030407O03Rik	0.00296411	0.000162447	0.000172603	0	0.00102711	0.0417237	0.000358023	0.000411124	0	0.000539744	0	0	0.00037949	0.00108621	0.000751397	0.00130827	0.000267267	0.00050428	0.00112581	0.00221226	0	0.00120032	0.0405182	0.0025519	0	0	0
Gm29183	0.00234378	0	0	0.000133061	0.000267777	0.000461927	0	0.000217135	0	0.000768832	0	0	0	0	0	0.000830532	0	0	0	0.00070942	0	0	0	0	0	0	0
Tns1	0.568714	0.554303	0.36004	0.552667	0.37772	0.1946	0.524668	0.303965	0.15345	0.225515	0.140271	0.408649	0.253455	0.570967	0.694262	0.355368	0.503045	0.147724	0.896954	0.34548	0.040045	0.343057	0.140502	0.0843324	1.04903	1.70976	0.622432
Rufy4	0.0017303	0.00121031	0.00136993	0.00168579	0.00124199	0.000618062	0.00424043	0.00144452	0.0191473	0.000362531	0.000560536	0.00638443	0.00126905	0.00184176	0.00399688	0.00120614	0	0.000288582	0.00226044	0.00210956	0	0.0011127	0	0.000817649	0	0	0
Cxcr2	0.0126405	0.00874746	0.0139931	0.00482939	0.00569087	0.00260732	0.100462	0.0749279	0.563864	0.00488276	0.00971299	0.0289359	0.0552676	0.00385025	0.0272051	0.0105939	0.00277687	0.0415566	0.00976535	0.0122217	0.0124632	0.0025807	0.000654544	0.0298404	0.0361423	0.00328715	0
Arpc2	6.01641	7.19091	8.88957	8.46686	9.45723	8.23409	7.55408	9.73321	11.783	8.24834	11.1348	9.73743	10.6812	6.77654	12.1067	10.1405	8.08265	7.55215	6.26824	10.354	13.4011	10.6595	8.68494	11.6373	8.48355	6.97356	5.04195
Gpbar1	0.00213741	0.0145797	0.000121469	0.00691098	0.0174548	0.026362	0.000381561	0.00393618	0.00124139	0.0234254	0.000163259	0.00655248	0.0133563	0.00399091	0	0.00341411	0.00753628	0.000292607	0.00842485	0.00155696	0	0.00313028	0.0304352	0.00151887	0	0.017637	0.0031278
Aamp	1.46167	1.30655	1.36845	1.29891	1.3339	1.64397	1.33075	1.19958	1.2793	1.25665	1.18547	1.30446	1.32511	1.29637	1.35264	1.38834	1.36609	1.11772	1.3785	1.12446	1.15988	1.14448	1.75169	1.2684	1.34599	1.64207	1.5166
Pnkd	1.0314	0.779065	0.837779	0.87012	0.727958	0.918801	0.901354	0.677004	0.822145	0.647816	0.642804	0.759183	0.680814	0.878723	0.767172	0.803216	0.840045	0.563371	0.959689	0.763781	0.623055	0.817656	0.903801	0.786185	1.93503	1.30003	1.12477
Tmbim1	0.743178	0.293532	0.585714	0.42139	0.59629	0.362236	0.558114	0.398093	0.5116	0.291339	0.575451	0.456471	0.409575	0.339912	0.668459	0.447338	0.643407	0.223141	0.933265	0.418317	0.333094	0.474076	0.626407	0.208192	0.6969	0.605598	1.0898
Catip	0.0349459	0.050316	0.0520412	0.0435067	0.0417173	0.0324121	0.0579724	0.029094	0.0414206	0.0287052	0.0571552	0.0476624	0.045594	0.0323976	0.0528674	0.03274	0.0590015	0.0272143	0.0282893	0.0211928	0.0071471	0.0291855	0.0343718	0.0104774	0.0232718	0.139924	0.0286551
Slc11a1	0.0103164	0.0215898	0.876104	0.0413683	0.443149	0.0877841	0.396746	0.513893	1.06187	0.114898	1.17804	0.526496	0.700988	0.0174954	0.760272	0.1973	0.388176	0.237759	0.0239545	0.277086	0.290058	0.514617	0.0570872	0.239969	0.09121	0.193061	0
Ctdsp1	0.575346	0.347708	0.554032	0.400015	0.341239	0.377684	0.51094	0.378948	0.481678	0.355196	0.488277	0.406449	0.411059	0.319876	0.549237	0.514963	0.402647	0.467507	0.487109	0.561547	0.355621	0.500964	0.498219	0.493837	0.847121	0.601454	0.656889
Vil1	0	0.000165833	0.000536025	0.000633093	0.000561045	0.000294361	0.000362941	0.00149754	0.000970414	0.00015369	0.00366096	0.00123633	0	0	0	0.00104685	0	0	0	0	0.000866724	0	0.00344047	0	0.00761247	0	0
Usp37	0.0742896	0.0586278	0.0690048	0.0785933	0.0957206	0.0881907	0.0770385	0.0799446	0.0841028	0.114022	0.0802131	0.0921788	0.0690555	0.0789112	0.0869921	0.0682673	0.0855946	0.0971438	0.0683968	0.118782	0.0838357	0.263533	0.0690099	0.101854	0.142727	0.119848	0.119425
Cnot9	0.0911607	0.0797137	0.078878	0.072497	0.0980578	0.101065	0.0750703	0.0904145	0.0920703	0.177462	0.0878019	0.108326	0.0838241	0.0803189	0.0874397	0.12732	0.0828566	0.0737385	0.0866697	0.182829	0.0921269	0.228278	0.116337	0.135669	0.0586729	0.125757	0.0811037
Plcd4	0.000986002	0.000714819	0.00018225	0.00104414	0	0.00139344	0	0	0	0.000499497	0	0.000206281	0.000179766	0	0.000260118	0.00061145	0.010536	0	0	0	0	0.000814464	0.00155409	0	0.00119845	0	0
Zfp142	0.0608812	0.0539697	0.0448595	0.056607	0.0524811	0.0432085	0.0513379	0.0380343	0.0269467	0.0417713	0.0307777	0.0367002	0.0392085	0.0525266	0.046264	0.0533316	0.0501917	0.0353604	0.0467831	0.0428346	0.0326166	0.0480803	0.0268063	0.0665891	0.0613922	0.0891052	0.0548842
Bcs1l	0.123454	0.125898	0.0963669	0.128069	0.0847893	0.154841	0.0975159	0.0975247	0.087097	0.126198	0.0885353	0.0911189	0.0960872	0.124982	0.115121	0.114243	0.114694	0.0998994	0.105175	0.104416	0.0895097	0.113471	0.123126	0.117844	0.105319	0.167158	0.146704
Rnf25	0.18097	0.187841	0.15274	0.177934	0.16778	0.160946	0.154534	0.166002	0.161443	0.134465	0.103262	0.168665	0.157295	0.204969	0.160861	0.175147	0.191527	0.168116	0.18564	0.148285	0.143074	0.129846	0.197973	0.140459	0.248951	0.170665	0.170346
Stk36	0.00704574	0.00883893	0.00677689	0.00840757	0.00980844	0.0118155	0.004126	0.00494688	0.00395211	0.00673732	0.00273472	0.00434188	0.00390798	0.012184	0.00258815	0.00678063	0.0121989	0.00657203	0.00644055	0.00265925	0.000637755	0.00447794	0.0117597	0	0.0085253	0.021816	0
Ttll4	0.034072	0.0243708	0.0214539	0.030522	0.0297529	0.0283962	0.0276016	0.0269854	0.0198379	0.0338203	0.0174889	0.0212145	0.0257409	0.0204618	0.0214967	0.0205297	0.0165716	0.0297892	0.0284905	0.0301936	0.0153448	0.0349181	0.0213587	0.0218961	0.00881371	0.0330221	0.0229825
Cyp27a1	0.462501	0.0371824	0.512838	0.243733	0.0626481	0.030785	0.601067	0.229189	0.276907	0.0423365	0.508577	0.194099	0.155703	0.0795486	0.349616	0.0993529	0.169862	0.143085	0.34671	0.158316	0.372741	0.167469	0.0547893	0.105632	0.0786423	0.163014	0.241035
Prkag3	0.00120871	0.000456596	0.000764405	0.000530543	0.000236365	0.00635288	0	0.000568318	0	0.000437021	0	0.000598084	0.000206389	0	0.000475706	0.00112561	0.000485983	0	0	0.00133064	0	0	0.00198233	0	0	0	0
Wnt6	0.0218007	0.00799257	0.0131797	0.01123	0.0151645	0.0090946	0.0210106	0.0129636	0.0105345	0.00700512	0.0202322	0.00791286	0.0115325	0.013129	0.0102716	0.0109012	0.0131286	0.00308301	0.00750824	0.0261628	0.00404756	0.0298479	0.0147588	0.00073526	0	0.00181066	0
Wnt10a	0	0.000399904	0	0	0.0092154	0.000960412	0.000777533	0.000359593	0.000424234	0.00371281	0.000437062	0	0.00109667	0.000256268	0	0.00108678	0.000655358	0.011269	0.00104859	0.00103154	0	0.00134458	0.00205818	0	0	0	0
Cdk5r2	0	0.00056211	0.000201932	9.8e-05	0.000576879	0	0	0.000155195	0	7.08e-05	0	0	0.000223792	0	0	0.000306219	0.000207523	0	0	0.00041915	0	0	0	0	0	0	0
Cryba2	0	0	0	0	0.000376467	0.000118011	0	0	0	8.16e-05	0	0	0	0	0	0	0	0	0	0	0	0	0.00151185	0	0	0	0
Ihh	0.000624367	0.000204826	0.00039022	0.000684562	0.000248612	0.000204442	0.000478787	0.00127011	0.00105771	0.000445055	0	0	0	0.000653262	0	0.00154575	0.000934334	0	0.000508488	0	0	0	0	0	0	0	0
Nhej1	0.0554175	0.0518047	0.0615433	0.0535589	0.0549221	0.0630037	0.0633763	0.0565022	0.0520042	0.0663527	0.0574699	0.0506464	0.0664729	0.0559382	0.0765621	0.0837369	0.0559904	0.0442562	0.0665245	0.106292	0.0446721	0.0470249	0.0591526	0.0463451	0.0168624	0.075284	0.0409153
Slc23a3	0.00165208	0.000573063	0.00047386	0.00120451	0.00125	0.0144582	0.0012386	0.00118141	0.000760559	0.000930231	0.000424175	0.00102115	0.00153798	0.000698966	0.000366898	0.0024686	0.000877349	0.000567588	0.000690456	0.00181532	0	0.00153297	0.400376	0	0.010515	0.0103952	0.00529512
Cnppd1	0.396597	0.326565	0.602391	0.353674	0.473601	0.364869	0.560349	0.468149	0.656455	0.272772	0.720374	0.508606	0.450079	0.328855	0.56244	0.411389	0.532525	0.539338	0.392486	0.446565	0.578658	0.467286	0.740299	0.614849	0.403689	0.473311	0.299078
Retreg2	0.492999	0.334186	0.55053	0.366239	0.337604	0.3868	0.484623	0.361748	0.487194	0.314105	0.457745	0.398462	0.350543	0.382108	0.494668	0.336442	0.44595	0.37612	0.422366	0.789834	0.385323	0.527003	0.624161	0.411358	0.484058	0.381333	0.429706
Zfand2b	0.423548	0.316411	0.377415	0.343529	0.311151	0.316983	0.347294	0.309541	0.368428	0.29248	0.358476	0.332702	0.333772	0.309226	0.407502	0.321499	0.370958	0.351027	0.399135	0.384374	0.284954	0.334311	0.406426	0.344746	0.312621	0.582982	0.335852
Abcb6	0.0722853	0.0478428	0.0305884	0.0520436	0.0407681	0.0328331	0.0369292	0.0308107	0.0467244	0.0605565	0.025696	0.0505499	0.0463373	0.0456338	0.0467137	0.0516731	0.053673	0.0332064	0.0689632	0.0490584	0.00901663	0.0720433	0.0320186	0.0313026	0.0332987	0.0697248	0.0482987
Atg9a	0.163637	0.143927	0.108745	0.13977	0.107707	0.0900613	0.114875	0.0954837	0.10339	0.0794005	0.0860564	0.128927	0.11658	0.163312	0.0894489	0.116897	0.137475	0.101342	0.143043	0.0888472	0.0762867	0.10188	0.146054	0.0964402	0.159348	0.206496	0.158212
Ankzf1	0.082522	0.0882362	0.0833517	0.0805221	0.0875292	0.102402	0.0876077	0.0920648	0.0939566	0.0721604	0.10263	0.0999304	0.0914252	0.0921995	0.100325	0.0678417	0.105249	0.137528	0.074333	0.0570375	0.0971055	0.0695732	0.131385	0.161867	0.106379	0.119175	0.0927124
Glb1l	0.0720165	0.083148	0.0631439	0.117147	0.0450738	0.0507459	0.0816938	0.0587873	0.043302	0.0328473	0.0388746	0.0693394	0.0388717	0.0793091	0.041379	0.0615455	0.0623119	0.0341712	0.0794679	0.0550387	0.0242014	0.0520465	0.0968541	0.0142771	0.0600309	0.0443665	0.0768308
Stk16	0.58965	0.476314	0.329566	0.470732	0.412688	0.414857	0.38002	0.369396	0.353415	0.506408	0.266014	0.404173	0.390254	0.56725	0.381825	0.696563	0.46535	0.348712	0.494293	0.586321	0.257599	0.413039	0.454944	0.390468	0.504737	0.604137	0.660341
Tuba4a	0.0334569	0.051878	0.109606	0.0654436	0.20232	0.855706	0.0893781	0.152671	0.299096	0.326431	0.156206	0.138543	0.17457	0.0195813	0.0822368	0.136704	0.121118	0.640071	0.0722754	0.121587	0.307142	0.111433	0.31174	0.594461	0.150604	0.0800909	0.0335859
Dnajb2	0.235285	0.122471	0.0848994	0.170481	0.109882	0.119485	0.143571	0.0888999	0.0712072	0.0871724	0.045518	0.0858617	0.0694156	0.182146	0.102611	0.140595	0.163143	0.096277	0.198639	0.0629208	0.0486793	0.0848765	0.174051	0.0491517	0.120453	0.345763	0.399156
Ptprn	0.0175593	0.131025	0.00584846	0.0234335	0.157179	0.149118	0.0131852	0.0554348	0.0253313	0.200699	0.00397968	0.0576824	0.0997352	0.0800485	0.0112858	0.0624511	0.124684	0.0206193	0.01768	0.0208127	0.00108071	0.0253965	0.0375728	0.00435725	0.0179804	0.0447896	0.0126698
Resp18	0.00292046	0.000590555	0	0.000819625	0.000267701	0.000103451	0	0	0	0.000486095	0	0	0.000226428	0.00324456	0	0	0.000425467	0	0	0.00217976	0	0	0	0	0	0	0
Dnpep	1.893	2.14667	0.911292	1.92817	1.40119	1.31556	1.03309	1.16107	0.750088	1.42827	0.377703	1.25365	1.19915	2.12526	0.843823	1.40874	1.59009	0.755395	1.61176	0.935435	0.400802	1.07479	1.12467	0.517608	0.670793	1.81355	0.748397
Des	0.129603	0.44255	0.0982238	0.110364	1.04761	1.44384	0.132015	0.212969	0.149639	0.709034	0.0743152	0.18825	0.308241	0.138434	0.0778588	0.314972	0.238153	0.0566509	0.163944	0.0895678	0.0313853	0.0880675	0.263474	0.0477203	0.114402	3.30901	0.0689335
Gm15179	0	0.000131685	0	0	9.26e-05	0	0	0	0	0	0	0.000163977	0	0	0	0	0	0	0	0.000591366	0	0	0	0	0	0	0
Speg	0.0346843	0.130337	0.0897504	0.0690417	0.0754526	0.140761	0.0444493	0.0623255	0.0638012	0.0841698	0.0444982	0.079523	0.0606326	0.069467	0.0651426	0.0612996	0.0981512	0.0196985	0.0403533	0.0275148	0.0128572	0.0535297	0.0400578	0.0160631	0.0249295	0.257196	0.0560402
Gmppa	0.728892	0.764011	0.433368	0.684531	0.572213	0.644342	0.526534	0.50955	0.365315	0.623883	0.261098	0.47454	0.557601	0.664061	0.388237	0.587009	0.607867	0.26155	0.690638	0.38666	0.253198	0.464732	0.410975	0.355311	0.316778	0.510459	0.396867
Asic4	0.0016451	0	0	0	0	9.18e-05	0	0	0	0	0	0	0	0	0	0	0.000516111	0	0.00068329	0.000462956	0	0	0	0	0	0	0
Chpf	1.62145	1.86621	0.556124	1.936	0.917084	0.507266	0.870442	0.835095	0.279573	0.803246	0.0414484	0.938997	0.727534	2.40744	0.474976	1.17082	1.32887	0.40071	1.70955	1.03236	0.0333151	1.08117	0.435602	0.308754	0.151269	1.04792	1.17149
Obsl1	0.240382	0.273505	0.0770721	0.218874	0.164967	0.179751	0.121172	0.117884	0.0367577	0.230747	0.00650751	0.151861	0.133583	0.272028	0.0587876	0.185818	0.176063	0.044608	0.163848	0.13425	0.00346555	0.164887	0.164401	0.0585879	0.0107807	0.197755	0.118406
Tmem198	0.0124972	0.0088805	0.00322373	0.00694761	0.00425169	0.00450447	0.00516886	0.00631963	0.00325841	0.00554446	0	0.00502961	0.00161503	0.014369	0.00194302	0.00391754	0.00725231	0.00331081	0.00637464	0.005391	0	0.00495106	0.00422428	0.00249795	0	0.0160589	0.0037873
Inha	0.00849206	0.0146541	0.00998964	0.017719	0.00389262	0.0143215	0.00928229	0.00495155	0.00291679	0.00496343	0.000203648	0.00771962	0.00416077	0.0138458	0.00132406	0.00492295	0.00816121	0.00479663	0.0142816	0.00166147	0.00134236	0.00828179	0.0287465	0	0	0.00547765	0.00351987
Stk11ip	0.0303564	0.026547	0.060314	0.0321164	0.0349683	0.0267149	0.0366551	0.0420717	0.0459509	0.0272735	0.0431765	0.032533	0.0408889	0.0376882	0.054943	0.0220385	0.036205	0.0628534	0.0367062	0.02557	0.0370318	0.0327877	0.0489193	0.0443857	0.0201083	0.0664756	0.0090121
Slc4a3	0.140878	0.0614347	0.0283276	0.0798549	0.0307027	0.0507811	0.0568033	0.0332154	0.0113587	0.0184998	0.00313069	0.0485783	0.0183951	0.0630629	0.0238241	0.0310586	0.0406691	0.017912	0.127096	0.0253168	0.000849505	0.0553808	0.0522464	0.00558764	0.00210594	0.0952308	0.065332
Epha4	0.0790012	0.0977588	0.0364922	0.0858635	0.0207129	0.161059	0.0578713	0.0339647	0.0160456	0.0180367	0.00341294	0.0328279	0.0196811	0.0843124	0.0191588	0.0219675	0.0735881	0.00863575	0.0262814	0.0257386	0.00312723	0.0189331	0.101853	0.00771577	0.179208	0.0325759	0.108843
Gm28386	0.000420031	0.000317579	0	0	0.000169615	0.000594873	0	0	0.000310589	0	0	0	0	0	0	0.000340386	0	0	0	0	0	0	0	0	0	0	0
Pax3	0.000447793	0.00208465	0.000500207	0.00125518	0	0	0	0	0	0.00149631	0	0.000251339	0.000922146	0.000358962	0	0.000986617	0.000475376	0	0	0.000621899	0	0.000285296	0.00134903	0	0	0.00103784	0
Sgpp2	0	0.000466958	0.000263453	0	0.00114288	0.00458741	0.000451378	0	0	0.000185525	0	0	0.000213657	0	0	0.000188218	0	0	0	0	0	0	0.00113359	0	0	0	0
Gm28410	0	0	0	0	0	0.00165343	0	0	0	0	0	0	0	0	0	0	0	0	0	0	0	0	0	0	0	0	0
Farsb	0.320411	0.246883	0.233367	0.22557	0.35441	0.396781	0.257253	0.25715	0.253274	0.533335	0.230314	0.295469	0.337467	0.258556	0.29836	0.394863	0.242629	0.541243	0.290705	0.315258	0.359143	0.354069	0.295124	0.374684	0.461541	0.431167	0.299278
Mogat1	0.00153001	0.001405	0.000188483	0.000309432	0.00163882	0.00493583	0.000831102	0.00183968	0.000893581	0.00108812	0.000360724	0.000930642	0.00024883	0.000664944	0.000780629	0.0012846	0.0018742	0.00188862	0.00203579	0.0010903	0.00116821	0.000566087	0.0382459	0.00363001	0.00307317	0	0
Acsl3	0.12367	0.276584	0.14782	0.200067	0.121356	0.0854924	0.11828	0.136542	0.101797	0.168239	0.100204	0.140644	0.176018	0.125722	0.09725	0.147334	0.207813	0.0807207	0.0964292	0.149765	0.0737616	0.161083	0.0675402	0.0432631	0.0667772	0.151	0.0787057
Utp14b	0.0246032	0.0213351	0.0406689	0.0206872	0.0250939	0.0134891	0.0322686	0.0310059	0.0328043	0.0296376	0.0514765	0.0367273	0.0324381	0.0224576	0.0649569	0.0311653	0.0265455	0.0292295	0.0280198	0.0419862	0.0554072	0.059198	0.0176105	0.0349059	0.00948907	0.0213711	0.00320428
Kcne4	0.119726	0.290885	0.212638	0.576394	0.0618935	0.019491	0.251015	0.13154	0.0320311	0.0716857	0.00419957	0.133569	0.111032	0.166433	0.0420126	0.102901	0.159004	0.0422606	0.17829	0.0573756	0.00194207	0.0375358	0.0218357	0.0071524	0.0114503	0.571719	0.111686
Scg2	0.00196408	0.00849252	0.00533564	0.0154166	0.000554285	0.0010494	0.00280694	0.00387139	0.000199063	0.00072096	0	0.00556263	0.00438791	0.00204325	0.000477619	0.00266268	0.00286237	0.00244851	0.00151563	0.000354696	0	0	0.00525328	0	0	0.00718861	0
Ap1s3	0.00102366	0.00278904	0.00552428	0.0291578	0.0114569	0.0233871	0.0111114	0.0389717	0.0230389	0.0311711	0.0214982	0.0109267	0.00604987	0.00140012	0.0131707	0.0308375	0.00572733	0.176973	0.00110808	0.0126605	0.230584	0.0148733	0.0943253	0.0876248	0	0.000985979	0
Wdfy1	0.0906305	0.0949229	0.0738324	0.0797085	0.120634	0.0879723	0.0843567	0.0988196	0.0831577	0.0880187	0.0684284	0.0805581	0.0918939	0.0776144	0.0779828	0.0907515	0.0907807	0.0902832	0.0696677	0.0756706	0.0631215	0.0817102	0.06226	0.133302	0.168162	0.184524	0.0696764
Mrpl44	0.19925	0.225504	0.240072	0.20381	0.236292	0.290313	0.203064	0.253207	0.283376	0.289775	0.235948	0.226952	0.230229	0.221935	0.238385	0.309228	0.232607	0.249851	0.228094	0.266187	0.244022	0.221205	0.274516	0.350974	0.390098	0.403681	0.156901
Serpine2	6.37277	3.36026	1.18828	2.58358	1.80925	0.365854	2.45272	1.7125	0.975905	1.20242	0.118997	1.95578	1.2548	7.16561	1.6727	2.72693	10.1594	0.672534	4.10385	2.6722	0.0459667	2.39282	0.266127	0.471587	0.706007	23.7701	1.38639
Cul3	0.300342	0.284385	0.257437	0.281746	0.338657	0.260048	0.281225	0.2804	0.2425	0.286193	0.220147	0.263733	0.280764	0.299462	0.315995	0.311616	0.295376	0.248823	0.296809	0.322613	0.244323	0.324262	0.271716	0.298755	0.18364	0.26663	0.248942
Dock10	0.146647	0.172575	0.48205	0.272595	0.209156	0.0747113	0.322879	0.503435	0.496537	0.222058	0.799508	0.422029	0.361362	0.304549	0.42909	0.202923	0.275546	0.734135	0.091336	0.408026	1.53408	0.422771	0.217312	0.950749	0.0961572	0.276721	0.134322
Irs1	0.151824	0.118237	0.0360145	0.151155	0.0845302	0.0371629	0.119685	0.0541158	0.0389621	0.0362605	0.00226607	0.060141	0.0347629	0.15522	0.0465134	0.065787	0.0911731	0.0323908	0.195827	0.05493	0	0.0836982	0.0274184	0.00883749	0.0209429	0.0638683	0.106216
Rhbdd1	0.0619024	0.0337359	0.0423403	0.0435802	0.0517684	0.0417884	0.0464319	0.0488925	0.0612641	0.0408005	0.0433782	0.0634463	0.0448238	0.0487827	0.0423025	0.0456677	0.0528381	0.0645601	0.0489136	0.0562209	0.0386405	0.0417507	0.0479993	0.0718888	0.0678742	0.132425	0.0314939
Col4a4	0.715794	0.0163019	0.0473614	0.174655	0.0245926	0.0241516	0.304979	0.0195969	0.0220387	0.0195694	0.00598606	0.0404194	0.0150845	0.105735	0.0908855	0.146374	0.0519893	0.0140538	0.455951	0.211444	0.00248381	0.257589	0.126369	0.0104444	0.041676	0.138737	0.160306
Col4a3	0.272666	0.00376633	0.0142373	0.0583248	0.00343491	0.00679265	0.0799822	0.00775165	0.00849766	0.00331724	0.000531493	0.0193785	0.00389907	0.0299442	0.0282831	0.0433312	0.0139464	0.00504526	0.166499	0.0580835	0	0.0972501	0.051685	0.00286283	0.020072	0.0792794	0.0443995
Mff	1.1676	1.01917	0.923015	1.03092	0.869309	0.853101	0.921371	0.884185	1.01316	0.891283	0.744073	0.913216	0.893246	1.09291	0.987253	1.10855	1.01551	0.837424	1.1174	1.05632	0.749574	0.960307	0.906955	0.894713	1.27599	1.27976	1.18467
Agfg1	0.247849	0.203391	0.194197	0.224115	0.282676	0.295826	0.232782	0.197523	0.218706	0.241251	0.135655	0.216365	0.251291	0.235173	0.261932	0.243217	0.270673	0.16604	0.373081	0.284944	0.14986	0.240297	0.487287	0.254267	0.202311	0.205599	0.151395
A030005L19Rik	0.000951386	0.00102041	0.00165465	0.00229383	0.00419735	0.00300183	0.00224675	0.00223701	0	0.000888322	0.00270788	0.00133947	0.000939953	0	0.000583783	0.00142684	0.00284782	0.00300166	0.00373911	0	0.00227946	0.0016485	0.00257719	0	0.00128382	0	0.00310156
Slc19a3	0.00115265	0.000469977	0.000344	0.00217252	0.000597595	0.00130751	0.00237274	0.000485795	0	0.000384455	0	0.00024337	0.000198148	0.0014597	0	0.00100738	0.000516111	0	0.00232597	0.0014347	0	0	0.000736667	0	0	0	0
Ccl20	0	0.000270682	0	0	0.000247742	0.000586664	0	0.00110267	0	0.000371801	0	0	0.00103532	0	0	0	0	0	0	0	0	0	0	0	0	0	0
Daw1	0.000174697	0.000242633	0	0.000166423	0.000376695	0	0	0	0	0.000201738	0	0	0.00014152	0	0	0	0	0.000239472	0.000484611	0.000822826	0	0	0	0	0	0	0
Sphkap	0.0087766	0.00121434	0.00583109	0.00685746	0.000551378	0.000446299	0.0216033	0.00160324	0	0.00238396	0	0.00104934	0.000628376	0.00643908	0.00137318	0.00175429	0.00200865	0.00567511	0.0127894	0.00404423	0	0.00319936	0.000565457	0	0	0	0.0191338
Pid1	0.7783	0.280575	2.98548	0.924571	1.05707	0.249569	2.50522	1.52217	2.22371	0.380274	4.25216	1.78803	2.00075	0.336542	3.55607	0.764477	1.54079	0.738429	0.683285	1.50145	3.94039	1.81057	0.277617	0.779516	0.320805	2.24921	1.0578
Dner	0.000722101	0.00114389	0.0058505	0.0133329	0.00289244	0.000586854	0.0251306	0.00843999	0.00258994	0.00168435	0.00399606	0.00227227	0.00506115	0.000320217	0.00172844	0.000567145	0.00309786	0.00242273	0.0105431	0.00172598	0.0027099	0.00219725	0	0.000937888	0	0.00519446	0
Trip12	0.408385	0.468174	0.439549	0.457394	0.644344	0.527399	0.416583	0.505908	0.389482	0.425403	0.359252	0.444484	0.458415	0.478138	0.443464	0.46155	0.497986	0.392226	0.426065	0.430948	0.371769	0.439098	0.530675	0.424902	0.42966	0.376	0.397788
Fbxo36	0.146028	0.15825	0.0772218	0.138764	0.129474	0.13959	0.105462	0.103357	0.070866	0.128646	0.0371922	0.106135	0.111963	0.176864	0.0907855	0.119989	0.168222	0.0367983	0.152054	0.0769608	0.0256971	0.0714876	0.106523	0.0368792	0.0166556	0.0550843	0.197775
C130026I21Rik	0.00176494	0.00307229	0.0256688	0.00778821	0.0166925	0.00604635	0.0219534	0.0468222	0.018931	0.00755114	0.0322242	0.010056	0.0157757	0.00135432	0.0297561	0.00456449	0.0127843	0.079046	0.0113137	0.0111756	0.0543042	0.0214062	0.0191451	0.0131722	0.00390444	0.00477875	0.01582
A530032D15Rik	0.00105583	0.00125873	0.0361175	0.00672758	0.0153465	0.00432699	0.0171384	0.10213	0.0372881	0.0132823	0.0612609	0.0336907	0.0194065	0.000728169	0.026774	0.00900661	0.0178451	0.109662	0.0100391	0.022358	0.247203	0.0175892	0.0315354	0.0258517	0.00655924	0.00158415	0.00390395
A530040E14Rik	0.00138111	0.00180703	0.0206041	0.00681235	0.0123876	0.00397999	0.0169157	0.128779	0.0227188	0.0133722	0.0394138	0.0155633	0.0169152	0.00157325	0.0149283	0.00986906	0.00780448	0.11992	0.00545544	0.0113847	0.060732	0.0248378	0.0275652	0.0224462	0.00327014	0	0
Gm16028	0.000598782	0.000296924	0	0.000577396	0.000177113	0.00068575	0.000956242	0.000351993	0	0.000194225	0.000419428	0.000255711	0	0	0	0	0	0.0030035	0.00451508	0	0	0	0	0	0	0	0
G530012D18Rik	0.000898284	0.000169058	0.00081208	0.00113317	0.00173394	0.000808771	0	0.00135418	0.00127013	0.000360304	0.00145166	0.000557601	0.000341196	0	0	0	0.000982726	0.000474866	0	0.00053603	0.00138454	0.00116493	0.000329862	0.0069015	0.000630626	0.00424313	0
Sp110	0.261089	0.242045	0.580114	0.35514	0.383695	0.336587	0.507764	1.73513	0.599579	0.473992	0.799472	0.532098	0.762563	0.176194	0.637401	0.293499	0.341588	1.03001	0.408569	0.46433	1.2115	0.655775	0.62064	1.63776	0.721911	0.301491	0.187368
Sp140	0.130419	0.157337	0.547303	0.21126	0.223099	0.25375	0.355764	0.929499	0.446635	0.204666	0.587916	0.323143	0.345384	0.1479	0.389885	0.231063	0.274954	0.594406	0.182816	0.288458	0.719898	0.268236	0.566893	0.434351	0.103225	0.195371	0.090078
Sp100	0.602244	0.339616	0.807596	0.502997	0.654413	0.665813	0.708862	2.46772	0.878466	0.716714	1.0867	0.709546	1.07484	0.286451	0.90979	0.739432	0.501536	2.01485	0.538099	0.783982	1.5165	0.825489	0.96477	3.2884	1.75738	0.677386	0.210893
A630001G21Rik	0.0150878	0.0189677	0.15944	0.0248629	0.0645859	0.0295044	0.0934507	0.132003	0.149052	0.0659971	0.208866	0.10954	0.135385	0.0175721	0.186444	0.0993209	0.0701555	0.27643	0.0202317	0.102107	0.160484	0.121584	0.0710839	0.130267	0.0525605	0.0341116	0.00440072
Cab39	0.29463	0.244979	0.428258	0.265573	0.397366	0.260535	0.356212	0.325356	0.456777	0.324471	0.397292	0.368018	0.401319	0.309563	0.487699	0.354294	0.416155	0.374522	0.323311	0.400142	0.367402	0.442696	0.286993	0.594608	0.364562	0.359552	0.285858
Itm2c	3.35221	2.54811	2.69574	2.94466	1.59094	1.74395	2.67413	2.42289	2.01169	1.5304	2.41479	2.22855	2.08668	3.09365	2.48381	1.73568	2.94383	1.02777	2.30224	1.68878	1.74803	2.13156	1.96327	1.36456	2.49516	3.22691	3.93566
2810459M11Rik	0	0.000443754	0	0	0.00281685	0.00192541	0.000769951	0.000372066	0	0.00177937	0	0.000244213	0.000802854	0	0	0.00033065	0.000225992	0	0	0.000379123	0.0101623	0.000826883	0.00131329	0	0	0	0.00649841
Psmd1	0.841894	0.763772	0.482658	0.676969	0.94412	1.02232	0.591528	0.632625	0.686237	1.33695	0.467247	0.723663	0.801387	0.747242	0.660724	1.14543	0.826369	0.399807	0.794158	1.01577	0.584612	0.893518	0.884063	0.548654	1.01443	0.74323	0.727046
Htr2b	0.00139379	0.00569566	0.0101495	0.00357793	0.0101217	0.00392914	0.00178639	0.00316689	0.033542	0.0026541	0.00199847	0.00772493	0.00512634	0.00783171	0.00559752	0.00402798	0.024416	0.00131127	0.00103816	0.00144439	0.00260649	0.00107406	0.00215616	0	0.0194137	0.00188093	0
Gm21972	0.00109685	0.000425686	0.00181819	0.00147563	0	0.000175228	0.000184144	0.000507915	0.00117326	0.000453846	0.000447716	0.000427495	0.00079155	0.000552128	0	0.000796336	0.0026334	0	0.000797817	0.00185101	0	0.0018053	0	0	0	0	0
Armc9	0.0732745	0.0862133	0.0505673	0.067474	0.0649348	0.0899786	0.0539174	0.0662132	0.0659423	0.0627453	0.0632827	0.0651689	0.0639559	0.0824907	0.0751311	0.0736707	0.0671869	0.0489522	0.0545244	0.0703916	0.051055	0.0725057	0.0760281	0.037932	0.0328923	0.0973784	0.0625697
Gm16341	0	0	0	0	0	0	0	0.00224178	0	0.000846388	0	0.00133581	0	0	0	0	0	0.00986933	0	0	0	0	0.00663563	0.0282459	0	0	0
B3gnt7	0.000924796	0.00266799	0.0238977	0.00419782	0.0189063	0.00990907	0.0146646	0.0137406	0.0357107	0.00703901	0.0353226	0.0253042	0.0264342	0.00541938	0.023727	0.0107719	0.0130043	0.0165461	0.00243168	0.0104162	0.0289952	0.0144137	0.0791707	0.0337409	0.00424347	0	0
Gm28626	0	0.000493962	0.00389763	0.000206792	0.00167516	0.00240082	0.00344698	0.00216128	0.00243298	0.000471017	0.00752496	0.00212922	0.00386368	0.000726984	0.00269932	0.000706976	0.00203361	0.00310645	0	0.00096803	0.00818846	0.00129915	0.0125212	0.00585537	0	0	0
Ncl	2.29733	2.10692	2.10278	1.9095	2.51518	3.29084	1.99814	2.12944	2.46475	5.2829	2.26617	2.70232	2.52447	2.08839	2.40301	3.19728	2.27767	3.17877	1.89786	3.34006	2.48119	3.56805	2.43321	4.16456	2.75416	2.87833	2.69023
Ptma	15.9531	14.2618	10.6336	12.8485	18.0692	26.3005	13.987	14.8166	13.6555	34.4442	13.305	15.3347	14.3328	15.8887	13.4186	27.6205	16.2261	18.186	12.4213	35.7925	16.4631	27.6071	25.3296	17.1624	31.4677	19.5284	21.8721
Pde6d	0.846338	0.673993	0.47235	0.667259	0.563801	0.525603	0.627325	0.507898	0.492223	0.703642	0.316095	0.542954	0.51563	0.694511	0.515104	0.819773	0.591553	0.413102	0.836022	1.03386	0.346553	0.698017	0.500419	0.461109	0.629814	0.835708	0.724458
Cops7b	0.120822	0.137125	0.106422	0.118898	0.117043	0.115361	0.118579	0.10414	0.105816	0.14643	0.0947082	0.131502	0.11512	0.159124	0.130079	0.14815	0.126796	0.0994444	0.0882189	0.161411	0.110198	0.117564	0.106457	0.166273	0.125865	0.142349	0.0806931
Nppc	0.00810348	0.0524734	0.00999237	0.0431824	0.0850075	0.194346	0.0129912	0.0446929	0.00970926	0.0140373	0	0.0138227	0.025885	0.0203817	0.000451612	0.0110425	0.0269931	0.0119418	0.0346975	0.00327879	0	0.00350001	0.0107488	0	0	0.00457011	0.00954747
Dis3l2	0.0924711	0.0783335	0.0904377	0.0840233	0.0965431	0.0788001	0.100674	0.0824419	0.0786322	0.0743645	0.0669466	0.0871131	0.0801833	0.0771267	0.0843726	0.0692538	0.0968388	0.105293	0.0815209	0.0682274	0.0834674	0.0761511	0.0743696	0.0991711	0.0595342	0.0645776	0.0869628
Gm29371	0	0	0	0	0	0	0	0.000398482	0	0.000242288	0	0	0	0	0	0	0	0	0	0	0	0	0	0	0	0	0
Alppl2	0.000259523	0.000228494	0	0.000293633	0.00123164	0.0229582	0	0.000294739	0	0.00086923	0	0	0.000134555	0	0	0.000297961	0.000747787	0	0.00180822	0	0	0	0.0398917	0	0.00242435	0	0
Ecel1	0.00121709	0.000793391	0	0.0011253	0.00246178	0.0474251	0	0.000664898	0.000354365	0.000904174	0.000419996	0	0.000407926	0.000552826	0.00667112	0.000244084	0.000573118	0.000747259	0.000892746	0.000372555	0	0	0.0359212	0	0	0.00488434	0
Prss56	0	0.000418015	0	0.000385092	0.000383445	0.00285094	0	0.000163685	0	0.000560454	0	0	0.000273401	0.000387846	0	0	0.0019541	0	0	0	0	0.0013341	0.00162514	0	0	0	0
Eif4e2	1.15293	1.73934	1.06877	1.37883	1.58893	1.57672	0.907089	1.31703	1.13864	1.81595	0.982899	1.34475	1.40172	1.54042	1.04808	1.52561	1.36966	0.9159	1.19613	1.12722	1.05753	1.14815	1.2359	1.18176	1.0032	1.14874	0.700738
Efhd1	0.486897	0.0107246	0.0161918	0.0488178	0.0788669	0.0154568	0.147662	0.030232	0.00365064	0.0193647	0.00597461	0.0138542	0.0140224	0.0398516	0.089143	0.0897097	0.0255156	0.0130124	2.47491	0.163648	0.00722216	0.16943	0.00902871	0.000628168	0.00389729	0.0425461	0.064167
Gigyf2	0.315542	0.242442	0.248298	0.269283	0.260308	0.247801	0.290482	0.216835	0.237953	0.228856	0.202452	0.266629	0.241521	0.294286	0.231109	0.296471	0.293668	0.322348	0.286998	0.264054	0.24593	0.256799	0.231114	0.318256	0.395611	0.347203	0.350609
Kcnj13	0.000220769	0.000322185	0.000154298	0	0.000259916	0	0	0.0001103	0	7.72e-05	0	0	0.000207719	0	0	0	0	0	0	0	0	0	0	0	0	0.00855326	0
3110079O15Rik	0	0.000227799	0.000225725	0.000312181	0.000374035	0.00069929	0	0	0.000456097	0.000211602	0	0	0.000305228	0.00077559	0	0	0	0.000538413	0	0	0	0	0.00132836	0	0	0	0
Ngef	0.0463525	0.0399631	0.00711759	0.0322338	0.077801	0.0486767	0.0377823	0.0272162	0.00952352	0.0591529	0.000628806	0.0325416	0.0283261	0.0779857	0.0265062	0.0419828	0.0529784	0.00554248	0.0455363	0.0223833	0.00046329	0.0222691	0.0675104	0.0033131	0	0.00265057	0.0302803
Neu2	0	8.23e-05	0	0	0.00117285	0.000786788	0	0.000759788	0	0.000379401	0.000736191	0	0	0.000843456	0	0.000272359	0	0	0	0	0	0	0	0	0	0.00411267	0
Inpp5d	0.00604348	0.0125228	0.711781	0.0862414	0.266021	0.0666514	0.34268	0.467782	0.770861	0.177044	0.872773	0.434453	0.440546	0.0101109	0.622409	0.227413	0.282139	0.663819	0.0380078	0.424049	0.808994	0.45283	0.102545	0.58275	0.177077	0.0246935	0
Atg16l1	0.0977411	0.082017	0.107173	0.0894039	0.100291	0.0895557	0.115578	0.117861	0.126109	0.0834591	0.106116	0.0995565	0.111105	0.101364	0.133344	0.120898	0.111229	0.176071	0.10245	0.0938458	0.115738	0.109935	0.102767	0.145289	0.184889	0.139376	0.0807281
Sag	0.0216518	0.0202428	0.022324	0.0205256	0.0124471	0.017042	0.0337246	0.0263818	0.032926	0.0206512	0.035298	0.0189295	0.0214988	0.023944	0.0266812	0.0214893	0.0205935	0.0249801	0.0193868	0.0180012	0.00701049	0.0180096	0.00875818	0.0664298	0.012224	0.0178355	0.0281137
Dgkd	0.0373398	0.0511146	0.282458	0.0519385	0.12796	0.0662792	0.158708	0.193742	0.295928	0.0827578	0.373003	0.202176	0.177364	0.0536892	0.342615	0.10755	0.172844	0.440172	0.0458701	0.165876	0.254287	0.202469	0.0686087	0.243593	0.221685	0.113023	0.0667351
Usp40	0.135653	0.148125	0.129172	0.164617	0.127233	0.141629	0.12694	0.112032	0.106739	0.106987	0.110575	0.135929	0.125631	0.146124	0.113961	0.109983	0.120799	0.108644	0.160807	0.108339	0.0627968	0.117699	0.109115	0.103819	0.123625	0.179402	0.123023
Ugt1a7c	0.00110187	0.00213639	0.0137903	0.00366035	0.00782028	0.0382097	0.00859781	0.013357	0.0113998	0.00983067	0.0237448	0.0146195	0.0155403	0.0014604	0.0139406	0.00706541	0.0100124	0.00171424	0.00339666	0.00981486	0.0168682	0.00829715	0.0136469	0.0105293	0.0125896	0	0
Ugt1a6b	0	5.28e-05	0	0	0	0.00214201	0	0.000216904	0.000288989	0.000431601	0	0	0.000238226	0	0	0	0	0	0.00140118	0	0	0	0.00162133	0	0	0	0
Ugt1a6a	0.000351588	0.000297947	0.00447428	0.000904853	0.00657569	0.016201	0.00645836	0.00431603	0.00293506	0.00158219	0.00946593	0.0026199	0.00485093	0.000646188	0.00500514	0.000367855	0.00506347	0	0	0.00555232	0.00299163	0.00385474	0.00890611	0	0	0	0
Dnajb3	0.0473317	0.105466	0.0233336	0.0721584	0.0519485	0.0494152	0.027923	0.0430225	0.0139405	0.0677642	0.00316227	0.0464089	0.0362237	0.100263	0.0210017	0.0391077	0.0677058	0.0151423	0.0467223	0.0410796	0.00256914	0.0251713	0.0590724	0.0295476	0.0277429	0.0230065	0.0494032
Mroh2a	0.000631922	0.00116842	0	0.00023086	0.000360684	0.0123783	0	0.000644157	0.000947003	0.00386978	0.00165489	0.000690036	0.000443986	0.000405736	0.00042894	0.000547149	0	0.00199756	0	0	0	0.00229715	0.0137869	0	0.00173634	0	0
Hjurp	0.268343	0.219092	0.156252	0.243921	0.209764	0.346057	0.20314	0.171781	0.120722	0.631809	0.141589	0.201447	0.158231	0.235645	0.148616	0.254952	0.178269	0.208985	0.237779	1.70472	0.104167	0.633232	0.208181	0.188716	0.269129	0.206498	0.217022
Spp2	0	6.96e-05	0	0	0.000139419	0.000378892	0	0.000151772	0	0	0	0	0	0	0	0	0	0	0	0	0	0	0	0	0	0	0
Glrp1	0	0.000772367	0.00439477	0.000455363	0.00343696	0.00116483	0.00394467	0.00748143	0.00509141	0.0042647	0.00388967	0.00240623	0.00499279	0	0.0030975	0.00654864	0.00227308	0.00290598	0	0.00754278	0.00366897	0.00497388	0	0.00229219	0.000866814	0.00317542	0
Gm19589	0.000270082	0.000420114	0	0.000237846	0.00434478	0.00176895	0.000513482	0.000888608	0.00347248	0.00526086	0.00096168	0.000619033	0.000583855	0.000829366	0	0.00264511	0.00209281	0	0	0	0.000868059	0.00175348	0	0	0	0	0.0042104
Arl4c	0.105325	0.175803	0.8853	0.116861	0.618406	0.160073	0.465778	0.703543	1.12661	0.6003	1.17749	0.674822	0.745274	0.213739	0.668151	0.416004	0.666463	0.685501	0.0796295	1.37702	0.950124	0.74421	0.402477	1.53099	0.495921	0.0806588	0.137172
Platr5	0.000706082	5.05e-05	0	0	0.000132948	0.000148553	0	0	0	0.000414354	0	0	0	0.00040123	0.00029545	0.000817024	0	0	0	0	0	0.000756885	0	0	0	0	0
Sh3bp4	0.120541	0.0396361	0.0332132	0.046782	0.101969	0.148072	0.0502018	0.0679034	0.0227778	0.0610526	0.0348136	0.044284	0.0407745	0.05594	0.0562296	0.0577921	0.0675337	0.0131691	0.116128	0.0923128	0.0259895	0.0962694	0.299267	0.0150007	0.30103	0.188642	0.0876067
Agap1	0.225564	0.0729593	0.0720303	0.0863869	0.184101	0.166955	0.121472	0.0715771	0.0965832	0.0851538	0.0528826	0.084294	0.0605515	0.113099	0.117834	0.11003	0.12213	0.0363651	0.254451	0.201937	0.032027	0.130164	0.251837	0.0824711	0.148095	0.120589	0.0451376
Gbx2	0.00826603	0.0454169	0.0136682	0.0266488	0.012705	0.0107898	0.00559307	0.0203452	0.00920372	0.0232076	0.000294738	0.0236622	0.0348201	0.0390969	0.00555317	0.0184918	0.0196843	0.00316633	0.00205281	0.00964003	0.00273679	0.0115838	0.00203975	0.00231945	0	0.00502039	0
Asb18	0	0	0	0	0	0	0	0.000246884	0	0	0	0	0	0	0	0	0	0	0	0.00105198	0	0	0	0	0	0	0
Iqca	0	0.000365675	0	0.000106413	0	0.000568889	0	0	0	7.72e-05	0	0	0	0	0	0.000517622	0.00119511	0	0	0	0	0	0	0	0	0	0
Ackr3	1.58284	0.0567059	0.128359	0.599865	0.50706	0.481456	1.33976	0.146776	0.0653359	0.203127	0.0120297	0.0721707	0.116914	0.113333	0.293152	0.224255	0.142417	0.0776993	6.11113	0.277421	0.0110756	0.254967	0.797598	0.0142255	0.513821	0.0914285	0.365293
Gm28721	0	0	0	0	0.00128115	0	0	0	0	0	0	0	0	0	0	0	0	0	0	0	0	0	0	0	0	0	0
Gm28723	0.00154047	0	0	0.000862674	0.00120079	0.00276505	0.00133332	0.000146608	0	0.000348135	0	0.000266334	0.00062055	0.00102443	0.000548162	0.000524261	0	0	0.0113251	0	0	0.00152864	0.00589586	0.00175084	0	0	0
Gm28722	0.000932491	0.00016703	0.000360106	0.00145145	0.000212108	0.000655472	0.00281756	0.000230256	0	0.000272897	0	0	0.000342746	0	0	0	0	0	0.00602121	0.000578149	0	0.000658226	0.0017879	0	0	0	0
Cops8	0.734872	0.598578	0.459341	0.548934	0.593729	0.777498	0.502085	0.482311	0.477612	0.840119	0.417297	0.557108	0.550253	0.636799	0.552932	0.924871	0.589754	0.530447	0.641925	0.736956	0.381184	0.5889	0.628622	0.65369	0.741746	0.887614	0.626535
Gm9991	0.000856017	0.00074694	0	0.00182588	0.000322049	0.000102066	0	0.000495405	0	0.000118277	0	0.000739578	0	0.00131923	0.000872245	0.000230993	0.000773171	0	0.00163325	0.000492161	0	0.000910077	0	0	0.00250497	0	0
Col6a3	3.07134	1.79023	0.740285	1.53466	2.25486	0.721926	1.04103	1.0185	0.32644	1.1201	0.0406246	1.05667	0.827353	3.30028	0.672169	1.52699	1.45155	0.49009	1.79925	1.3186	0.0208589	1.45247	0.250315	0.12757	0.254519	1.45492	0.710916
Mlph	0.0120179	0.00168012	0.00712666	0.00616266	0.00419149	0.0120644	0.00595465	0.00388622	0.00210474	0.00205491	0.00499812	0.00360931	0.00266416	0.00633703	0.00651392	0.00656841	0.0054077	0.00112823	0.0117585	0.00870335	0	0.00560169	0.021418	0.00343356	0	0.0101935	0.0789604
Rab17	0	0	0	0	0	0.0004699	0.000475311	0.000195082	0	0.000298164	0	0	0	0	0	0	0.00100381	0	0	0	0.00154631	0	0.0238534	0.00526593	0	0	0
Gm28199	0	0.000115744	0	0	0	0.000429955	0	0.000140066	0	0	0	0	0.000199956	0	0	0	0	0	0	0	0	0	0	0	0	0	0
Lrrfip1	0.343827	0.50094	0.54531	0.492837	0.845768	0.392658	0.423513	0.764045	0.803808	0.791548	0.851577	0.710962	0.88981	0.3523	0.755666	0.621804	0.733698	0.76035	0.340649	0.719484	1.288	0.762261	0.481305	2.07086	0.993533	0.790603	0.434065
Rbm44	0	0.000816511	0.00163166	0.000540793	0.00121382	0.00504794	0.000714675	0.00172507	0.00192559	0.0171624	0.00249046	0.000842602	0.000415079	0.000904322	0.000235224	0.00579892	0.0025402	0.00085808	0	0.032352	0	0.0168916	0	0	0.00175463	0	0
Ramp1	0.11834	0.279017	0.849454	0.337989	0.155897	0.120164	0.497592	0.575367	0.750445	0.14851	1.40589	0.490298	0.397513	0.31156	0.409053	0.315864	0.36303	0.411826	0.220362	0.488268	1.27378	0.331451	0.404051	0.973449	0.108272	0.39585	0.0671819
Ube2f	0.408962	0.583496	0.611579	0.505456	0.69089	0.530389	0.484245	0.712525	0.695791	0.637901	0.796916	0.60955	0.814144	0.484813	0.64129	0.76201	0.646884	0.500518	0.439039	0.440202	1.03119	0.459897	0.654535	0.535598	0.468078	0.566522	0.302549
Gm26683	0.00026662	0	0	0	0	0.000237755	0	0.000301106	0	0	0	0	0	0.000309178	0	0	0	0	0	0	0	0	0	0	0	0	0
Scly	0.176925	0.0864066	0.149386	0.0902086	0.102697	0.0660031	0.133911	0.147642	0.152919	0.126467	0.141096	0.150614	0.128738	0.130448	0.185951	0.139723	0.12861	0.151618	0.103508	0.174136	0.110669	0.196092	0.0875992	0.178625	0.185595	0.34127	0.0765808
Espnl	0	0.000514557	0	0.000173804	0.000594659	0.000339069	0	0.000150227	0	0.000239749	0	0	9.64e-05	0.00107654	0	0	0	0	0	0	0	0.000934685	0	0	0	0	0
Klhl30	0.00112896	0.01096	0.00177907	0.00598212	0.00300249	0.00515546	0.00274047	0.00207212	0.000665853	0.00583424	0.00151169	0.00616389	0.000928868	0.011211	0.000419308	0.00386567	0.0129182	0.00197679	0.000340462	0.00128241	0.00336968	0.0014716	0.00834455	0.1012	0.00119845	0.00121898	0
Erfe	0.000106375	0.00277128	0	0.000426705	0.00276845	0.00238616	0	0.000691097	0.00165903	0.00604615	0.000203648	0.00073353	0.000734476	0.00085411	0	0.00590391	0.000312968	0	0	0.00759153	0	0.000765314	0.012383	0	0	0.00277301	0
Ilkap	0.7853	0.689672	0.550996	0.655089	0.634322	0.687345	0.631211	0.55348	0.556826	0.682628	0.443009	0.623748	0.580562	0.703542	0.57761	0.700509	0.634202	0.544349	0.726412	0.732319	0.544606	0.697188	0.579897	0.707347	0.746856	0.776162	0.716659
Hes6	0.249636	0.294317	0.333966	0.292762	0.251219	0.353581	0.264135	0.291211	0.331658	0.201626	0.319804	0.295788	0.249159	0.299406	0.298974	0.234631	0.3301	0.401867	0.24077	0.179232	0.362664	0.21164	0.409608	0.526865	0.219123	0.316843	0.223734
Per2	0.0302775	0.0189929	0.020044	0.0177287	0.0294327	0.0251437	0.0384594	0.0148095	0.012381	0.0102995	0.0213945	0.0243792	0.0171209	0.0124654	0.0183902	0.0148656	0.0184541	0.0158156	0.0346422	0.0163776	0.0113732	0.0146777	0.0231442	0.015708	0.00987983	0.0141705	0.072654
Traf3ip1	0.0585536	0.0462862	0.0382198	0.0550041	0.0436685	0.0471568	0.0589201	0.042719	0.035521	0.0490339	0.0249273	0.0359658	0.0427771	0.0495241	0.0465314	0.0504869	0.0505697	0.0450778	0.0449862	0.0411536	0.0264073	0.0608303	0.0407104	0.0597075	0.0967905	0.0893195	0.0749244
Asb1	0.0570731	0.0386485	0.0304661	0.0376425	0.047577	0.0388924	0.0349803	0.033404	0.0209198	0.0402095	0.019049	0.0300417	0.0346191	0.0397763	0.0384794	0.0393408	0.0478835	0.0340829	0.0539158	0.0631062	0.0193048	0.0325417	0.0555239	0.0616725	0.0301112	0.0403758	0.0373191
Gm29100	0.00247053	0.000508771	0.00108512	0.00316082	0.00114256	0.000478098	0.00212595	0.000568141	0	0.00079474	0	0.000314759	0.000237276	0.00077812	0	0.00429022	0.00102941	0.000280244	0.00333722	0.000599474	0	0.000847395	0.000680727	0	0	0.00748353	0
Twist2	0.312818	0.111267	0.116714	0.243287	0.213146	0.0699598	0.385883	0.087133	0.049114	0.177156	0.00319455	0.0780408	0.08002	0.167552	0.0572325	0.161495	0.101229	0.0231561	0.332457	0.142948	0.00180909	0.180985	0.0396028	0.0253366	0.0214398	0.0541821	0.253611
Hdac4	0.149492	0.0904742	0.0860913	0.123196	0.105688	0.080038	0.143403	0.0859477	0.0989775	0.0749064	0.0908477	0.118098	0.0863417	0.122749	0.124127	0.0779814	0.135501	0.109962	0.138822	0.127253	0.114314	0.137068	0.107758	0.123307	0.0956682	0.153728	0.291183
Gm26720	0.00168488	0.000777019	0.000756861	0.0012755	0.00040068	0.00141664	0.00252457	0.000179721	0.000643331	0.00122988	0.00369888	0.00261013	0.000435967	0.00237877	0.00094558	0	0.00172073	0.000581368	0.00441145	0.000713129	0.0027487	0.00119183	0.00103045	0	0	0.00916546	0
Ndufa10	1.21774	1.24669	0.961782	1.09735	1.05861	1.44968	0.941165	1.06465	1.08958	1.45162	0.844701	1.07574	1.1066	1.14919	1.00616	1.34049	1.19712	1.0174	1.05221	1.11685	1.04872	1.12463	1.03154	1.37969	1.22157	1.89116	1.13078
Cops9	2.5392	2.94576	2.89366	2.75325	3.63775	3.10374	2.45219	2.91795	3.20436	2.76243	2.78287	3.05156	3.12423	3.32815	2.99968	3.0798	3.15387	2.29343	2.41368	2.56077	2.74646	2.87098	2.75127	2.62612	2.866	3.03021	2.30539
Gpc1	0.0317367	0.0519536	0.00829959	0.030758	0.044761	0.0209872	0.0101728	0.0237844	0.0272311	0.0485633	0.00447394	0.0404786	0.0236137	0.0818326	0.0169036	0.05403	0.0465382	0.0163605	0.0195151	0.0398884	0.0102804	0.027481	0.0330521	0.0722274	0.0157499	0.0382845	0.0270866
Gm29480	0.000240815	8.84e-05	0.00147504	0.00023329	0.000146282	0.000152387	0.000415627	0.000732475	0.000512792	0.000665476	0	0.000474796	0	0	0	0.00035942	0	0.000735874	0	0	0	0	0	0	0	0	0
Ankmy1	0.00109407	0.00132681	0	0.000444079	0.000489785	0.000835866	0.000646779	0.00137281	0	0.00085584	0.0014217	0.00259237	0.00068311	0.00143142	0.000702834	0	0.000631207	0	0	0	0	0	0	0.00258007	0	0.00419717	0
Dusp28	0.0941258	0.0431374	0.0585154	0.0541884	0.0345666	0.0526969	0.064498	0.0948308	0.0581684	0.0370134	0.0394564	0.0468341	0.0431026	0.0620835	0.0674167	0.0559715	0.0522338	0.0794166	0.0788486	0.044186	0.0451853	0.0770305	0.0544031	0.0852525	0.11778	0.076269	0.0843727
5033417F24Rik	0.00958775	0.00401449	0.00391945	0.0029336	0.00294438	0.00117167	0.00171356	0.00452062	0.00241218	0.00151254	0.00114153	0.00421634	0.00359808	0.00867463	0.00443474	0.00501409	0.00520383	0	0.00644968	0.000658765	0.000868059	0.00806091	0.00368258	0.00583169	0.0088623	0.00653957	0.00859767
Rnpepl1	0.38395	0.241784	0.46389	0.290445	0.294034	0.211004	0.373817	0.368238	0.403491	0.194496	0.437418	0.369785	0.311525	0.326959	0.542731	0.30083	0.348058	0.373731	0.354095	0.317023	0.453277	0.400336	0.402037	0.436671	0.659317	0.360654	0.280569
9430060I03Rik	0.0129419	0.00782344	0.0166447	0.0106939	0.0081263	0.00695502	0.0330188	0.0159573	0.0388361	0.00812776	0.0367824	0.0179375	0.0145166	0.0117433	0.014203	0.0173053	0.0110475	0.0213147	0.0203892	0.0192575	0.0496246	0.0157903	0.0147967	0.0240077	0.0352187	0.0106935	0.00925744
Capn10	0.118753	0.0949081	0.0573559	0.0933235	0.0924923	0.0937308	0.0786428	0.0663431	0.0608511	0.0822994	0.0315247	0.0596109	0.0601029	0.102984	0.0622816	0.105752	0.094795	0.0531673	0.091971	0.0952611	0.0429973	0.0746789	0.0791787	0.0535502	0.107709	0.113461	0.185514
Gpr35	0.0212001	0.00373874	0.0305709	0.0216077	0.0996678	0.0170483	0.041036	0.103526	0.0794007	0.0284376	0.108754	0.0435008	0.143051	0.00748685	0.0249027	0.0326863	0.0235762	0.0333604	0.00731705	0.0456548	0.514772	0.042133	0.0390635	0.0374542	0.0532137	0.0191396	0
Kif1a	0.0459271	0.00536646	0.00792447	0.0261151	0.00848398	0.00425113	0.0332955	0.00740499	0.00400818	0.00261268	0.00377983	0.00827189	0.00516339	0.0413519	0.0182926	0.0129295	0.0268642	0.00221092	0.035014	0.00940833	0.0184682	0.0306129	0.00452061	0	0.000907498	0	0.110504
Agxt	0.000378918	0.000979595	0.0012848	0.000562561	0.00202002	0.00043905	0.000506009	0.0012638	0.000149434	0.000837913	0	0.000609834	0.000794369	0.00192261	0	0.0009091	0.000750293	0	0.000659445	0	0	0	0	0	0	0	0
2310007B03Rik	0	8.4e-05	0	0	0	0	0	0	0	0	0	0	0	0	0	0	0.00163016	0	0	0	0	0	0	0	0	0	0
Crocc2	0.00113212	0.000669723	0.00460388	0.000170919	0.00821227	0.00405769	0.0013406	0.00488538	0	0.00167663	0.00193196	0	0.00108272	0.000248779	0	0.00161272	0.00189359	0	0.000502077	0	0	0.00079393	0.000686272	0	0	0	0
Sned1	0.0377258	0.0199228	0.0803031	0.0343726	0.0687403	0.143753	0.154793	0.0649687	0.0394717	0.0199083	0.00946117	0.0226945	0.0467604	0.0313684	0.0113024	0.0181313	0.0259269	0.00947547	0.0729049	0.0213326	0.00262716	0.0150767	0.0350183	0.00713788	0.0118191	0.0922253	0.0854744
Mterf4	0.122054	0.113139	0.127242	0.112309	0.0959169	0.136035	0.10695	0.100303	0.133941	0.0993732	0.105934	0.103214	0.112825	0.108518	0.108678	0.116321	0.126599	0.12069	0.0983242	0.113389	0.0916914	0.0792392	0.166549	0.148012	0.142645	0.147064	0.133517
Gm28535	0.00178314	0.00434752	0.00345565	0.00283549	0.00234014	0.002935	0.000729108	0.00344802	0.00239675	0.000984882	0	0.0017502	0.00210526	0.00231419	0.00180392	0.000692703	0.00278933	0.00228857	0.000616003	0.000356265	0.00196236	0.00189956	0.00282434	0	0	0	0
Pask	0.00457816	0.00608403	0.00290144	0.00485812	0.00667495	0.0110595	0.00337705	0.00342599	0.00807271	0.035147	0.00158959	0.0045233	0.00465444	0.00444647	0.00149026	0.00737092	0.00317212	0.00043728	0.00290156	0.0612286	0.00144792	0.133913	0.00519093	0.00176966	0.00670738	0.0117304	0.00427296
Ppp1r7	0.355657	0.323012	0.300821	0.28843	0.372146	0.512261	0.35484	0.367441	0.338139	0.555614	0.286795	0.343844	0.369048	0.322485	0.373149	0.442251	0.338261	0.299725	0.402285	0.57702	0.358215	0.560742	0.337484	0.358608	0.389073	0.423455	0.362771
Ano7	0.00353111	0.00891106	0.00126824	0.00523668	0.00482695	0.00937588	0.00322124	0.00385043	0.000515893	0.00328822	0.00211968	0.00294787	0.0032118	0.00301096	0.00110941	0.00163329	0.00326221	0.00231516	0.00414018	0.00170118	0	0.00118844	0.00552399	0	0	0.00114625	0
Hdlbp	1.84656	2.33409	0.956381	1.82089	1.93801	1.80936	1.05872	1.31089	0.818761	1.95157	0.479718	1.49233	1.53271	2.16877	0.945835	1.84371	1.61528	0.620927	1.57439	1.05673	0.463997	1.38577	1.43577	0.509064	0.582854	1.20102	1.28504
2023-09-02	0.0476887	0.0393662	0.0216004	0.0442812	0.0546385	0.0396822	0.0243299	0.0276948	0.0219514	0.0450465	0.0111252	0.0558723	0.0332115	0.0475621	0.0261456	0.0445663	0.0333841	0.0368317	0.0374442	0.0318229	0.0251103	0.0417675	0.0285967	0.0171342	0.0370775	0.0277643	0.0416946
Farp2	0.0298029	0.0258736	0.0164783	0.025368	0.0298464	0.0323994	0.0211887	0.0166395	0.0119424	0.0237403	0.00994114	0.0204586	0.022704	0.0295651	0.0108204	0.018097	0.0262106	0.00516588	0.0344019	0.0131642	0.00749756	0.0185634	0.0126665	0.00130885	0.00791482	0.0101095	0.0260278
Stk25	0.969903	0.773629	0.426233	0.729599	0.582638	0.611002	0.550373	0.468085	0.361749	0.530694	0.285659	0.537105	0.474697	0.774102	0.471022	0.688773	0.630216	0.339965	0.850632	0.627492	0.246439	0.572448	0.547618	0.426077	0.859723	0.990881	0.820146
Gm28536	0.000192888	0	0	0	0.00011196	9.64e-05	0.000553075	0.000797449	0.000738074	0	0	0	0	0	0.000537252	0	0.000160664	0	0	0	0	0	0	0	0	0	0
Bok	0.653521	0.447005	0.15812	0.366452	0.661133	1.04155	0.547179	0.2482	0.145215	1.08934	0.0205679	0.322836	0.368469	0.301312	0.231736	0.613616	0.326247	0.0605902	0.660598	0.997988	0.0085989	0.867029	0.944897	0.0850752	0.932305	0.739616	3.31336
Thap4	0.237839	0.207453	0.167371	0.204876	0.182918	0.262335	0.198511	0.152388	0.15419	0.181881	0.137181	0.181196	0.154646	0.240132	0.157684	0.21897	0.234543	0.113914	0.213941	0.174835	0.12426	0.20246	0.277668	0.174412	0.114115	0.210014	0.203372
Gm10550	0.000255515	0.000347299	0	0	0.000154577	5.02e-05	0	0	0	0.00132616	0	0	0	0	0	0	0	0	0.00106376	0	0	0	0.000385123	0	0	0	0
Atg4b	0.349281	0.337636	0.290329	0.301377	0.310942	0.322466	0.284648	0.307551	0.276473	0.313948	0.215748	0.302404	0.296046	0.337333	0.317083	0.370078	0.328483	0.261371	0.304985	0.351047	0.275233	0.32284	0.317315	0.321396	0.232137	0.329766	0.322619
Dtymk	0.985175	0.907773	0.426847	0.847981	0.994536	1.52854	0.65301	0.59767	0.49653	2.04095	0.294429	0.774202	0.720131	0.889292	0.585545	1.43492	0.677083	0.415399	0.801013	2.13483	0.351795	2.11795	0.696371	0.526669	0.644191	0.727762	1.25237
Ing5	0.0859867	0.0664207	0.0825215	0.0845566	0.10182	0.130845	0.114102	0.0693145	0.0684428	0.132971	0.0876589	0.0788711	0.0909276	0.0672001	0.0957585	0.0760411	0.0685668	0.102034	0.0883519	0.0868435	0.0869832	0.133139	0.135975	0.0713323	0.144032	0.0986253	0.168863
D2hgdh	0.0473326	0.050731	0.0531479	0.0654257	0.0388805	0.0586472	0.0550136	0.0604545	0.0437495	0.0311333	0.0518639	0.048363	0.0393846	0.0551457	0.0589409	0.0533554	0.0508231	0.0878586	0.052588	0.0351326	0.0526022	0.0346865	0.0610048	0.0204476	0.0590394	0.0604421	0.126928
Gal3st2	0.00429575	0.00192096	0.000599603	0.00797476	4.31e-05	0.000357663	0.0199975	0.00108064	0	0.000937077	0	0.00120152	0.00120651	0.00176597	0.00205974	0.00143016	0.00170999	0	0.00651695	0.0037849	0	0.00328347	0.0158696	0	0	0	0.063567
Gal3st2b	0.000515067	0	0.00217868	0.00310488	0	6.59e-05	0.0167233	0	0	0	0.000959298	0	0	0.000213537	0.00176471	0.000545383	0.000247502	0	0.0011269	0	0	0.000647006	0.0029462	0	0.00554138	0	0.154476
Gal3st2c	0.000487692	0	0	0	0.000201406	0.000971333	0.000431155	0.000295593	0	0	0	0.000559588	0	0	0	0	0	0	0	0	0	0	0.00339139	0	0	0	0.00562811
Pdcd1	0.000446903	0.000294066	0.00246529	0.00102113	0.00849368	0.0111104	0.0128394	0.023555	0.00367578	0.0241749	0.00986854	0.0093837	0.00558413	0	0.0100604	0.00129187	0.0031903	0.0110181	0	0.00676269	0.0134208	0.0105346	0.0679409	0.152127	0.00116609	0	0.00360027
Fam174a	0.935208	0.655766	1.59789	0.899296	0.769536	0.539993	1.25962	1.0613	1.38589	0.49728	1.58988	1.08003	1.04671	0.889557	1.42848	0.803872	0.997591	0.770649	1.0387	0.879317	1.35659	1.16784	0.682902	0.644022	0.928273	1.08485	1.13126
St8sia4	0.00234135	0.00787174	0.318818	0.0571179	0.113657	0.0368456	0.198305	0.245052	0.327042	0.0977628	0.482779	0.227356	0.218794	0.00952014	0.355147	0.098529	0.127273	0.518159	0.012817	0.200468	0.519073	0.192295	0.240984	0.625607	0.454287	0.113128	0
Gm28901	0.000254769	0	0.000228023	0	0	0.000255383	0.000279152	0	0	0.000367038	0	0	0.000181003	0	0	0	0	0	0	0	0	0	0	0	0	0	0
D1Ertd622e	0.0781532	0.073653	0.350445	0.0846679	0.245804	0.199325	0.236084	0.403433	0.516494	0.192634	0.481342	0.302905	0.441071	0.0616859	0.473269	0.209581	0.210302	0.425521	0.0600692	0.263536	0.615617	0.39214	0.229232	0.407645	0.24001	0.0962866	0.0611245
Ppip5k2	0.0626165	0.0789718	0.083716	0.0713168	0.0820229	0.0846714	0.0718293	0.0839798	0.0821517	0.0704797	0.0877324	0.0914048	0.0848509	0.0631163	0.085175	0.0834488	0.0742764	0.0780208	0.0699382	0.0926351	0.104234	0.0833186	0.0994987	0.0855401	0.025678	0.0520626	0.0554976
Gin1	0.177229	0.125759	0.141215	0.154061	0.112345	0.120307	0.160768	0.125088	0.140789	0.142392	0.132213	0.129536	0.121629	0.133011	0.120792	0.200018	0.153354	0.243372	0.155066	0.208562	0.146905	0.108922	0.148628	0.23888	0.130931	0.220623	0.152942
Pam	6.93085	3.43994	1.32922	6.91044	2.00473	0.952523	2.74492	2.15668	0.68182	1.19171	0.158987	8.34626	1.09353	6.3608	1.45613	3.06554	3.41802	0.770128	6.00465	2.83679	0.0939908	2.79751	1.13133	0.314563	0.971746	2.2916	8.25183
Gm7967	0.000837139	0.000719681	0.00281623	0.000138919	0.000486719	0.00157526	0.00216008	0.00321553	0.00172951	0.00146586	0.000996553	0.000367842	0.00295239	0	0	0.0007836	0.000647272	0.00263952	0.00141781	0	0.00350723	0	0.00353648	0.0191349	0	0	0
Rnf152	0.0234321	0.0794905	0.0119287	0.0767515	0.0356272	0.00299818	0.0160823	0.0365746	0.0244794	0.0129449	0.0036375	0.0406091	0.0182481	0.177035	0.0179277	0.00901293	0.0819763	0.0158318	0.0419313	0.0101125	0.00258231	0.0327852	0.0215365	0.00575458	0.130745	0.0933163	0.0873824
Gm17634	0.0014313	0.018211	0.00144222	0.0124648	0.00467356	0.000901392	0.00126471	0.00675428	0.00247502	0.0020236	0	0.00494819	0.00164999	0.0279455	0	0.00287818	0.0132754	0.00303455	0.00155446	0.000957018	0.00174831	0.000934836	0.00411687	0	0.00218372	0.0187766	0.00400721
Pign	0.0871189	0.0801725	0.0914755	0.0833142	0.0777326	0.0905283	0.0924984	0.087683	0.0794796	0.0732277	0.0750201	0.0744801	0.0822576	0.0823554	0.0689572	0.0822711	0.102427	0.0906508	0.0731116	0.109182	0.0442455	0.0859444	0.0964104	0.0530811	0.0542167	0.0655047	0.0880317
2310035C23Rik	0.171535	0.132659	0.240554	0.169097	0.189129	0.171696	0.221336	0.202257	0.242233	0.14058	0.275723	0.38567	0.20155	0.139438	0.206333	0.179111	0.195766	0.289793	0.159059	0.203327	0.246252	0.172713	0.18875	0.240632	0.0820995	0.256086	0.144437
Tnfrsf11a	0.00221473	0.00423028	0.231713	0.0172303	0.0943425	0.0348226	0.107049	0.161328	0.21664	0.0593602	0.280064	0.151128	0.180956	0.00719117	0.35034	0.0648829	0.0951869	0.0703526	0.00434605	0.15075	0.166218	0.207924	0.141277	0.0986853	0.0772026	0.0241985	0
Gm7160	0.0203986	0.0145212	0.0267686	0.016871	0.0240457	0.0193197	0.0294953	0.0429015	0.0271739	0.022139	0.0186455	0.0206903	0.0320273	0.0200959	0.0361696	0.0304478	0.0275549	0.0230342	0.0188028	0.0199491	0.0212518	0.0167422	0.0301781	0.0469038	0.026866	0.0418102	0.0194307
Zcchc2	0.0368993	0.0292492	0.0684941	0.0302819	0.0648519	0.0438917	0.0576571	0.0982504	0.068113	0.0368393	0.0621549	0.0637923	0.0760073	0.0379191	0.0930075	0.0391939	0.0539602	0.0662125	0.0462422	0.0523953	0.0670342	0.0554926	0.0547545	0.0990079	0.0347508	0.0239087	0.0371792
Phlpp1	0.0678488	0.0433068	0.0428648	0.0487969	0.0526644	0.0268507	0.0734629	0.051302	0.0344657	0.0350339	0.0422077	0.0338367	0.0361922	0.0549853	0.0451839	0.0265235	0.0473654	0.0485927	0.0791257	0.0541424	0.0921086	0.0691797	0.112478	0.0344948	0.224002	0.0760222	0.0419919
A530053M12Rik	0.00275458	0.00202702	0.000448623	0.000690361	0.000688229	0.00127095	0	0.000653242	0.000364776	0.00104233	0	0.00119211	0.000499914	0.00191081	0.000423646	0.0014174	0.000686082	0	0.000348247	0.00342095	0.0042079	0.00357391	0	0	0	0	0
Bcl2	0.466306	0.121838	0.240525	0.158992	0.166782	0.0792567	0.380938	0.255833	0.258062	0.30489	0.354326	0.424389	0.239227	0.234921	0.436383	0.243745	0.243754	1.65647	0.256955	0.371973	0.421703	0.424979	0.0899754	4.87843	0.54869	0.34169	0.263091
Kdsr	0.212952	0.166542	0.132129	0.200964	0.150839	0.134133	0.185487	0.132419	0.104379	0.103885	0.0966123	0.173431	0.0997713	0.191862	0.144065	0.1805	0.246656	0.145187	0.246073	0.122294	0.0825824	0.131499	0.218983	0.151785	0.280799	0.252042	0.27368
Vps4b	0.535947	0.480553	0.661668	0.483857	0.692073	0.634103	0.567961	0.613397	0.731187	0.542835	0.683274	0.649219	0.619208	0.480312	0.676466	0.633084	0.59532	0.597127	0.48991	0.579509	0.720774	0.637357	0.656562	0.851247	0.528106	0.681926	0.513226
Serpinb5	0.00258152	0.00462674	0.00144298	0.00149253	0.0163012	0.0925163	0.000862063	0.00139992	0	0.00752689	0.00154113	0.00161759	0.000639108	0.000659867	0	0.00116441	0.00143667	0.0101974	0	0.00220897	0	0.00125236	0.164256	0.000926937	0	0	0.00519764
Serpinb11	0.000502849	0.000235773	0.000174194	0.000978101	0.000693875	0.0279892	0.0011817	0.000518452	0	8.16e-05	0	0	0.000382964	0	0	0.000710985	0	0	0	0	0	0	0.00581598	0	0	0	0.00679114
Serpinb7	0	8.01e-05	0.00509511	0	0.000192996	0.00296721	0.00361453	0	0.000729669	0	0.00320155	0.00155072	0	0	0.000874944	0.00184048	0.00272305	0.0150921	0.00316468	0.00140415	0.00503835	0.0016798	0	0	0	0	0
Serpinb2	0.0561912	0.0828554	0.00633753	0.0368222	1.33647	1.96327	0.0548365	0.0756447	0.0294788	1.23546	0.00700354	0.0875468	0.618322	0.0201975	0.0138875	0.151683	0.0456216	0.00681314	0.0556218	0.0315449	0.0117231	0.0268655	0.36321	0.00209005	0.00672104	0.0134316	0.0439723
Serpinb8	0.0117851	0.0186605	0.184643	0.0298504	0.133247	0.109164	0.154873	0.108875	0.16961	0.062743	0.254286	0.141939	0.184211	0.0124595	0.424399	0.166429	0.12032	0.0535164	0.0684314	0.307663	0.076162	0.167948	0.11315	0.0507975	0.0180764	0.0172346	0.0378487
D830032E09Rik	0	0.000159983	0	0	0.000168736	0.000259863	0	0	0	0	0.000736425	0.000355118	0.000572947	0	0	0.000584041	0	0	0	0	0	0	0.000660935	0	0	0	0
Cdh19	0.109261	0.0224645	0.0202989	0.0368649	0.0120552	0.00226992	0.0540762	0.0160964	0.00572816	0.00360885	0.00830298	0.0182682	0.00866825	0.0532473	0.00896659	0.0468064	0.0239085	0.0079628	0.0592546	0.0521582	0	0.0383787	0.0010938	0	0	0.00460089	0.0923645
Gm29088	0	8.27e-05	0	0	0.000364032	0.00026649	0	0	0	9.62e-05	0	0.000332685	0.000220933	0	0	0	0	0	0	0	0	0	0	0	0	0	0.00427296
Dsel	0.36186	0.233234	0.0879916	0.256999	0.17257	0.122813	0.197719	0.121477	0.0538748	0.101467	0.0207165	0.133331	0.100921	0.32404	0.0918979	0.15447	0.17717	0.0554795	0.379996	0.149311	0.0101646	0.185946	0.0959682	0.00836107	0.0933478	0.15028	0.272002
Cntnap5a	0	0	0	0	0	0.000138418	0	0	0	0.000311925	0	0	0.000462307	0	0	0	0.000867504	0	0	0	0	0	0	0	0	0	0
Tsn	1.67473	1.84664	1.16694	1.67008	1.59669	1.86336	1.39175	1.36895	1.10937	2.16219	0.948097	1.55057	1.46585	1.76338	1.30486	1.85047	1.54873	1.2437	1.57925	1.80567	1.09302	1.95036	1.45853	1.35283	1.30363	1.35501	2.02644
Nifk	0.36793	0.303212	0.228562	0.275446	0.347721	0.42723	0.258372	0.251675	0.256217	0.5081	0.227292	0.306954	0.367676	0.280624	0.346182	0.421455	0.314709	0.360492	0.264467	0.285407	0.273187	0.392614	0.310092	0.374762	0.369621	0.399494	0.293649
Gm28867	0.000174697	0.00039845	0	0	0.000190206	0.000190113	0.000222702	0.000604209	0	0	0	0	0	0.000399889	0	0.000165649	0	0	0	0	0	0.000458379	0.000724965	0	0	0	0
Clasp1	0.137253	0.192513	0.10828	0.175749	0.187482	0.123989	0.136654	0.127597	0.0969993	0.126238	0.0810462	0.133358	0.111468	0.18794	0.132601	0.114863	0.173726	0.207975	0.224177	0.168802	0.0923401	0.130869	0.130353	0.11715	0.316811	0.180071	0.195112
2900060B14Rik	0.0370528	0.0403369	0.0243442	0.039639	0.0253837	0.0235417	0.0304792	0.0345198	0.0224292	0.0301344	0.0375466	0.038715	0.0333436	0.0330595	0.0316352	0.0379776	0.0471951	0.0811209	0.0405448	0.0359813	0.0424815	0.0313628	0.0205083	0.061863	0.0405402	0.0716402	0.0542543
Tfcp2l1	0.000335049	0.000445983	0	0.000434435	0.00174206	0.0240637	0.000847748	0.000716356	0.000258136	0.000720485	0	0.000423487	0	0.000237172	0	0.000661649	0.000366142	0	0	0.00101943	0	0	0.106956	0	0	0.00121572	0
Gli2	0.111955	0.0587065	0.0305537	0.0865005	0.0348923	0.022879	0.0619833	0.0248451	0.0148365	0.025214	0.00201134	0.0498661	0.016189	0.115481	0.0326774	0.104049	0.0563736	0.0152052	0.0652113	0.066245	0	0.0609954	0.044197	0.0013738	0.0070815	0.0342125	0.0691622
Gm26831	0.000513022	0.000551706	0.000229952	0.000844711	0.000404956	0	0	0.000138326	0.000383715	0.000517278	0	0.000282081	0.00119557	0.00115811	0	0.00228016	0.00108068	0.000222357	0	0.000490898	0	0	0.00164504	0	0	0	0
Gm29455	0	0.000427935	0.000803613	0.000495051	0	0	0	0.000194768	0	9.89e-05	0	0	0	0.000481138	0	0	0	0.000390422	0	0	0.000629136	0	0	0	0	0	0
Inhbb	0.0900698	0.0424386	0.0173033	0.0347421	0.0890346	0.018662	0.0499144	0.0327472	0.00335492	0.0816404	0.0024576	0.024983	0.0347664	0.0264545	0.0157215	0.0368181	0.127481	0.0111475	0.153462	0.0146844	0.000926581	0.00852375	0.0230777	0.00660668	0.0115471	0.00242514	0.0787118
Ralb	0.414515	0.495085	0.586127	0.386771	0.615131	0.464449	0.457323	0.557608	0.650487	0.475359	0.689713	0.606537	0.635697	0.455331	0.730292	0.563224	0.526456	0.261648	0.384012	0.480066	0.683119	0.609262	0.400617	0.216475	1.4381	1.19414	0.293454
Gm27184	0.000993263	0.00197874	0.00393083	0.00175072	0.00256045	0.00122234	0.00482499	0.00377971	0.00634751	0.00230081	0.00192362	0.00141935	0.00369365	0.00338253	0.00311667	0.00258721	0.00183883	0.002309	0	0.00131971	0.00260169	0.00165331	0.00224576	0.0149666	0	0.000769593	0
Tmem185b	0.195604	0.190081	0.183321	0.17402	0.225443	0.177404	0.205321	0.226919	0.212769	0.179822	0.252023	0.220962	0.263639	0.200414	0.181962	0.218874	0.212532	0.154205	0.17077	0.188939	0.413419	0.209058	0.216166	0.183231	0.25003	0.277696	0.191086
3830432H09Rik	0	0.00286718	0.000134472	0.0012109	0	0	0	0.000140579	0	0	0	0.000311955	0	0.000485065	0	0	0.000599734	0	0	0	0	0.000541363	0.000419272	0	0	0	0
Epb41l5	0.0196658	0.0171154	0.0109254	0.0160664	0.00703971	0.0253329	0.0305159	0.0104886	0.00457428	0.00612434	0.00157056	0.00653914	0.0068304	0.0138471	0.0105727	0.00722447	0.0134267	0.00466339	0.0357066	0.00807472	0.00150163	0.0100259	0.0462124	0.00823555	0.0117997	0.0169499	0.0276572
Ptpn4	0.0190392	0.0148473	0.0254774	0.0192852	0.0175551	0.0284246	0.024268	0.0232064	0.017488	0.0284557	0.0123604	0.0227817	0.016563	0.0104604	0.0206142	0.0148069	0.0250548	0.0391886	0.0186864	0.0279025	0.055983	0.0265726	0.0256045	0.181153	0.0313977	0.0192468	0.08576
Tmem177	0.0526572	0.0468366	0.0553729	0.060768	0.0415454	0.0682147	0.0681048	0.0488214	0.0502492	0.0650646	0.0469327	0.050458	0.0509072	0.0398123	0.0613124	0.0575763	0.0520327	0.0780446	0.0736219	0.0799118	0.049733	0.0733192	0.100158	0.073715	0.0569487	0.0757469	0.0851122
Cfap221	0	0	0	0	0	0.000529964	0	0	0	0	0	0	0	0	0	0	0	0	0	0	0	0	0	0	0	0	0.00679114
Sctr	0	0	0.00129848	0	0.00137224	0.000216939	0	0.00104894	0.000221085	0	0.000565378	0.00078247	0.000994987	0.000410645	0	0.00190931	0.00115817	0.00283678	0.00107426	0.000837382	0.00141716	0.00130336	0	0	0	0	0
Tmem37	0.0217281	0.0508177	1.48487	0.0897828	0.651935	0.540277	0.769495	0.748415	1.29804	0.241399	1.43418	0.860616	0.77579	0.0368597	2.35516	0.399235	0.883516	0.432437	0.0375385	0.739606	0.363484	0.914277	0.404149	0.665292	0.23226	0.148523	0.0728757
Dbi	5.69273	4.81608	4.59036	5.67913	7.43667	8.04677	6.10312	4.75984	4.92791	5.56045	4.49863	5.05733	5.61532	4.74784	5.68404	6.54297	4.66167	2.37425	6.10365	5.08031	3.76612	5.51263	9.25557	2.81077	3.68182	4.05026	30.9951
3110009E18Rik	0.13879	0.0978433	0.0721731	0.105259	0.101734	0.11628	0.126925	0.0964349	0.072362	0.107812	0.0752621	0.0834923	0.083241	0.0862098	0.100863	0.104979	0.073677	0.127491	0.129992	0.0912425	0.0758673	0.0742476	0.13492	0.211804	0.031035	0.12632	0.113549
Steap3	0.802267	0.391103	0.36691	0.633138	0.34345	0.0961699	0.663587	0.35314	0.182651	0.155912	0.107848	0.277948	0.300463	0.456193	0.265922	0.442862	0.320608	0.100315	0.995987	0.31339	0.054752	0.242386	0.0796043	0.0632705	0.0521006	0.0746512	0.391013
C1ql2	0	9.97e-05	0	0.000134516	0.00042407	0	0.00178733	0.000172534	0	0	0	0	0	0	0	0	0	0	0.00137986	0	0	0	0	0	0	0	0
En1	0.00268775	0.0264889	0.00137524	0.0125234	0.0494284	0.0265799	0.00240871	0.0137465	0.00251098	0.038557	0.000163259	0.010698	0.0200491	0.00102651	0.000865507	0.0161541	0.0107123	0.00758672	0.00324167	0.0021428	0	0.000650375	0.00433936	0	0	0.00119914	0
Gm29346	0	0.00118989	0.000190276	0.000857518	0.00173226	0.00774238	0.000521139	0	0.00346464	0.00251234	0	0.000435018	0.000410107	0	0	0.000482427	0.000312267	0	0	0	0.000992458	0	0.000749126	0	0	0.00404695	0
Gm29348	0	0.000666154	0	0.00196482	0	0	0.000305978	0.00049297	0	0	0	0.000248123	0.000664883	0	0.000539546	0	0	0	0	0	0	0	0	0	0	0.00121155	0
Insig2	0.874558	0.429715	0.426231	0.591409	0.564977	0.641176	0.709566	0.391076	0.287263	0.350524	0.295454	0.399714	0.336981	0.413627	0.469163	0.529108	0.534397	0.350276	0.904707	0.600682	0.2463	0.480768	0.815351	0.448723	0.494178	0.795272	1.25563
2210011K15Rik	0	0.000621211	0	0.00107579	0.00145409	0.0021381	0	0.000240122	0	0.0012066	0	0.000225715	0.000585398	0	0	0.0020907	0.00236059	0	0.000505121	0	0	0.000566252	0.00618766	0	0	0	0
Ccdc93	0.0874315	0.0849	0.126152	0.0891857	0.103592	0.0877826	0.0997502	0.0955779	0.113068	0.0754627	0.10048	0.107794	0.110585	0.095558	0.155623	0.0777647	0.105845	0.108045	0.0822727	0.0828818	0.080082	0.0909847	0.0996144	0.0926126	0.118156	0.106107	0.0514052
Htr5b	0.000319468	0	0	0	0.000256082	0.00262347	0	0	0	0.000277634	0	0	0	0.00144469	0	0	0.000297923	0	0	0.00038523	0	0	0	0	0	0	0
Ddx18	0.523117	0.457706	0.400939	0.436663	0.5759	0.630727	0.432941	0.431492	0.489719	0.85112	0.464945	0.531666	0.567073	0.434045	0.467621	0.559259	0.498816	0.694858	0.422446	0.42499	0.513548	0.641442	0.620465	0.694734	0.812396	0.635372	0.511463
Dpp10	0.000188656	9.92e-05	0.000498517	0.000229049	0.0001168	0.000687963	0.00116873	0.00244939	0.000573577	0.000347329	0.00210139	0.00128389	0.000747654	0	0	0.00057928	0	0	0	0.000805139	0.00150121	0.00192132	0.0176845	0	0	0	0
1700121L03Rik	0	0	0	9.8e-05	0	0.00043966	0	0	0	0.00062836	0	0	0	0	0	0	0	0	0	0	0	0	0	0	0	0	0
Actr3	1.71012	2.46095	3.82768	2.00689	3.70112	2.18873	2.88628	5.04096	5.17972	4.05456	6.76776	4.23611	4.80121	2.10174	4.80935	4.3114	2.70531	4.64819	1.97323	4.68037	7.48359	4.73226	2.66133	6.4475	2.88445	2.35292	1.17687
Slc35f5	0.4648	0.452411	0.337518	0.50641	0.303154	0.291599	0.326496	0.330371	0.248832	0.235199	0.207758	0.341946	0.307946	0.470517	0.300527	0.351068	0.409024	0.149918	0.480399	0.26951	0.162857	0.296685	0.343683	0.0998462	0.117299	0.27439	0.382761
Gpr39	0.0872461	0.186555	0.0652553	0.234771	0.193256	0.49305	0.1215	0.105467	0.0273692	0.181247	0.00551239	0.109572	0.131861	0.230741	0.0354692	0.0829074	0.152395	0.0240441	0.0691174	0.0378829	0.0146443	0.044376	0.365868	0.0109015	0.00356458	0.0268654	0.0733172
Lypd1	0.0148528	0.0243917	0.0350405	0.0584376	0.00949562	0.020194	0.0994032	0.0301373	0.00454743	0.00895772	0.000992265	0.0157375	0.00782752	0.0278805	0.00938011	0.00747197	0.0169474	0.00473241	0.0279505	0.0103519	0	0.00779449	0.0559901	0.00136129	0.00258034	0.00549933	0.00417867
Nckap5	0.00896788	0.00450809	0.00571716	0.00924833	0.00414831	0.0223749	0.0133875	0.00428	0.000596461	0.00116975	0.000490415	0.00124519	0.00109399	0.00491431	0.0127934	0.00202296	0.00539771	0.0025007	0.0189358	0.000604467	0	0	0.0245952	0	0.00513284	0.0409943	0.0329444
Mgat5	0.0735972	0.0845006	0.160812	0.0868003	0.132167	0.0586669	0.116038	0.141382	0.186181	0.0904426	0.163578	0.141987	0.137284	0.122345	0.137529	0.0722168	0.13387	0.102153	0.0861106	0.148589	0.0869762	0.154386	0.0867759	0.216287	0.130475	0.109317	0.119223
Tmem163	0.000271324	0	0.0016214	0.000181347	0.000739619	0.00438598	0.00421169	0.0167581	0.00118003	0.012924	0.00164689	0.00177734	0.00224361	0.00192142	0.00579101	0.00567675	0.0002685	0.181199	0.00370216	0.000977147	0.00495217	0.000382859	0.0214782	0.129832	0	0	0
Acmsd	0	0	0	0	0	0	0	0	0	0	0	0	0	0	0	0	0	0	0.00080593	0	0	0	0	0	0	0	0
2900009J06Rik	0.0152957	0.0152262	0.00743153	0.0181277	0.00781745	0.0175482	0.0102628	0.00958298	0.00805312	0.0119141	0.000275107	0.00821503	0.00714185	0.0173075	0.00394242	0.0276051	0.014059	0.00299988	0.0132524	0.0134967	0.00064677	0.0048015	0.0150563	0	0.00102506	0.0120754	0.0176635
Ccnt2	0.457912	0.327356	0.466713	0.418888	0.303235	0.259508	0.499332	0.398284	0.383163	0.268875	0.508618	0.415505	0.365504	0.343905	0.475597	0.404576	0.432007	0.67233	0.494602	0.359014	0.641774	0.402615	0.420048	0.668645	0.558907	0.573591	0.518857
Map3k19	0	9.72e-05	0.000214252	0.000177912	0.000497212	0.000241152	0	0.00163172	0	0.000350724	0	0	0.000307728	0	0	0	0.00702355	0.00416084	0.00145799	0	0	0	0	0	0	0	0
Rab3gap1	0.1656	0.159863	0.175138	0.163079	0.16989	0.202846	0.159075	0.157468	0.160654	0.147633	0.14894	0.180369	0.173018	0.147844	0.193942	0.170619	0.186434	0.269262	0.155102	0.14884	0.144914	0.159335	0.189224	0.225989	0.160497	0.174821	0.271387
Zranb3	0.0129016	0.014602	0.0256391	0.0155374	0.0288525	0.0203571	0.0243547	0.0245743	0.0249924	0.0515609	0.0177046	0.0212674	0.0281772	0.0125971	0.0205854	0.0234089	0.0180468	0.019931	0.0127257	0.064693	0.0064816	0.0662712	0.00552071	0.0182179	0.0118767	0	0.0430683
Gm28800	0.000118903	0.00260741	0	0.00166762	0.00420648	0.00138677	0.00142794	0.00228032	0.000372405	0.00141354	0	0.00175801	0.00238217	0.00139116	0	0.000122525	0.00097732	0.00101859	0.00326835	0	0	0.000957731	0	0	0	0.00084203	0.00410304
R3hdm1	0.441298	0.547365	0.38998	0.487143	0.4502	0.383444	0.4231	0.413942	0.359914	0.466402	0.30791	0.511798	0.414664	0.573584	0.430511	0.548402	0.496239	0.579442	0.464665	0.475427	0.384015	0.502131	0.329557	0.519409	0.512332	0.671656	0.684955
Ubxn4	0.932618	1.30573	0.826856	1.06325	1.29333	1.5616	0.857019	1.04317	0.874587	1.27779	0.724047	1.04528	1.17484	1.24819	0.871705	1.19685	1.28863	0.85556	0.966876	0.87476	0.810498	0.828048	1.6661	1.1874	1.14521	1.0931	0.873499
Lct	0.000215437	0	0.000692091	0.000243205	0.000245039	0.00113141	0	0.000182752	0	0.000538753	0	0	0.00011323	0	0	0	0	0	0	0	0	0.00171182	0	0	0	0	0
Mcm6	0.273037	0.28044	0.197929	0.237883	0.505981	0.7699	0.234851	0.411782	0.299322	1.34705	0.259145	0.389589	0.343169	0.318719	0.454061	0.248162	0.247663	0.33249	0.311254	0.901665	0.30943	3.1019	0.398775	0.70797	0.756577	0.35332	0.313673
Dars	0.614598	0.622252	0.468538	0.559387	0.644213	0.89663	0.480802	0.540319	0.511036	0.898151	0.445199	0.569753	0.607381	0.61026	0.508721	0.754205	0.546979	0.49658	0.572061	0.611455	0.480248	0.794413	0.617272	0.660426	0.690257	0.81959	0.520269
Cxcr4	0.0146302	0.0156509	0.347767	0.0178263	0.105142	0.0249963	0.178591	0.182781	0.853432	0.057343	0.315462	0.220041	0.159687	0.0143358	0.124611	0.0466168	0.174563	0.410634	0.0404664	0.128745	0.212878	0.103009	0.0831788	0.323135	0.192548	0.0383845	0.0946968
Thsd7b	0.00335289	0.00142933	0.00230838	0.0238447	0.000224944	0.00252259	0.0177829	0.000638935	0	0.000116966	0	0.00034888	0.000186342	0.000615931	0	0.00196138	0.00353905	0.000516392	0.0120911	0	0	0	0.00335168	0.00401061	0	0	0.00267677
Cd55b	0	0.0001723	0	0.000607212	8.8e-05	0.000389423	0.000567348	0	0	0	0.000214654	0	0	0	0	0	0	0.0014719	0.00104137	0	0	0	0	0	0	0	0
Gm15675	0.0347255	0.0179222	0.0219429	0.0633845	0.0158662	0.0374166	0.0426975	0.0149763	0.00395673	0.00632452	0.00439055	0.0244716	0.00804478	0.0142742	0.0228969	0.0107288	0.020286	0.105602	0.143353	0.011177	0.00163585	0.0116702	0.0286933	0.0252679	0.00907138	0.0158332	0.00801821
Cd55	1.36518	0.362398	0.395644	1.43564	0.446301	1.31208	0.814779	0.345719	0.107437	0.160177	0.0461462	0.26515	0.202695	0.321965	0.378663	0.380549	0.367267	1.77417	4.94816	0.406755	0.0347448	0.375428	2.06029	0.241495	0.187593	0.0397692	0.185983
Gm16083	0.00311852	0.000196945	0.00114801	0.00237983	0.000212497	0.00133242	0.00295987	0.000544712	0.000721754	0.00012547	0.00033874	0	0.000416478	0.000797641	0	0	0.000443215	0.00960303	0.00250249	0.000696295	0	0.000875699	0.000634583	0.00911921	0	0	0.00504564
C4bp	0	0	0	0.000186147	0	0.0004284	0	0	0	5.17e-05	0	0	0	0	0	0	0	0	0	0	0	0	0	0	0	0	0
Gm29427	0.000893085	0.000358435	0	0.00041217	6.6e-05	0.000647403	0.00069052	0.000182578	0.000230912	0	0	0.000245308	0.000752551	0	0	0.000724388	0.000701471	0	0	0.000251368	0	0.00112315	0	0	0	0	0
Pfkfb2	0.014234	0.0143703	0.0181042	0.0190976	0.0146083	0.0135593	0.0176648	0.00934522	0.0107003	0.00956398	0.0146775	0.0151337	0.00783176	0.0120792	0.010393	0.00615422	0.0179202	0.0119208	0.0115865	0.00596563	0.014141	0.0118613	0.018181	0.011751	0.0169016	0.018359	0.00833683
Yod1	0.156172	0.117504	0.0983198	0.142728	0.0984698	0.0867906	0.148437	0.0945038	0.0763294	0.0862724	0.0651307	0.132124	0.0906101	0.106267	0.117268	0.130049	0.106392	0.103606	0.168001	0.0964447	0.0818569	0.0933309	0.0742956	0.0525675	0.179811	0.184961	0.180577
AA986860	0.00712691	0.00662318	0.00223991	0.00935607	0.00590169	0.00863645	0.00445865	0.0056231	0.00323939	0.00291687	0.00532613	0.00482191	0.00317309	0.00535893	0.00486658	0.00882168	0.00612775	0.00119765	0.00791825	0.00535532	0	0.00315179	0.0107319	0.00038884	0.0275324	0	0.0183683
Gm28857	0.000385165	0.00110914	0.000404649	0.000143087	0.00079751	0.00295145	0.000378113	0.00034241	0.000491586	0.000368352	0	0.000310561	0.00128608	0.000245748	0	0	0.000351842	0	0	0	0	0	0.00354004	0	0.013919	0	0
Fcmr	0.000545221	0.00462477	0.028798	0.0073343	0.00797178	0.00683503	0.0299166	0.0332729	0.025638	0.0460948	0.0418693	0.0446519	0.0245458	0.0176449	0.0557699	0.0139698	0.0115105	4.54857	0.312881	0.00833566	0.0484412	0.0197692	0.00195539	0.0349143	0.0811324	0.0146884	0
Il19	0	0	0	0	0.00014648	0.0022836	0	0	0	0	0	0	0	0	0	0	0.000198967	0	0	0	0	0.00117471	0	0	0	0	0.00442644
Il10	0	0.000641329	0.0415233	0.0028278	0.0080867	0.00346024	0.043881	0.0398205	0.0304991	0.00613765	0.0225342	0.0180257	0.0596049	0	0.0318699	0.00984995	0.00334484	0.0152022	0.00117609	0.0189636	0.0134583	0.0105483	0.00679803	0.00477591	0.00151362	0	0
Mapkapk2	0.192862	0.204803	0.46576	0.179205	0.43781	0.224077	0.331086	0.427549	0.491122	0.288946	0.525882	0.392349	0.479235	0.195308	0.638233	0.348467	0.32772	0.299685	0.184948	0.391349	0.44188	0.449744	0.291839	0.258442	0.264733	0.185951	0.162904
Dyrk3	0.00208748	0.00306982	0.00611002	0.00714338	0.0181362	0.0226209	0.0105015	0.0179354	0.0148952	0.0154491	0.0093893	0.00599373	0.0117409	0.0036815	0.00807341	0.0128062	0.0228006	0.0161605	0.00607162	0.0134284	0.0599183	0.00815028	0.0485346	0.00953258	0	0	0.0133799
Eif2d	0.283077	0.29296	0.150323	0.30109	0.211836	0.280114	0.195273	0.209709	0.155109	0.259699	0.117723	0.206729	0.19884	0.322226	0.163185	0.209615	0.273892	0.232712	0.288147	0.229061	0.168953	0.235695	0.302696	0.279858	0.273025	0.21026	0.340989
Rassf5	0.0400386	0.0476032	0.264441	0.0699586	0.186162	0.0529312	0.182244	0.263977	0.313706	0.11413	0.4852	0.273665	0.277218	0.061415	0.309247	0.162345	0.156085	0.45411	0.05193	0.186917	0.646545	0.209342	0.0635719	0.888055	0.0453945	0.0565541	0.0298384
Ikbke	0.0365835	0.0480897	0.0619488	0.0476901	0.109662	0.0791705	0.0602436	0.0836909	0.0767171	0.0495326	0.0342098	0.0511512	0.119117	0.0454841	0.0444719	0.0354569	0.0495195	0.0665043	0.0507443	0.0262274	0.0242195	0.0519119	0.0681964	0.108576	0.0184915	0.031119	0.0357733
Gm28913	0.00336188	0.000854557	0.00134837	0.00165953	0.00237953	0.00170188	0.00138137	0.00086948	0.000374082	0.000859419	0.000457276	0.00131341	0.000645906	0.00156423	0.00185358	0.000309186	0.00225638	0	0.00520844	0	0	0.00119179	0.0041256	0	0	0	0
Srgap2	0.208784	0.226256	0.486897	0.208089	0.257913	0.210198	0.316466	0.398718	0.332522	0.187043	0.403476	0.334402	0.341992	0.250566	0.49119	0.212835	0.367548	0.171747	0.225242	0.3333	0.287483	0.358888	0.318713	0.291717	0.509925	0.211415	0.0862841
Fam72a	0.0317295	0.0278196	0.0325693	0.024758	0.0306476	0.0459488	0.033467	0.0403273	0.0214357	0.0702827	0.0320769	0.0284436	0.0367709	0.0255502	0.054299	0.0474435	0.0314972	0.0182438	0.0163553	0.0666533	0.0106192	0.0522691	0.0253519	0.00665144	0.0370636	0.0246485	0.0525908
Ctse	0	0	0.0150127	0.00168611	0.00250665	0.000861186	0.0103502	0.012552	0.0165056	0.00300892	0.0347149	0.00421285	0.00468502	0	0.0146891	0.00120722	0.00399717	0.0264922	0	0.00480693	0.0174737	0.00212151	0.00128555	0.0386063	0.00184736	0	0
Rab7b	0.429682	0.192995	0.636806	0.410372	0.585823	0.3617	0.586142	0.69587	0.902196	0.305724	1.01513	0.538192	0.70028	0.270495	0.805409	0.45474	0.4991	0.206604	0.634624	0.637503	0.372234	0.648176	0.391827	0.186261	0.100183	0.19222	0.249236
Pm20d1	0.000192277	0.000769705	0.00180991	0.00239787	0.000978582	0.000789675	0.000873571	0.00106731	0.000612983	0.000277654	0.000827853	0.00342316	0.0023547	0.000741955	0.00104407	0.000429114	0.00838477	0.000973005	0.000380146	0.00106335	0	0	0	0	0	0.00244054	0.0124708
Slc41a1	0.113352	0.11568	0.0790055	0.146403	0.0767276	0.0485827	0.0812452	0.0799652	0.0445547	0.0529711	0.0400227	0.0984804	0.0683747	0.172081	0.0722312	0.101563	0.113379	0.0665498	0.0963361	0.0784365	0.0609563	0.0828839	0.0953767	0.0278425	0.097828	0.080818	0.207402
Rab29	0.188025	0.296263	0.322519	0.448897	0.192593	0.12996	0.23089	0.393369	0.281529	0.197612	0.274704	0.313781	0.30021	0.229916	0.285664	0.200672	0.200883	0.176243	0.193965	0.235088	0.280553	0.211537	0.142824	0.271743	0.287645	0.234353	0.204428
Nucks1	0.873691	0.808749	0.652012	0.801896	1.05477	1.0398	0.735653	0.721512	0.651486	2.21662	0.519003	0.865989	0.799325	0.768354	0.816578	2.94927	0.983982	0.972688	0.874791	3.73925	0.645838	1.43575	0.802509	0.767859	1.09147	1.27934	1.01059
Slc45a3	0.0236028	0.0507842	0.0247202	0.0876115	0.0329403	0.0665223	0.0432849	0.030737	0.00608286	0.0292792	0.000432888	0.0289906	0.0267762	0.031484	0.0185748	0.0270858	0.0367356	0.00586596	0.0202304	0.00234781	0.00189163	0.00644069	0.0527663	0.00699789	0.0198996	0.152386	0.0920753
Elk4	0.278367	0.213083	0.172252	0.227394	0.243063	0.162517	0.216008	0.181883	0.126015	0.176114	0.122154	0.209354	0.166926	0.275059	0.176193	0.19938	0.216889	0.30455	0.274825	0.202287	0.0891892	0.188736	0.197062	0.336168	0.419296	0.23457	0.194766
Mfsd4a	0.0317947	0.0228484	0.0143393	0.0246398	0.0210165	0.0157035	0.0183281	0.0180464	0.0113284	0.0225362	0.010241	0.0193415	0.0174005	0.0316667	0.0134963	0.0219502	0.0241349	0.0742195	0.0284481	0.0258699	0.0126896	0.0259543	0.0163585	0.0694724	0.0743558	0.0382605	0.0237788
Cdk18	0.0199329	0.00885091	0.0525074	0.00999261	0.0392394	0.011163	0.0162632	0.0285193	0.083784	0.0226846	0.0598493	0.0377461	0.0417064	0.0086566	0.0341019	0.0276329	0.0288283	0.0228593	0.00347448	0.0359872	0.0252907	0.0502647	0.0121877	0.0202378	0.0288354	0.0388125	0.0145626
Gm29629	0.000298549	0	0	0	0	0.000116674	0	0	0	0	0	0	0	0	0	0	0	0	0	0	0	0	0	0	0	0	0
Lemd1	0	0.000191661	0	0	0.000323874	7.96e-05	0	0	0	7.72e-05	0	0	0	0	0	0	0.000344969	0	0	0	0	0	0.000397276	0	0	0	0
Klhdc8a	0.0195542	0.0144198	0.00245365	0.00787345	0.0233543	0.0784489	0.00429162	0.00778902	0.00529745	0.013547	0.00136316	0.0116213	0.00724225	0.0224294	0.00804882	0.0221515	0.012579	0.00117682	0.0269985	0.0158859	0	0.0131266	0.201117	0.000968239	0.00109708	0.00887611	0.0119323
Nuak2	0.159313	0.0744241	0.186429	0.0665568	0.162061	0.0482083	0.159438	0.195746	0.264146	0.0897225	0.261481	0.170972	0.185111	0.0931932	0.194112	0.132507	0.181639	0.305445	0.256555	0.167022	0.404775	0.201516	0.233058	0.0821509	0.115435	0.0776857	0.00403795
Tmcc2	0.0534476	0.0291702	0.0241423	0.0261792	0.0376279	0.0134409	0.0373794	0.0215182	0.0175477	0.030149	0.0208001	0.0337794	0.0271657	0.0423739	0.0401938	0.0270844	0.0343236	0.00931216	0.0607299	0.0474218	0.0241782	0.0524518	0.0111927	0.0300294	0.0393891	0.047552	0.0908891
Dstyk	0.15809	0.125446	0.149572	0.132446	0.146595	0.10336	0.154353	0.123914	0.117952	0.0725306	0.121833	0.132839	0.124026	0.151014	0.168381	0.119398	0.149246	0.130599	0.163731	0.132634	0.161713	0.121728	0.120326	0.0864131	0.150747	0.153816	0.19725
Rbbp5	0.0557855	0.0406417	0.065624	0.0436995	0.0767963	0.0480868	0.0547693	0.0668144	0.0817858	0.0714171	0.0631158	0.0582356	0.0634976	0.0478438	0.0781101	0.0619208	0.0654292	0.0891472	0.0442214	0.104651	0.0832376	0.070282	0.0454161	0.0966586	0.0939775	0.0345562	0.0494283
Tmem81	0.00714988	0.00422211	0.0134155	0.00773352	0.00793798	0.00604139	0.0105251	0.00752148	0.019379	0.00591522	0.00789337	0.0108827	0.00513277	0.00398376	0.019591	0.00628344	0.00959849	0.00361389	0.00918342	0.0124041	0.0085992	0.0104956	0.00342856	0.00586406	0.0276887	0.00378204	0.0117812
Cntn2	0.00158854	0.00142645	0	0.00243668	0.00197295	0.000261577	0.000258501	0.000747937	0.00180354	0.000563593	0.000857253	0.000951392	0.000840344	0.00174578	0	0.000488663	0.000938701	0	0.00250809	0.00167142	0.00468972	0.000474813	0.000735408	0.00662659	0	0	0
Nfasc	0.00189719	0.00836886	0.0100322	0.0203859	0.00287758	0.0294946	0.0096852	0.00785619	0.0090431	0.00316591	0.000411979	0.00350347	0.00341442	0.00530077	0.00246546	0.00210872	0.00649602	0.000814797	0.0100081	0.00173034	0	0.000869211	0.00201576	0.00038884	0	0	0.0184562
Lrrn2	0.417979	0.139286	0.0568645	0.196555	0.13478	0.365347	0.137451	0.0966773	0.0446102	0.0428376	0.012346	0.127043	0.0593939	0.298168	0.0696284	0.180243	0.15798	0.0260657	0.322029	0.107985	0.00388496	0.138094	0.109465	0.0268484	0.010214	0.0219781	0.154356
Mdm4	0.252743	0.219454	0.236951	0.234781	0.1974	0.200564	0.294879	0.220905	0.187814	0.19326	0.195702	0.251902	0.205939	0.194303	0.227933	0.211976	0.305227	0.346808	0.260446	0.344776	0.216692	0.227984	0.231335	0.290524	0.228349	0.215554	0.232139
Pik3c2b	0.0188246	0.00723457	0.00357482	0.0132493	0.0108104	0.00504509	0.00821084	0.00410279	0.00148927	0.00617309	0.00363857	0.0143558	0.00321736	0.0107779	0.00505649	0.00895996	0.00670598	0.0996497	0.0286942	0.00502746	0	0.0168228	0.00200173	0.037085	0.205377	0.0162576	0.00817261
Gm28609	0	0	0	0	0	0	0	0	0	0	0	0	0	0	0	0	0	0	0	0	0	0	0	0	0	0	0
Ppp1r15b	0.200593	0.138608	0.15708	0.147766	0.272407	0.151004	0.223743	0.204563	0.168975	0.186708	0.148332	0.159221	0.235086	0.132292	0.229451	0.173287	0.190274	0.156349	0.217351	0.18287	0.160814	0.207316	0.170562	0.147593	0.259332	0.246123	0.1026
Plekha6	0.574307	0.0289066	0.0376337	0.111139	0.0431814	0.0242648	0.186325	0.0331214	0.0150869	0.0180172	0.00159037	0.0515972	0.0180886	0.162757	0.0932257	0.152129	0.0948348	0.00389261	0.274124	0.127492	0	0.167175	0.117907	0.00756653	0.0109517	0.0227031	0.182496
Gm19461	0.000738064	0	0.000289524	0.000515461	0	6.95e-05	0.00149194	0.000571305	0	0	0	0	0	0	0.000587654	0.000678887	0	0.00028863	0.00175124	0.00102995	0	0	0.000449778	0	0	0	0
Ren1	0.000288721	0.000696389	0	0.040106	0.000884741	0.00209935	0.0285605	0	0	0	0	0.0015662	0.00021594	0.00147522	0	0.000795966	0	0.00856282	0.121599	0	0	0	0.00400773	0	0	0	0
Etnk2	0.0400283	0.00663628	0.00415526	0.0121054	0.0161962	0.0260873	0.0320019	0.00579727	0.00145853	0.00268042	0	0.00595706	0.0055272	0.0136457	0.0114914	0.00781503	0.0145093	0.00647546	0.10945	0.0158831	0.00215751	0.0130865	0.0362755	0	0.00421103	0.0158245	0.207061
Sox13	0.0695145	0.0244773	0.0126931	0.034392	0.0361882	0.0105656	0.0210472	0.0142737	0.00459949	0.0223769	0.0021008	0.0172955	0.0148826	0.0391402	0.0229326	0.0307	0.0266652	0.0113085	0.0727054	0.0378637	0.000668663	0.0417038	0.00773984	0.0074609	0.254903	0.113582	0.00529152
Snrpe	2.17895	2.62484	1.96762	2.23382	3.37775	3.53408	2.01799	2.34568	2.40359	4.9937	2.04627	2.60253	2.71776	2.37606	2.19027	3.5423	2.38785	2.63709	2.08867	4.04786	2.54782	3.74901	2.63242	3.35001	2.629	2.26297	2.1447
Gm26706	0.000281864	0.000457911	0.000476369	0.00111516	0.00040997	0.000130208	0.000269149	0.000617437	0.000565463	0.000123587	0	0.000503589	0.00151432	0.000553089	0.000419308	0.000197141	0.000665617	0.000302208	0.000936369	0.000621211	0	0.00178691	0.000713671	0	0	0	0
Zc3h11a	0.0194685	0.015257	0.0131213	0.016215	0.0158786	0.0144187	0.0117863	0.0122073	0.00846471	0.015946	0.00683872	0.00916722	0.0124733	0.0179012	0.0144649	0.0117783	0.0175339	0.0235731	0.02348	0.0112313	0.0130277	0.0146272	0.0346107	0.0190065	0.00116848	0.00927859	0.0250814
Gm38394	0.00375618	0.00239284	0.000762665	0.00208177	0.00190398	0.00281046	0.0028411	0.00172815	0.00132583	0.00206398	0.00134422	0.00266149	0.00284066	0.00363079	0.00133078	0.00114144	0.00782854	0.000491016	0.00306884	0.0014364	0.00163585	0.0010632	0.000663374	0.00610555	0	0.00824175	0
Lax1	0.00081852	0.00171916	0.003554	0.000638973	0.00259547	0.00341237	0.00731353	0.0171554	0.00593935	0.0328481	0.0044158	0.0141687	0.00433681	0	0.00460296	0.0173623	0.00307102	0.297273	0.0190687	0.00596297	0.0269227	0.000890675	0.000618776	0.577833	0.00359123	0	0
Atp2b4	0.263377	0.0675395	0.0652671	0.0985577	0.315956	0.208725	0.204621	0.107275	0.0884432	0.146542	0.0645729	0.0896672	0.106243	0.072216	0.0945296	0.17749	0.0914332	0.0570326	0.253983	0.224985	0.0547048	0.139105	0.165868	0.280435	0.307731	0.192063	0.17012
Optc	0.00647738	0.0336	0.00421501	0.0143658	0.0115144	0.0138342	0.0042394	0.00690386	0.00097504	0.0182146	0.000395644	0.00679749	0.00868571	0.00365706	0.00290426	0.0154763	0.00794718	0.00033574	0.00062097	0.0042781	0	0.00165761	0.00514838	0.0020562	0.00145638	0.050387	0.0204008
Prelp	4.38355	1.04025	0.805955	2.59406	0.573205	0.381046	1.36636	0.697259	0.242418	0.278056	0.0466596	0.821897	0.452207	1.64723	0.806947	1.74287	0.870844	0.224446	3.44911	1.46399	0.0362083	1.35125	0.603865	0.103612	0.183974	0.442521	14.4389
Fmod	0.130419	1.03225	0.078187	0.522936	0.15339	0.117212	0.0909025	0.281389	0.116319	0.125037	0.0239822	0.306114	0.0824211	2.65467	0.0614485	0.401563	0.570144	0.11676	0.0758268	0.155059	0.00234645	0.152226	0.326778	0.03452	0.0762014	0.120377	2.92274
Btg2	1.54213	1.42222	2.17512	2.40828	1.82617	4.3392	7.67507	2.7258	2.46195	1.37303	3.16665	1.93503	3.0764	0.606218	1.70309	1.12287	2.77936	2.78299	1.57307	1.41262	4.60462	1.29355	3.24	3.06912	2.15166	1.06298	4.33757
Chit1	0	0.000171062	0	0	0.00135273	0.00107368	0	0.000525296	0	0	0	0	0	0.000281757	0	0	0	0	0	0.00107112	0	0	0.00764996	0	0	0.00160542	0
Chil1	0.0261019	0.0121674	0.0195507	0.0209132	0.0168218	0.282429	0.0348785	0.0188663	0.0290338	0.0113868	0.0334852	0.0194054	0.0103139	0.0551411	0.015056	0.0139255	0.0220185	0.00822984	0.0120818	0.0201128	0.0145624	0.0151257	2.3589	0.00410289	0.00614659	0.0130681	0.355844
Mybph	0.000962419	0.000356144	0	0	0.000668449	0.00150407	0	0.000244284	0.000237492	0	0.000877424	0	0	0.0115785	0	0	0.000226635	0	0	0	0.00119334	0	0.00370283	0	0	0	0
Adora1	0.054479	0.000482199	0.00118857	0.00224334	0.000128482	0.0010662	0.00161347	0.00246278	0.000955722	0.000755068	0.000317602	0.000879665	0.000129028	0.0034021	0.00520614	0.0109224	0.00357208	0	0.00912651	0.0120063	0	0.0300632	0.00993512	0.00203974	0	0.00431424	0
Ppfia4	0.0176483	0.0215683	0.514146	0.0994666	0.105827	0.041907	0.240083	0.571301	0.489797	0.0770754	1.07585	0.295659	0.259749	0.0282924	0.440891	0.154327	0.16561	0.174402	0.00270838	0.254814	1.14915	0.280939	0.0715708	0.182375	0.10621	0.0614798	0.0113158
Tmem183a	0.332049	0.31669	0.23457	0.27004	0.396901	0.381783	0.271166	0.27065	0.290458	0.537782	0.196431	0.328859	0.334487	0.309303	0.286454	0.509965	0.324909	0.204525	0.371636	0.501938	0.219509	0.379288	0.352088	0.296685	0.490192	0.343122	0.197042
Cyb5r1	0.157391	0.11957	0.246582	0.136608	0.195835	0.156983	0.165027	0.153301	0.274319	0.194316	0.208899	0.197686	0.206547	0.114638	0.237974	0.158511	0.317993	0.104974	0.103488	0.162651	0.140653	0.187596	0.100585	0.118867	0.425254	0.336567	0.266176
Adipor1	1.12618	1.26484	2.03723	1.21093	1.20354	1.05342	1.32119	1.3331	2.25982	1.12211	1.61663	1.59438	1.33627	1.38494	1.4497	1.25428	1.58564	1.19285	1.06643	1.26974	1.13502	1.20134	1.15469	1.2547	2.9323	1.17624	1.36884
Platr1	0.000268389	0.000998761	0.000452845	0.000215475	0	0.000252084	0.000417934	0.000280228	0.000318711	0.00033635	0	0	0	0.000754443	0	0	0.000357155	0	0	0	0	0.00109456	0	0	0	0	0
Klhl12	0.0973068	0.088032	0.039208	0.0922805	0.0740354	0.0902892	0.0652813	0.0524173	0.0439025	0.0888237	0.0112021	0.0810448	0.0521037	0.102718	0.0393325	0.0942888	0.0786756	0.134052	0.1076	0.05066	0.0126796	0.0557186	0.0622942	0.114106	0.0975889	0.152301	0.0677835
Rabif	0.396983	0.312589	0.181266	0.277919	0.305114	0.269696	0.242833	0.236438	0.195989	0.373105	0.122349	0.257461	0.255336	0.296884	0.195358	0.318073	0.289974	0.23973	0.307181	0.228024	0.107832	0.255508	0.228851	0.319368	0.439106	0.422182	0.29223
Kdm5b	0.467458	0.625758	0.272521	0.471663	0.434615	0.509647	0.316382	0.329768	0.207551	0.250813	0.13693	0.410651	0.315546	0.656135	0.182143	0.341667	0.530946	0.290741	0.381792	0.0928934	0.123647	0.0853244	0.376422	0.280269	0.300827	0.612854	0.412863
Syt2	0.000229448	0.000227784	0.000466284	0.000171479	0.000265126	0.000584875	0	0.000124673	0	0.000141594	0	0	0.00048368	0	0	0.000162494	0	0	0.00786885	0	0	0	0	0	0.000973653	0	0
Ppp1r12b	0.107427	0.101848	0.0791237	0.130245	0.0879698	0.0894081	0.202311	0.052144	0.0541089	0.0644142	0.0274148	0.0724761	0.0520022	0.0823699	0.0488313	0.0530058	0.0820459	0.0463257	0.170685	0.0451867	0.0406558	0.0566862	0.0893643	0.0502628	0.0537718	0.225185	0.333365
Ube2t	0.013959	0.0204034	0.0209239	0.0170943	0.034226	0.102518	0.0175468	0.0234832	0.0191347	0.344019	0.0292266	0.0215376	0.0253052	0.0153474	0.0264927	0.074938	0.025655	0.0424986	0.0102622	1.11571	0.0255632	0.358681	0.0202017	0.0476369	0.0518973	0.0109352	0.0251183
Lgr6	0.00153806	0.0118384	0.000913345	0.00254755	0.00937371	0.00899011	0.00142377	0.0027628	0	0.00840744	0	0.00214741	0.00504608	0.0019393	0	0.000408299	0.0104463	0.000292607	0.00119758	0	0	0	0.000687807	0.00615179	0	0.0297921	0.00563881
Ptpn7	0.0023119	0.0053205	0.131964	0.0327384	0.150783	0.0385436	0.113986	0.122917	0.246845	0.231996	0.288684	0.175564	0.188121	0.00566812	0.318393	0.19035	0.107062	0.330915	0.0187041	0.377058	0.23283	0.321416	0.0192347	1.42296	0.0640753	0.00363892	0
Arl8a	0.432379	0.344502	0.559011	0.345447	0.584651	0.30911	0.473615	0.417735	0.57289	0.321059	0.50449	0.451063	0.509321	0.382782	0.617969	0.312052	0.632448	0.351438	0.422936	0.415399	0.353992	0.368841	0.401598	0.274816	0.334033	0.438943	0.536875
Gm15445	0.00493406	0.00480202	0.0106355	0.00611525	0.00763619	0.00381248	0.00688362	0.00703144	0.0137883	0.0023824	0.00323681	0.00397577	0.00890417	0.00822551	0.0151611	0.00331258	0.0074711	0.00769922	0.00659322	0.00490217	0.0139312	0.00637701	0.00787722	0.00179765	0.00327456	0.00533779	0
Gpr37l1	0.00949458	0.000602839	0	0.000475511	0.00546997	0.0012567	0.000495729	0.0026636	0.000949461	0.00013803	0.0194553	0	0	0.0128631	0.0269367	0.00139534	0.00132168	0	0	0.00715183	0	0	0	0	0	0	0.0197882
Elf3	0.00895378	0.00779786	0.00134165	0.00216286	0.00158946	0.00494169	0.00044769	0.00138575	0.00164108	0.00176286	0	0.00411784	0.000724946	0.0115199	0.0019718	0.00426924	0.00722965	0.000614564	0.00211467	0.00245868	0	0.00341883	0.0085428	0.000969487	0	0	0
Rnpep	0.42153	0.428687	1.18633	0.409275	0.728729	0.477694	0.82763	1.12734	1.25259	0.533634	1.23379	0.931994	1.16211	0.46991	1.33046	0.827518	0.681002	0.537726	0.305176	0.844108	1.05867	0.983293	0.418548	0.733655	1.18798	0.810746	1.35253
Timm17a	1.25584	1.31693	0.72554	1.08538	1.37803	1.42677	1.01191	0.915829	0.810096	1.90114	0.649027	1.1134	1.14752	1.21822	0.884322	1.4105	1.1865	0.697452	1.10268	1.23136	0.643911	1.22335	1.03441	0.747947	1.51098	2.03763	1.23287
Lmod1	0.00962488	0.114001	0.0085419	0.036596	0.00672334	0.0078762	0.0632087	0.0118999	0.00539814	0.0400168	0.00842923	0.0120852	0.0116392	0.0131013	0.00536526	0.0385651	0.0200442	0.00376706	0.0102994	0.00507221	0	0.00195878	0.00785462	0.000984961	0.0178589	0.874132	0.266323
Shisa4	0.394798	0.61997	0.154728	0.493847	0.275364	0.32447	0.245541	0.22246	0.10013	0.263012	0.0140351	0.296003	0.189534	0.690793	0.157495	0.397195	0.513597	0.0903381	0.287206	0.278169	0.00640383	0.242553	0.285406	0.0652092	0.0667028	0.50842	2.3178
Ipo9	0.257406	0.243252	0.13213	0.217748	0.205742	0.209553	0.16148	0.173623	0.118214	0.276349	0.111188	0.19954	0.152022	0.256022	0.17645	0.281367	0.165264	0.0949988	0.222194	0.404337	0.0791369	0.447381	0.127219	0.125448	0.226581	0.241439	0.169124
Nav1	1.76484	0.786318	0.726797	1.31706	0.755841	0.415097	1.06309	0.63743	0.363851	0.409056	0.332076	0.723593	0.517518	1.07343	0.803847	0.672989	0.765339	0.338395	1.95	0.727776	0.427059	0.838641	0.304821	0.198498	0.631576	0.433299	0.407293
Gm4793	0.00505771	0.00248525	0.0022714	0.00320272	0.00160966	0.00097532	0.000763674	0.00209435	0.000944738	0.000468157	0	0.00125682	0	0.00202021	0.0029782	0.00283253	0.00476194	0	0.00182605	0	0	0.00516349	0.000428258	0	0.000973653	0.00375799	0
Gm38399	0.0795056	0.0543506	0.055046	0.0742892	0.0646525	0.0489945	0.0627585	0.0549058	0.0328673	0.0391492	0.0457455	0.0633043	0.0443653	0.0635536	0.0748953	0.0446926	0.0658059	0.0192557	0.0798885	0.0593094	0.0527003	0.0447304	0.0565481	0.0164797	0.0993387	0.0198917	0.0711167
Csrp1	1.45727	2.7869	0.533281	1.0537	1.80672	1.48802	0.801366	1.13399	0.727956	2.81948	0.345241	1.34326	1.23488	1.83854	0.813787	2.038	1.30064	0.511065	0.783824	1.45088	0.333182	1.72505	1.97039	0.586695	3.12466	2.72603	2.6462
Phlda3	3.0441	1.91089	0.785972	1.87749	1.62288	1.06638	1.2313	1.15627	0.670016	1.49484	0.191371	1.28672	0.992526	2.82377	1.1336	2.24387	4.24255	0.393864	2.42841	1.44623	0.08423	1.44434	1.03145	0.281963	0.760782	1.8934	2.12297
Tnni1	0.00869997	0.0112181	0.00221253	0.00782668	0.0102512	0.0946223	0.00974675	0.00456936	0.0020413	0.0162279	0.000203648	0.00665487	0.00247797	0.0166325	0.00548718	0.00893655	0.00795118	0.00610255	0.00578531	0.00453397	0	0.00255059	0.0809369	0.0153277	0.00649725	0.00831407	0.0222733
Lad1	0	0.000151104	0.000276868	0.000811246	0.000492464	0.000449606	0.00068569	0.00132049	0.00882183	0.00164309	0.00157755	0.000795611	0	0.000414213	0.00126702	0.000511567	0.000548553	0	0	0.00136831	0	0	0.0726353	0.00393535	0.00977798	0	0
Tnnt2	0.121096	0.16285	0.310228	0.171183	0.189718	4.81582	0.278005	0.238426	0.764206	0.165114	0.339285	0.276209	0.212922	0.170058	0.249771	0.175415	0.192938	0.228582	0.121966	0.273883	0.161171	0.183342	0.318105	0.148049	0.505257	0.726972	0.474097
Pkp1	0	0	0.000117431	0.0002231	0.000693538	0.000602622	0	0.000383219	0	8.76e-05	0	0	0	0.000490249	0	0	0.000334071	0	0	0	0	0	0	0	0	0	0.00778774
Igfn1	0	0	0	0	0	0.000794797	0	0	0	0.000123798	0	0	0	0.00029152	0	0	0	0	0	0	0	0	0.00048433	0	0	0	0
Tmem9	0.732961	0.95036	0.432719	0.862847	0.382169	0.717936	0.54862	0.514116	0.236062	0.447146	0.161054	0.513399	0.390043	0.793464	0.392144	0.624942	0.620912	0.280069	0.718237	0.427846	0.0688347	0.418494	0.460768	0.203978	0.315986	0.613751	0.614483
Cacna1s	0.000150654	0.000115792	0.00299182	0.0206424	0.00261457	0.000144785	0.000904102	0.0104036	0.0148184	0.00760333	0.00407221	0.00183445	0.00299697	0	0.00358403	0.00519578	0.00225701	0.0546879	0	0.00218855	0.0284244	0	0.189129	0.0133852	0	0.000985979	0
Kif21b	0.00560017	0.0305161	0.0827735	0.0268336	0.0598087	0.0316087	0.0418641	0.0777616	0.098308	0.0557315	0.105739	0.0694005	0.0639911	0.0189908	0.0691248	0.0357784	0.05415	0.203968	0.0224367	0.0555032	0.128475	0.0469175	0.107901	0.270185	0.0227989	0.0240833	0.00451001
Mroh3	0	0.000394047	0	0.000103292	0.000465057	0.00123709	0	0.000165353	0.00038832	0.00084626	0	0.000380243	0.00047043	0.00121322	0	0	0	0.000540256	0	0	0	0	0	0	0	0.00104239	0
5730559C18Rik	0.00781184	0.0501249	0.00371268	0.0192956	0.0330729	0.0846505	0.0042191	0.0172236	0.0244353	0.0386065	0.00139721	0.0275532	0.0272036	0.044656	0.00530518	0.0238901	0.029552	0.00389315	0.00809479	0.00343097	0.00274275	0.00544791	0.0190395	0.00451178	0.00818166	0.00458364	0.0075014
Gm26781	0	0	0	0.000448394	0.000590816	0.000404529	0	0	0.000400548	0.000123004	0	0	0	0.000452854	0	0	0	0	0	0	0	0	0	0	0	0	0
Camsap2	0.104607	0.0983006	0.0921641	0.096932	0.108284	0.0927204	0.0923336	0.0700566	0.0873685	0.0730302	0.0554013	0.0931475	0.0749958	0.14281	0.0883545	0.0728487	0.117934	0.0365262	0.137842	0.0930511	0.0488959	0.0968681	0.0890534	0.0379869	0.190582	0.115877	0.144621
Ddx59	0.0449021	0.0426767	0.0443796	0.0470617	0.0360571	0.0432188	0.0382015	0.0398271	0.0393843	0.0550931	0.0327385	0.0531889	0.0433095	0.0426233	0.0466063	0.0381389	0.0434995	0.0651874	0.0388947	0.0572518	0.0262438	0.0461488	0.0562684	0.0759749	0.0722494	0.0407066	0.0661701
Kif14	0.00135539	0.00301276	0.00156451	0.00246623	0.00508111	0.0228194	0.00329499	0.000880703	0.00297136	0.0844918	0.00179882	0.00129351	0.00179577	0.00105765	0.00168375	0.0621311	0.00115906	0	0.00346946	0.219118	0.0034292	0.0207914	0.000576413	0	0	0.0102768	0
Gm37799	0	0.000154173	0	0.000313653	0.000183135	0.00573459	0	0.000279094	0	0	0.000913314	0	0	0	0	0	0	0	0	0.000204616	0	0	0	0	0	0	0
Platr23	0	8.23e-05	0	0.000125273	0	0.000384263	0	0	0	5.17e-05	0	0	0.000215057	0	0.000955618	0	0.000291171	0	0	0	0	0	0.00127727	0	0	0	0
Zfp281	0.25819	0.31577	0.179169	0.272624	0.24831	0.317538	0.223664	0.235582	0.206896	0.197959	0.143175	0.219474	0.252222	0.284359	0.189367	0.233667	0.273043	0.239434	0.209596	0.154712	0.139548	0.10813	0.229042	0.230897	0.299203	0.31701	0.240188
Gm19705	0.11426	0.0767	0.0312576	0.0764606	0.0726074	0.168487	0.0611171	0.0754862	0.0373936	0.0917357	0.011262	0.0595702	0.0561005	0.0971465	0.0274159	0.0801008	0.0585553	0.0293126	0.0781908	0.0432883	0.00738059	0.0500649	0.156842	0.029222	0.0196974	0.109508	0.0479188
Platr22	0.00207519	0.00556801	0.0010526	0.00429985	0.00223893	0.0161798	0.00378192	0.00350651	0.000174196	0.00453664	0.000395644	0.00882524	0.00587841	0.00266262	0	0.00156204	0.00523029	0	0.00122737	0.00309333	0	0	0.0227983	0	0	0	0
Nr5a2	0	0	0	0	0	0.00106383	0	0.000593995	0	0	0	0	0.000240126	0	0	0	0.000357155	0	0	0	0	0.0248702	0	0	0.041033	0	0
A430106G13Rik	0.00610371	0.00186039	0.00458945	0.0030132	0.00416284	0.00669739	0.00464094	0.00579267	0.00426265	0.00158423	0.00858145	0.00291338	0.0027365	0.00427914	0.00383473	0.00618132	0.00314077	0.0112204	0.000769321	0.0102262	0.00374773	0.00460952	0.00506509	0.000851725	0.0189895	0.0116362	0.0109417
Ptprc	0.027572	0.0635244	1.65356	0.230149	0.867389	0.194545	1.00893	1.87316	2.3437	0.841868	3.09734	1.39394	1.57431	0.0414641	1.64754	0.675455	0.78801	3.46521	0.101159	1.08127	5.04707	1.22242	0.352923	6.2448	0.313208	0.103714	0
Gm28556	0	0	0.00121129	0.000131294	0.000714088	0.000275039	0.000861004	0.00131956	0.0025667	0.000926147	0.00387226	0.00409866	0.00186032	0	0.0013129	0	0.000372956	0.0167036	0	0.000601437	0.00147963	0.00124019	0	0.00129331	0	0	0
Nek7	0.657936	0.416714	0.519188	0.505088	0.393893	0.456677	0.523849	0.464547	0.489018	0.378027	0.453667	0.501066	0.407953	0.695815	0.555516	0.557882	0.587344	0.515851	0.52196	0.574227	0.42292	0.524867	0.458222	0.636345	0.553772	0.514026	0.489324
Lhx9	0.00309246	0.00450482	0.000330224	0.00165109	0.00080035	0.00210614	0.00171489	0.00219685	0	0.00336523	0	0.0019531	0.000500604	0.00331459	0.00263477	0.00361825	0.00474874	0.00117979	0.00167288	0.00165392	0.00685444	0	0.00701842	0	0	0.0153797	0.0686903
2310009B15Rik	0.488428	0.388471	0.256769	0.359682	0.369231	0.44378	0.331667	0.337206	0.25977	0.412334	0.209949	0.331663	0.359615	0.318571	0.340759	0.505849	0.341324	0.220594	0.390716	0.467554	0.214494	0.363732	0.412233	0.225256	0.285558	0.474763	0.588843
Dennd1b	0.141105	0.0898586	0.131118	0.116754	0.111526	0.0794734	0.138048	0.21533	0.106271	0.0885061	0.155053	0.126795	0.127785	0.0967514	0.158846	0.110107	0.105167	0.271228	0.116828	0.120424	0.232052	0.145146	0.103432	0.27711	0.0896102	0.0827457	0.133651
Zbtb41	0.0981435	0.0918726	0.0435086	0.0865733	0.0779301	0.0669934	0.0733468	0.0548581	0.0343039	0.0746143	0.0188056	0.0637376	0.0568351	0.111819	0.039693	0.0678652	0.0804355	0.0330958	0.0882151	0.0899216	0.0200717	0.0935855	0.0743056	0.0255339	0.0379701	0.107916	0.105362
Aspm	0.00597906	0.0102846	0.00374041	0.0075662	0.0241569	0.0815825	0.00599828	0.0042682	0.00557723	0.224315	0.00360801	0.00632521	0.00274949	0.0125378	0.00185418	0.27195	0.00618909	0.00541564	0.00618765	1.03289	0	0.0479922	0.00393387	0.00555087	0.0465451	0.00593798	0.0269767
Gm4788	0.00254044	0.000702929	0.00125202	0.000869089	0.000915284	0.00192524	0.00286343	0.00190936	0	0.00027895	0.000462925	0.000155703	0.000507515	0.000552601	0.00213133	0.00060553	0.00177049	0	0.00130525	0.000657459	0	0.00178512	0.00350081	0	0	0	0.00390395
Cfhr2	0.00552851	0.00305751	0.00415101	0.0082615	0.00503851	0.00666797	0.00873015	0.00313792	0	0.00170824	0.00311013	0.00364405	0.00154546	0.00375987	0.00453599	0.00154071	0.0052748	0.00233494	0.00605349	0.000563254	0.000637755	0.00305345	0.0126985	0	0.00289774	0	0.0162072
Cfh	8.13846	2.11748	4.84564	8.50898	1.70628	2.27265	14.8976	1.9502	1.1074	0.757852	1.66502	2.27157	1.72332	2.85845	4.54054	1.32522	2.36089	0.923237	9.78667	1.65596	0.732115	2.1442	5.12472	0.543657	1.06139	4.93677	16.6349
Kcnt2	0.211298	0.067743	0.0691313	0.196495	0.0515936	0.0269542	0.217772	0.0442858	0.0188755	0.0220304	0.00456697	0.0404324	0.0278239	0.115852	0.0481665	0.0623698	0.0763787	0.0211676	0.279739	0.069497	0	0.082232	0.0665354	0.00562538	0.00639729	0.0788001	0.189022
Cdc73	0.200609	0.18496	0.159176	0.179246	0.207482	0.163805	0.19369	0.159152	0.14797	0.17057	0.132502	0.167959	0.149616	0.198863	0.15665	0.187826	0.192394	0.164082	0.219119	0.167859	0.143245	0.153915	0.181876	0.175747	0.197989	0.217658	0.182046
B3galt2	0.000437882	0.00165839	0.000974926	0.00138971	0.00184101	0.00784698	0.00167041	0.000186153	0.00146156	0.00127803	0.000641722	0	0.000265345	0	0	0.000530487	0.000589782	0.00194009	0.00127035	0.00204063	0.00489748	0	0.00421488	0.0237073	0	0	0.00335196
Glrx2	0.789067	0.925202	0.556664	0.86717	0.87257	0.997718	0.641554	0.721351	0.658294	0.722323	0.492276	0.735659	0.747794	0.872251	0.64518	0.616118	0.771648	0.508069	0.778893	0.429837	0.677385	0.576747	0.770298	0.633388	0.862483	0.835541	0.769612
Trove2	0.262103	0.186795	0.134447	0.20899	0.205497	0.243275	0.237289	0.125779	0.0940565	0.128257	0.0636014	0.15493	0.116596	0.227188	0.132065	0.159848	0.184309	0.0659664	0.304355	0.104533	0.0409078	0.119904	0.282255	0.0880792	0.253695	0.273298	0.382912
Uchl5	0.271167	0.270402	0.343068	0.265193	0.359915	0.500271	0.346023	0.327188	0.440546	0.787059	0.354333	0.350428	0.337285	0.247068	0.376723	0.497203	0.312131	0.371705	0.286489	0.820309	0.427818	0.732778	0.343993	0.467455	0.404657	0.325501	0.297464
Rgs2	0.0739286	0.0917171	2.10083	0.262615	0.811232	0.284254	1.75241	1.74171	3.47358	0.423714	3.24792	1.41768	1.67735	0.0707753	1.68028	0.653403	1.03049	1.20567	0.0526439	1.16955	3.48224	1.01688	0.340712	2.01963	0.491509	0.120374	0.324425
Rgs1	0.00280813	0.0138369	0.417924	0.0338598	0.315296	0.066215	0.478219	0.445596	0.721702	0.196629	0.709176	0.432281	0.455112	0.0110543	0.228297	0.154621	0.418207	0.264435	0.00408907	0.239688	0.453502	0.257362	0.706351	1.56271	0.14302	0.0293489	0
Rgs18	0.00642551	0.0086431	0.351146	0.0411063	0.141611	0.0716792	0.257871	0.228548	0.312351	0.079135	0.397154	0.219282	0.221445	0.00530336	0.538533	0.150614	0.131453	0.145854	0.0065972	0.273514	0.789382	0.302482	0.024812	0.272915	0.0380544	0.0101836	0.0034742
Gm29514	0	0.000132636	0	9.49e-05	0.000736627	0	0	0.000216443	0	7.31e-05	0	0	0	0	0	0	0	0	0	0	0	0	0	0	0	0	0
Brinp3	0.00119241	0.00600156	0.00136981	0.000726936	0.024975	0.00252025	0.00106806	0.00354784	0	0.0156522	0	0.00159341	0.0119588	0.00151318	0	0.00443865	0.00450458	0	0.0007872	0.000353617	0	0	0.00286228	0	0.00138189	0	0.00278578
Pla2g4a	0.820949	0.368564	0.301457	0.399484	0.488489	0.553701	0.73488	0.396892	0.301741	0.440083	0.288998	0.351051	0.393578	0.691729	0.574642	0.458267	0.541685	0.132444	0.950461	0.574499	0.213512	0.776522	0.385406	0.0887763	0.12354	0.111093	1.03917
Ptgs2	0.0870923	0.0869758	0.0374161	0.125565	0.254025	0.159169	0.442828	0.122597	0.234238	0.17404	0.0166211	0.0626282	0.214261	0.0569746	0.0429315	0.0538969	0.143241	0.0172182	0.203929	0.0280672	0.026312	0.0400009	0.100245	0.00646282	0.00917501	0.0161829	0.110058
Ptgs2os2	0.000805258	0.00105651	0.00120633	0.00140704	0.000965637	0.00149269	0.0154154	0.0127379	0.048939	0.00430179	0.00187765	0.000118445	0.00546506	0	0	0.00161048	0	0.00181496	0.0104055	0.00297886	0.00698538	0.000711885	0	0	0	0	0
BC003331	0.489166	0.406697	0.371153	0.443443	0.352491	0.425997	0.481046	0.341009	0.284837	0.316476	0.291603	0.334576	0.337433	0.442161	0.405007	0.421818	0.429706	0.22059	0.4713	0.343654	0.269881	0.422545	0.392305	0.210472	0.293127	0.325743	0.511137
Tpr	1.28952	1.2362	1.56227	1.21445	1.51057	1.66727	1.54137	1.45369	1.56562	1.96985	1.60973	1.60366	1.59123	1.1737	1.97424	1.94317	1.51533	1.8071	1.32191	2.42815	1.87511	2.085	1.51802	2.20058	1.75304	1.35315	1.51565
Prg4	0.526089	0.131037	0.0818646	0.43199	0.480973	0.648151	0.493952	0.133655	0.0420775	0.325121	0.0253032	0.0905014	0.380411	0.217023	0.203848	0.202723	0.362444	0.047043	1.2782	0.24554	0.0190656	0.256147	2.34435	0.00810938	0.362018	0.0207332	9.75034
Hmcn1	0.0334143	0.0438932	0.0158454	0.0543225	0.0729706	0.13117	0.0796385	0.0267921	0.00313818	0.0242808	0.0076137	0.0218556	0.0112245	0.103836	0.00783757	0.0329317	0.0524666	0.00514936	0.047016	0.0220405	0	0.0235222	0.330891	0.00206826	0.297092	0.00531915	0.194563
Gm20631	0	0.000301194	0.000183828	0	0.000278895	0.000130137	0.000712295	0	0	0.000112208	0	0	0	0	0	0	0	0	0	0.00133219	0	0.000760105	0	0.00774781	0	0	0
Gm47985	0	0	0	0	0	0	0	0	0	0	0	0	0	0	0	0	0	0	0	0	0	0	0	0	0	0	0
Gm10138	0.0382647	0.0535027	0.0967395	0.0385808	0.0445669	0.046352	0.0595303	0.0697952	0.0644672	0.064838	0.116941	0.0788296	0.060452	0.0703094	0.10646	0.0639833	0.0680665	0.0941375	0.0445544	0.057687	0.0928564	0.0822109	0.0419914	0.0707886	0.0485057	0.030794	0.0509513
Ivns1abp	0.638855	0.363781	0.521589	0.353986	0.489601	0.500468	0.466749	0.470539	0.547532	0.581943	0.621698	0.467614	0.449087	0.502337	0.624112	0.454746	0.496034	0.50734	0.395556	0.741512	0.678955	0.957972	0.358563	0.52835	0.690928	0.189107	0.57968
Swt1	0.281979	0.232848	0.251992	0.263668	0.227751	0.226224	0.304379	0.253969	0.259219	0.223823	0.227667	0.248132	0.238787	0.273568	0.242269	0.266751	0.255299	0.400929	0.296811	0.278263	0.262823	0.270702	0.23628	0.445807	0.43944	0.37517	0.301079
Trmt1l	0.251004	0.200551	0.26776	0.238743	0.185426	0.182917	0.280294	0.263086	0.216545	0.183433	0.296294	0.217104	0.206973	0.247898	0.282907	0.277257	0.264069	0.437558	0.247663	0.259785	0.274903	0.207684	0.237333	0.4366	0.296304	0.379385	0.32358
Rnf2	0.315833	0.376816	0.289992	0.348209	0.271752	0.210649	0.308867	0.290018	0.277158	0.257388	0.233392	0.31209	0.259544	0.400957	0.263507	0.346985	0.32678	0.31655	0.308283	0.301754	0.260878	0.290297	0.163805	0.28276	0.236256	0.342801	0.232686
Fam129a	0.574614	0.296691	0.513465	0.485948	0.352137	0.139445	0.635514	0.441854	0.503266	0.219885	0.960969	0.459752	0.428303	0.397894	0.578815	0.362232	0.436149	0.247797	0.556879	0.423431	1.23186	0.478508	0.386716	0.510712	0.171652	0.497534	0.395005
2810414N06Rik	0.00667928	0.00941157	0.0105941	0.0134411	0.00494848	0.00728226	0.0108073	0.00690519	0.00729905	0.00516966	0.00812932	0.017306	0.00606311	0.0119996	0.0129856	0.0101555	0.0105046	0.00392374	0.0118663	0.00439	0.00397427	0.00916373	0.0107026	0.00545438	0	0.00211562	0.0101198
Edem3	0.0957198	0.0947803	0.0640143	0.089857	0.0855573	0.049312	0.0784733	0.0594395	0.0500803	0.060427	0.0266846	0.0630445	0.061378	0.104372	0.0548034	0.0898276	0.0728727	0.0556474	0.109589	0.0643267	0.0403773	0.0567006	0.047368	0.0179471	0.062401	0.107256	0.0379482
1700025G04Rik	0.912677	0.521533	0.503507	0.776508	0.436397	0.3704	0.527143	0.46267	0.378283	0.451699	0.671514	0.462897	0.3662	0.778229	0.419468	0.519542	0.494125	0.259117	1.04614	0.788069	1.06728	0.795393	0.454133	0.7937	1.05231	0.370413	0.208076
Tsen15	0.435754	0.354581	0.201715	0.325101	0.251821	0.32134	0.2604	0.204379	0.188472	0.397212	0.121585	0.255855	0.2224	0.385111	0.209825	0.381267	0.267358	0.150869	0.374862	0.426618	0.0986735	0.548663	0.243246	0.16127	0.250302	0.479378	0.438133
Colgalt2	0.13879	0.0128957	0.0170292	0.0337328	0.00465981	0.00377568	0.0595743	0.00834699	0.00246928	0.00596723	0.000491002	0.0109789	0.00431649	0.0374838	0.0236373	0.0283609	0.0190303	0.00725759	0.162401	0.0263513	0.0019722	0.034857	0.00541488	0.00319551	0.158887	0.00463694	0.0862717
Rgl1	0.186901	0.239373	0.40596	0.250541	0.197863	0.124956	0.328205	0.292422	0.248152	0.123471	0.326666	0.293165	0.366072	0.250714	0.610557	0.176133	0.282982	0.130554	0.25597	0.194047	0.132696	0.209817	0.0754611	0.14153	0.540042	0.282801	0.0452345
Arpc5	2.65573	2.66209	3.6798	2.4467	3.97352	2.998	3.1519	3.82996	4.406	3.57212	4.51097	3.83112	4.18522	2.40109	5.00304	3.68734	3.13398	3.34474	2.67272	3.55623	5.38043	3.66964	3.46003	5.35307	3.53066	2.94485	1.73977
Ncf2	0.0238041	0.0421828	1.33486	0.0805246	0.737068	0.159819	0.78761	0.882874	1.57996	0.193446	1.963	0.907305	1.19317	0.0194045	1.51714	0.489776	0.671413	0.895164	0.0223753	0.66531	1.96774	0.901498	0.261523	0.449344	0.23587	0.0849082	0
Smg7	0.0872283	0.0750669	0.0703861	0.0754573	0.113359	0.0833273	0.0837645	0.0979688	0.101476	0.0908044	0.0670178	0.0880619	0.0823777	0.100659	0.083454	0.100295	0.103	0.091838	0.0952325	0.0888452	0.0750559	0.11343	0.0758154	0.146144	0.163559	0.169896	0.05949
Nmnat2	0.00992589	0.0151979	0.00499134	0.00554748	0.0213023	0.00412213	0.00978338	0.00959437	0.00822146	0.0119152	0.000279593	0.0125873	0.00678123	0.0117886	0.00473197	0.010206	0.00926048	0.00372755	0.0200188	0.00467275	0	0.00261354	0.00795544	0.00976103	0.00124512	0.00314711	0
Lamc2	0.106151	0.0185643	0.0108678	0.0262255	0.0786411	0.0986981	0.0480336	0.0221778	0.0130035	0.0407115	0.000203648	0.0174136	0.0138018	0.0295171	0.0189238	0.058346	0.0420542	0.00449222	0.14067	0.0376792	0.000577769	0.0221663	0.173736	0	0.00913396	0.00920803	0.0173497
Lamc1	4.94702	1.4107	0.821233	2.02861	1.23463	0.737096	2.05524	1.00185	0.396269	0.631044	0.0891862	1.0064	0.592436	2.44777	0.924369	1.75935	1.27614	0.397734	5.53816	1.64843	0.0433407	1.83073	0.764674	0.231666	0.674585	1.07851	0.434651
Shcbp1l	0	0.00023659	0.00762445	0.00105687	0.00969477	0.00197746	0.00161222	0.00321086	0.00633299	0.00149605	0.00636954	0.00321573	0.00440326	0	0.00200689	0.00110065	0.000870408	0.00660978	0	0.00260871	0.00819184	0.000372543	0	0.00755804	0	0.000985979	0
Dhx9	0.211396	0.189909	0.194379	0.166708	0.295012	0.28669	0.212807	0.202296	0.2119	0.314948	0.193224	0.231829	0.210664	0.22583	0.23007	0.24378	0.209253	0.341581	0.224381	0.292385	0.20275	0.380064	0.212172	0.310038	0.26469	0.220779	0.135911
Npl	0.0143968	0.0406824	0.569007	0.0298863	0.0834899	0.598166	0.253856	0.20158	0.276996	0.0744376	0.229497	0.267251	0.270759	0.0249265	0.804488	0.161237	0.142926	0.0692131	0.0160951	0.250879	0.0570787	0.344543	0.10682	0.115591	0.0703787	0.0373968	0.0276858
Rgs8	0.00030707	0.00071096	0	0.000336085	0.000431533	0.00127003	0.000292745	0.000847237	0	0.000297909	0	0	0.000210103	0.00200347	0	0	0	0	0	0	0	0	0	0	0	0.00183511	0
Rgs16	0.0105628	0.0516526	0.00922705	0.021037	0.0500212	0.0832486	0.0174028	0.0449346	0.0173795	0.0605666	0.000203648	0.017351	0.0587629	0.0554945	0.0191683	0.0185274	0.0284956	0.0144379	0.0044166	0.0103065	0.000308709	0.0169119	0.00775962	0.0343219	0.132931	0.320076	0.0238007
Rnasel	0.0390342	0.0633127	0.436592	0.0649641	0.115436	0.203185	0.241877	0.225165	0.253443	0.0642336	0.236486	0.261667	0.234998	0.0377826	0.450244	0.118357	0.133695	0.187592	0.0664575	0.151982	0.0957289	0.191555	0.183234	0.244122	0.115042	0.0935831	0.0441033
Rgsl1	0	0.00229332	0.00794326	0.00430718	0.000650566	0.0042204	0.00356683	0.00463836	0.00496997	0.00196959	0.00147472	0.00522918	0.00596424	0.000811173	0.00570848	0.00366675	0.00295464	0.00235105	0.000589746	0.00543916	0.00384815	0	0.00144686	0.00124696	0	0	0
Teddm2	0.00829416	0.00737897	0.00864334	0.00859375	0.00331077	0.00549228	0.0106587	0.00370548	0.00630737	0.00336016	0.00639861	0.00468042	0.00402925	0.0078476	0.00415757	0.0104726	0.00522313	0.00407991	0.009337	0.00533947	0.00312437	0.00235916	0.00511129	0.00341505	0	0	0.0213061
Teddm1b	0	0	0	0	0.000178622	9.8e-05	0.000866707	0	0	0	0	0	0.000373617	0	0	0	0	0	0	0	0	0	0	0	0	0	0
Glul	1.57492	0.311866	3.46911	0.766484	1.01639	0.840704	3.24452	1.20851	2.44548	0.505615	2.47801	1.69298	1.38678	0.427158	3.19407	0.936762	1.25212	0.811442	1.84518	1.25016	0.860567	1.41841	1.20362	0.992812	1.46181	0.668197	4.14793
A830008E24Rik	0.00038555	0	0.00212526	0.000606199	0	0.000905067	0.00145392	0.00159796	0.00155891	0.000230883	0.00296098	0.00113286	0.000698143	0.000300179	0.00157226	0	0	0.000757796	0.00174727	0.000540702	0	0.00145999	0.000633415	0.000995199	0	0	0
Cacna1e	0.000483709	0.00111512	0.00155021	0.000770948	0.000802197	0.00110791	0.00141897	0.0162422	0.00265516	0.000874921	0.00404819	0.00187735	0.0022226	0.00159654	0.00164961	0.000396683	0.00272899	0.0691104	0.00465246	0	0.00129232	0	0	0.00553338	0	0	0
Gm9530	0.00117131	0.00518747	0.0116645	0.0335443	0.0117305	0.00379556	0.0222363	0.0214817	0.0317804	0.0104222	0.0514986	0.0068937	0.00809394	0.00312189	0.0262109	0.0112509	0.0107753	0.0139805	0	0.0118352	0.288536	0.0113675	0.0262408	0.00585625	0.00704246	0.0240584	0
Ier5	0.300433	0.619029	1.52926	0.622706	1.15359	0.825982	1.75762	1.58575	2.19822	0.858794	2.26351	1.25404	1.72879	0.477366	1.47589	0.770901	1.52345	2.38022	0.393288	1.15638	3.62946	0.933589	1.17405	1.75638	2.19898	0.795517	0.246026
Mr1	0.113201	0.0882574	0.0946516	0.112387	0.0760393	0.0987891	0.107581	0.0752094	0.0630223	0.0401659	0.0445508	0.0622334	0.0483707	0.11291	0.0721516	0.0811855	0.0989419	0.046301	0.14901	0.0536857	0.0209623	0.0519317	0.0947005	0.13762	0.0920597	0.0911699	0.103329
Stx6	0.264334	0.276919	0.256849	0.21178	0.289011	0.256864	0.213388	0.252125	0.264968	0.274409	0.270518	0.286779	0.271227	0.338888	0.275828	0.272095	0.317339	0.270249	0.227957	0.215237	0.244854	0.29269	0.222856	0.299079	0.565904	0.275358	0.226481
BC034090	0.0527207	0.0375687	0.0127503	0.0377849	0.0415657	0.0505202	0.022567	0.0243362	0.0134038	0.0280096	0.00265513	0.019968	0.0186223	0.0515203	0.0110967	0.0268169	0.0449169	0.00447888	0.0526498	0.0207272	0	0.0253283	0.0551237	0.0314003	0.0157291	0.0138469	0.0334951
Xpr1	0.154668	0.215741	0.256323	0.172657	0.222538	0.182599	0.230282	0.214301	0.227506	0.143356	0.237318	0.242324	0.211531	0.289671	0.219709	0.158457	0.258094	0.285615	0.173786	0.163794	0.291956	0.154031	0.190907	0.270055	0.198323	0.218157	0.188142
Gm5532	0.00363877	0.00465353	0.00324157	0.00350674	0.00315911	0.0191159	0.00329492	0.00436279	0.00142849	0.00144163	0.000410462	0.000871602	0.00173669	0.00588695	0.000874042	0.0017701	0.00271122	0.000856071	0.00452556	0.00226584	0	0.000736347	0.00313403	0.00269357	0	0.0112968	0
Acbd6	0.569784	0.62293	0.519182	0.61113	0.481977	0.603935	0.509612	0.527212	0.544219	0.597607	0.460031	0.527976	0.485863	0.627045	0.497333	0.533844	0.598405	0.598532	0.511347	0.513032	0.528043	0.557235	0.652933	0.675919	0.611123	0.639708	0.533109
Lhx4	0.000404425	0.00042787	0	0.000681491	0.000317529	0.00094177	0	0.000277883	0	0	0	0	0	0.000560997	0	0.000122525	0.000516111	0.000474866	0.00194786	0	0	0	0	0	0	0	0
Qsox1	0.58253	0.683684	0.227095	0.521127	0.481197	0.437278	0.356894	0.356614	0.183411	0.534187	0.102261	0.412143	0.402094	0.517878	0.242865	0.492002	0.554696	0.150282	0.580982	0.305287	0.122353	0.28727	0.321751	0.260192	0.333382	0.401538	0.525788
Cep350	0.0877461	0.0845215	0.128317	0.0798813	0.120027	0.0870672	0.107998	0.131738	0.11905	0.0829677	0.127689	0.0966016	0.105634	0.0929563	0.118007	0.0989308	0.117395	0.12698	0.123807	0.14382	0.116723	0.106099	0.11711	0.130264	0.0916717	0.125425	0.0812131
Tor1aip1	0.879047	0.634078	0.975996	0.798481	0.886836	0.810559	0.962495	1.78597	0.89754	0.789433	1.05986	0.861087	1.06142	0.680033	0.954144	0.911196	0.828566	0.838056	0.875629	0.886865	1.05101	1.00964	0.859897	0.901322	0.892738	0.756808	1.05265
Tor1aip2	0.65581	0.741247	0.385348	0.596346	0.7433	0.872538	0.427957	0.988079	0.399323	0.716055	0.244275	0.500481	0.605003	0.647073	0.42607	0.785899	0.627932	0.299397	0.638402	0.545567	0.261541	0.515104	1.12283	0.32968	0.590577	0.764656	0.551323
Fam163a	0	9.6e-05	0	0	0	0.00011231	0	0	0.000175964	0	0	0	0	0	0	0	0	0	0	0	0	0	0.0129411	0	0	0	0
Tdrd5	0	0.000250296	0	0	0	0.000903209	0	0.000345104	0	0.000684389	0	0	0.000132987	0	0	0	0	0	0	0	0	0	0	0	0	0	0
Nphs2	0	8.51e-05	0	0	0	0.00138312	0	0	0	0	0	0	0	0	0	0	0	0	0	0	0	0	0	0	0	0	0
Axdnd1	0.000826484	0.00285769	0.00125098	0.00259758	0.00167467	0.00795828	0.0020712	0.00136825	0.00303318	0.00214483	0.0042226	0.00178185	0.00151246	0.00138309	0.00103834	0.00106029	0.00226397	0	0.000527343	0.0002354	0.00351851	0	0	0.00491837	0	0.00109376	0
Gm2000	1.63423	2.16999	1.62793	2.107	1.96454	2.24035	1.76189	1.76613	1.5622	2.1657	1.64946	1.89424	1.75788	1.81367	1.3995	1.64739	1.84752	2.08849	1.91653	1.36057	1.85799	1.59234	1.44329	1.86672	1.49077	1.38593	1.26647
Soat1	0.333258	0.483479	0.444756	0.324276	0.601721	1.23962	0.325573	0.455988	0.568457	0.586625	0.445323	0.52013	0.594611	0.453118	0.346213	0.446689	0.440124	0.301749	0.212566	0.406741	0.512604	0.396169	0.566722	0.32697	0.123347	0.271346	0.312281
Gm10031	0.0231489	0.0226893	0.01869	0.0244297	0.0202609	0.0242335	0.0179253	0.0218544	0.0173669	0.0279729	0.0170642	0.0239956	0.0252309	0.0284159	0.0266385	0.0235247	0.0248893	0.0181245	0.0210055	0.0209289	0.0234701	0.0264827	0.0301201	0.00883895	0.0234775	0.0327437	0.0250363
Abl2	0.080191	0.069072	0.0854188	0.069564	0.154355	0.105434	0.0831949	0.0963438	0.0721221	0.071729	0.0806962	0.0943303	0.100371	0.0912151	0.100291	0.0834781	0.0951903	0.0704458	0.0939994	0.0693671	0.0499613	0.0702616	0.0838446	0.0675814	0.0484385	0.0431495	0.0499556
Tor3a	0.347259	0.252649	0.395064	0.30589	0.333226	0.339788	0.32896	1.54901	0.36129	0.376773	0.518346	0.36437	0.509611	0.259215	0.350458	0.330973	0.350926	0.371301	0.361276	0.263882	0.452285	0.387297	0.401289	0.344799	0.497613	0.310234	0.269423
Fam20b	0.119456	0.0958035	0.0822407	0.0852473	0.13172	0.080657	0.106502	0.10094	0.0871457	0.0954003	0.0671508	0.0932692	0.0932937	0.114404	0.0818922	0.107104	0.102255	0.0719031	0.123011	0.112308	0.062141	0.13173	0.0861818	0.0805223	0.0869769	0.045699	0.127331
Ralgps2	0.0355481	0.0854704	0.154036	0.0617021	0.0585788	0.0804913	0.102353	0.0979268	0.0729114	0.0643238	0.132578	0.0938089	0.0897168	0.0433	0.177617	0.0604476	0.0900013	1.54	0.130458	0.0628907	0.0438243	0.119612	0.0646137	0.127801	0.0664926	0.0164246	0.0278491
Angptl1	0.396852	0.21674	0.0810458	0.328514	0.0662576	0.0142078	0.270947	0.132585	0.0267056	0.0300503	0.00241511	0.0902839	0.0291516	0.358091	0.0615282	0.115831	0.102861	0.0551838	0.718509	0.0850445	0.000386214	0.0840801	0.01715	0.00707405	0.0104587	0.0189985	0.172461
Gm28694	0	0.000268035	0.000264403	0.00012886	0	0.000266213	0.000220002	0	0.000136761	0.0002399	0	0.000281869	0	0.000215646	0	0	0.000517628	0.0264051	0	0	0	0	0.000724965	0	0	0	0
Tex35	0.000154677	0	0	0.000193752	5.27e-05	0.000108021	0.000229612	0	0	0.000547184	0	0	0.000162785	0	0	0	0.00048182	0	0	0.000254906	0	0	0	0	0	0	0
Rasal2	0.0827627	0.144725	0.0580362	0.127635	0.0938812	0.0639415	0.0720726	0.0672577	0.039313	0.0939959	0.0149611	0.0837747	0.0656889	0.134453	0.0663644	0.0559698	0.117723	0.0205754	0.0754811	0.0801382	0.010887	0.0650961	0.0989549	0.0130787	0.39225	0.438546	0.0751731
Cryzl2	0.287733	0.462514	0.278398	0.455946	0.260155	0.186113	0.220104	0.278482	0.184102	0.176971	0.175098	0.286244	0.250027	0.466229	0.250362	0.192477	0.411074	0.144407	0.199188	0.170264	0.136087	0.268684	0.110415	0.102645	0.0841128	0.16875	0.193292
Gm15486	0.000268918	0.000644265	0	0.000186147	0.00100136	0.000956112	0.00137322	0.000575589	0	0.00025987	0	0.000922296	0.00064802	0.000169231	0	0.00107473	0	0.000207074	0	0.000367163	0	0.000676318	0	0	0	0	0
Sec16b	0.146533	0.191402	0.0627474	0.157966	0.12804	0.0742649	0.116476	0.0775949	0.0354215	0.0999216	0.00481637	0.0965945	0.0788387	0.182026	0.0402366	0.12903	0.114205	0.0270595	0.124786	0.0650363	0.0100847	0.0760793	0.0586054	0.00845081	0.0121378	0.0277092	0.0612381
Brinp2	0.000536177	0.000462538	0.000397075	0.00145999	7.82e-05	0.00135794	0	0.000143171	0	0.000166238	0.00144626	0.000333597	0.000277346	0.00110952	0	0	0	0	0	0	0	0	0.00454055	0	0	0.00285552	0
Astn1	0.000575192	0.000551134	0.000160714	0.000145704	0	0.00178121	0.0020337	0.000333495	0	0.000908772	0.000467866	0.000830123	0	0.000223227	0	0.00022409	0.000298948	0	0.00106528	0	0	0	0.00184009	0	0.00223265	0.0972545	0.0751672
Pappa2	0.000684465	0.0012022	0	0.000955098	0.0016192	0.00181233	0.00278535	0.000516503	0	9.38e-05	0	0.000564604	0	0.000370455	0	0	0.00083015	0	0.000570778	0.00100062	0	0.000527544	0.00946806	0	0	0.00296098	0.0548597
Cop1	0.483813	0.409706	0.339483	0.383798	0.420202	0.304912	0.315589	0.346689	0.361931	0.338447	0.285727	0.369595	0.326061	0.553492	0.346756	0.417388	0.41506	0.316892	0.444918	0.376142	0.2994	0.382322	0.331887	0.253785	0.365578	0.497924	0.421588
Tnr	0.00278356	0.00146956	0.000700595	0.00101943	0.00140608	0.00104355	0.00135531	0.00149863	0.000269745	0.000990003	0	0.000644698	0.00163065	0.0009646	0	0.00148084	0.00217357	0.000206655	0	0.000461908	0	0	0.00114082	0	0.00676448	0.00858409	0
4930523C07Rik	0.627644	1.08131	0.359742	0.842284	0.473776	0.233252	0.774423	0.546257	0.258689	0.422081	0.188676	0.510803	0.334683	0.877895	0.25943	0.393495	0.658203	2.05469	0.926922	0.385028	0.493997	0.296721	0.405957	0.926967	1.80884	1.33238	1.62932
4930562F07Rik	0.000115543	0.00269349	0.000431357	0.0032379	0.00132276	0.0047368	0	0.00122137	0	0.00152692	0.00024872	0.00305798	0.00204365	0.00146146	0	0.0020592	0.000769809	0.000357059	0.0185389	0.000744734	0	0	0	0	0	0	0
Tnn	0.00443114	0.0354268	0.00264684	0.00546894	0.0794845	0.0141569	0.00201565	0.0106424	0.000625891	0.0639492	0	0.00945986	0.0318515	0.00325434	0.00174541	0.0183849	0.0152238	0.00315479	0.00112056	0.0015227	0.000308709	0.00245493	0.00261924	0	0	0.00582782	0
Mrps14	2.13478	2.09128	1.6132	1.95751	2.3876	2.69064	1.88532	1.91563	2.01545	2.65559	1.50162	2.03808	2.11209	1.8425	1.82604	3.01092	1.77732	1.58433	1.90992	2.46212	1.89501	2.10308	2.05379	2.22062	1.95568	2.211	1.85101
Cacybp	1.03999	0.97019	0.721268	0.894324	1.0875	1.37031	0.826571	1.00183	0.809234	1.9586	0.663106	1.00923	1.02889	0.884561	0.981151	1.75511	0.883634	0.827999	0.96206	1.27154	0.764564	1.31016	1.21523	1.06296	0.951578	1.0153	1.08319
Rabgap1l	0.206555	0.170417	0.12543	0.233633	0.131271	0.204249	0.226713	0.192065	0.0952452	0.134881	0.0771994	0.131775	0.107228	0.183918	0.133442	0.119741	0.179986	0.612178	0.348877	0.13723	0.0660833	0.115037	0.697581	0.518347	0.124866	0.112288	0.332836
Gm36975	0.00030707	0.000345024	0	0.00102855	0.000920192	0.000421962	0.000808604	0.000644341	0.000400139	0	0	0.000533801	0.000334617	0	0	0.000742833	0.000503191	0	0.00128819	0	0	0	0	0	0	0	0
Gm37083	0	0.000384985	0	0	0	0.000174134	0.000203847	0	0.00534374	0.000178393	0	0	0	0	0	0.0003727	0	0	0	0	0	0	0	0	0	0	0
Rc3h1	0.164426	0.113274	0.146022	0.141962	0.193858	0.141593	0.197017	0.115349	0.11142	0.106822	0.132977	0.131431	0.122004	0.142532	0.144156	0.163912	0.179313	0.136833	0.169849	0.129076	0.102418	0.108118	0.192556	0.107608	0.231107	0.189584	0.155353
Serpinc1	0.00395513	0.00382194	0.00206983	0.00327318	0.00212836	0.00381571	0.00467291	0.00273821	0.00281763	0.00419979	0	0.00238754	0.00286129	0.00385122	0.0060404	0.00751418	0.0176224	0.00669362	0.00758446	0.00287567	0.00266204	0.00424661	0.0132238	0.00038884	0.0360088	0.00358249	0.00802495
Zbtb37	0.0638092	0.0674578	0.0602689	0.0734744	0.0586139	0.0570168	0.0568558	0.0598084	0.0463494	0.0394195	0.0468788	0.0638801	0.0422521	0.0762821	0.057693	0.0526794	0.0722248	0.0875812	0.0696112	0.0440238	0.0650963	0.0521315	0.053602	0.0596861	0.0282878	0.0998274	0.0495084
Gm37362	0	0	0	0.00020714	0	0.000446007	0	0	0	0.000604223	0	0	0	0	0	0	0	0	0	0	0	0	0	0	0	0	0
Dars2	0.055023	0.0644536	0.0482423	0.0574308	0.045088	0.076152	0.0597106	0.0520912	0.0372322	0.116285	0.0441795	0.0585355	0.0453331	0.0541193	0.0601505	0.0740586	0.0595384	0.0424933	0.0473094	0.176089	0.0558906	0.129597	0.0573203	0.083503	0.0660958	0.0585323	0.0695315
Gm37634	0.00356291	0.000548676	0.000255442	0.000907697	0.000959737	0.000736121	0.00145254	0.00190235	0.00146612	0.00326424	0.000391907	0.00270194	0.000570594	0.000428733	0	0.000885353	0.00135971	0	0.00254116	0.000484628	0.00147637	0.000816593	0.00107728	0	0	0.00428803	0
Cenpl	0.0436948	0.0261625	0.0585113	0.0360364	0.0467138	0.0842605	0.0451368	0.0451302	0.057963	0.247361	0.0570371	0.052311	0.0397751	0.0309483	0.0573653	0.127732	0.0463484	0.0502203	0.0379098	0.770616	0.0488931	0.132711	0.0348768	0.0402219	0.071478	0.0672716	0.0462833
Klhl20	0.0961262	0.0820312	0.0807999	0.0842744	0.0877007	0.0650977	0.0867727	0.0824126	0.075642	0.0740419	0.0796938	0.0950946	0.0717379	0.116924	0.107682	0.090501	0.0955282	0.0840409	0.10592	0.0863653	0.0798983	0.0783815	0.0576288	0.118789	0.135982	0.115145	0.119831
Ankrd45	0	0.000101345	0	0	0.000242709	0.000318584	0	0	0	0.000246875	0	0	0	0.00024814	0	0.000587829	0	0	0	0	0	0	0.000360099	0	0	0	0.00371349
Prdx6	1.36484	1.41552	0.927098	1.09917	1.43916	1.96971	1.10681	1.40626	1.31173	2.38982	0.759613	1.1703	1.85438	1.02949	0.791866	1.22143	1.37112	1.16057	1.26537	0.699106	1.84605	1.01587	1.98941	2.24396	0.762135	1.1259	1.74964
Tnfsf4	0.00193454	0.00279047	0.000170223	0.00170055	0.00665786	0.00967521	0.000258013	0.00856264	0.00135049	0.00279597	0.00502161	0.00252603	0.00399769	0.00212562	0.00143401	0.00233019	0.0149264	0.00386456	0.000552393	0.000391471	0.101102	0.0128935	0.0381693	0.00661723	0.00116884	0.00401455	0
Tnfsf18	0.00229695	0.000624908	0.00305596	0.00276575	0.00342756	0.000583593	0.000667934	0.00130507	0.0014787	0.00131228	0.00165962	0.00168732	0.00538492	0.00174426	0.00296344	0.00206582	0.000988537	0.00207452	0.00386715	0.000773155	0.0103422	0.00184167	0.00168532	0	0	0	0.00173535
Fasl	0	0.000311844	0.00734844	0.000496788	0.00315224	0.000317594	0.00351728	0.0240756	0.00605196	0.0433749	0.000493819	0.0447874	0.00156519	0.00374542	0.00429594	0.0167832	0.00425083	0.0597349	0	0.00385191	0.0092844	0.0136417	0	1.12266	0	0	0
Suco	0.102023	0.112706	0.0803263	0.11006	0.109949	0.102515	0.105916	0.0896699	0.0704929	0.102023	0.0560427	0.096117	0.105902	0.121547	0.0668738	0.106792	0.109203	0.123382	0.114512	0.136213	0.06461	0.124245	0.186444	0.146912	0.0554518	0.0966209	0.12331
4930558K02Rik	0	0.000862872	0.000194576	0.000964723	0.000197528	0.000405633	0.000951565	0	0	0.000116775	0	0.000728293	0	0	0	0	0.000325905	0.0012419	0	0	0	0	0.000358919	0.00690161	0	0	0
Pigc	0.370676	0.490691	0.298128	0.435612	0.253179	0.229416	0.326695	0.284566	0.234172	0.236657	0.215078	0.316446	0.263923	0.554107	0.295424	0.370936	0.473751	0.231602	0.3341	0.273069	0.22147	0.257096	0.189608	0.248612	0.264044	0.377115	0.273814
Gm38304	0.000478467	0.000759136	0.000647978	0.00123909	0.000487042	0.000538238	0.00131793	0.000295353	0.000228088	0.000594471	0	0.000350261	0.000381693	0.000259714	0.00100855	0	0.000815927	0	0	0	0	0	0	0	0	0	0
Dnm3	0.11818	0.0865074	0.0408657	0.0926062	0.0323393	0.0180078	0.0722173	0.0407955	0.0145649	0.0280265	0.00639731	0.0623826	0.0294756	0.118501	0.0273318	0.0463122	0.083787	0.0156125	0.0996279	0.0328223	0.00893545	0.0307289	0.0134534	0.00411565	0.460771	0.0403909	0.0865537
2810442N19Rik	0.00413949	0.0181691	0.00553007	0.015599	0.00384265	0.000800543	0.00715244	0.00577165	0.00202782	0.00481987	0.00397169	0.00570106	0.00653105	0.0214426	0.0021889	0.00746717	0.010566	0.00226355	0.00468584	0.00217443	0	0.00309183	0	0.000902628	0.00421018	0.00238517	0.0136578
Dnm3os	0.160836	0.3721	0.0724893	0.262463	0.140747	0.0895872	0.111132	0.131979	0.0483599	0.135836	0.00174622	0.156457	0.154968	0.356336	0.043129	0.179928	0.29845	0.0576546	0.0987632	0.0493867	0.0031468	0.044067	0.0142435	0.00792364	0.00952002	0.18005	0.120824
Mettl13	0.0659329	0.0521331	0.0480316	0.0498391	0.0518166	0.0613893	0.0544172	0.0386406	0.0509015	0.071608	0.0396958	0.0458761	0.0583971	0.0559362	0.058385	0.0666539	0.0677679	0.0647759	0.0465012	0.0315352	0.0446544	0.0605191	0.0340199	0.0496215	0.0926464	0.0455561	0.0820438
Vamp4	0.825892	0.650153	0.655696	0.644362	0.694181	0.503512	0.73295	0.560349	0.670286	0.551931	0.619194	0.706864	0.691919	0.716505	0.657412	0.738563	0.626312	0.561974	0.743418	0.645673	0.785734	0.592038	0.488928	0.509685	0.441327	0.706961	0.997753
Myoc	0.750968	0.0149994	0.065312	0.122942	0.00970563	0.00978699	0.664121	0.0259129	0.0141412	0.00917722	0.0095257	0.0313342	0.00727442	0.0159704	0.0528634	0.0224007	0.0175847	0.0252543	1.12162	0.0323857	0.00405636	0.0328281	0.0232753	0.00949529	0.00798595	0.00558281	2.88227
Prrc2c	0.807827	0.788943	0.751441	0.778043	0.882119	1.05258	0.788043	0.83445	0.661824	1.04152	0.723552	0.977557	0.860618	0.852588	0.834174	1.04171	0.857224	1.08951	0.762606	1.03576	0.776102	0.908369	0.882823	1.42922	0.981274	0.955119	0.895453
Fmo4	0.00150796	0.00306299	0.00105566	0.00366743	0.00261646	0.00310788	0.00510362	0.00252484	9.72e-05	0.00260309	0	0.0032485	0.00228522	0.0019908	0	0.000354832	0.0016685	0	0.00118428	0	0	0.000321044	0.00304111	0	0.000988992	0.00121155	0
Fmo1	0.413284	0.20882	0.148996	0.259042	0.0572616	0.0301372	0.35808	0.111179	0.0384029	0.0355482	0.0109027	0.108274	0.0862319	0.199692	0.0821993	0.104868	0.130904	0.0515608	0.225622	0.0668529	0.0102892	0.0904844	0.0117533	0.0342256	1.19361	0.0373342	0.290112
Fmo2	0.387371	0.0869609	0.172233	0.42668	0.0423193	0.168539	0.846319	0.0597514	0.0351661	0.0284089	0.0130267	0.0493697	0.0444286	0.0324165	0.034424	0.0327265	0.0655981	0.0255115	0.277168	0.0242968	0.00144025	0.0377002	0.575063	0.00341584	0.362764	0.15911	0.148817
Fmo6	0.00118957	0	0	0	0.000122057	0.000582833	0.000222966	0	0	0	0	0	0	0.000279064	0	0	0	0	0.00114028	0	0	0	0	0	0.00250497	0	0
Fmo3	0.00074605	0.00199651	0.000159569	0.00213258	0.000851011	0.00116798	0.00756743	0.000682827	0	0.00038286	0	0.000811668	0.00129655	0	0.000474642	0	0.000915211	0	0	0	0	0	0.000799853	0	0	0.0207159	0
Mroh9	0	0	0	0	6.28e-05	0	0	0	0	0	0	0	0.000393813	0	0	0.000855742	0	0	0	0	0	0	0	0	0	0	0
Prrx1	0.755527	1.18691	0.323158	0.775901	1.52269	0.979791	0.832924	0.648275	0.182081	1.68495	0.0256314	0.639629	0.833614	0.862371	0.182638	0.8859	0.769412	0.167895	1.20168	0.488486	0.0195873	0.365668	0.218046	0.0776262	0.0766925	2.0512	1.25797
Gm26523	0.083172	0.123066	0.0399966	0.0911923	0.109898	0.099739	0.102433	0.0673664	0.0125832	0.12169	0.00238709	0.0741198	0.0881518	0.0795443	0.0191171	0.0657198	0.0706713	0.0170754	0.117937	0.0306138	0.00443085	0.0409135	0.033832	0.00697396	0.000907498	0.32324	0.178978
Gorab	0.126075	0.137206	0.0657911	0.109886	0.153211	0.144261	0.089194	0.0879648	0.0589136	0.157889	0.0367718	0.102253	0.0963523	0.118175	0.0672901	0.0901158	0.113998	0.0725313	0.113856	0.0891629	0.0518518	0.103441	0.130811	0.0514633	0.117597	0.172303	0.104455
Mettl11b	0	0	0	0	0	0	0	0	0	0	0	0	0	0	0	0	0	0	0	0	0	0	0	0	0	0	0
Kifap3	0.379553	0.379063	0.249209	0.324461	0.31478	0.352523	0.354875	0.238118	0.20936	0.26987	0.148561	0.270823	0.201921	0.391567	0.295753	0.27722	0.345657	0.111022	0.428087	0.309375	0.0942849	0.24226	0.373731	0.11311	0.330658	0.526295	0.417813
Scyl3	0.0577267	0.0602802	0.085366	0.0664907	0.0530764	0.0583913	0.0719751	0.0767636	0.0787898	0.0672831	0.0782773	0.0830112	0.0704545	0.052571	0.0753751	0.0534999	0.0632269	0.0962724	0.067631	0.0568829	0.0963393	0.0625985	0.0936871	0.122414	0.07181	0.0661501	0.0433614
BC055324	0.0113622	0.012727	0.00944798	0.0091796	0.0152442	0.0463949	0.0110566	0.0136626	0.00913778	0.100974	0.0139787	0.0155706	0.0131776	0.0109347	0.00946649	0.0301856	0.0207156	0.0201493	0.00931804	0.130434	0.0156859	0.119253	0.0184471	0.0105739	0.0217772	0.00874326	0.00416466
Mettl18	0.0647872	0.0519376	0.0563366	0.0678677	0.037805	0.0467451	0.0798387	0.0406324	0.0468237	0.0495697	0.0439034	0.0435126	0.0453356	0.056508	0.0642612	0.0582008	0.0564009	0.0920665	0.0699887	0.0624062	0.0293143	0.0585058	0.0384739	0.0955551	0.0846094	0.122245	0.0646503
Sele	0.00187022	0.00145429	0.000584517	0.000577128	0.00203099	0.00141978	0	0.00507869	0	0.00253862	0	0.000477587	0.00385232	0.000351305	0	0.000305039	0.000643659	0	0.0031702	0.00327208	0.0015481	0	0	0	0.00350016	0.0419155	0.0322928
Sell	0.000635434	0.0179224	0.0252301	0.00327205	0.0480789	0.0233447	0.026514	0.306923	0.178096	0.0927711	0.0329225	0.0696866	0.154004	0.000860327	0.054651	0.0479351	0.0138755	1.914	0.137122	0.0173115	0.0812163	0.0266703	0.0318791	1.04644	0.059374	0.00534159	0
Selp	0.00013014	0.00393266	0.00215333	0.00650382	0.0211173	0.0120364	0.00117164	0.00371692	0.00138996	0.0109675	0.00171212	0.00520594	0.0153032	0.000371989	0.0028695	0.00144647	0.00169609	0.004844	0.00114566	0.000266746	0.0094675	0	0.00626419	0.00544323	0.0712894	0	0.057002
F5	0.00140934	0.00110064	0.00310373	0.00567764	0.0390351	0.0299679	0.0111948	0.00749699	0.0192344	0.00759984	0.00265264	0.00788632	0.024232	0.000351526	0.0030653	0.00462878	0.00319526	0.00395979	0.00967336	0.00182545	0.00830805	0.00607156	0.00316269	0	0	0.0012918	0
Slc19a2	0.0241779	0.0292573	0.0189484	0.0310153	0.0343657	0.0290987	0.0289905	0.0213192	0.0163085	0.0346369	0.0133233	0.0282845	0.0243493	0.0310698	0.0197787	0.0297854	0.102097	0.016569	0.0168627	0.0239432	0.0215108	0.0258635	0.0460194	0.0081206	0.00487201	0.0203721	0.0442898
Ccdc181	0.0538843	0.0387979	0.0554658	0.0534057	0.0529984	0.128041	0.0795342	0.0572902	0.0573541	0.0403677	0.0504247	0.0515269	0.0469817	0.0318747	0.0524763	0.0381929	0.0481875	0.0373422	0.0873994	0.0516896	0.0844199	0.0603714	0.252852	0.0916373	0.0699972	0.0500891	0.0792161
Blzf1	0.257183	0.262631	0.125285	0.257168	0.186323	0.178571	0.159605	0.156935	0.0974971	0.185479	0.0940844	0.158345	0.166759	0.259397	0.132931	0.259066	0.206228	0.11658	0.202785	0.109596	0.126922	0.133344	0.123051	0.11774	0.223321	0.255364	0.241017
Nme7	0.119249	0.173858	0.0992461	0.147801	0.126185	0.185499	0.0955494	0.102418	0.0770644	0.148624	0.0556251	0.117598	0.11919	0.153679	0.102882	0.160991	0.128103	0.0599824	0.131671	0.146859	0.0700283	0.117429	0.119004	0.132291	0.0623265	0.204066	0.123518
Atp1b1	0.0705584	0.295101	0.103806	0.323134	0.295541	2.04363	0.351206	0.425603	0.088776	0.182919	0.0506621	0.139468	0.0828156	0.105526	0.0465896	0.0782959	0.0932906	0.207454	0.179528	0.0507949	0.0170796	0.0582902	3.48796	0.705425	0.0899774	0.385838	2.22015
Gm26685	0	9.56e-05	0	0.000874071	0	0.00180574	0.00251007	0.000202156	0	0	0	0.000363148	0	0	0	0.000517622	0	0	0	0	0	0	0.00372366	0	0	0	0.0187147
Gm37754	0.00157923	0.00108709	0.000274066	0.00175823	0.000126564	0.00189297	0.00215053	0.000344022	0.000496024	0.000525266	0	0.00115193	0.000519006	0.00120609	0	0.00131718	0	0.000996998	0.000560895	0.000652739	0	0	0.000491803	0	0	0	0
Dpt	8.93327	6.63044	3.88003	10.3333	6.09789	0.96979	10.7411	4.12663	1.02984	2.06382	0.17775	3.43586	2.69041	5.77849	1.92188	3.37929	3.48431	1.53992	14.8676	2.70117	0.085275	2.94674	0.632093	0.570211	0.604551	1.25037	18.9426
Gm32569	0.000238676	0.000121407	0.000862227	0	0.000227489	0.000466365	0	0	0	0	0	0	0.000237595	0	0	0	0	0.000881275	0	0	0	0	0	0	0	0	0
Xcl1	0.00270176	0.00265182	0.030032	0.00618447	0.0150582	0.00289565	0.0658347	0.287925	0.0602501	1.22716	0.0163517	0.360925	0.0298493	0.00508314	0.0511006	0.165451	0.0245697	0.296738	0	0.0418903	0.136209	0.0394498	0.00901752	8.26511	0.0285262	0.0134327	0
4930568G15Rik	0.000269017	0.000131357	0	0	0	0.000137847	0	0	0	0	0	0	0	0	0	0	0	0	0	0	0	0	0	0	0	0	0
Sft2d2	0.0879909	0.164295	0.349631	0.168284	0.187912	0.212692	0.262546	0.246673	0.379472	0.0873264	0.329243	0.283723	0.221001	0.190843	0.368491	0.175741	0.244294	0.168461	0.123832	0.210875	0.305651	0.21851	0.318559	0.281436	0.167342	0.081827	0.227182
Tiprl	0.782135	0.726602	0.488644	0.707	0.621205	0.683135	0.580266	0.521982	0.487532	0.783006	0.374815	0.594345	0.525582	0.765027	0.547463	0.839237	0.649619	0.479964	0.700984	0.893425	0.39401	0.584244	0.503827	0.640411	0.5263	0.682714	0.82346
Gpr161	0.0397056	0.0287545	0.0059359	0.031448	0.022295	0.0168056	0.0193987	0.0215961	0.00358751	0.0154448	0.000713246	0.018834	0.0105478	0.0399885	0.00884475	0.0185806	0.0258972	0.00489135	0.0546474	0.0198506	0	0.0318603	0.0112034	0.00160918	0.00520826	0.015064	0.026779
Dcaf6	0.137346	0.164229	0.0867257	0.17524	0.095994	0.179948	0.115133	0.103369	0.0568514	0.0693724	0.0413935	0.203048	0.0838176	0.219904	0.0666628	0.0889158	0.145269	0.0920422	0.115305	0.0579696	0.0357294	0.0716414	0.128776	0.0275725	0.127367	0.0778136	0.116974
Mpc2	2.29852	2.01816	1.47715	2.09575	1.74932	1.97715	1.77437	1.61808	1.70315	1.52764	1.24039	1.74129	1.66651	2.09366	1.65483	1.91861	1.78481	1.18723	2.19543	1.84504	1.26467	1.73113	1.44878	1.45553	1.47772	2.10844	2.1061
Adcy10	0.0002178	0.00159899	0.000314595	0.00113733	0.000604268	0.000681041	0	0.00031915	0.00108307	0.00228939	0	0.000818287	0.000497894	0.000959507	0	0.00108238	0.00188179	0	0.00075719	0	0	0	0.0015787	0	0	0	0
Mpzl1	0.649701	0.973097	0.265743	0.832473	0.444102	0.325817	0.402582	0.391523	0.195907	0.671872	0.0295853	0.491525	0.431753	1.02303	0.272694	0.634233	0.678007	0.16207	0.489701	0.494197	0.0128613	0.492308	0.176995	0.0755886	0.974844	0.468776	0.981924
Rcsd1	0.228349	0.100998	0.383846	0.12005	0.105218	0.0737125	0.258488	0.211018	0.366051	0.164396	0.433317	0.28162	0.218136	0.1689	0.507893	0.236532	0.214661	0.931918	0.0803124	0.290265	0.31883	0.293408	0.328143	0.803155	0.820833	0.832814	0.40762
Creg1	1.18794	1.25162	2.93431	1.51134	1.81782	2.9194	1.70446	2.01	3.72858	1.02966	2.39759	2.01033	2.12245	1.55151	2.1481	1.5373	2.1653	1.03381	1.02984	1.59081	1.5529	1.68433	4.49388	1.0452	0.860761	1.03629	0.956544
Pou2f1	0.10116	0.0619004	0.0939998	0.0759752	0.058869	0.0505757	0.0991033	0.0719781	0.0851251	0.0788984	0.104419	0.0951733	0.0712702	0.0717968	0.0978518	0.0904792	0.0895268	0.205359	0.099844	0.145329	0.0785019	0.090748	0.0599178	0.122618	0.134679	0.173004	0.14136
Dusp27	0.000725084	0.009188	0.000950562	0.00591904	0.000820405	0.00226437	0.00120937	0.00368109	0.00222475	0.00510999	0.00177677	0.0053184	0.00550593	0.0024129	0	0.00218371	0.00399456	0.00559151	0.00265461	0.00228949	0.000638707	0.00108401	0.00122429	0	0	0.0122624	0.00469264
Mael	0.000331746	0.000491571	0.000381889	0.000868633	0.000266057	0.0014839	0	0.00038893	0	0.0015356	0	0.000139221	0.000163734	0.000314837	0	0.00108303	0.000566209	0.000222357	0	0.00164068	0	0	0.00168979	0	0	0	0
Ildr2	0.0352087	0.0916636	0.0524767	0.0958994	0.103214	0.577754	0.107702	0.0520487	0.0127316	0.0455814	0.0181748	0.0366425	0.0387405	0.0320406	0.043508	0.0428292	0.0467442	0.0161881	0.182531	0.0346424	0.00094232	0.0263762	0.664304	0.00468799	0.00708481	0.0250348	0.182696
5330438I03Rik	0	0	0	0	8.61e-05	0.000558691	0	0	0	0	0	0	0	0	0	0	0	0	0	0	0	0	0.000749126	0	0	0	0
Gm15853	0.0102952	0.015944	0.0151284	0.0193973	0.00856062	0.00627767	0.0105292	0.00881108	0.011583	0.0106189	0.0111135	0.0142095	0.00985706	0.0182328	0.011375	0.0107462	0.0133628	0.00719668	0.00277477	0.0151829	0.00696472	0.0133556	0.00333482	0.00484135	0.00816638	0.0337045	0.00416466
Tada1	0.228921	0.22215	0.21516	0.212746	0.189956	0.226704	0.191999	0.202487	0.202431	0.229371	0.212622	0.213823	0.221179	0.213979	0.229692	0.266084	0.231016	0.182481	0.233796	0.320916	0.265337	0.263312	0.233077	0.287396	0.298774	0.181574	0.242791
Pogk	0.0961402	0.0930642	0.0699994	0.0843962	0.0796273	0.0611016	0.0718296	0.0633844	0.0601686	0.0568586	0.0605798	0.100942	0.0783231	0.0949228	0.0809544	0.0739228	0.0815774	0.0534893	0.0824114	0.0598872	0.0427911	0.120914	0.0662361	0.0919137	0.101475	0.121435	0.0497799
Gm16701	0.00116006	0.00210034	0.00122336	0.00235342	0.00809478	0.0181281	0.00737484	0.00329487	0.000194903	0.00151428	0.000419996	0.000250125	0.00357937	0.00417111	0.00281728	0.000478543	0.00197827	0.000338952	0.00678727	0.000387637	0	0.00281174	0.0308129	0.000628168	0.0123377	0.00311131	0.024911
Gm16701.1	0.00330736	0.00240693	0.000634171	0.00337276	0.00266755	0.00325809	0.00468862	0.00140987	0.000687719	0.000693637	0.0014276	0.00232645	0.000779926	0.0036428	0.000478235	0.000356883	0.00354957	0.000376576	0.00363231	0.00245344	0	0.000618709	0.00688313	0	0.00343668	0.0063579	0.0340795
Fam78b	0.0221741	0.0201409	0.013887	0.0213722	0.0597247	0.0702853	0.0508211	0.0202234	0.0140178	0.0208417	0.0121515	0.0241566	0.0339505	0.0290647	0.00968431	0.0128773	0.0154036	0.00565611	0.0258895	0.00400008	0.0075492	0.0182297	0.0524315	0.0165296	0.0688914	0.0901757	0.147412
Uck2	0.117442	0.300875	0.0628775	0.167261	0.229513	0.258581	0.0393524	0.141988	0.125043	0.392055	0.0492934	0.162744	0.24871	0.269982	0.0504725	0.197947	0.201838	0.0752447	0.0745217	0.149264	0.219091	0.174862	0.210382	0.0839552	0.115183	0.127401	0.0535275
Gm2453	0.000331712	0.0003516	0	0	0.000761472	0	0.000453758	0.000536024	0.000446377	0.000582807	0	0	0	0.000365174	0	0.000387671	0	0.000397598	0.000695634	0	0	0	0	0	0	0	0
Tmco1	1.87465	1.82847	1.50748	1.72382	1.76852	2.2295	1.69432	1.51245	1.33689	2.15248	1.34236	1.68209	1.71394	1.6216	1.56149	1.88821	1.61007	0.963024	1.73006	2.02035	1.42273	2.01592	1.94373	1.20551	2.25296	2.55851	2.45013
Aldh9a1	0.136282	0.170735	0.318137	0.125375	0.247356	0.34059	0.247353	0.250709	0.351928	0.321075	0.405602	0.288878	0.333195	0.121145	0.398071	0.296997	0.206232	0.254728	0.102533	0.312333	0.521012	0.3471	0.337106	0.30385	0.27023	0.307545	0.223228
Mgst3	0.352502	0.260751	0.431651	0.337431	0.440453	0.563928	0.487189	0.358868	0.391162	0.267501	0.356096	0.34185	0.362098	0.222243	0.596507	0.399185	0.378242	0.220076	0.307021	0.508187	0.49889	0.489582	0.644937	0.250135	0.856344	2.24951	0.462174
Lrrc52	0	0	0	0	0	0	0.000568418	0	0	0.000761518	0	0	0	0	0	0	0	0	0	0	0	0	0.00251926	0	0	0	0
Rxrg	0.00636559	0.00165564	0.00822314	0.00435817	0.00584444	0.0406659	0.00882113	0.00645626	0.00419157	0.0050326	0.00867092	0.0031096	0.00742939	0.00305683	0.00843444	0.00142879	0.00213269	0	0.00124911	0.00227103	0.00302657	0.00176344	0.0042235	0.00516943	0	0	0.00335848
Lmx1a	0.00124511	0.000100184	0	0.000484114	0.000206218	0.000291824	0.00250501	0.000373447	0	0.000112302	0	0	0	0	0	0	0.000337967	0	0.00781128	0.000995958	0	0	0	0	0	0	0
Gm20711	0	0	0	0.000664301	0	0.000200772	0	0	0	9.93e-05	0	0	0	0	0.00033038	0	0	0	0	0	0.00159824	0	0.000669456	0	0	0	0
Pbx1	0.696976	0.899073	0.426239	1.08892	0.624279	1.11268	0.684041	0.510541	0.247962	0.508018	0.0922766	0.483258	0.409257	0.839378	0.23146	0.402546	0.63082	0.188266	0.787531	0.285618	0.0435957	0.312796	1.28753	0.0618388	0.203612	0.784323	0.371757
Nuf2	0.017606	0.0314951	0.0184492	0.0170218	0.0556201	0.150002	0.0235119	0.0236443	0.0323003	0.525053	0.00976891	0.0455478	0.0302396	0.0247645	0.0107603	0.837277	0.021982	0.00820563	0.0107164	1.67773	0.00733038	0.295185	0.0208551	0.0470663	0.131535	0.0674763	0.0256484
Rgs5	0.0910347	0.226983	0.0712915	0.194398	0.123691	0.0538669	0.0704465	0.102779	0.10286	0.774754	0.0620123	0.125018	0.0674336	0.245541	0.0742426	0.187315	0.170284	0.0575445	0.0644003	0.225011	0.0552663	0.0487699	0.120029	0.115974	1.33172	70.2543	1.89705
Rgs4	0.199795	0.849159	0.0920832	0.811745	0.127107	0.0530753	0.0506504	0.25239	0.125593	0.152834	0.00921594	0.363115	0.0882469	1.12061	0.1111	0.333571	0.423885	0.104086	0.109829	0.12196	0.00280493	0.142256	0.0963823	0.0499348	0.10353	3.45342	0.0404755
Ccdc190	0.000318304	0.000766575	0	0.0015366	0	0	0.00274355	0.000814587	0	0.000320602	0	0	0	0	0	0.000377903	0.000744512	0	0.00101319	0	0	0	0	0	0	0.00174288	0.00451328
Hsd17b7	0.0801652	0.0327641	0.0220114	0.0288711	0.113656	0.0557066	0.0418402	0.0318449	0.0296284	0.0585178	0.014544	0.0332473	0.0379752	0.0516001	0.0407898	0.0693985	0.0372134	0.0304258	0.127143	0.0318647	0.0242729	0.0754019	0.0552503	0.0107842	0.0579034	0.0547949	0.0621229
3110045C21Rik	0.0257865	0.00782211	0.00548151	0.0109319	0.0175204	0.0201878	0.0136535	0.00654898	0.00276967	0.0230381	0.000556974	0.00388683	0.00671193	0.00711094	0.0163477	0.0212499	0.00874876	0.000489597	0.0311121	0.0224021	0	0.0208821	0.0137662	0.00238565	0.0109838	0.00509945	0.0123023
Ddr2	0.848059	0.352784	0.239799	0.506818	0.39373	0.291017	0.759632	0.258016	0.0685019	0.323104	0.0219449	0.220695	0.210731	0.376336	0.165549	0.346521	0.300068	0.0826357	1.52325	0.33874	0.00349455	0.343167	0.167421	0.0308427	0.0915135	0.43476	0.438028
Uap1	2.2677	0.781703	0.448903	0.931831	1.97502	1.79959	1.20891	0.73029	0.453085	1.11471	0.27702	0.628114	0.821611	0.920858	0.882972	0.986915	0.91343	0.431533	7.11192	1.25507	0.26547	1.31035	5.81025	0.342264	0.579672	0.60122	1.15488
Gm37748	0.00232285	0.000344093	0.000193101	0.000430734	0.00065215	0.000386357	0	0.000170451	0.000202082	0.000948964	0.00105347	0	0.000723227	0.000478206	0	0.00103012	0	0	0.00288202	0	0	0	0.00171098	0	0	0	0
Gm37502	0	0	0.000482751	0	0.000484292	0.0016536	0.000792035	0	0	0.000318986	0.000492146	0	0	0	0.000508847	0.000357652	0.00196635	0.00241127	0.00123592	0.000776421	0	0	0.00133327	0	0	0	0
Uhmk1	0.0829279	0.0657018	0.175308	0.0699459	0.169875	0.102708	0.118845	0.12791	0.178941	0.111512	0.156578	0.140374	0.160492	0.0710833	0.189634	0.110318	0.119848	0.169064	0.088924	0.13038	0.141044	0.147357	0.160519	0.142595	0.111396	0.0589021	0.0482912
4930500M09Rik	0.000499067	0.000786439	0.000902783	0.000263684	0.000791672	0.00089206	0.00354233	0.000527939	0	0.0011042	0.00123537	0	0.00117407	0.000215646	0.0018288	0.00143933	0.000476877	0	0	0	0.0022143	0.000972323	0.00356246	0	0.00231726	0	0
Sh2d1b1	0.00148284	0.00654519	0.200597	0.0119384	0.0740017	0.0189778	0.108353	0.188301	0.268755	0.0609997	0.680193	0.151734	0.10834	0.00314877	0.0834913	0.0851446	0.0678483	0.121712	0.00422489	0.200997	0.804457	0.200166	0.0491535	0.361545	0.028262	0.0110628	0
Gm7694	0.00151464	0.00224784	0.0106618	0.0036931	0.0041284	0.0171764	0.00851563	0.00533324	0.00915965	0.00377755	0.0111838	0.00754108	0.00791957	0.00194249	0.0161828	0.00237294	0.00979673	0.00277706	0.00116166	0.0127795	0.00320039	0.0107944	0.0642136	0.00921491	0.0101032	0.00416743	0.0264401
Nos1ap	0.00529981	0.0101503	0.0367842	0.00891544	0.0126476	0.0355144	0.0260039	0.0201183	0.0355089	0.00989061	0.0419872	0.0290617	0.0370166	0.00345065	0.0396939	0.00718484	0.0183477	0.00679357	0.00272666	0.0260246	0.0301332	0.0390655	0.115864	0.0104454	0.0183693	0.0103327	0.0501489
Olfml2b	0.49935	1.09792	0.408065	1.26615	0.76866	0.862193	1.50969	0.613566	0.166439	0.483459	0.0318847	0.461895	0.404901	1.01412	0.237805	0.679136	0.559017	0.175076	2.32219	0.390058	0.00720611	0.260849	0.738117	0.0624872	0.090728	1.38254	1.27147
Atf6	0.0989251	0.0894391	0.181648	0.0880921	0.129634	0.0947462	0.160085	0.180601	0.188895	0.0967963	0.294879	0.182475	0.176564	0.0938869	0.148801	0.107316	0.148845	0.157099	0.0933159	0.16618	0.368488	0.147464	0.0994004	0.151239	0.159856	0.140697	0.0570762
Dusp12	0.283134	0.319226	0.191651	0.247763	0.270435	0.252991	0.209698	0.232864	0.195184	0.407256	0.203092	0.244539	0.292457	0.266324	0.258059	0.279284	0.30199	0.16753	0.210046	0.216776	0.230843	0.211436	0.144365	0.209426	0.147568	0.192993	0.176816
Gm26620	0.00507007	0.0176756	0.0163459	0.0053801	0.00737726	0.0115541	0.00484537	0.00611588	0.00856875	0.0159522	0.0107375	0.012981	0.00976597	0.00521453	0.00373814	0.0116708	0.0160067	0.00541127	0.0057155	0.00398687	0.0114432	0.0062794	0.00938709	0.001908	0	0.00180513	0.00445246
Fcrlb	0	0.000497009	0.00285185	0.000944679	0.00114036	0.000887441	0.00096763	0.00484981	0.00463588	0.00221144	0.0056217	0.00390851	0.00255167	0	0.00238466	0	0.000737488	0.00172759	0	0.00108397	0.00749972	0	0.00221925	0	0.0024523	0	0
Fcrla	0	0.000564923	0.0183599	0.0753694	0.00411992	0.00246519	0.0131972	0.160326	0.0214643	0.0375263	0.0250199	0.0155385	0.013984	0.00265612	0.0163534	0.0213704	0.0106625	1.61199	0.118907	0.00976681	0.0299606	0.00996706	0.00528693	0.0125771	0.0131343	0.0320747	0
Fcgr2b	0.022224	0.0771524	4.32155	0.222782	1.19304	0.340755	2.01484	2.37569	3.0896	0.500455	5.20525	2.20879	2.80437	0.060584	3.82947	0.94463	1.34834	1.54743	0.060129	1.6647	3.79019	1.73942	0.532112	0.957152	0.617838	0.212712	0.00649841
Gm10522	0	8.02e-05	0.0074023	0.000547167	0.00439554	0.000219811	0.00297835	0.00534454	0.00395526	0.00118555	0.0108184	0.00490079	0.00233081	0.000273905	0.00653454	0.00279516	0.00511205	0.0394272	0	0.00333388	0.00643806	0.00123151	0.00289444	0.0179052	0	0	0
Fcgr4	0.00648312	0.0361186	1.01825	0.0580505	0.332668	0.129824	0.494748	1.76411	1.24332	0.167861	1.99969	0.624635	0.843301	0.0250302	0.523859	0.145737	0.371263	0.339887	0.00919471	0.350207	1.04692	0.586891	0.0852961	0.238801	0.258283	0.0498397	0
Fcgr3	0.0720292	0.134047	9.41733	0.34567	1.93698	0.627076	4.11635	4.11073	7.18416	0.784112	9.26778	4.64698	5.08841	0.138396	8.85081	1.8209	3.25243	1.91287	0.0923066	3.00236	3.28667	3.80567	0.83502	2.35362	1.00861	0.429857	0.0183181
Cfap126	0.0174986	0.0234505	0.0278326	0.0209158	0.0119003	0.0192952	0.0277296	0.0367534	0.0242108	0.00973932	0.0215754	0.0271267	0.0263041	0.018988	0.0379423	0.0106694	0.0269063	0.00760326	0.0172023	0.0175524	0.0564908	0.0129659	0.010774	0.0468336	0.0141384	0.0101277	0.0208283
Sdhc	0.837465	0.819606	0.788281	0.68018	0.912925	1.23887	0.742454	0.836188	0.857728	1.02571	0.717236	0.898216	0.881902	0.773641	1.11637	1.05716	0.805737	0.634782	0.765571	0.909475	0.699125	0.932341	1.00451	0.734755	0.995913	1.6632	0.716767
Mpz	0.000850982	0.000464152	0.00308512	0.000126049	0.000483529	0.00105858	0.00251103	0.00147789	0.00304723	0.000120645	0.000395476	0.00207932	0.00136715	0.000365652	0.00921283	0.00067175	0.00112272	0	0	0.00263053	0.000937206	0.000363507	0	0.00580548	0	0	0
Pcp4l1	0.00598144	0.00598077	0.0268415	0.00577403	0.0244391	0.0531711	0.010672	0.0187551	0.0530667	0.0176301	0.02613	0.0236893	0.0118629	0.00393585	0.0120716	0.0152665	0.0108929	0.00598962	0.00768335	0.0255003	0.0141348	0.0121069	0.000918097	0.0042846	0.614122	0.882885	0.00434652
Tomm40l	0.192243	0.152875	0.138144	0.151413	0.162844	0.139618	0.125359	0.156562	0.152817	0.162149	0.129892	0.15482	0.157271	0.15676	0.166858	0.210289	0.148036	0.154167	0.191573	0.156214	0.14267	0.175618	0.140697	0.180382	0.287718	0.244888	0.205098
Apoa2	0.00718229	0.0150561	0.00559345	0.0160113	0.00999006	0.0217087	0.00450928	0.0099645	0.00470923	0.0151394	0.00169605	0.00913472	0.009995	0.0182507	0.00421437	0.0158036	0.0112156	0.00799632	0.00689878	0.0102605	0.00147029	0.00897337	0.00973446	0.015128	0.00624726	0.0144946	0.0101239
Fcer1g	0.268705	0.738149	31.3556	1.67624	11.3416	2.3869	13.5954	22.9308	33.1655	5.43218	41.0142	19.9588	24.0445	0.589971	29.4963	8.3734	11.0355	10.4793	0.354944	15.5499	35.3786	19.1222	3.77598	22.2221	4.63142	1.42879	0.0104738
Ndufs2	1.44668	1.55287	1.3672	1.40367	1.36453	1.92208	1.23659	1.39191	1.42094	1.61508	1.36859	1.43479	1.49741	1.46238	1.38306	1.61859	1.6288	1.25823	1.37672	1.52757	1.47842	1.35007	1.73201	1.49197	1.77113	2.23876	1.46437
Adamts4	0.069918	0.131935	0.0324087	0.0852298	0.146249	0.139506	0.0577713	0.0777624	0.015156	0.129616	0.0024044	0.0796972	0.096858	0.125989	0.0229005	0.0696521	0.0834277	0.0137458	0.0798231	0.0569024	0.000637755	0.0453732	0.018854	0.00273436	0.105839	0.166841	0.0243413
B4galt3	0.122784	0.171221	0.163376	0.138585	0.154698	0.137322	0.138735	0.169588	0.155297	0.158968	0.156288	0.148515	0.172223	0.13711	0.128986	0.156788	0.176245	0.129109	0.0923071	0.130718	0.24377	0.11125	0.132491	0.108474	0.285598	0.207337	0.149531
Ppox	0.170225	0.152225	0.168632	0.169982	0.0978659	0.124913	0.179116	0.151017	0.131205	0.113513	0.161914	0.127204	0.13176	0.159988	0.146446	0.169089	0.161092	0.133986	0.138578	0.197109	0.164037	0.149865	0.131304	0.174822	0.203151	0.237558	0.199154
Usp21	0.104591	0.0921792	0.14409	0.0919569	0.0599747	0.0600426	0.102742	0.108202	0.0911402	0.0637151	0.122465	0.120192	0.0939125	0.101924	0.154741	0.101474	0.121959	0.106014	0.110487	0.122398	0.106161	0.119318	0.0616275	0.100707	0.119345	0.095866	0.0511083
Ufc1	1.64516	1.79702	1.28815	1.61864	1.45041	1.69247	1.27692	1.38841	1.29972	1.54308	1.03391	1.45228	1.47219	1.68588	1.39321	1.68354	1.51702	0.950554	1.6076	1.31587	1.01169	1.36491	1.47003	1.17964	1.35589	1.27539	1.26822
Gm20045	0.0216006	0.0137151	0.0285116	0.0162944	0.016764	0.0118641	0.0217846	0.0180966	0.0208308	0.0162059	0.0279344	0.0145378	0.0175467	0.0160442	0.0245752	0.0319005	0.0202423	0.0399758	0.0155313	0.029776	0.0121381	0.0156517	0.0186694	0.00596741	0.0174971	0.0623294	0.0298638
Dedd	0.189034	0.211553	0.184046	0.188091	0.182149	0.19252	0.178112	0.173879	0.16575	0.183223	0.15586	0.221945	0.188512	0.192617	0.197324	0.178392	0.187327	0.170512	0.162152	0.185668	0.0992268	0.133868	0.192218	0.166685	0.22804	0.223145	0.203772
Nit1	0.192925	0.178191	0.174654	0.191412	0.152515	0.240414	0.176581	0.163437	0.214829	0.13725	0.152293	0.220765	0.155967	0.19475	0.193207	0.169202	0.211506	0.181259	0.168577	0.156963	0.202336	0.133709	0.344511	0.240672	0.175841	0.296627	0.260496
Pfdn2	1.56319	1.23308	1.19122	1.27574	1.5927	1.86752	1.40192	1.28381	1.45342	1.69356	1.17814	1.37552	1.43022	1.27375	1.42145	1.63111	1.32726	1.33729	1.44295	1.35442	1.45167	1.48892	1.55604	1.4987	1.37265	1.49905	1.69458
Klhdc9	0.0127379	0.00700491	0.00777607	0.00856305	0.00637739	0.00248518	0.01261	0.00883201	0.00299546	0.00601593	0.00373017	0.0044295	0.00595217	0.00533641	0.00412948	0.00919657	0.0117523	0.000376576	0.00579117	0.00857299	0.0267066	0.00629352	0.00332715	0.00220148	0	0.00350446	0.0156072
Nectin4	0.00115041	0.00332183	0.113901	0.00590708	0.0287869	0.036382	0.0487391	0.112318	0.0809873	0.0149494	0.115852	0.0659364	0.077094	0.00313532	0.131095	0.0463495	0.0494848	0.0221297	0.0060543	0.0837121	0.0761342	0.0719448	0.0491011	0.0300459	0.00116848	0.00218753	0
Arhgap30	0.00932682	0.0284076	0.844028	0.115358	0.374417	0.077718	0.482009	0.683441	0.982503	0.275446	1.33552	0.644521	0.703767	0.0202516	1.00094	0.345872	0.41458	1.07336	0.0450242	0.538608	1.62991	0.544886	0.420907	1.37623	0.0654525	0.0394663	0
Usf1	0.157166	0.102378	0.292435	0.135931	0.147023	0.177002	0.228487	0.24732	0.287532	0.119339	0.350363	0.204334	0.18909	0.131041	0.250626	0.216535	0.174959	0.325284	0.141493	0.197182	0.360611	0.166216	0.2487	0.254988	0.256842	0.166915	0.170865
Tstd1	0.00174355	0.00360981	0.0105585	0.00414306	0.00421416	0.00568643	0.00740007	0.00654027	0.011546	0.00314878	0.0130139	0.0144966	0.00816795	0.00324566	0.00202206	0.00464664	0.00645214	0.0168636	0.00189013	0.00839186	0.0183484	0.00872906	0.00868539	0.00431398	0.0179203	0.0211045	0
Gm26641	0.000133702	0	0	0.000138951	0.00049037	0.000930111	0.000363994	0	0.000588751	0.000122756	0.000950468	0.00116839	0	0	0.00217675	0.000653969	0	0	0	0.00126067	0.00189655	0	0.00256113	0	0.0771702	0	0
F11r	0.0238515	0.0362085	0.236427	0.0490036	0.256125	1.05627	0.154165	0.375208	0.339924	0.0968568	0.860481	0.203765	0.190624	0.0180695	0.181051	0.158777	0.163409	0.13915	0.0313135	0.24663	1.60978	0.216855	1.94944	0.0714612	2.39237	0.290104	0.0611916
B930036N10Rik	0.0374099	0.0290496	0.0417688	0.0226583	0.0517999	0.0376477	0.0568409	0.0491615	0.0998077	0.0988744	0.0905824	0.0741039	0.0831823	0.0213254	0.0780605	0.067085	0.0353257	0.114341	0.0202748	0.0871722	0.0924485	0.0730564	0.02804	0.341834	0.00858334	0.0179878	0.0412731
Alyref2	0.223647	0.236208	0.192366	0.217268	0.188867	0.220682	0.203779	0.238663	0.201503	0.187229	0.207018	0.216184	0.232459	0.214598	0.175466	0.261243	0.20138	0.200351	0.212728	0.201525	0.24036	0.176824	0.269956	0.300768	0.176621	0.212917	0.183562
Cd244	0.00234951	0.0045199	0.0283123	0.0363727	0.0738341	0.0564871	0.0251287	0.0832283	0.103658	0.0883079	0.111383	0.0770294	0.139806	0.00111666	0.0202747	0.031534	0.0215109	0.0749186	0.00060108	0.0485035	0.989739	0.0447335	0.183033	0.930205	0.0109123	0.00867547	0.0050853
Ly9	0.00154849	0.00526274	0.328602	0.0193364	0.110976	0.027696	0.105431	0.244666	0.387352	0.0980705	0.347252	0.185858	0.17277	0.00137523	0.111271	0.124873	0.0977169	0.385062	0.0156128	0.111747	0.172885	0.106912	0.0732345	0.522159	0.0606994	0.0160039	0
Slamf7	0.00246044	0.00681028	0.326026	0.124737	0.145075	0.0261385	0.166643	0.509311	0.439439	0.144418	0.986352	0.210567	0.165497	0.0103044	0.124461	0.0900896	0.160431	0.307806	0.004485	0.124731	2.02046	0.194011	0.228909	0.661469	0.0992831	0.0324858	0
Cd48	0.0144846	0.0607712	2.49272	0.247107	0.778997	0.174272	1.14867	1.66192	2.51418	0.710917	3.05181	1.52216	1.68166	0.0455622	2.37846	0.802573	0.899311	1.73794	0.0824495	1.23177	3.29284	1.53213	0.324826	3.41295	0.271963	0.201483	0.00398766
Slamf1	0.00392547	0.0038753	0.00565131	0.00401838	0.00576825	0.00442201	0.00661956	0.011294	0.00451011	0.0156478	0.00821076	0.00511806	0.00532545	0.00333144	0.00849259	0.00685208	0.00429441	0.133621	0.0134882	0.00543343	0.00200395	0.0101653	0.0145998	0.0714302	0.000966606	0.00156882	0.00351987
Cd84	0.00865031	0.0172078	1.27749	0.0513329	0.576876	0.117848	0.558722	0.667118	1.36523	0.22411	1.2128	0.755964	0.840651	0.0225988	1.01764	0.309948	0.440957	1.04594	0.0371788	0.461775	0.436425	0.595352	0.0954727	1.29467	0.150384	0.0524085	0
Gm37065	0.00326916	0.00126368	0.000674812	0.00137893	0.000906121	0.00123518	0.000751615	0.00345504	0.00228182	0.00401113	0.000324749	0.00265297	0.00132827	0.00148637	0.00206653	0.00252083	0.00290693	0.0139694	0.000661743	0.00105346	0.00833162	0.00376106	0.0002969	0.00609143	0.0027565	0	0
Vangl2	0.0880225	0.099909	0.0374918	0.0771254	0.0455179	0.0618469	0.0358766	0.0516164	0.0207997	0.0609073	0.0166324	0.0373953	0.0399513	0.0795121	0.0309153	0.0709426	0.0796118	0.0611159	0.0858732	0.0628872	0.0435112	0.0739455	0.0380678	0.0145781	0.0356111	0.116531	0.046622
Nhlh1	0	0	0	0	0	0	0	0	0	0.000519366	0	0.000552222	0	0	0	0.00145271	0	0	0	0	0	0	0	0	0	0	0
Ncstn	0.633265	0.484817	0.564111	0.573563	0.469996	0.506961	0.573873	0.525477	0.452877	0.435973	0.51966	0.491529	0.506314	0.468108	0.570937	0.517588	0.498635	0.362804	0.61291	0.513386	0.36784	0.470478	0.49371	0.360949	0.319135	0.613203	0.361988
Copa	1.63348	1.59612	0.883182	1.39115	1.35049	1.20377	1.12569	1.06569	0.782373	1.18416	0.571957	1.14601	1.0936	1.61691	0.961473	1.44999	1.23031	0.79127	1.4346	0.999837	0.619652	1.09424	0.973507	0.73205	0.715199	1.17155	1.04787
Gm37756	0	0.00035868	0	0.000639382	0	0.000477149	0	0.00081194	0	0.000564908	0	0.00215228	0	0.000455482	0.000504695	0	0	0	0.000644604	0	0	0	0	0	0	0	0
Pex19	0.634105	0.557556	0.393835	0.537295	0.381578	0.433703	0.38914	0.414746	0.381025	0.431543	0.320627	0.476189	0.361671	0.575573	0.415087	0.578756	0.454531	0.322268	0.486627	0.407121	0.280605	0.464111	0.395618	0.341079	0.455672	0.799274	0.474625
Dcaf8	0.615424	0.5001	0.48049	0.537987	0.32988	0.420191	0.506306	0.402362	0.399646	0.296866	0.378435	0.461687	0.339782	0.570935	0.408489	0.474173	0.503847	0.500984	0.518859	0.380877	0.372311	0.416667	0.402843	0.544896	0.656291	0.58931	0.65353
Pea15a	1.74337	1.20028	1.54435	1.27753	0.957537	0.80646	1.35883	1.13803	1.41612	0.915113	1.75915	1.39386	1.10949	1.30739	2.02939	1.57406	1.24567	0.68259	1.36401	1.50146	1.21285	1.79443	0.763478	0.79237	3.24141	1.96282	1.42028
Casq1	0.00946158	0.0199074	0.00571978	0.0209069	0.00777288	0.00310866	0.00288117	0.00588387	0.00487384	0.00741182	0.000730406	0.00828973	0.00516609	0.0187435	0.00194395	0.0103539	0.00850591	0.00525334	0.00445767	0.00448022	0.00166226	0.00513064	0.000708426	0	0.036813	0.00121572	0
Gm17224	0	0.000912741	0.000342471	0.000291391	0	0.00103303	0	0.000560273	0.00191071	0.000276966	0	0	0.000263985	0.00187276	0	0	0.000431417	0	0	0	0	0	0.000600279	0	0	0	0
Atp1a4	0.00354405	0.0104889	0.00205215	0.0129386	0.00266309	0.00265465	0.00263614	0.00493663	0.000745681	0.00840793	0	0.00400482	0.0108952	0.00912225	0.00262705	0.00171752	0.00187684	0.000390422	0.00106517	0.00206955	0	0.00111875	0.00118991	0	0.00366674	0.0154779	0
Igsf8	0.803748	0.509031	0.562159	0.569557	0.709765	0.762768	0.762842	0.572903	0.492254	0.605412	0.530012	0.524547	0.463565	0.666908	0.460056	0.695082	0.553428	0.274612	0.933126	0.775748	0.364381	0.736831	0.619338	0.205707	0.278009	0.49026	0.646737
Atp1a2	1.09592	0.147952	0.33381	0.611989	0.0556329	0.135927	1.00155	0.119012	0.0351929	0.049417	0.0324704	0.141108	0.0665393	0.243956	0.135647	0.2905	0.139998	0.0476815	0.471635	0.227268	0.00838978	0.210615	0.131453	0.0255081	0.0405099	2.31016	0.662351
Kcnj10	0	7.7e-05	0.0131446	0.000684383	0.00115862	0.000458011	0.0070739	0.00474411	0.00985325	0.000731795	0.0180262	0.00711576	0.00550675	0	0.0110097	0.00506011	0.00400741	0.00889085	0	0.0117247	0.00260153	0.0133696	0.00112611	0.00338094	0	0.00114625	0
Pigm	0.0966429	0.0892861	0.076768	0.0918428	0.0972574	0.0861778	0.0831424	0.0889943	0.0899639	0.0964968	0.0649232	0.0896681	0.0927324	0.0942212	0.0707833	0.0958389	0.0887052	0.0832475	0.0868056	0.10329	0.0791551	0.0818518	0.130702	0.0850347	0.193281	0.126926	0.0585384
Slamf9	0.0334273	0.0985794	1.67212	0.153391	0.845483	0.184323	1.18106	1.99863	1.90055	0.41181	4.85612	1.49592	1.20225	0.0889329	3.0197	0.76647	1.06129	0.76881	0.0377179	1.99056	5.49928	2.74998	0.277968	0.816499	0.289254	0.25215	0
Igsf9	0.00708813	0.0174135	0.0498962	0.0228463	0.0420597	0.0384064	0.0542827	0.0658803	0.067069	0.0210043	0.147231	0.0504349	0.0477824	0.0155074	0.104391	0.0325354	0.055065	0.0322831	0.00189881	0.0684127	0.182233	0.0647913	0.0603465	0.0209973	0.0069635	0.0434921	0.00112566
Tagln2	8.36631	6.784	2.95726	4.37611	10.6267	8.86313	4.01469	5.31747	4.35522	14.1086	3.15455	6.1112	7.24442	6.71225	6.96995	12.1915	6.14576	2.69241	5.69935	15.6754	3.88515	10.2356	7.96665	5.93505	8.7862	10.3311	5.02039
Cfap45	0.0150031	0.0177494	0.0146649	0.0107671	0.0494718	0.0723322	0.0154005	0.0174112	0.0127777	0.044914	0.0196618	0.0145144	0.0361413	0.0203507	0.0328662	0.0308315	0.0240091	0.00948804	0.0118731	0.0260544	0.0287988	0.037572	0.0646361	0.00551948	0.067062	0.110334	0.0129088
Vsig8	0.00631924	0.00556293	0.00261258	0.00800329	0.0177058	0.113712	0.00203044	0.00255612	0.00275159	0.00681656	0.00142375	0.00378147	0.00360037	0.001004	0.00403739	0.00676359	0.00494587	0.000508639	0.00391351	0.000950007	0.00233541	0.00228715	0.060974	0	0.00944837	0.00109376	0.08271
Slamf8	0.0119727	0.00837312	0.0859192	0.0705544	0.0528511	0.0174625	0.0602319	0.235459	0.0866153	0.0455453	0.329123	0.0599108	0.116313	0.00658004	0.0943056	0.0556209	0.0412122	0.0423188	0.00367361	0.0527028	0.460014	0.10049	0.0282829	0.0445674	0.0162033	0.0524158	0.0124894
Dusp23	0.331599	0.282064	0.221422	0.260448	0.274344	0.352071	0.270161	0.195514	0.177162	0.230156	0.141042	0.228778	0.233323	0.270495	0.272841	0.295764	0.249449	0.128636	0.285547	0.237405	0.0798756	0.243328	0.310401	0.119168	0.305535	0.305743	0.201235
Ackr1	0.00639063	0.000852546	0.00366649	0.0037154	0.00543686	0.0111733	0.013507	0.00515259	0.000618164	0.00174454	0.000203648	0.000281347	0.000989528	0.00299228	0.0113012	0.00135004	0.00194883	0.0170344	0.0832453	0.00366982	0	0.0021477	0.00490488	0	0.173689	0.00367268	0.00469264
Cadm3	0.0781424	0.00826737	0.00695874	0.0175654	0.0382994	0.0705362	0.0488945	0.0233002	0.00142587	0.010138	0.00626486	0.0195435	0.00571611	0.0120001	0.0189327	0.0208354	0.0136435	0.00528463	0.547919	0.0220645	0.015141	0.0193524	0.0372993	0.000628168	0.0106235	0.0291825	0.0127972
Aim2	0.0347229	0.0558491	0.141203	0.0668357	0.103183	0.0197855	0.11296	0.208529	0.1994	0.099705	0.193813	0.113988	0.129985	0.0425815	0.161873	0.113807	0.113825	0.265581	0.0456791	0.144627	0.332515	0.1341	0.0260781	0.284732	0.0579348	0.070269	0
Ifi206	0.00256223	0.00437076	0.102241	0.00557153	0.0559472	0.0154473	0.0702782	0.687335	0.103037	0.0867708	0.191303	0.0986461	0.199995	0.00177652	0.0961095	0.0602302	0.0282119	0.32406	0.0203538	0.0658591	0.13265	0.117088	0.0244667	0.589249	0.0499078	0.00463604	0
Ifi213	0.0043575	0.0029465	0.116405	0.00936576	0.0549194	0.0137462	0.0653081	0.691744	0.0965819	0.0696954	0.17975	0.0683472	0.242957	0.00341819	0.103282	0.0612412	0.0378036	0.140072	0.015392	0.0627488	0.13884	0.128245	0.0236112	0.258324	0.0512838	0.0127069	0
Ifi209	0.00537237	0.0133408	0.283211	0.050654	0.180153	0.0395194	0.170491	1.51823	0.275662	0.165066	0.423594	0.205959	0.579439	0.00510033	0.270283	0.15084	0.103369	0.988118	0.0761782	0.191317	0.597864	0.219531	0.271474	0.743127	0.101411	0.0201501	0
Ifi208	0.00162866	0.00293122	0.0264101	0.00437611	0.00666549	0.00394125	0.020448	0.325168	0.0325271	0.0562646	0.0416298	0.035003	0.0488104	0.00132461	0.054087	0.0224584	0.0115912	0.153788	0.0175117	0.0262765	0.032709	0.0318693	0.016476	0.31346	0.1004	0.00753973	0
Ifi207	0.258319	0.041784	1.12612	0.186441	0.437765	0.149024	0.879727	1.68108	0.950433	0.225961	1.32024	0.615848	1.04978	0.0344272	1.14207	0.334237	0.479192	0.349273	0.194586	0.556121	0.612736	0.654157	0.119182	0.303781	0.268354	0.148421	0.0175995
Ifi204	0.436854	0.204753	1.06609	0.2602	0.970226	1.64006	0.949203	3.79725	0.938877	0.619523	1.1547	0.742965	1.6705	0.203131	1.28412	0.565947	0.515421	0.300874	0.539949	0.681233	0.475755	0.8198	1.38508	0.299932	0.469662	0.257156	0.0489582
Mndal	0.542288	0.436023	1.07279	0.623614	0.746778	1.16784	0.866651	3.5695	0.92526	0.729922	1.22087	0.862707	1.18825	0.466995	1.2646	0.953863	0.619935	1.89467	0.462981	1.09018	1.15012	1.06349	1.10953	1.88977	3.03575	1.44841	0.0619669
Ifi211	0.654508	0.270664	0.363891	0.365447	0.530845	0.715256	0.409563	2.11246	0.354704	0.599104	0.336458	0.334946	0.872607	0.307507	0.41721	0.468528	0.33416	0.11503	0.483235	0.474225	0.16932	0.460517	0.664584	0.10953	0.115174	0.290808	0.0331085
Ifi203	0.686562	0.394492	0.976726	0.636811	0.570064	0.756015	0.865156	3.05564	0.630173	0.51559	0.859262	0.714495	1.10623	0.583395	1.12821	0.668082	0.590955	1.51247	0.581126	0.79596	0.94892	0.862386	0.801573	1.70017	2.11258	1.23581	0.0315093
Ifi205	1.26599	0.175905	0.206673	0.556477	0.514067	0.746698	0.714698	1.23301	0.246666	0.487594	0.0572417	0.192833	0.346466	0.163962	0.149182	0.259817	0.188892	0.0622164	0.975925	0.236974	0.126432	0.250766	0.535263	0.0362588	0.0609052	0.085628	0.0199225
Spta1	0.100962	0.00433766	0.00291926	0.025377	0.00953804	0.00674264	0.0177881	0.00765609	0.00549439	0.0106246	0.000467866	0.00653436	0.00462047	0.0171341	0.0164612	0.062146	0.00633059	0.00348582	0.053774	0.0967642	0	0.0581292	0.0024451	0.001508	0	0.0105965	0
Fmn2	0.00860812	0.0012353	0.000780681	0.00192282	0.000891211	0.000132943	0.00154395	0.00098335	0.000672527	0.00198235	0	0.00177716	0.00106986	0.00185276	0.00386042	0.00039131	0.00343769	0	0.0105517	0.00505981	0	0.00509518	0.000246631	0.00218201	0.016291	0.00359475	0
Grem2	0.00074456	0.00267697	0.00279979	0.00130835	0.00850177	0.0247596	0.0087997	0.0011319	0.000374721	0.00261648	0.00179396	0.00195068	0.00141854	0.00101924	0	0.00176029	0.00112629	0	0.00061698	0.000319845	0	0	0	0	0	0	0
Rgs7	0.0168486	0.00316177	0.00535638	0.00502	0.0013114	0.00552861	0.0119078	0.0013166	0	0.00093345	0	0.00363944	0.000219179	0.00226329	0.00117139	0.0010688	0.00257535	0	0.00524328	0.0072759	0	0.00502474	0.001585	0.00038884	0	0.00834391	0.00791314
Fh1	0.460065	0.428076	0.619279	0.357068	0.444204	0.551293	0.471204	0.495937	0.486343	0.720272	0.658646	0.503026	0.518218	0.402543	0.646299	0.582444	0.455324	0.596088	0.425131	0.76976	1.36411	0.730694	0.467023	0.400051	0.582773	0.768763	0.439845
Kmo	0.00197796	0.00846758	0.0774026	0.0295732	0.0256124	0.00290318	0.0576781	0.198679	0.0669449	0.0327357	0.165659	0.0446938	0.0438333	0.00410478	0.0827545	0.0270531	0.0294084	0.227981	0.00213085	0.0550546	0.872947	0.0548761	0.0247155	0.0531899	0.0105636	0.0123897	0
Opn3	0.0815746	0.0319153	0.0503215	0.0393138	0.0600063	0.0344411	0.0618529	0.0369644	0.0420433	0.0376863	0.0543847	0.053454	0.0275332	0.0439623	0.0634369	0.0567358	0.0437114	0.0436904	0.117242	0.0794045	0.0768146	0.0937338	0.0296194	0.0100839	0.0290244	0.0406436	0.021281
Chml	0.0468662	0.0173154	0.0348687	0.0234697	0.0449087	0.0287194	0.0472327	0.0282432	0.0277839	0.0217325	0.0428214	0.0324135	0.0240601	0.0249788	0.0612917	0.0459254	0.0275916	0.026966	0.0313945	0.0562558	0.0424965	0.0479456	0.0284703	0.0143149	0.0798701	0.0506768	0.0329096
Exo1	0.00330973	0.00267148	0.0053991	0.00586167	0.0109765	0.0405885	0.00388242	0.00446272	0.0143027	0.143322	0.0069027	0.0157917	0.00734421	0.00191775	0.0193364	0.0133882	0.0057621	0.0122117	0.00520264	0.116109	0.00835346	0.230553	0.0117563	0.00560364	0.0335644	0.00102799	0.0103347
Pld5	0	0	0.000347287	0	0.000648825	0.000515121	0	0.000716627	0	9.53e-05	0	0.000400674	0	0	0	0.000710473	0.000285934	0	0	0.0010769	0	0.00173194	0	0	0	0	0
Rbm8a2	0.027147	0.0280228	0.0186338	0.0219934	0.0200976	0.0343424	0.020473	0.0200993	0.0414179	0.0325089	0.0204128	0.0241916	0.024655	0.0230905	0.0210169	0.0274192	0.0318146	0.0226042	0.0195305	0.0296753	0.0215635	0.0212188	0.0213921	0.0136736	0.0394925	0.0341181	0.0182895
Cep170	0.368117	0.271867	0.345496	0.261191	0.385824	0.203678	0.355456	0.342568	0.27851	0.308727	0.398615	0.299844	0.351396	0.299284	0.409811	0.334191	0.360863	0.222076	0.414711	0.38227	0.377632	0.409461	0.188793	0.151266	0.221666	0.266469	0.22726
Sdccag8	0.223478	0.150384	0.220113	0.180406	0.176245	0.154485	0.197136	0.225819	0.19765	0.141404	0.297501	0.180398	0.167316	0.163214	0.150268	0.180426	0.190499	0.15864	0.266582	0.225861	0.47596	0.219879	0.148759	0.177226	0.114775	0.231225	0.160359
Akt3	0.0981678	0.0790413	0.0557896	0.0898576	0.0640081	0.0378319	0.0617931	0.0806351	0.0404773	0.0590634	0.0390177	0.0615505	0.0576258	0.0990593	0.0458189	0.071895	0.0877852	0.10023	0.0885969	0.100378	0.0888309	0.0801426	0.0641339	0.0500845	0.120547	0.16688	0.0760911
Gm26801	0.000810184	0.00016633	0.000464665	0	0.00113559	6.79e-05	0.000224044	0.0013056	0	0.000355655	0.00195132	0	0.000232886	0.000307306	0.000347428	0.000816131	0.00185774	0.000207074	0	0.000533167	0.00858233	0.00087058	0.0015176	0	0.0125969	0	0.00704695
Zbtb18	0.0301341	0.0192511	0.0497579	0.0286039	0.0595095	0.0387997	0.0433385	0.050044	0.0545491	0.0310015	0.053257	0.0364618	0.0474492	0.0256406	0.0523043	0.0335987	0.0333986	0.0794135	0.0209729	0.0569339	0.193459	0.0728904	0.083397	0.0300923	0.0868073	0.0245497	0.0482904
Adss	0.400135	0.365351	0.341521	0.346619	0.445337	0.499809	0.347564	0.378706	0.398779	0.59913	0.350707	0.36842	0.355586	0.384902	0.326866	0.52023	0.388389	0.544988	0.346588	0.491129	0.378007	0.523186	0.669991	0.727493	0.624603	0.519513	0.510615
Catspere2	0.00927259	0.0119442	0.00254332	0.0161492	0.00433751	0.00549542	0.0077324	0.00492818	0.00272858	0.00259036	0.00102565	0.00837465	0.00505157	0.0166158	0.00420045	0.00578086	0.00352981	0.00385232	0.00755504	0.00401131	0	0.00436562	0.00696747	0	0.00504484	0	0.010706
Desi2	0.953782	0.991247	0.510569	0.944387	0.817358	0.71466	0.67681	0.601557	0.413954	0.688497	0.296615	0.71209	0.618403	1.10356	0.635601	0.776299	0.789459	0.420116	0.94282	0.65303	0.233956	0.671768	0.461075	0.37857	0.556362	0.999127	0.542934
B230369F24Rik	0.00351975	0.00166517	0.00357124	0.0023187	0.00121361	0.00322561	0.00567636	0.00531388	0.000962585	0.00246591	0.00457115	0.00530928	0.00205832	0.00165244	0.0135896	0.00670033	0.00600296	0	0.0036579	0.00263174	0.00394369	0.00186685	0.000977607	0.00372103	0.00565877	0	0.0190643
Cox20	1.70874	1.29558	0.874892	1.21028	1.41075	1.63575	1.27796	1.18463	1.09668	1.19469	0.872631	1.18401	1.01014	1.42205	1.34715	1.99044	1.19991	0.979382	1.4844	1.92019	0.961437	1.45139	1.47338	1.48861	1.17474	1.65022	2.14396
Hnrnpu	1.95886	1.6385	1.6166	1.55776	2.14465	2.30742	1.74943	1.77659	1.86087	2.93437	1.78513	1.91097	2.01791	1.67037	1.90155	3.16524	1.72786	2.17897	1.69245	3.30582	2.18847	2.74758	1.97076	2.3628	2.92392	2.30622	1.76573
Efcab2	0.0368097	0.0391339	0.0496384	0.0358073	0.0403404	0.0633617	0.0616679	0.0393863	0.0436694	0.0544158	0.0350998	0.0570611	0.0488612	0.0307675	0.0566569	0.0618797	0.0402694	0.0661527	0.0626293	0.0415106	0.0321295	0.0425973	0.0609429	0.0501804	0.0347188	0.0772065	0.0566532
Kif26b	0.0412761	0.575539	0.0821451	0.379726	0.15483	0.127428	0.0382528	0.185829	0.0511934	0.17957	0.00750751	0.251118	0.206211	0.35562	0.0369667	0.0953414	0.290578	0.0613748	0.0455222	0.0505745	0.00426063	0.0541574	0.0824955	0.0140036	0.012335	0.0632615	0.0295457
Smyd3	0.113251	0.12637	0.104369	0.129196	0.0880202	0.126797	0.122568	0.107531	0.0998213	0.166183	0.0905801	0.10605	0.103366	0.118793	0.0740093	0.0883841	0.128784	0.122288	0.0994405	0.120279	0.0933684	0.123553	0.0826077	0.254306	0.0597951	0.0818594	0.0972027
Tfb2m	0.21289	0.20704	0.146281	0.220204	0.1873	0.235198	0.184162	0.139389	0.126477	0.192144	0.117968	0.144158	0.148756	0.217766	0.166711	0.259485	0.212536	0.150525	0.193815	0.117281	0.139093	0.166541	0.152639	0.176276	0.196504	0.189882	0.228858
Cnst	0.0520237	0.0411957	0.0414841	0.0432022	0.0496956	0.0345731	0.0429651	0.0371152	0.0428904	0.0365441	0.0330359	0.0361688	0.0334168	0.0492878	0.0309472	0.0330887	0.0534244	0.051365	0.0507376	0.0338908	0.0294629	0.0402443	0.0298883	0.0869322	0.101707	0.0566091	0.0499367
Sccpdh	0.332282	0.331442	0.139603	0.287158	0.221129	0.220451	0.187638	0.171597	0.119117	0.244993	0.0576966	0.214355	0.177937	0.373449	0.192699	0.321699	0.278123	0.106707	0.283122	0.35431	0.0247089	0.25564	0.138566	0.0461648	0.204615	0.3456	0.337641
Ahctf1	0.186537	0.122482	0.104377	0.139635	0.18308	0.135466	0.158858	0.119232	0.0947937	0.175543	0.10948	0.146837	0.134176	0.133918	0.124711	0.152026	0.122773	0.221442	0.19033	0.246327	0.122223	0.198942	0.118548	0.121401	0.220671	0.202103	0.12862
Cdc42bpa	0.278279	0.304741	0.101431	0.248257	0.178135	0.1665	0.177855	0.128221	0.0431535	0.170329	0.0179968	0.155716	0.116923	0.347518	0.10725	0.186956	0.237166	0.0628183	0.324917	0.212987	0.010795	0.164113	0.184763	0.0245093	0.315135	0.414865	0.341595
Coq8a	0.0289131	0.0313733	0.0680218	0.0403303	0.0205884	0.0684122	0.0525805	0.0375097	0.0408773	0.0105045	0.0554693	0.0280697	0.0236931	0.0354524	0.0269082	0.0120798	0.0575218	0.164303	0.0601113	0.0178642	0.0739783	0.0250371	0.0599374	0.100822	0.0161427	0.0187851	0.0311672
Gm37336	0.000680609	0.000475408	0	0.000783192	0.0005001	0.000340873	0.00159199	0.00107902	0	0.000147909	0.000237763	0.000205793	0	0.000608484	0.000548922	0	0.000387756	0	0	0	0.00122222	0	0.0013076	0	0	0.00406877	0
Psen2	0.263736	0.194573	0.368383	0.27288	0.265671	0.437474	0.321867	0.326543	0.402356	0.14922	0.490719	0.313557	0.310177	0.185342	0.26769	0.136887	0.261873	0.398949	0.303325	0.121396	0.351265	0.188235	0.3543	0.470178	0.19759	0.231371	0.386082
Gm31728	0.000734902	0.000427083	0.00274136	0.000689356	0.00113813	0.00103633	0.00105057	0.000256192	0.000789456	0.000620934	0.00143838	0.00147923	0.00340222	0.000981317	0.0028838	0.000436299	0.00092211	0	0.000598261	0.000857639	0.00165507	0	0.0021691	0	0	0	0
Itpkb	0.150446	0.0941993	0.2514	0.127573	0.216054	0.107566	0.246976	0.286647	0.340185	0.122076	0.311536	0.250528	0.258849	0.140463	0.282831	0.161968	0.201557	0.398144	0.13308	0.215542	0.26502	0.238886	0.150392	0.446749	1.91164	0.225623	0.23103
Stum	0.000141636	0.00408211	0.00078659	0.00475252	0	0.00134127	0.000406924	0.000609206	0.00217332	0.000973397	0.000869869	0.00206363	0.000273641	0.00202645	0.000318114	0.00121588	0.0012525	0	0.000723181	0	0.00153676	0.00207615	0.00261048	0	0	0.0471522	0
Parp1	0.161754	0.213006	0.45798	0.192471	0.34042	0.375307	0.302843	0.369379	0.452344	0.440834	0.639835	0.392677	0.385845	0.190706	0.394669	0.262821	0.266566	0.936551	0.187799	0.461567	0.766478	0.682326	0.264936	0.394661	0.225346	0.195231	0.13491
Lin9	0.033226	0.0202195	0.0837956	0.0341141	0.0389736	0.0503474	0.0538945	0.0623581	0.068754	0.120093	0.100095	0.0759626	0.0413024	0.027046	0.052369	0.0583609	0.0383265	0.0854909	0.0298726	0.317404	0.0708627	0.207194	0.0268182	0.0516408	0.0560109	0.0493361	0.0323317
Mixl1	0.000271488	0.000360185	0.000150648	0	0.00118352	0.000731184	0	0.000606697	0.000321484	0.000755944	0	0.000555723	0.000615498	0.000668257	0	0.000267765	0.00144995	0	0	0	0	0.00144755	0	0	0	0	0
Acbd3	0.428386	0.491191	0.280058	0.39397	0.522222	0.428469	0.31609	0.365216	0.284844	0.566584	0.199869	0.38219	0.406333	0.461762	0.32429	0.433646	0.453797	0.315501	0.38051	0.404741	0.194025	0.312618	0.336469	0.190646	0.334989	0.295304	0.32081
Gm37768	0.000281283	0.000480195	0	0	0	0	0	0.000260593	0	0.000210898	0	0	0	0	0	0.000433426	0	0	0	0	0	0	0	0	0	0	0
H3f3a	5.8956	6.28311	8.15194	5.95835	6.93075	5.9147	6.75264	7.92902	10.4106	6.8434	9.76329	7.75065	9.51966	5.93219	8.86957	8.54003	6.74852	14.9154	5.74039	11.8185	13.9441	9.41575	9.21145	8.06803	9.26014	8.60022	6.54602
Gm17275	0.00244189	0.00413093	0.00305257	0.00422025	0.00424599	0.00340528	0.00087092	0.0028682	0.00196672	0.00175185	0.00297734	0.00426735	0.00377871	0.00258266	0.00212992	0.00321181	0.00350152	0.000355324	0.00362057	0.00757368	0.00431315	0.00205167	0.00785675	0	0	0	0
H3f3aos	0.00119506	0.00101389	0.00367945	0.000686797	0.00139375	0.00170473	0.00228971	0.00251842	0.000916111	0.00113579	0.00287229	0.00248007	0.00297834	0.00152358	0.00184308	0.000604768	0.00371459	0.00770046	0.00183197	0.00344315	0.0021345	0.00285694	0.00203393	0.00388343	0.00513462	0.00902271	0
Sde2	0.378002	0.345538	0.286553	0.349539	0.328207	0.398885	0.392862	0.325299	0.339299	0.341164	0.291516	0.323359	0.390043	0.332927	0.337005	0.364817	0.402435	0.424614	0.340762	0.355988	0.322588	0.271714	0.414624	0.350696	0.393817	0.460604	0.497189
Lefty2	0.00117533	0.000714503	0	0.000405417	0.00018962	0.0348416	0.000389607	0	0	0.00110198	0	0.000219108	0.000429931	0.000615562	0	0.000505326	0.000564434	0	0	0.000887221	0	0	0.0665155	0	0	0	0
Pycr2	0.485437	0.356649	0.320628	0.360208	0.424073	0.520819	0.354268	0.362054	0.407109	0.581846	0.343798	0.382059	0.375547	0.440554	0.394401	0.54044	0.348129	0.369293	0.415409	0.516057	0.439487	0.596008	0.467904	0.472592	0.496921	0.500927	0.535525
Lefty1	0.572955	0.147161	0.122197	0.226591	0.132664	0.294974	0.217656	0.226413	0.101138	0.0848115	0.0759664	0.14728	0.102871	0.212015	0.167481	0.328592	0.17317	0.0430005	0.504796	0.211747	0.0829307	0.25139	0.29127	0.0641158	0.0531802	0.19429	0.550963
Tmem63a	0.286283	0.135558	0.170993	0.135727	0.16701	0.199325	0.189617	0.149649	0.13878	0.109919	0.131362	0.153086	0.14136	0.163864	0.207596	0.194432	0.152162	0.0979563	0.330276	0.218103	0.104401	0.186889	0.303221	0.195065	0.194679	0.331901	0.231709
Ephx1	0.557962	0.215949	0.215722	0.274491	0.204874	0.221473	0.390422	0.184619	0.110515	0.120361	0.180477	0.216129	0.165971	0.362263	0.45839	0.298785	0.926683	0.203665	0.422269	0.270184	0.0315206	0.255073	0.435246	0.107849	0.497343	0.310657	0.667738
Nvl	0.208756	0.211738	0.169408	0.217364	0.191592	0.209786	0.180041	0.168352	0.162788	0.233484	0.153441	0.210189	0.197679	0.213728	0.172644	0.223452	0.211653	0.197695	0.150857	0.226035	0.187655	0.24888	0.161827	0.213373	0.221116	0.265364	0.159592
Cnih4	1.19265	1.14399	1.08799	1.09859	1.90199	2.27492	1.29756	1.26722	1.36973	2.10806	1.35727	1.32968	1.53275	0.979295	1.31073	1.66631	1.24651	0.70309	1.26219	2.37621	1.45053	1.83302	1.87496	0.676278	1.30912	1.13936	1.03952
Wdr26	0.479793	0.510964	0.736089	0.511003	0.836226	0.549011	0.606662	0.614946	0.709855	0.458915	0.70814	0.682239	0.677556	0.534201	0.784096	0.579185	0.645219	0.50769	0.523486	0.59388	0.602693	0.603157	0.525827	0.629633	0.514384	0.430499	0.397589
A430110L20Rik	0.00247172	0.000892821	0.00214914	0.00118802	0.00154142	0.00113087	0.000757065	0.00241621	0.00484499	0.000683031	0.00198921	0.0036165	0.00118693	0.00192646	0.000600429	0.00238795	0.00559275	0.00478864	0.00131793	0.00548139	0.00135476	0.00479454	0	0.00293585	0.00218669	0	0
Cnih3	0.00119961	0.000253919	0	0.000194564	0.000684002	0.000390993	0.000368852	0	0.000257153	8.37e-05	0	0	0	0.000838109	0	0	0.000346631	0	0	0	0	0	0	0	0	0	0
Ccdc121	0.000265421	0	0	0.000220009	0	0.000944922	0.000193167	0.000236741	0	0	0	0	0	0	0.00029545	0	0	0	0.000933783	0	0	0	0	0	0	0	0.0322807
Lbr	0.195424	0.124353	0.219104	0.132196	0.227463	0.171168	0.277299	0.270825	0.357679	0.506395	0.350879	0.248962	0.293108	0.131019	0.306925	0.484012	0.176025	0.702211	0.182158	0.998029	0.476826	0.536789	0.136673	0.854065	0.920466	0.304055	0.112752
Enah	0.151377	0.345672	0.0519361	0.211528	0.493136	0.179754	0.116513	0.167486	0.0579949	0.408312	0.0116124	0.197293	0.226282	0.199324	0.0520038	0.16535	0.231091	0.056718	0.372096	0.0791298	0.0102453	0.0901211	0.0636816	0.0172633	0.176739	0.114282	0.537734
Srp9	2.62046	3.43956	2.22864	2.88498	3.91144	3.20166	2.28741	2.7222	2.61657	4.34193	1.87905	2.86577	3.22486	3.24035	2.53368	3.93899	3.03644	2.46019	2.69777	2.83931	1.93957	2.85132	2.2757	2.79348	2.07013	2.26412	2.27811
Degs1	2.32847	1.19587	1.04632	1.50424	1.30484	1.00525	1.43538	1.05276	1.13268	1.32408	0.874623	1.18447	1.16556	1.50766	1.49294	1.8939	1.29412	0.698546	1.92339	1.54716	1.15191	1.68265	1.15803	0.994338	1.62406	1.59373	2.40141
1700047M11Rik	0.0267559	0.000208632	0.00380097	0.00316082	0.00193613	0.00114458	0.0218768	0.000828799	0.000448884	5.38e-05	0.000994996	0.00118836	0.000185698	0.00137333	0.00226877	0.000819536	0.000348272	0.000380122	0.0462576	0.00131944	0	0.00170958	0.000686272	0.000628168	0	0	0.0068661
Fbxo28	0.148838	0.138623	0.141735	0.122308	0.183514	0.192587	0.145015	0.149178	0.121433	0.190515	0.132096	0.177502	0.167785	0.152761	0.167665	0.212281	0.184313	0.120893	0.149647	0.176557	0.146352	0.146417	0.193129	0.232193	0.206539	0.209786	0.13664
Trp53bp2	0.104731	0.0839673	0.0684376	0.0889381	0.089466	0.12615	0.0889231	0.0520218	0.0490793	0.0533459	0.0499852	0.0628146	0.0584786	0.0880255	0.0512535	0.0922469	0.0799991	0.0457478	0.103961	0.0733238	0.0380726	0.0589103	0.224067	0.0444638	0.0415581	0.0173066	0.0907792
Capn2	1.4962	1.01788	0.633534	0.911176	1.33206	1.16904	0.795242	0.754804	0.742906	1.16585	0.530201	0.868377	0.936661	1.01393	1.10678	1.3418	1.00497	0.417559	1.30555	1.15074	0.457739	1.10635	1.18419	0.785691	1.54961	0.977058	1.00475
Gm37885	0.000853147	0.000192149	0.000291512	0.000166378	9.64e-05	0.000117692	0.000856518	0	0	0.000282589	0	0.000253183	0	0	0	0	0	0	0	0	0	0	0	0	0	0.00578292	0
Susd4	0.00436595	0.00838243	0.00188928	0.00457526	0.00355617	0.0053564	0.0032255	0.00273582	0.000870045	0.00274976	0	0.00321588	0.00257178	0.0112019	0.000499726	0.00205716	0.00810062	0.00103631	0.00118252	0.00153908	0	0	0.0125663	0	0	0	0.00587735
Tlr5	0.00050268	0.00825899	0.0163061	0.00501015	0.0116881	0.0231063	0.0145938	0.0093096	0.0107676	0.00395494	0.0142398	0.016829	0.0186158	0.00440292	0.027036	0.00479653	0.00940721	0.00939543	0.0103302	0.0091053	0.00525041	0.0103173	0.0422691	0.00497828	0	0.0014792	0
Gm38079	0.00108718	0.00674055	0.010333	0.00135564	0.00312808	0.00833606	0.0072058	0.00720403	0.00349674	0.00161463	0.0110175	0.00394327	0.00852802	0.00184739	0.0106235	0.00249698	0.0028299	0.00325086	0.00395409	0.00359014	0.00420747	0	0.0142289	0	0	0	0.00320461
Disp1	0.123428	0.0832992	0.0532066	0.076019	0.0840221	0.117639	0.0684022	0.0642589	0.0523991	0.0561332	0.023384	0.0570759	0.0476091	0.123236	0.0536334	0.074121	0.0799659	0.0445963	0.205795	0.0819957	0.0234655	0.0728037	0.12125	0.0384585	0.0948737	0.0430099	0.103894
Brox	0.239216	0.160526	0.272983	0.187101	0.218071	0.17844	0.217155	0.220849	0.280423	0.141968	0.255671	0.209724	0.215887	0.199361	0.298584	0.26983	0.214534	0.154022	0.256749	0.224969	0.16719	0.237999	0.232818	0.226838	0.382646	0.253128	0.312997
Aida	0.895045	0.449768	0.356889	0.516347	0.609629	0.376722	0.56441	0.658376	0.304762	0.566442	0.227865	0.416699	0.424589	0.597394	0.493145	0.852705	0.443324	0.4799	0.937574	0.791535	0.163616	0.790918	0.404581	0.228665	1.07987	0.480159	0.591015
Mia3	0.622122	0.634269	0.442288	0.620872	0.581436	0.429889	0.516367	0.473253	0.355228	0.485165	0.329827	0.481511	0.519736	0.605453	0.442752	0.577585	0.587902	0.391962	0.60829	0.522983	0.326456	0.442843	0.36473	0.391944	0.260499	0.430942	0.37968
Taf1a	0.0597258	0.0430175	0.0323187	0.0505463	0.0370342	0.0453702	0.0375024	0.0368535	0.0354523	0.0489767	0.0201146	0.0418822	0.0401588	0.0446675	0.0330163	0.0420783	0.0445412	0.0424539	0.0472022	0.0319203	0.0303481	0.027191	0.0312738	0.0355961	0.113533	0.0546085	0.0836842
Gm37986	0.00128553	0.00265645	0.00102449	0.000871264	0.00099623	0.002504	0.00148255	0.000249509	0.000617516	0.00124879	0.00226234	0.0030411	0.00159751	0.00113359	0.00212491	0.00150069	0.00170606	0.00173006	0	0	0	0.0013203	0	0.000624221	0	0	0
Hhipl2	0.000169688	0.000254995	0	0.000466943	0.000525344	0.000219034	0	0.000109288	0	0	0	0.000328131	0.000316278	0.000278585	0	0.00104598	0	0	0	0	0	0	0.000716344	0	0	0	0
Dusp10	0.0633801	0.0470845	0.0273129	0.0565454	0.112385	0.0400575	0.0663092	0.0594386	0.0214244	0.0767324	0.0373266	0.0505476	0.0489941	0.0406792	0.0292894	0.0521863	0.0498103	0.0736591	0.124438	0.0564182	0.0337178	0.062685	0.0191221	0.0851012	0.0141398	0.0412633	0.0620329
1700056E22Rik	0.0163493	0.0293142	0.0343284	0.0308325	0.0221731	0.016442	0.0159117	0.024929	0.0247789	0.0230509	0.0251713	0.0236776	0.0177646	0.0256731	0.0285777	0.0223397	0.0186141	0.0383095	0.0158127	0.0299966	0.0265777	0.0239327	0.0140089	0.0514478	0.0085089	0.0186379	0.0186759
1700112H15Rik	0	0	0.000856002	0	0	0.000183904	0	0.000155818	0	0.000149918	0	0	0.000159339	0	0	0	0.000657832	0.000873186	0	0	0.0011677	0	0	0.00195614	0	0	0
Gm37800	0.000369381	0.00325272	0.00374519	0.0022287	0.00222884	0.00514782	0.00141834	0.00309226	0.0172231	0.00495055	0.00492401	0.00364774	0.00961403	0.000288755	0.00238168	0.00487766	0.0047289	0.000764722	0.000662656	0.00102264	0.0012451	0.00235267	0.000896843	0.00216824	0	0.00387832	0
Hlx	0.0854023	0.0583517	0.447006	0.0854467	0.109648	0.148585	0.272372	0.253823	0.352653	0.0846179	0.485883	0.325032	0.26817	0.069454	0.422369	0.169371	0.227848	0.131639	0.0686836	0.321185	0.240416	0.262823	0.0946966	0.129642	0.613567	0.230073	0.0593892
Gm34342	0.0537855	0.0382071	0.0493649	0.0513354	0.0217498	0.0302356	0.0372701	0.0240667	0.0334576	0.0138281	0.0183973	0.0253946	0.0247092	0.0337099	0.0233487	0.0384481	0.036444	0.0146967	0.047699	0.0312973	0.0137568	0.0270428	0.0108305	0.0101331	0.0458652	0.0338425	0.0227113
2023-03-01	0.000606889	0.00608761	0.00201647	0.000769039	0.000649437	0.000829322	0.000353154	0.00509768	0.000662713	0.00096304	0.000708174	0.000444929	0.00367761	0.00130153	0.000515651	0.000871663	0.000274164	0.000680761	0	0.000817052	0	0	0	0	0	0	0
2023-03-02	0.96241	0.918486	0.944903	1.02802	0.82935	0.846197	1.01138	1.05022	0.853996	0.731019	0.890742	0.8875	0.835551	1.00778	1.00977	0.987184	0.989761	1.03637	1.02562	0.878322	0.952142	0.870248	0.781497	1.03505	1.22887	1.08107	0.929493
C130074G19Rik	0.000511985	0.00025501	0.00215887	0.00261521	0.00511091	0.00145502	0.00122775	0.00102651	0.00149163	0.000994461	0.000956277	0.000637039	0.000943326	0.00155752	0.00116614	0	0.00290741	0	0.000672206	0.00153569	0.00347577	0.00116468	0.00689467	0.0261553	0.236538	0.00812067	0
Mark1	0.0102881	0.0265148	0.00454535	0.0242908	0.025366	0.0306867	0.0135556	0.0181165	0.00356653	0.0193733	0.000350571	0.0137741	0.0154851	0.0210952	0.00358512	0.00967935	0.0107274	0.00334015	0.00967643	0.00581217	0	0.00967763	0.0098871	0.00180525	0.00656181	0.118009	0.0293192
Gm37662	0	0.00016677	0	0	0.000197528	0.000146648	0	0.000112678	0	0	0	0	0	0.000759585	0	0	0	0	0	0	0	0	0.00117601	0	0	0	0
Rab3gap2	0.107465	0.109563	0.129889	0.101608	0.14262	0.103265	0.114515	0.108467	0.125145	0.103637	0.102575	0.120996	0.129941	0.108287	0.143067	0.113696	0.140225	0.0691234	0.0920603	0.120649	0.0851803	0.093391	0.107609	0.0611977	0.114527	0.107609	0.0753939
Iars2	0.204471	0.178541	0.136923	0.188425	0.156511	0.189432	0.164343	0.129306	0.120326	0.143294	0.0934896	0.143003	0.132854	0.180601	0.129416	0.191237	0.173256	0.128354	0.213638	0.15433	0.102466	0.146658	0.172318	0.106854	0.164596	0.229777	0.17928
Bpnt1	0.135933	0.094624	0.0869311	0.100147	0.131556	0.167607	0.106388	0.0944811	0.0980652	0.150171	0.0836071	0.122301	0.11668	0.102074	0.118146	0.143159	0.105571	0.133355	0.145578	0.11257	0.105726	0.154147	0.197525	0.0832953	0.204399	0.221571	0.165689
4930532G15Rik	0.0111408	0.0103936	0.0101417	0.0148697	0.0100755	0.0174521	0.0227188	0.0108846	0.0142054	0.007829	0.016409	0.0123068	0.00859491	0.00898396	0.00706132	0.0241001	0.0128728	0.01133	0.0089434	0.0183195	0.0198699	0.00600852	0.0134894	0.0351926	0.00333857	0.0159724	0.0208265
Eprs	1.23717	1.32241	0.592012	1.10152	1.25338	1.35364	0.81108	0.837832	0.629237	1.64331	0.416755	1.01381	1.04967	1.24545	0.704072	1.33835	1.13997	0.642016	1.01143	0.963827	0.53594	0.919664	0.896679	0.767905	0.636559	0.90476	0.868469
Lyplal1	0.095875	0.139445	0.0420617	0.102727	0.106184	0.197221	0.0608216	0.0681677	0.0469061	0.106056	0.0159104	0.0678129	0.0632552	0.132389	0.0593102	0.0738093	0.108543	0.0215034	0.0878782	0.0684863	0.00464993	0.060777	0.145204	0.0272411	0.0449599	0.0818182	0.0686257
Tgfb2	0.705933	0.592563	0.150081	0.599298	0.838363	0.395257	0.357921	0.27039	0.0800844	0.581735	0.0106397	0.29183	0.280391	0.419167	0.162231	0.501455	0.332891	0.082404	0.506034	0.240354	0.0194224	0.265025	0.340651	0.0486644	0.0913473	0.783497	0.92997
Rrp15	0.392234	0.287937	0.169438	0.253186	0.362948	0.374045	0.244727	0.245045	0.240846	0.551443	0.180414	0.294605	0.344992	0.260401	0.270406	0.358877	0.238257	0.246233	0.270006	0.165273	0.259394	0.363643	0.25762	0.297586	0.328738	0.369287	0.280592
A430105J06Rik	0.00994766	0.0119332	0.00838113	0.0122991	0.00492688	0.00716758	0.0101539	0.00801288	0.00614331	0.00688579	0.00534967	0.0105236	0.00834748	0.0129681	0.00604579	0.0152544	0.0104738	0.00546856	0.00594119	0.00610599	0.00482519	0.00406407	0.00601164	0.00624487	0.00152823	0.00488898	0.0111143
Spata17	0.000926249	0.00062131	0.000237374	0.000328849	0.000463129	0.00235055	0.00106898	0.000516191	0.000268598	0.000710408	0	0.000280391	0.000664758	0.000962618	0.00295435	0.00100529	0.000827065	0	0.00213517	0.00130473	0	0.000566087	0.00542475	0	0	0	0
1700007P06Rik	0.000268554	0.00235212	0	0.000366948	0.000992635	0.000132096	0	0.00113065	0	0.00173386	0	0.000393337	0.000452429	0.000164019	0	0	0.00228698	0	0	0	0	0	0	0.00136129	0	0	0
Gpatch2	0.108946	0.107179	0.108391	0.117106	0.0981098	0.0916503	0.121878	0.103323	0.0895584	0.0922072	0.0900271	0.103263	0.101046	0.0977486	0.122554	0.105585	0.121404	0.143298	0.126438	0.0972198	0.0862178	0.0906	0.101516	0.178547	0.135206	0.212588	0.12013
Gm37896	0.0014306	0.00622132	0.000755913	0.00331744	0.000249893	0	0.000403899	0.00222968	0.00157557	0.00312512	0	0.00357479	0.00391241	0.00667643	0.000717873	0.0039791	0.00356741	0.000965626	0.000333726	0.00186258	0	0.00249987	0	0	0	0	0
Esrrg	0.00404069	0.0154042	0.0034979	0.0110735	0.00542513	0.000715903	0.0135648	0.00678523	0.0021538	0.00167319	0	0.00644685	0.000993701	0.0221047	0.00224149	0.00130767	0.00907709	0.000517161	0.00587763	0.000698159	0	0.00727475	0.00113979	0	0	0.00347883	0
Kctd3	0.125509	0.116735	0.0641887	0.102985	0.098412	0.0974724	0.0676287	0.0781238	0.0576059	0.104774	0.0456731	0.0789889	0.0852242	0.125441	0.0826022	0.11352	0.10446	0.112998	0.115259	0.100665	0.0403226	0.0973586	0.0810851	0.079754	0.114953	0.134051	0.104318
Kcnk2	1.43854	0.117802	0.0494336	0.144524	0.0741259	0.0154532	0.152414	0.0840699	0.0532392	0.0680087	0.00154567	0.113273	0.0578219	0.636981	0.149462	0.270981	0.234101	0.0345219	0.61285	0.224826	0.00046329	0.709475	0.0200587	0.00647069	0.0614581	0.0876648	0.110284
A430027H14Rik	0.0310715	0.00169781	0.00236665	0.00318104	0.000793203	0.000960021	0.00506411	0.00110236	0.000867555	0.00096179	0	0.00102468	0.00162685	0.0123819	0.00614007	0.00869267	0.00706666	0.00143659	0.00990163	0.0040503	0	0.00613359	0.000850201	0.00038884	0	0.00218513	0
Cenpf	0.0337849	0.0355812	0.022503	0.0249672	0.0907821	0.422016	0.0221593	0.0292901	0.0256233	1.22723	0.0128043	0.0739899	0.0334107	0.0698269	0.0221325	1.33225	0.0309699	0.0205879	0.022115	4.95244	0.0211787	0.171445	0.0504616	0.0590244	0.280993	0.0722551	0.0602903
Ptpn14	0.0783995	0.150545	0.0374525	0.135167	0.100366	0.17217	0.0589288	0.0762291	0.0192731	0.0833667	0.00843093	0.096749	0.0555536	0.162618	0.0360956	0.0660084	0.171641	0.0553241	0.0774446	0.067402	0.000955479	0.0524164	0.215756	0.011279	0.150886	0.12381	0.156418
Gm37422	0.000939353	0.00124192	0.000533914	0.000729039	0.000666064	0.00283594	0.000382191	0.00299412	0	9.83e-05	0	0.00068033	0.000763501	0.000597266	0.00104695	0.000523822	0.00187213	0	0	0	0	0.00156297	0.00716997	0	0	0.0032538	0
Smyd2	0.380306	0.407451	0.135563	0.288758	0.396612	0.626448	0.178033	0.22076	0.127551	0.536069	0.0500178	0.246312	0.267897	0.375064	0.138772	0.225722	0.293306	0.0920788	0.262101	0.247435	0.0346527	0.438281	0.335	0.120945	0.360955	0.382007	0.166206
Prox1	0.00688694	0.00211518	0.00518924	0.00436608	0.00525761	0.00296129	0.0044395	0.00293616	0.00188533	0.00109365	0.0032924	0.00380363	0.00336984	0.00363449	0.00390276	0.00193929	0.00585575	0.00135614	0.00425501	0.00271719	0	0.00178084	0.00493259	0.00152695	0.00285512	0.00261608	0.00841779
Prox1os	0.000475379	0	0	0.000118198	0	0.00189664	0	0	0	0	0	0	0	0	0.000658269	0	0	0	0	0	0	0	0.000400765	0	0	0	0
Rps6kc1	0.103609	0.0630121	0.0731228	0.0671716	0.0770667	0.0570169	0.078064	0.0785318	0.0565524	0.0449634	0.0768044	0.0643103	0.0642868	0.0738914	0.109777	0.087176	0.0800924	0.0310062	0.0706272	0.0837516	0.0431797	0.0745302	0.0733461	0.0397016	0.0818944	0.08369	0.0308503
Angel2	0.394093	0.36696	0.337433	0.393337	0.301747	0.297982	0.392139	0.305066	0.266318	0.296735	0.290081	0.356748	0.272992	0.361835	0.333737	0.315316	0.34498	0.455048	0.384037	0.378559	0.275872	0.301738	0.286794	0.428717	0.469365	0.507983	0.402063
Vash2	0.0176358	0.0428801	0.0102634	0.0220533	0.0383175	0.0232366	0.0167708	0.0169168	0.00537539	0.0367495	0.000682188	0.0175037	0.0251437	0.0294636	0.00492778	0.0192455	0.02649	0.00859532	0.0270962	0.00648684	0.00046329	0.0263273	0.00153729	0.00140384	0	0.0415645	0
Flvcr1	0.0400867	0.0256782	0.0583668	0.0328348	0.0703405	0.0411078	0.043156	0.0471456	0.0800267	0.0448716	0.0861914	0.0622885	0.0781655	0.0277852	0.0622882	0.0564051	0.0462306	0.042043	0.0323174	0.0464147	0.10553	0.0439161	0.0738597	0.020608	0.0229617	0.0459549	0.0522242
A230020J21Rik	0	0.000312493	0	0.000181494	7.68e-05	0.000785321	0	0.000269708	0.000540793	0.000268549	0	0	0.000492996	0.00106494	0	0.000599456	0.000264605	0	0	0	0	0.000680717	0.00170696	0	0	0	0
Tatdn3	0.0739793	0.0821146	0.0677971	0.0826655	0.0548973	0.0657219	0.0716373	0.0681023	0.0700486	0.0481045	0.0635477	0.0575715	0.0711672	0.0822331	0.0661105	0.0654436	0.0741451	0.0410665	0.087331	0.0627859	0.0861893	0.0603961	0.0592943	0.0711317	0.0439358	0.125167	0.1435
Nsl1	0.00495663	0.00514705	0.00956091	0.00313174	0.0164621	0.0257772	0.00757001	0.00814345	0.00782513	0.0881956	0.0137921	0.0170101	0.011275	0.00400651	0.018374	0.0468784	0.00620428	0.00740628	0.00533335	0.172635	0.0265256	0.0956827	0.00888414	0.00405966	0.0561665	0.0171423	0
Batf3	0.00775739	0.0105658	0.218332	0.140606	0.0993756	0.0369319	0.211486	0.218709	0.253818	0.130649	0.590724	0.193319	0.201853	0.0087419	0.292149	0.103313	0.0776385	0.1075	0.0106347	0.154468	0.69865	0.357773	0.359795	0.0799617	0.0976319	0.0924818	0.0173497
Fam71a	0.00158002	0.00198687	0.0105719	0.00439965	0.00904342	0.0197259	0.0620555	0.0117205	0.0107711	0.00305267	0.0137285	0.0125242	0.0259513	0.00110298	0.00849541	0.00371102	0.00952676	0.00459045	0.0149085	0.0146252	0.00956084	0.00886993	0.0251745	0.00124696	0.00131474	0.00114625	0.0082654
Atf3	0.100058	0.0596341	0.336195	0.11908	0.396194	0.486754	1.39494	0.453016	0.557538	0.141166	0.506963	0.28081	0.573956	0.0439436	0.322868	0.200067	0.371774	0.202722	0.320084	0.256961	0.610845	0.236621	0.590386	0.177756	0.148793	0.147133	0.292857
D730003I15Rik	0.0527595	0.0360212	0.121724	0.0531268	0.0481918	0.0385097	0.0975586	0.0794467	0.127554	0.0389397	0.146884	0.0805552	0.070374	0.0489192	0.102779	0.0708624	0.0949958	0.0782877	0.0543567	0.0498247	0.105426	0.0525075	0.0501912	0.153062	0.0762836	0.0773928	0.0385854
Nenf	5.05627	4.20994	2.30553	4.5099	2.98671	3.80568	3.52652	2.60858	1.56995	2.31067	1.09466	2.5818	2.28304	4.16983	2.41242	3.13004	2.98938	1.24386	5.37036	2.85964	0.875211	3.05345	3.97423	0.755522	1.79627	4.00913	4.87496
Tmem206	0.0297713	0.0293252	0.0814027	0.0318833	0.0470609	0.0451194	0.0509258	0.0656836	0.101907	0.0439472	0.0948292	0.0649867	0.0559204	0.036624	0.0648271	0.0524334	0.0723693	0.0817246	0.0276876	0.0875156	0.108587	0.0879612	0.053807	0.0779186	0.0450511	0.0522279	0.0024805
Ppp2r5a	0.233361	0.132556	0.257598	0.160463	0.29766	0.264347	0.263651	0.256879	0.294837	0.200902	0.273388	0.256093	0.280236	0.13749	0.323848	0.2171	0.205637	0.37719	0.224525	0.255095	0.315009	0.286908	0.332011	0.600677	0.52588	0.404418	0.193771
Gm32200	0	0	0	0	0	0.000135055	0	0	0.000200664	0	0	0.000354523	0	0	0	0.00112329	0	0.000222357	0	0	0	0	0.00442042	0	0	0	0
Dtl	0.0338861	0.0502454	0.0171419	0.0368732	0.0611024	0.115848	0.0174288	0.0300425	0.0214693	0.287134	0.0234636	0.0389989	0.0430585	0.0475775	0.0338303	0.0453847	0.0236507	0.0389614	0.015626	0.240913	0.0299788	0.798364	0.0599532	0.0579783	0.0709287	0.0202064	0.0138184
Ints7	0.0698408	0.0780473	0.0615004	0.0791845	0.10143	0.128631	0.05814	0.0751291	0.0677424	0.131826	0.0500354	0.114252	0.0810777	0.0704977	0.0787307	0.0730103	0.0742801	0.112742	0.0934413	0.125897	0.066591	0.177041	0.0810602	0.0835876	0.0984888	0.11577	0.0466004
Lpgat1	0.36961	0.399288	0.288907	0.441006	0.352765	0.247547	0.284711	0.314903	0.205655	0.323792	0.192549	0.311252	0.295388	0.347075	0.256885	0.314879	0.34351	0.361406	0.541284	0.275291	0.198733	0.369518	0.226433	0.161197	0.239679	0.177604	0.186118
Gm38037	0.00084589	0.000762505	0.000378114	0.00085443	0.000884523	0.00881229	0.00157694	0.00114821	0.000131716	0.0234907	0	0.00155071	0.00183201	0.0130327	0.000315143	0.0395164	0.000700188	0.00268202	0.000656158	0.110429	0.00187441	0.0131728	0.0295112	0.00585537	0.000630626	0	0.00874568
Nek2	0.00400653	0.00363318	0.00433067	0.00374607	0.00869797	0.0449672	0.00527408	0.00384063	0.0072631	0.149653	0.00395623	0.00684352	0.00307503	0.0030351	0.00154345	0.25999	0.00364515	0.00663286	0.0057835	0.607623	0	0.0441135	0.00222263	0.0103654	0.0668109	0.000853526	0.00716399
1700034H15Rik	0.000607461	0.000997633	0.00111033	0	0.00150081	0.00140674	0.000139157	0.0014217	0.000928644	0.000579297	0.000628206	0.000597599	0.00151828	0	0.000545443	0.000286666	0	0.00223113	0	0.000379123	0	0	0.0029176	0	0	0	0
Slc30a1	0.04589	0.0292443	0.0685506	0.0369559	0.0592447	0.0643432	0.0665739	0.0785116	0.0789742	0.043166	0.0651362	0.0532631	0.0974419	0.0351477	0.0845111	0.0589568	0.0695851	0.0323639	0.0578056	0.0520273	0.061648	0.0468825	0.0927858	0.0470705	0.162774	0.0843676	0.00719393
Gm26670	0.0085424	0.00835685	0.0103938	0.00744239	0.00579496	0.013821	0.00704963	0.00859647	0.00806125	0.00931452	0.0105539	0.01171	0.00840616	0.00980572	0.0047742	0.0126396	0.0117954	0.0227316	0.00638959	0.00822313	0.00721341	0.00361734	0.0186645	0.0166104	0.00670612	0.0175956	0
Traf5	0.180583	0.0933693	0.112811	0.092549	0.133601	0.156562	0.147932	0.129527	0.11958	0.111813	0.170348	0.111114	0.117852	0.0645768	0.146659	0.162844	0.101768	0.434995	0.189391	0.13219	0.236313	0.146226	0.247058	0.188694	0.20253	0.158033	0.100915
Gm26879	0	0.000747749	0.000696384	0.000987206	0.000300009	0.000579079	0.00163994	0	0.000156484	0.000143989	0	0	0.000243864	0.000471694	0	0.000773329	0.000798273	0	0	0	0	0	0	0	0	0	0
Rcor3	0.240176	0.210319	0.159739	0.253	0.130961	0.118621	0.23971	0.147867	0.101431	0.10764	0.0858841	0.182874	0.118132	0.248863	0.126229	0.180239	0.193296	0.0890886	0.198787	0.17068	0.0768489	0.157868	0.13494	0.0953478	0.163414	0.181646	0.250002
Gm10516	0.00689792	0.0182144	0.00488244	0.0147161	0.00491199	0.00686453	0.00794213	0.00482032	0.00246697	0.00463444	0.00116179	0.00345778	0.0068024	0.0127783	0.00350377	0.00891819	0.0100637	0.00290987	0.00976246	0.0055466	0.00168999	0.00569937	0.00899358	0.00124056	0.000492337	0.00787054	0.00352587
Kcnh1	0.00134942	0.00768078	0.000940336	0.00409395	0.00242877	0.00116402	0.000424166	0.00279037	0.000643688	0.000482491	0	0.000814553	0.00198063	0.00876798	0.00296467	0.00113993	0.0027426	0.000491016	0.000863016	0.000633303	0	0	0.000857828	0	0	0.0103693	0
Hhat	0.0652891	0.118863	0.0248126	0.068811	0.0605159	0.0360634	0.0313245	0.0465306	0.0206572	0.0496981	0.00578218	0.0594234	0.0361947	0.166033	0.0257384	0.0636241	0.0617657	0.0234783	0.040767	0.0414213	0.00458831	0.0493009	0.0177655	0.0577583	0.0149769	0.0353284	0.0193845
Sertad4	0.323141	0.600802	0.162438	0.524555	0.187661	0.0805309	0.223356	0.212729	0.109445	0.13814	0.0102796	0.274871	0.160871	0.643563	0.115363	0.28759	0.334453	0.0859473	0.310855	0.168645	0.00174798	0.163882	0.114296	0.0325555	0.0394017	0.16273	0.33889
Gm15867	0.300105	0.453998	0.0934469	0.332859	0.135512	0.0602497	0.16636	0.147957	0.0945604	0.084815	0.00474897	0.198043	0.0726305	0.873008	0.0957291	0.181387	0.345145	0.080959	0.163036	0.111003	0.00224053	0.143502	0.0723435	0.0215987	0.0392971	0.0990927	0.174757
Syt14	0.000174627	0.000919324	0	0.000591821	0.000661566	0.000509461	0	0.000799401	0.000751816	0.000533554	0	0.0010417	0.000919971	0.00116609	0.000573355	0	0.00132561	0.000524897	0.000769974	0.000272234	0	0.00191989	0.00363626	0.00160824	0.0019834	0	0
Diexf	0.0457227	0.0344372	0.0420347	0.0306067	0.0476727	0.0367343	0.043542	0.0368169	0.0335362	0.0442942	0.0408917	0.044509	0.0486472	0.0411492	0.0365758	0.0466886	0.0449266	0.0759828	0.0234546	0.03154	0.0567684	0.0534092	0.0284877	0.063288	0.0395499	0.0192649	0.0448421
Irf6	0	0.000849151	0.000158909	0.00384551	0.000965765	0.00215608	0.000286698	0.000508623	0.000517601	0.000988095	0.00157947	0.00032716	0	0	0.00558774	0.000542968	0.000918751	0.0021309	0	0	0.00123079	0	0.0144847	0.00980441	0.0133015	0.0033623	0
A130010J15Rik	0.0919074	0.0815793	0.0585567	0.0693809	0.0644815	0.0648021	0.0557861	0.0647342	0.0612788	0.0615167	0.0395077	0.0817389	0.0587789	0.109648	0.070234	0.0919404	0.0630933	0.0827533	0.068791	0.0643189	0.0373516	0.0679093	0.0492209	0.042264	0.0238685	0.0882967	0.0789012
Traf3ip3	0.00489591	0.00373872	0.08866	0.0264789	0.0405568	0.00755296	0.0639327	0.118628	0.162543	0.0877174	0.203882	0.0963952	0.0914329	0.00547112	0.0682961	0.0882275	0.0275088	0.754813	0.0534259	0.0725334	0.349113	0.104105	0.0371412	0.930428	0.0374501	0.00855098	0
Lamb3	0.00571293	0.000902856	0.00854834	0.00910727	0.0095063	0.00221848	0.0115252	0.0348225	0.0133816	0.029032	0.0125753	0.0172969	0.0119486	0.00507246	0.0120245	0.015108	0.00393754	0.746909	0.0597694	0.00707104	0.0289528	0.00943297	0.0159711	0.394773	0.00616363	0	0
Hsd11b1	2.00385	0.0436031	0.0863756	0.114841	0.0380207	0.0328968	0.282334	0.145424	0.0525776	0.207663	0.0135105	0.132144	0.0647757	0.0876011	0.123922	0.434516	0.0689487	0.246584	0.198656	0.404969	0.0366882	0.355979	0.0482446	1.94539	0.0402243	0.516557	0.165733
G0s2	3.44818	0.397019	0.421242	0.887124	0.127102	0.0949654	1.2766	0.328799	0.893455	0.144386	0.0742433	0.382203	0.22632	0.421228	0.376192	1.31084	0.282975	0.107676	0.753976	0.491003	0.0389936	0.633235	0.0903838	0.342306	0.148373	3.95921	1.86179
Camk1g	0.000826441	0.000585536	0.000512142	0.000940027	0.000553888	0.000422674	0.000237094	0.000123171	0	0	0	0.000356732	0.000663429	0.00190842	0.000390237	0	0.00108427	0.000561394	0.00069333	0	0	0.000321044	0	0	0	0.00641439	0
4631405K08Rik	0	0	0	0	0	0.00360628	0	0.000185412	0	0	0	0	0	0	0	0	0	0	0	0	0	0	0	0	0	0	0
Plxna2	0.0775467	0.122795	0.0447074	0.128167	0.046819	0.0727066	0.0632156	0.0387598	0.0290864	0.0247559	0.00800126	0.0475333	0.0293421	0.054424	0.0220371	0.0283152	0.0513767	0.012499	0.0779046	0.0221742	0.00271489	0.0301049	0.0401181	0.00559638	0.534825	0.0410693	0.114782
Cd34	8.25368	1.51824	1.00257	3.22019	1.53331	2.42789	3.69731	1.30665	0.3886	0.549349	0.113475	1.08581	0.572815	2.94651	1.63372	3.02392	1.58542	0.469148	12.891	3.18675	0.0928196	3.22766	2.80296	0.177315	7.16699	0.529945	3.81339
Gm16897	0.00165472	0.000793432	0.000361546	0.000215789	0.000234243	0.000763845	0	0.000914533	0	0.000800301	0.000449187	0.000236889	0.000104625	0	0.00142233	0	0.00100114	0	0.0023138	0	0	0.000624095	0	0	0.0010638	0	0
Gm37027	0	0	0	0.000137915	0	0.000218855	0.000424531	0.000305191	0	0	0	0	0.000323086	0	0	0	0.000749461	0	0	0	0	0	0.00269344	0	0	0	0
Cd46	0.0107327	0.0083527	0.00988469	0.0135711	0.00626491	0.00793427	0.0104118	0.0085644	0.0044529	0.0029738	0.00282326	0.0055068	0.00393033	0.00958869	0.00705416	0.00862261	0.00997811	0.0143756	0.0149645	0.00269631	0.00413634	0.00276873	0.00855564	0.00552718	0.00108707	0.0100328	0.0437762
Cr1l	1.05047	0.719786	0.79184	0.803001	0.748256	0.687743	0.891711	0.746445	0.756615	0.683751	0.774119	0.741646	0.725472	0.787529	0.899545	0.932076	0.756859	0.806535	1.00092	0.842999	0.764831	0.728539	0.743081	0.977749	1.85916	1.11229	1.0081
Cr2	0.00102246	0	0.00362992	0.000909218	0.00118488	0.000480902	0.00520794	0.00408612	0.00106485	0.00628799	0.00860656	0.00420889	0.00273276	0.00220207	0.00453468	0.00263629	0.000233123	0.483422	0.0195474	0.00104682	0.00581825	0.00213693	0.000629379	0.0036806	0.0277192	0.0204179	0
Fam171a1	0.189321	0.202927	0.0593149	0.190106	0.212526	0.134301	0.128514	0.105241	0.0325746	0.168636	0.00396249	0.107824	0.101136	0.22513	0.0610887	0.16464	0.154578	0.0451605	0.236491	0.15801	0.00700376	0.144925	0.044551	0.0173551	0.360301	0.0815107	0.160775
Nmt2	0.471508	0.352281	0.184111	0.339703	0.442591	0.36405	0.266825	0.222726	0.19375	0.418951	0.158548	0.363271	0.222437	0.469618	0.247802	0.441321	0.384895	0.200078	0.503997	0.440744	0.107727	0.395002	0.290367	0.247925	0.351183	0.267376	0.346664
Rpp38	0.18747	0.101881	0.0853365	0.10836	0.113167	0.139911	0.108348	0.088581	0.0951015	0.133409	0.0738605	0.097669	0.120186	0.104516	0.103619	0.14082	0.111135	0.0738906	0.0931171	0.0642425	0.0785848	0.112335	0.106943	0.0735883	0.0829952	0.192346	0.138981
Acbd7	0.00155067	0.000853282	0.00180285	0.00144421	0.000294283	0.00307338	0.0032924	0.0025509	0.000266805	0.00143796	0.000307493	0.000853553	0.00181527	0.00185455	0.00128362	0.00103783	0	0.00042997	0.000511355	0.000578732	0.00200305	0.000700169	0.000716941	0.00132122	0	0.00614264	0
Meig1	0	0.000205779	0.0125365	0.000667299	0.00128216	0.00124087	0.00398691	0.00499607	0.00242583	0.000856018	0.0095304	0.00327362	0.0104612	0.000517314	0.0141884	0.00448493	0.00519847	0.00335377	0.00232467	0.00497524	0.00840417	0.00272954	0.0047099	0.00203344	0	0	0
Dclre1c	0.0230696	0.016837	0.249906	0.0252897	0.0506216	0.0267184	0.136125	0.13666	0.151714	0.0369531	0.221635	0.123389	0.127412	0.0196213	0.239295	0.0743106	0.0933531	0.0823408	0.0228713	0.110745	0.131862	0.0866993	0.0545422	0.0900366	0.0472444	0.0237313	0.0364174
Suv39h2	0.0210566	0.0144727	0.00758928	0.0173996	0.017711	0.0342071	0.0110522	0.0104998	0.00686085	0.0964357	0.00474112	0.0156748	0.0137244	0.0170701	0.0154459	0.0473871	0.00962344	0.0175884	0.00933465	0.140995	0.00152199	0.0977852	0.0148367	0.0119477	0.00929635	0.0168667	0.0157249
Hspa14	0.411952	0.316358	0.317129	0.331267	0.361327	0.414811	0.318264	0.330578	0.34041	0.685761	0.310597	0.325987	0.34978	0.364724	0.404435	0.536677	0.316009	0.352228	0.371004	0.953634	0.369982	0.80782	0.330648	0.484311	0.543318	0.380976	0.32409
Gm45902	0.00626179	0.0044975	0.011375	0.00636285	0.00860348	0.00799309	0.0119555	0.00848827	0.00737499	0.0132625	0.0167983	0.00800516	0.00956857	0.00606096	0.00720435	0.014178	0.00993417	0.0155309	0.00615933	0.0181239	0.016607	0.0144465	0.00687278	0.0221456	0.0120824	0.00238409	0
Cdnf	0.00492431	0.0043498	0.00984004	0.00440462	0.00321198	0.00305109	0.0060724	0.00170953	0.00359176	0.00137742	0.00353992	0.00239394	0.00162746	0.00502925	0.00483723	0.00846659	0.00722638	0.00148038	0.00273378	0.0022138	0	0.00184773	0.00150259	0.0010999	0.00140898	0.00294388	0.00792156
Fam107b	0.044279	0.0954754	0.194497	0.0842293	0.15948	0.0735809	0.149903	0.223904	0.353089	0.229239	0.346563	0.229406	0.211529	0.060849	0.196196	0.180521	0.148366	0.866998	0.114547	0.215293	0.660394	0.189238	0.262297	1.12327	0.0559892	0.361975	0.0361045
Frmd4a	0.395876	0.260929	0.236463	0.197163	0.281202	0.111679	0.173794	0.355483	0.186882	0.215349	0.239104	0.228432	0.258294	0.266637	0.257903	0.297989	0.233783	0.100481	0.191261	0.355437	0.189748	0.318627	0.203013	0.131115	0.477088	0.524035	0.126847
Gm13179	0.00765354	0.00131318	0.00116821	0.00132805	0.00100826	0.00024226	0.000430539	0.000524896	0.00194874	0.000421821	0	0.00408263	0.000392263	0.00143045	0.00150777	0.00406482	0.0032088	0.000607829	0	0.00188948	0	0.00213242	0.000850441	0	0.00343469	0.0115371	0
Prpf18	0.152221	0.133652	0.137911	0.136965	0.158159	0.136017	0.146441	0.131991	0.161312	0.14391	0.127847	0.152125	0.146361	0.129993	0.133995	0.164286	0.165468	0.107126	0.129061	0.211915	0.253929	0.127819	0.0971023	0.182251	0.248138	0.191621	0.0935232
Bend7	0.00474759	0.00323052	0.00254627	0.00308194	0.00404537	0.020924	0.0059224	0.00276732	0.000212786	0.00409019	0.00190677	0.0015239	0.0018192	0.00555703	0.00259888	0.00230061	0.00521036	0.00142858	0.00387872	0.00206256	0	0.00139115	0.0296048	0	0.230128	0.00263066	0.00615212
Sephs1	0.205632	0.192688	0.143101	0.206731	0.157346	0.175415	0.135491	0.155516	0.163635	0.288168	0.110449	0.18421	0.162971	0.210445	0.130453	0.306265	0.172184	0.127026	0.180038	0.492555	0.1584	0.228528	0.197919	0.215523	0.222704	0.221173	0.238784
Phyh	0.413652	0.428685	0.53036	0.555355	0.41763	0.632024	0.553095	0.567052	0.521983	0.356525	0.463114	0.459732	0.516286	0.407794	0.494599	0.363004	0.438883	0.407452	0.444933	0.354154	0.575314	0.413288	0.473102	0.409096	0.171633	0.862118	0.838669
Ucma	0.00211049	0.00543573	0.011599	0.0137044	0.000411176	0.000610306	0.0117346	0.00234587	0.000579507	0.00081773	0	0.00259582	0.00118533	0.0056698	0	0.00186192	0.00249636	0	0.00065658	0.00160046	0	0	0.00429729	0	0	0	0.827792
Mcm10	0.00185673	0.00291737	0.00484216	0.00339703	0.014777	0.0355839	0.00671487	0.0144668	0.00996935	0.118671	0.00496996	0.00782233	0.00896737	0.00247767	0.0141403	0.01803	0.003823	0.00918552	0.00359745	0.157196	0.012865	0.256095	0.00287304	0.00236719	0.0128295	0.00716243	0.0108473
Optn	0.132684	0.0532742	0.0486544	0.097253	0.0535054	0.0780423	0.0981505	0.0540994	0.0568763	0.0347277	0.0152303	0.0485094	0.035138	0.0580236	0.0581767	0.0671967	0.0561935	0.0478437	0.158989	0.137888	0.00530544	0.0828073	0.0795446	0.0122146	0.239408	0.144182	0.234824
Ccdc3	0.011118	0.00318364	0.0113566	0.0396421	0.0492517	0.0118698	0.0527547	0.00759245	0.00214926	0.00845627	0.00157618	0.00595532	0.00413763	0.0106034	0.00567357	0.00678098	0.0058278	0.00118359	0.0355902	0.00128336	0	0.00559092	0.00723685	0.00190105	0.00510475	0.125506	0.725242
Camk1d	0.102015	0.0315162	0.342771	0.108851	0.162264	0.0374107	0.255478	0.222187	0.349516	0.100841	0.561489	0.270782	0.25378	0.0178503	0.416807	0.10388	0.132439	0.289088	0.166016	0.16428	0.536314	0.259345	0.0395982	0.203047	0.0415572	0.0394136	0.0206639
Cdc123	0.825775	0.893196	0.635647	0.77599	0.774426	1.01428	0.729613	0.708025	0.657852	1.19408	0.527519	0.765327	0.726038	0.802265	0.68156	0.955127	0.765274	0.548809	0.783615	1.12947	0.619478	1.13238	0.838338	0.59426	0.460754	0.731087	0.75021
Nudt5	0.460659	0.491198	0.273445	0.385526	0.519021	0.634575	0.28552	0.39437	0.352133	0.954575	0.228488	0.486827	0.462694	0.460667	0.404349	0.692861	0.462374	0.345044	0.4053	0.761097	0.297624	0.829432	0.380439	0.501973	0.463454	0.604114	0.252658
Gm13199	0.00246737	0.00194193	0.0037691	0.000771353	0.00130046	0.00239305	0.000679921	0.00158953	0.000160683	0.00119183	0	0.00234793	0.000931286	0.00124381	0	0.00162487	0.000297923	0.00429173	0.00161329	0.000391071	0	0.000936192	0	0	0	0	0
Sec61a2	0.234531	0.222732	0.157753	0.234712	0.163919	0.225313	0.210493	0.15976	0.118448	0.205999	0.0925133	0.173695	0.162732	0.235984	0.142486	0.242738	0.236445	0.120783	0.222151	0.20039	0.0714635	0.160837	0.141928	0.105067	0.172876	0.225776	0.301632
Gm13267	0.000327206	0	0	0	0	0.000296713	0	0	0	0	0	0.000131472	0	0	0.000837198	0.000768482	0	0	0	0	0	0	0	0.00136247	0	0.00103085	0
Dhtkd1	0.00488258	0.00307997	0.00351346	0.00432426	0.00154052	0.00248051	0.00907187	0.00160948	0.00137154	0.0013373	0	0.00121144	0.00233931	0.00466111	0.00078279	0.00164088	0.00326782	0.000877957	0.00158932	0.00112387	0	0.00262136	0.00149207	0	0	0.00465835	0.00547627
Upf2	0.299697	0.293945	0.293055	0.296673	0.300513	0.312361	0.271902	0.2893	0.231981	0.317765	0.226701	0.316075	0.285906	0.299321	0.26161	0.284914	0.33653	0.453715	0.26586	0.237904	0.266611	0.255319	0.333696	0.389604	0.406576	0.364554	0.286495
Proser2	0.0118832	0.00959347	0.00471088	0.0193073	0.00955575	0.0433445	0.0113045	0.00513993	0.0107303	0.00457142	0.00200451	0.0044449	0.00530816	0.0124037	0.00300454	0.00623451	0.00600508	0.00303584	0.00657024	0.00465938	0.0145074	0.00234916	0.139289	0.00455304	0.0112169	0.00741544	0.0256333
Echdc3	0.0585286	0.0228635	0.014123	0.0383006	0.00516127	0.0484136	0.0410534	0.0132651	0.00686366	0.00409942	0.00134018	0.0149354	0.00804166	0.0267246	0.00887205	0.0166588	0.0176604	0.0180996	0.037711	0.0155871	0	0.0173024	0.0589997	0	0.00317679	0.0286079	0.0838703
Usp6nl	0.0423314	0.0445254	0.03651	0.051657	0.0500142	0.0472024	0.0376786	0.0424967	0.0230598	0.0357412	0.0230026	0.0293994	0.0400924	0.0590946	0.0299957	0.0307833	0.0453229	0.081939	0.0489705	0.0416455	0.0949413	0.0456712	0.0980378	0.00757392	0.0934028	0.0497852	0.0400778
Celf2	2.36835	1.21391	1.88648	2.02347	1.32943	1.33795	2.45802	1.69331	1.63714	1.03098	1.79919	1.54893	1.36336	1.59642	1.80105	1.47421	1.38195	1.81188	2.45732	1.94935	2.11758	1.93434	1.73712	2.13898	0.242848	0.506351	0.844333
Gm26565	0.000467441	0	0	0	0.000209131	0.000495442	0	0.000202156	0	0.000205328	0	0	0	0.000169231	0	0	0	0	0	0	0	0	0	0	0	0	0
Gata3	0.0023826	0.00314667	0.00661849	0.00354271	0.00813312	0.0186043	0.0821953	0.0149443	0.0136566	0.0871073	0.0073483	0.0366594	0.00537104	0.00217218	0.0103168	0.013453	0.00713826	0.0794798	0.0053266	0.00659902	0.032459	0.00577003	0.00882484	0.846285	0.0483519	0.000962982	0.453702
Gm13256	0	0	0	0	0	0.000579321	0.000865531	0.00205637	0	0.000303651	0.000394201	0	0	0.000261839	0	0.000423105	0	0	0	0	0	0	0	0.00840596	0	0	0
Taf3	0.236717	0.144947	0.223389	0.189457	0.157879	0.15976	0.249192	0.20326	0.207842	0.218012	0.269756	0.207019	0.199095	0.179397	0.241097	0.201412	0.201977	0.329031	0.241652	0.263133	0.265499	0.288629	0.271054	0.363619	0.366987	0.300313	0.251566
Atp5c1	3.58032	3.80291	3.56893	3.70958	3.40193	4.84509	3.42107	3.71604	3.82691	4.44566	3.70058	3.75499	3.77169	3.56182	3.52322	4.37936	3.74493	3.20987	3.38553	4.0735	4.10629	3.87856	3.88164	4.20929	3.41229	4.9472	3.02535
Kin	0.202096	0.182238	0.197239	0.186793	0.214743	0.268515	0.235418	0.204377	0.215455	0.245141	0.178706	0.200296	0.208036	0.193509	0.199629	0.205382	0.22874	0.235578	0.20471	0.20843	0.215009	0.210504	0.230072	0.339075	0.25481	0.262917	0.2298
Itih2	0.0317841	0.0298282	0.0188514	0.0451252	0.0180179	0.00495898	0.0563991	0.0177065	0.00562951	0.0161599	0.000954999	0.0206314	0.0147163	0.0622772	0.00628055	0.0238802	0.0271309	0.00685031	0.01562	0.017084	0	0.0152531	0.00470625	0	0.00273938	0.0141051	0.203705
Itih5	1.19271	0.285465	0.181539	0.55426	0.407568	0.250864	0.513993	0.30574	0.107592	0.150638	0.0407134	0.267673	0.128168	0.966633	0.353231	0.606885	0.294586	0.119162	1.27079	0.779963	0.000694923	0.769647	0.0669801	0.135672	0.0653458	0.204446	3.0799
Sfmbt2	0.00343596	0.00947165	0.00385238	0.00644886	0.00699822	0.0118767	0.00585523	0.00632361	0.00867328	0.00613682	0.00287544	0.00293845	0.00527205	0.00786942	0.00510094	0.0037312	0.00777469	0.0046147	0.00434051	0.0026787	0.00421094	0.00167411	0.0243317	0.0132226	0	0.0440475	0.0145019
Prkcq	0.000309337	0.00140826	0.0150061	0.00333988	0.00590524	0.00606601	0.02154	0.0302527	0.00961774	0.0600446	0.0109399	0.0318901	0.00578978	0	0.0306916	0.0235066	0.00490996	0.189805	0	0.0130118	0.0232424	0.0113291	0.00119115	0.678382	0.0418908	0.000940467	0.00112566
8030442B05Rik	0	0	0.000122132	0	0.000803854	0.00217259	0	0.000685686	0	0.000172758	0	0	0.000405804	0	0	0	0	0	0	0	0	0	0.00222102	0	0.00131145	0	0
Gm13293	0.000755205	0.000446785	0	0.00156338	0.00389941	0.0156462	0	0.00162846	0.000266152	0.0028046	0.000525245	0.000573977	0.00112417	0.000634969	0	0.00133272	0.00198288	0	0	0	0	0	0.00890691	0	0	0	0
Pfkfb3	0.0312549	0.0441799	0.144637	0.0646467	0.0942053	0.0577973	0.113697	0.116606	0.120913	0.0624605	0.173764	0.0848094	0.121389	0.0340772	0.13093	0.0590859	0.0858751	0.084214	0.0284962	0.0500304	0.139339	0.0661403	0.272087	0.0745629	0.0788942	0.0471737	0.0356009
Rbm17	0.740575	0.884665	0.678446	0.760019	0.834089	0.906887	0.703414	0.749296	0.695054	1.21077	0.581966	0.827009	0.785491	0.833406	0.692687	1.06921	0.829693	0.632522	0.708915	0.95384	0.780281	0.914115	0.866972	0.808757	0.696361	0.800959	0.692766
Il2ra	0.00258978	8.08e-05	0.00352361	0	0.00443179	0.00109205	0.0178793	0.0342463	0.0112841	0.0209548	0.0218584	0.00670902	0.00832804	0.00212643	0.00562743	0.0121684	0.0070667	0.0151894	0.00292427	0.0121558	0.0541803	0.0147817	0.134167	0.0886755	0.0044653	0.148159	0
Il15ra	0.158421	0.0432379	0.0625028	0.0795792	0.0581591	0.0479907	0.11299	0.101142	0.0351927	0.0591266	0.0371053	0.0618455	0.0590054	0.0584943	0.0494834	0.0712106	0.0503782	0.0188294	0.124812	0.0494783	0.0399477	0.0617917	0.197535	0.100692	0.125847	0.381253	0.290093
Fbxo18	0.353998	0.350694	0.280221	0.327554	0.29459	0.246261	0.300285	0.283765	0.224694	0.210433	0.226769	0.292244	0.269626	0.399031	0.288821	0.307914	0.310704	0.174649	0.382852	0.24936	0.185785	0.245347	0.167601	0.204557	0.414765	0.345575	0.276613
Ankrd16	0.0996691	0.0821917	0.0787498	0.0857881	0.0772883	0.0716231	0.0923885	0.0871897	0.0718281	0.0552243	0.0738986	0.0744116	0.0665094	0.0936734	0.0860921	0.0776772	0.0831997	0.119916	0.0926295	0.0637323	0.0717582	0.0576364	0.0738601	0.141979	0.11436	0.110913	0.13237
Itga8	0.0696482	0.0177516	0.0242019	0.0360213	0.00435697	0.00259051	0.0672534	0.0111493	0.0104832	0.00951992	0.0212655	0.0122661	0.00672932	0.0301724	0.00752193	0.0225652	0.0139034	0.00611534	0.00180125	0.0225612	0.0128764	0.018933	0.00317703	0.00505291	0.0328523	0.301854	0.358911
E030013I19Rik	0.00104153	0.000412364	0.000311071	0.00273868	0.000728268	0.000117073	0.000910027	0.000294526	0.000290576	0.000644755	0	0.000685903	0	0.00131942	0	0.000606704	0.000536556	0	0	0	0	0	0	0	0.00142217	0.0481044	0.0139733
Mindy3	0.251491	0.257485	0.170038	0.209227	0.238695	0.216324	0.197922	0.236582	0.195599	0.25519	0.157701	0.237217	0.223991	0.246191	0.21898	0.285092	0.235964	0.153193	0.237623	0.261651	0.215684	0.203394	0.40862	0.270043	0.274715	0.435976	0.202655
Gm37565	0	0.000864653	0	0	8.94e-05	0	0	0	0	0.000377536	0	0	0.000139626	0	0	0	0.000198624	0	0	0	0	0	0	0	0	0	0
Pter	0.160273	0.154175	0.0804695	0.150158	0.113784	0.197858	0.102759	0.0915905	0.0478416	0.117858	0.0266405	0.0916437	0.0949673	0.128176	0.0583601	0.0952324	0.127099	0.0303707	0.138108	0.04629	0.0154292	0.0680379	0.152963	0.0154432	0.0935694	0.136316	0.137177
C1ql3	0.000943699	0.0125695	0.000173619	0.00774676	0.00155048	0.00172624	0.000998095	0.00273159	0.000231841	0.00546844	0	0.00272702	0.00105516	0.00832212	0	0.00413788	0.00551994	0.000603017	0.00079938	0.00156972	0	0.0020808	0.00141859	0	0	0.000853526	0.011716
Rsu1	2.69822	2.41081	1.75169	2.14861	1.89889	1.68449	1.94612	1.65197	1.73846	1.72383	1.51855	1.93311	1.75881	2.18512	2.26394	2.23486	1.88211	0.83731	2.42758	1.92539	1.45707	1.88544	1.45296	1.21053	2.86233	3.71757	2.78598
Cubn	0.00568046	0.00723264	0.000807285	0.00640221	0.00617499	0.00122667	0.00315663	0.0040302	0.00205975	0.00699871	0.00072131	0.00376201	0.00122087	0.00825224	0.00131991	0.00447122	0.00426563	0.000215272	0.00270222	0.00270056	0	0.00134257	0.00148085	0	0.00200409	0.00123181	0.0861905
Trdmt1	0.067057	0.0476162	0.0403962	0.0501009	0.0406796	0.0416145	0.0638603	0.0441756	0.0517615	0.0697128	0.0394863	0.0425602	0.054332	0.0439255	0.063766	0.0709262	0.0426199	0.0642066	0.0509377	0.100092	0.0580767	0.0532554	0.0472259	0.0629053	0.0991295	0.09576	0.109125
Vim	24.7503	21.3595	9.95556	19.1393	26.0308	14.6771	14.8176	13.9103	11.9906	23.6413	7.11043	15.826	16.3221	23.1196	13.7184	29.7581	21.1787	6.69877	23.02	23.0931	9.32421	17.1721	16.088	9.84273	17.5381	20.2278	69.7609
St8sia6	0.00831793	0.00161623	0.0171509	0.00258745	0.0109345	0.00433634	0.0110925	0.0132395	0.00869614	0.00987016	0.047924	0.00331406	0.0118409	0.00228186	0.0156359	0.00925489	0.00978763	0.0656693	0.000484467	0.0146582	0.223706	0.0221075	0.0156754	0.0149157	0.187589	0.0431947	0.00864909
Hacd1	0.687262	1.12138	0.290911	0.715042	0.843159	0.966395	0.515421	0.454026	0.227768	1.24657	0.0835336	0.57156	0.582592	0.571152	0.218937	0.583631	0.492306	0.137559	0.71186	0.361729	0.176592	0.475557	0.382242	0.131389	0.242513	0.81618	0.271148
Stam	0.13178	0.11314	0.0975592	0.12847	0.134241	0.102333	0.136897	0.0940296	0.0681996	0.0912303	0.0590534	0.0926842	0.07781	0.110903	0.104973	0.0924729	0.158753	0.0603329	0.180855	0.128623	0.0651739	0.0806706	0.0705585	0.0640422	0.0920218	0.121755	0.0409039
Tmem236	0.000235866	0	0.00104055	0	0.000692762	0.000582411	0.000647057	0.000244958	0.000645833	0.000569103	0.000894842	0	0.000568415	0.000261553	0	0.000798405	0.000791561	0	0.00184731	0.0024592	0.00114204	0.0016631	0.00080752	0	0	0	0
Mrc1	0.0217149	0.048811	3.01238	0.127672	0.556762	0.143689	1.51848	1.01681	1.51089	0.295077	2.12988	1.56112	1.73177	0.0445278	4.12277	0.634288	0.91043	0.668694	0.0510561	1.3882	0.790791	2.0046	0.192405	0.703883	0.267154	0.106893	0
Slc39a12	0.000272611	0	0.00494393	0	0.000727574	0.000254208	0.00152103	0.00208378	0.00175882	0.00143744	0.0052207	0.00264986	0.00364802	0.000311016	0.0106798	0.000607058	0.00345687	0.000235285	0	0.00230231	0.00144344	0.00524485	0	0	0.00181046	0	0
Cacnb2	0.0039345	0.00925476	0.00409346	0.014796	0.00760863	0.0244157	0.00987772	0.00654449	0.00688911	0.00451389	0.00224982	0.00772896	0.00380026	0.00365544	0.0011061	0.00619391	0.00228448	0.00120229	0.0101412	0.00203285	0.00457302	0.00285859	0.0479694	0.000720045	0	0.0331018	0.0157885
Gm10848	0	0.000206606	0	0	0	0.000914426	0	0	0	0	0	0	0.000239769	0	0	0	0	0	0	0	0	0	0.00230504	0	0	0.00193868	0
Gm13269	0.000236121	0.000322425	0	0.000197705	0	0.00117703	0	0.000180907	0	0	0	0	0.000248385	0	0	0	0	0	0	0	0	0	0.00168862	0	0	0	0
Nsun6	0.0801328	0.0714489	0.0905747	0.102553	0.0704817	0.0888605	0.117215	0.0790749	0.079418	0.084526	0.0762064	0.100474	0.0705404	0.0803885	0.0806955	0.0883686	0.100381	0.123148	0.0926855	0.103045	0.119715	0.0816805	0.0896399	0.12081	0.0626146	0.064845	0.0790996
Arl5b	0.132727	0.134941	0.0798953	0.156506	0.122246	0.232827	0.165736	0.112736	0.0765582	0.0809782	0.0485825	0.0986103	0.096264	0.159834	0.0644323	0.106227	0.148869	0.0923287	0.131871	0.0999253	0.0478015	0.10383	0.186016	0.0655567	0.192171	0.0949736	0.120408
Plxdc2	2.02651	1.79675	0.745948	1.99972	0.594892	0.75644	0.997829	0.883799	0.37753	0.351429	0.498583	0.861931	0.498095	1.89432	0.504402	0.8629	1.19583	0.353587	2.26925	0.866212	0.167685	0.81029	0.576164	0.210107	0.126967	1.37667	2.4873
Nebl	0.00300806	0.0167448	0.00282542	0.00180353	0.0138317	0.0527775	0.00550959	0.0103662	0.00545699	0.0143698	0.00481459	0.00591174	0.00463026	0.0255894	0.00376346	0.00867762	0.0140786	0.0402836	0.00337231	0.00354541	0.0038637	0.0070969	0.0375475	0.112371	0.0534327	0.018759	0.0755652
A930004D18Rik	0.0550887	0.0779106	0.0221495	0.0903166	0.0340457	0.0375343	0.0280882	0.0333403	0.0218358	0.0297957	0.0016314	0.0432516	0.0246901	0.08816	0.0105183	0.0584099	0.0586006	0.0264869	0.0462122	0.0353812	0	0.0508184	0.0552499	0.0058727	0.064343	0.0311123	0.0341212
Skida1	0.0235459	0.0245794	0.00731658	0.0259455	0.00740368	0.00773806	0.0130798	0.0101686	0.00609674	0.00974982	0.000882149	0.0140605	0.00725746	0.0243993	0.00635696	0.0275535	0.0162234	0.00698951	0.0210501	0.0109508	0	0.0130913	0.0162305	0.0010283	0.0333541	0.0457224	0.0266087
Mllt10	0.310243	0.284865	0.2956	0.294572	0.287842	0.282687	0.309145	0.262445	0.271399	0.341604	0.26914	0.287798	0.30138	0.27125	0.299789	0.285546	0.305825	0.398083	0.330505	0.434552	0.266554	0.304915	0.353647	0.347992	0.398436	0.57489	0.393661
Dnajc1	0.925992	1.07026	0.537	1.03585	0.892775	0.986143	0.662165	0.691113	0.415238	0.909869	0.306075	0.727618	0.76725	1.05118	0.487807	0.691114	0.942326	0.403837	0.825838	0.744401	0.36997	0.685441	1.19951	0.901591	0.593317	0.88228	0.770503
Commd3	1.45236	1.97452	1.28889	1.81957	1.57105	1.90001	1.22752	1.45704	1.24188	1.70463	0.933503	1.49461	1.45881	1.81774	1.33561	1.79342	2.89835	1.0926	1.43971	1.56126	0.894782	1.44644	1.81274	1.13322	1.294	1.47833	1.34871
Bmi1	0.119499	0.176999	0.10602	0.141723	0.146494	0.16403	0.117741	0.130041	0.0965057	0.217726	0.0775196	0.121561	0.125986	0.170082	0.114274	0.184665	0.181608	0.173977	0.110236	0.132606	0.0727562	0.158015	0.164831	0.0805965	0.101568	0.194402	0.120495
Spag6	0.000678321	0.000486045	0	0.000668671	0.000706303	0	0.000394867	0.000381432	0.000378341	0	0	0.000189966	0.000746568	0.000282916	0	0	0	0.00416334	0	0	0	0	0	0.0038242	0.00152823	0	0
Carlr	0.00215896	0.000935635	0.000638539	0.000581024	0.00122198	0	0.000355866	0.00210524	0	0.00030632	0	0.00114809	0.00111987	0.00203241	0	0	0.00189494	0	0	0	0	0.000857088	0.00211991	0	0	0	0
Pip4k2a	0.160665	0.108326	0.490505	0.159348	0.220505	0.0997413	0.316699	0.357023	0.474004	0.16649	0.628173	0.337067	0.364869	0.130069	0.514685	0.197621	0.264894	0.317913	0.119404	0.369021	0.898875	0.400755	0.215608	0.299906	0.182377	0.183007	0.0420898
4930426L09Rik	0.00736563	0.00862231	0.00478736	0.00347917	0.00652531	0.00563261	0.00732273	0.00669647	0.00754173	0.0103959	0.00756554	0.00443123	0.00935329	0.0029325	0.0101618	0.00731208	0.00767055	0.00958853	0.00308926	0.00832385	0.0178965	0.0111408	0.00202605	0.0130646	0	0.0255196	0
Armc3	0.00132248	0.00821416	0.0467973	0.0019857	0.0242997	0.0148137	0.0278407	0.0365471	0.0429789	0.0077412	0.0492657	0.0359942	0.0466958	0.000772116	0.111579	0.0413509	0.0363079	0.0891829	0.00293537	0.011881	0.0360385	0.0262671	0.00591005	0.0807065	0.00411892	0.0026708	0
Msrb2	0.269149	0.149728	0.239168	0.208537	0.133683	0.161405	0.257391	0.146077	0.179783	0.113293	0.172217	0.197091	0.129665	0.218493	0.269877	0.200212	0.191074	0.103295	0.210422	0.176878	0.0940653	0.230705	0.165708	0.100377	0.0943474	0.11362	0.341207
Gm33940	0.000225608	0.00014936	0	0	0	0.000104232	0.00036701	0.000128419	0.000310747	0	0	0	0	0	0	0.000678077	0	0	0	0.000674953	0	0	0	0	0	0	0
Otud1	0.15756	0.0727127	0.111743	0.110988	0.050162	0.0321369	0.100628	0.0809574	0.0896987	0.0429919	0.114865	0.0836042	0.0681922	0.10394	0.116334	0.0835644	0.095218	0.191854	0.15777	0.135791	0.049419	0.116963	0.0415326	0.078918	0.208149	0.193798	0.218671
Etl4	0.0241622	0.0720882	0.0388232	0.0328914	0.0358436	0.0454395	0.0270682	0.0280646	0.0286835	0.0212357	0.0183518	0.0313273	0.0303026	0.0731068	0.048895	0.0262968	0.0448037	0.0274711	0.024604	0.0363177	0.0061369	0.0149824	0.0874757	0.00401158	0.579365	0.148312	0.061264
Arhgap21	0.278286	0.116582	0.104954	0.176638	0.139677	0.102024	0.211726	0.0915092	0.0538308	0.107369	0.0375231	0.0894776	0.0732762	0.173409	0.114248	0.170741	0.128702	0.0434869	0.263994	0.180591	0.0247324	0.148435	0.104941	0.0442083	0.0971736	0.0801193	0.162036
Gm13375	0.00592491	0.00301709	0.00440514	0.00428292	0.0018779	0.00198443	0.00265597	0.00218531	0.00106776	0.00270498	0.000629995	0.00334568	0.00106119	0.00403789	0.000277061	0.00480662	0.00362204	0.00330327	0.00436053	0.00209453	0	0.00221865	0	0.000851725	0	0.00530366	0.00548497
Enkur	0.0210759	0.0156938	0.00874322	0.0163732	0.0183178	0.0101136	0.0276252	0.0119578	0.0157068	0.0139448	0.00885429	0.0126109	0.00794186	0.0193993	0.0126833	0.0277493	0.0205908	0.0106786	0.0222903	0.0162891	0.0105591	0.00946641	0.0296307	0.0309066	0.0196558	0.00673634	0.0224467
Thnsl1	0.0382548	0.0499265	0.0310689	0.05226	0.0309351	0.0365516	0.042081	0.030499	0.0237761	0.0231572	0.0316222	0.0428458	0.0342891	0.0546521	0.048304	0.0285831	0.0386917	0.0216887	0.0395263	0.0242524	0.0272399	0.0354332	0.0581682	0.0144386	0.0234861	0.0596136	0.041133
Apbb1ip	0.654229	0.270137	1.22451	0.416188	0.844168	0.465106	0.94501	1.06746	1.50892	0.622615	1.73337	0.982935	1.12469	0.287604	1.26697	0.663287	0.698398	1.26119	0.692923	0.97393	1.63824	1.19296	0.412443	1.86765	0.311164	0.232985	0.213062
Pdss1	0.0489104	0.0420266	0.0207872	0.0338981	0.0659745	0.0799921	0.0304356	0.0431887	0.0356253	0.156962	0.0273676	0.0532754	0.0464995	0.0436507	0.0470006	0.0680239	0.0294733	0.0202059	0.041149	0.10374	0.0270443	0.101406	0.0309728	0.0255681	0.107773	0.0483231	0.0684287
Abi1	0.485825	0.403773	1.00458	0.495214	0.766577	0.544075	0.781157	0.740738	0.914558	0.447156	1.22026	0.714245	0.769476	0.400154	1.02415	0.628909	0.670818	0.73293	0.579113	0.639626	1.11354	0.662428	0.662818	0.833913	0.545723	0.595513	0.422221
Acbd5	0.329108	0.276077	0.433768	0.29668	0.31646	0.291775	0.331012	0.326422	0.368425	0.198471	0.401885	0.33996	0.302207	0.311086	0.43228	0.327232	0.393836	0.343145	0.322618	0.292886	0.375575	0.300391	0.347365	0.295551	0.383839	0.33366	0.306163
Mastl	0.0195757	0.0129836	0.0151766	0.0145518	0.0207728	0.0484852	0.0205436	0.0177313	0.0385284	0.137976	0.019541	0.0166022	0.0124096	0.0131307	0.00762717	0.0993224	0.0183199	0.0359313	0.0200309	0.418288	0.0154042	0.130547	0.0141177	0.0220207	0.0267302	0.0151121	0.00873662
Yme1l1	0.642304	0.604068	0.375898	0.580802	0.567287	0.620815	0.495369	0.490904	0.39339	0.592323	0.316052	0.87428	0.444681	0.595504	0.39372	0.66271	0.545801	0.458936	0.599235	0.518666	0.341512	0.449364	0.568036	0.508002	0.506396	0.67486	0.666128
Spopl	0.158555	0.150172	0.157242	0.150026	0.157001	0.137771	0.169788	0.14655	0.121481	0.12123	0.148318	0.159696	0.128688	0.170307	0.165439	0.149491	0.181996	0.178977	0.19108	0.15858	0.143307	0.170812	0.145753	0.21453	0.279519	0.159973	0.176426
Hnmt	0.0692866	0.00779326	0.197595	0.0350776	0.0329339	0.0183014	0.141828	0.0735151	0.192875	0.0144307	0.125403	0.103887	0.0773628	0.0122377	0.162159	0.0476236	0.0732105	0.0315128	0.0630359	0.0793593	0.0293013	0.0908286	0.0556135	0.0153291	0.0221318	0.0114456	0.103074
Il1rn	0.00555716	0.00437336	0.0527891	0.00606491	0.13302	0.0124596	0.0628516	0.248507	0.264675	0.0293394	0.0977249	0.0725021	0.269151	0.00319656	0.0829235	0.045325	0.0584356	0.0434034	0.00370216	0.0463078	0.0856397	0.0453604	0.069875	0.0235376	0.033129	0	0
Psd4	0.0019639	0.00633012	0.09335	0.0134012	0.0446882	0.012707	0.0511793	0.0824181	0.137539	0.0594137	0.139288	0.0616592	0.0671026	0.00101256	0.10267	0.0360634	0.0502516	0.167112	0.00650896	0.0785668	0.163089	0.0865205	0.0397099	0.2668	0.0507512	0.00858259	0
Cacna1b	0.00061709	9.19e-05	0	0.000383495	0.00109661	0.000489411	0.000844089	0.00111546	0.000818142	0.000839628	0.000735171	0.000285708	0.000312617	0.00046553	0.000855727	0	0	0	0	0.00102619	0	0.000445987	0.00128227	0	0	0	0
Ehmt1	0.244773	0.247458	0.205149	0.246369	0.213296	0.25576	0.205547	0.175144	0.180778	0.242852	0.178475	0.231135	0.210527	0.264679	0.247255	0.213088	0.266397	0.23764	0.224376	0.238309	0.18264	0.268836	0.223828	0.159174	0.215312	0.34712	0.239758
Arrdc1	0.0690426	0.119446	0.359152	0.137162	0.193579	0.217352	0.235344	0.267884	0.405938	0.153893	0.465319	0.254402	0.263231	0.106912	0.414361	0.12954	0.20847	0.392599	0.119095	0.249666	0.47638	0.317632	0.373099	0.57002	0.344238	0.18652	0.061897
Zmynd19	0.0910186	0.0905979	0.0414963	0.0842824	0.107063	0.112277	0.0585457	0.0707047	0.0609531	0.173844	0.0332646	0.0793808	0.0854335	0.0977611	0.0538849	0.0755311	0.0846275	0.0558465	0.0904301	0.0627838	0.0609728	0.272123	0.0601737	0.0450747	0.0770083	0.10272	0.0865534
Dph7	0.114893	0.0771742	0.0565983	0.0854442	0.0578432	0.0818877	0.078803	0.0759411	0.0539778	0.0758229	0.0547826	0.0707897	0.0580948	0.0858419	0.07571	0.0718555	0.0663821	0.0938534	0.117282	0.0709224	0.068356	0.0847007	0.0742978	0.115669	0.134743	0.110165	0.102695
Mrpl41	0.672	0.586991	0.466493	0.588522	0.654425	0.697316	0.492041	0.522916	0.552822	0.762985	0.43556	0.579818	0.55362	0.636901	0.60733	0.623283	0.5609	0.541041	0.580614	0.475054	0.544077	0.5794	0.611954	0.725625	0.670747	0.92421	0.817056
Pnpla7	0.0304343	0.0373951	0.27634	0.0555593	0.0819676	0.188271	0.13535	0.163221	0.239962	0.0460569	0.258832	0.154068	0.150139	0.029715	0.185643	0.0704057	0.138307	0.149553	0.0272107	0.0648504	0.206539	0.112871	0.289385	0.144255	0.0407146	0.023275	0.0299561
Nsmf	0.254854	0.175224	0.100102	0.174969	0.121076	0.107113	0.185381	0.0920059	0.0725814	0.0936388	0.0463406	0.115157	0.0992498	0.229095	0.113433	0.193537	0.133143	0.0570367	0.208474	0.163356	0.042374	0.158031	0.103518	0.0643586	0.147644	0.222094	0.179212
Noxa1	0	0	0	0.00018801	0	0.000871819	0.000166109	0	0	0.000370339	0	0	0	0	0	0.000416705	0	0	0	0	0	0	0.00133029	0.00494074	0	0	0
Nrarp	0.00292107	0.00210894	0.00458422	0.0020136	0.0107035	0.00239535	0.00620852	0.00301026	0.00981992	0.0772072	0.00415547	0.015835	0.00827437	0.00522117	0.00865507	0.0135613	0.00378417	0.0281083	0.00127941	0.0217173	0.0107503	0.0128598	0.00948306	0.255674	1.43209	0.852379	0.00871728
Tor4a	0.0150787	0.0154456	0.0733415	0.014968	0.0405772	0.0617424	0.0360517	0.0499129	0.0759906	0.0247838	0.0751082	0.0628999	0.0481418	0.0116869	0.0718313	0.036083	0.0397597	0.0833452	0.00646583	0.0422999	0.0541431	0.0499817	0.0916965	0.128374	0.0930019	0.0750675	0.0466588
Nelfb	0.485529	0.380816	0.346136	0.380222	0.359172	0.389843	0.363316	0.339622	0.360542	0.390846	0.349344	0.372219	0.356554	0.359045	0.394412	0.494671	0.40449	0.449033	0.431472	0.436986	0.384376	0.31465	0.396531	0.531487	0.498295	0.611388	0.399191
Stpg3	0	0.000187793	0.000325077	0.000159108	0.000372027	9.03e-05	0	0.00053451	0	0	0.00121089	0	0	0.000356567	0	0	0	0	0	0	0	0	0	0	0	0	0.00436178
Fam166a	0	0.00025308	0.000422717	0	0	0.000260091	0.000895643	0	0	0	0	0	0.000367247	0	0	0	0	0	0	0.000888165	0	0	0	0	0	0	0
Tubb4b	1.1848	0.79126	0.372713	0.63976	1.14102	1.77926	0.753932	0.633591	0.645659	3.47768	0.347021	0.773813	0.806516	0.645342	0.590291	3.36083	0.91102	1.20666	1.1328	7.10797	0.533902	1.40453	2.22318	0.949785	4.66386	2.42194	1.96717
Cysrt1	0.00016231	0.000364872	0	0.000564039	5.42e-05	0.000516059	0	0	0	0.000218618	0	0	0	0	0	0	0	0	0	0	0	0	0.00196739	0	0	0	0
Rnf208	0	0.00131975	0.00139107	0.00216254	0.000272334	0.00284992	0.00108654	0.00101196	0.000198026	0.0015801	0.0016502	0	0.00183536	0.00130667	0.00167626	0.000435509	0.00222046	0	0.00199519	0	0	0.000489254	0.0109366	0	0	0	0
AL732309.1	0.00031623	0	0.000380253	0.000298438	0.000758908	0	0	0.000403162	0.000329378	0.000566357	0	0	0	0	0	0	0	0	0	0	0	0	0	0	0	0	0.0024805
Ndor1	0.0260338	0.0130363	0.0249808	0.0132793	0.0201835	0.016622	0.0286092	0.027063	0.030966	0.0281497	0.0323308	0.0183067	0.0214756	0.0106079	0.0368854	0.0233741	0.0179292	0.031903	0.0246008	0.0252087	0.0420319	0.0241073	0.0211698	0.0396676	0.0281151	0.0127116	0.0187284
Tmem203	0.318337	0.378441	0.329082	0.377416	0.273838	0.269865	0.31734	0.275577	0.268996	0.218468	0.243848	0.310575	0.279738	0.381966	0.282817	0.228413	0.362927	0.236654	0.240106	0.19354	0.25241	0.208341	0.309874	0.259727	0.323396	0.41366	0.289324
Tprn	0.0258787	0.0275741	0.0290496	0.0288162	0.0385992	0.0337475	0.0269188	0.029021	0.0364861	0.0311002	0.0333098	0.0399946	0.0264633	0.0343397	0.0346942	0.026316	0.0364842	0.0364	0.0259608	0.0230213	0.0536776	0.0395168	0.0527377	0.0855034	0.0710235	0.0499909	0.016022
Ssna1	1.04932	0.973701	0.731186	0.901496	1.10057	1.23039	0.819713	0.790624	0.85153	1.40282	0.629563	0.930868	0.872983	1.07125	0.917594	1.3056	0.95385	0.749304	1.01497	2.16519	0.670674	1.59911	1.11763	1.03552	1.33103	1.00997	0.828724
Anapc2	0.48961	0.472816	0.403667	0.45351	0.410158	0.412193	0.434478	0.40747	0.392209	0.407123	0.35802	0.395487	0.383521	0.487908	0.483669	0.48266	0.485044	0.327524	0.481712	0.499053	0.333264	0.421592	0.541946	0.329717	0.591679	0.366925	0.463427
Grin1	0.00124314	0.000720799	0.00042493	0.000564824	0.000971	0.000388284	0	0.000709732	0	0.00016092	0.000362129	0	0.000404274	0.00133714	0	0	0.000964317	0	0.000698312	0.000882701	0	0	0.000708426	0	0	0	0
AA543186	0.00370784	0.00364909	0.00225755	0.00328717	0.00423823	0.00224152	0.00315912	0.00197168	0.0021881	0.00236544	0.00383907	0.00133102	0.00262847	0.00716919	0.00191482	0.00581456	0.00840433	0.000292607	0.000647416	0.0020009	0.00124092	0.00315278	0.00297158	0.0087105	0	0.00272094	0
Man1b1	0.243051	0.228197	0.18947	0.236731	0.19911	0.188966	0.192627	0.181849	0.151452	0.194506	0.140616	0.191512	0.166651	0.229603	0.174253	0.299926	0.231463	0.138415	0.217014	0.294773	0.175267	0.210838	0.176629	0.190196	0.243318	0.234012	0.17083
Dpp7	0.293409	0.234221	0.422978	0.398299	0.196535	0.14658	0.421221	0.274765	0.294546	0.106851	0.273394	0.246862	0.247997	0.227267	0.39226	0.187491	0.278117	0.137264	0.341388	0.231651	0.235253	0.23157	0.21282	0.0924778	0.108317	0.225445	0.356442
Uap1l1	0.410964	0.407284	1.00995	0.568845	0.493132	0.412722	0.697641	0.668695	0.997527	0.306988	0.893593	0.752204	0.731766	0.377682	1.06987	0.531054	0.648929	0.427283	0.425216	0.587287	0.615921	0.614613	0.62885	0.522448	0.255334	0.357577	0.516302
Sapcd2	0.00430438	0.00451774	0.00132284	0.00631214	0.00584779	0.0372317	0.00719511	0.00657872	0.00893241	0.13308	0.00412993	0.0165088	0.00609782	0.0151528	0.00322059	0.126609	0.00528843	0.00382758	0.00830702	0.668746	0.00265274	0.0245953	0.00565629	0.00373029	0.0709079	0.0035356	0.00610375
Entpd2	4.28746	0.746711	1.16518	2.14802	0.386052	0.294048	2.73481	0.645585	0.21241	0.146292	0.0447873	0.620782	0.343072	1.15686	0.769103	0.857152	0.71345	0.24103	4.23342	0.985933	0.00758876	1.02742	0.514977	0.116981	0.137959	0.633417	0.872287
Npdc1	2.50726	2.28662	0.689342	2.37841	1.39138	1.35838	1.27097	1.10515	0.42203	0.991482	0.0733477	1.15625	0.957369	2.99131	0.654083	1.5802	1.71597	0.397996	2.31372	1.16028	0.0105006	1.42718	1.70164	0.166889	1.57926	1.31488	2.3328
Fut7	0.000833552	0.00199325	0.0160288	0.000982245	0.0139944	0.00196869	0.0172146	0.0116288	0.035108	0.0108393	0.0417699	0.0114596	0.0144044	0.00015774	0.0231878	0.00741131	0.00390162	0.00789948	0	0.0101716	0.0639255	0.00993049	0.00503785	0.0606925	0.00131474	0	0
Abca2	0.0570005	0.0440239	0.0491162	0.0559628	0.035813	0.0395176	0.0706829	0.0483852	0.0565611	0.037443	0.0395697	0.0507481	0.0401751	0.051228	0.0617068	0.0261506	0.0548177	0.0454732	0.107392	0.0457181	0.0626808	0.0550916	0.0945101	0.174771	0.0176349	0.0600123	0.0864672
Paxx	0.279603	0.285968	0.225245	0.3251	0.207087	0.285357	0.284372	0.215029	0.194521	0.140866	0.191686	0.24639	0.182996	0.306351	0.21764	0.175008	0.275586	0.296646	0.386334	0.183762	0.258313	0.17906	0.494893	0.412173	0.299065	0.244869	0.508424
Clic3	0.00362982	0.00236843	0.000117431	0.0020449	0.0039504	0.0546943	0.0032737	0.00228285	0.00106245	0.00296102	0	0.00217198	0.00309741	0.00193388	0.000777868	0.00306992	0.00241113	0.000367489	0.00477107	0.00229109	0	0.00219227	0.886248	0.000532504	0	0	0.0119173
Ptgds	0.00655509	0.00482646	0.010556	0.00711424	0.00671526	0.130889	0.0135362	0.00700288	0.018124	0.00547916	0.017469	0.011329	0.0137593	0.00524051	0.00957239	0.00800607	0.00918315	0.00429922	0.00401973	0.0133957	0.013855	0.00509906	0.119202	0	0.00434318	0.00206083	0.466495
C8g	0.0110085	0.0212314	0.0138891	0.0233464	0.00647967	0.0134206	0.00906659	0.0143655	0.00987055	0.00405039	0.00319026	0.0155805	0.00972515	0.0315674	0.00355988	0.00700254	0.0152842	0.00895969	0.0125482	0.0135262	0.00832463	0.00935175	0.021744	0.00434841	0.00706371	0.0050366	0.0031278
Fbxw5	0.27364	0.252177	0.259604	0.253374	0.212605	0.337844	0.245316	0.237026	0.222184	0.217739	0.222596	0.249886	0.234099	0.270344	0.231854	0.2576	0.258444	0.213561	0.251644	0.227767	0.215642	0.224493	0.408441	0.242537	0.289279	0.548699	0.287257
Traf2	0.197131	0.168403	0.153333	0.152046	0.204986	0.236345	0.151347	0.190192	0.181902	0.296088	0.167721	0.186995	0.199377	0.168732	0.194241	0.209253	0.221462	0.241744	0.170298	0.279462	0.175746	0.229579	0.236189	0.364087	0.22212	0.147487	0.120867
Edf1	3.69219	3.79363	3.26654	3.64025	4.02405	4.59121	3.12629	3.48136	3.62542	4.43135	2.84764	3.56019	4.07233	3.29969	3.4128	4.15515	3.50738	3.11211	3.63338	3.52214	3.15174	3.56939	4.96515	3.97161	4.18641	3.82775	3.97549
Mamdc4	0.00151102	0.00237485	0.00299962	0.00286934	0.000644825	0.000752329	0.00236294	0.00175672	0.000145223	0.00129728	0.000476257	0.00162993	0.000452713	0.00183783	0.000157146	0.00242435	0.00273448	0.00246432	0.000570778	0.000872299	0	0	0.0044499	0.00131396	0	0	0
Phpt1	0.66349	0.906999	0.474549	0.871711	0.590155	1.04716	0.675222	0.513735	0.415953	0.694749	0.283031	0.593876	0.534218	0.808405	0.416136	0.556595	0.6052	0.355559	0.623917	0.357365	0.227138	0.410261	0.720087	0.448264	0.474503	0.58275	1.36854
Gm996	0.000255515	0.00144109	0.000959445	0.00157846	0.000956316	0.00200262	0.000376741	0.000641291	0.00155368	0.000957037	0.000512274	0.0017115	0.000793334	0.00026158	0	0.000299116	0.00147847	0.000218874	0.000510619	0	0	0.000522183	0	0	0.00199263	0	0
Rabl6	0.390143	0.444282	0.381186	0.357088	0.40282	0.43207	0.292893	0.375848	0.334125	0.518654	0.336628	0.417088	0.403985	0.393157	0.404568	0.473251	0.421871	0.235273	0.332789	0.38631	0.282347	0.476238	0.433619	0.285832	0.476753	0.399009	0.357602
Tmem141	0.0603491	0.12014	0.507567	0.141561	0.260118	0.223948	0.315371	0.287378	0.470237	0.130659	0.554951	0.354214	0.337465	0.0843532	0.774821	0.184265	0.265512	0.177438	0.0527415	0.219324	0.383561	0.364398	0.304753	0.179563	0.0843604	0.0874995	0.189337
Fcna	0.00529792	0.0039496	0.960138	0.0210627	0.706234	0.310161	0.671375	0.382942	0.335697	0.147717	0.323192	0.45409	0.55031	0.018336	2.03933	0.306854	0.212456	0.236813	0.00896685	0.571321	0.135861	0.609493	0.0506407	0.232067	0.0689349	0.0272133	0
Lcn8	0.000271357	0	0.00248829	0.00743405	0.00386033	0.000224199	0.0177693	0.000171807	0	0.00015394	0	0.000100969	0.000150914	0	0	0	0	0	0	0	0	0.000851121	0	0	0	0	0.0358402
A230005M16Rik	0.000722967	0.000795211	0.00346052	0.0046112	0.00115581	0.00060497	0.0095773	0.00658571	0.00168904	0.000475168	0.00067678	0.00229507	0.000846571	0.00184463	0	0.000554712	0.00121481	0.00690455	0.00293012	0.00132488	0.000655964	0	0	0	0	0.00167561	0.161287
Bmyc	0.691843	0.575909	1.4554	0.836882	0.558992	0.543745	1.41104	0.967978	1.14308	0.457342	1.73184	0.988424	0.733098	0.728048	1.27378	0.768219	0.893579	1.19002	0.731499	0.836119	1.64816	0.905604	0.586302	0.449073	0.821508	0.776602	2.6155
Lcn11	0.000180025	0.000125014	0.00167014	0.00634141	0.000113131	0.000423384	0.00213418	0.00030787	0	0	0	0	0	0	0	0	0	0	0.000787504	0	0	0	0	0	0	0	0.00830352
Sohlh1	0.000538561	0.00013604	0.000215167	0.000652447	0	0.000457959	0.000360854	0	0.000195838	0	0.000959298	0.00030176	0	0.000670778	0	0	0.00046828	0	0.000633155	0.000498249	0	0.000877154	0	0.00904153	0	0	0
Kcnt1	0	0	0	0	0	0	0.000774305	0	0	0	0.000664594	0	0	0	0	0	0	0	0	0	0	0	0	0	0	0	0
Camsap1	0.0812969	0.0918528	0.0719212	0.0767842	0.122357	0.099338	0.0646218	0.062981	0.0689118	0.0817512	0.0565901	0.0744721	0.0702713	0.0957253	0.071997	0.0805031	0.104455	0.0623648	0.0772874	0.0617499	0.0560204	0.0624204	0.0687177	0.0532401	0.0249701	0.101089	0.0828916
Ubac1	0.26116	0.293318	0.188282	0.240092	0.261889	0.367218	0.181403	0.200585	0.202693	0.364801	0.131966	0.236529	0.212416	0.301822	0.2043	0.268219	0.309042	0.207624	0.259644	0.327639	0.168657	0.251541	0.298944	0.234343	0.311159	0.430272	0.214341
Nacc2	0.1506	0.163009	0.330682	0.216333	0.165653	0.150259	0.223586	0.183515	0.231034	0.0901704	0.187226	0.252796	0.175702	0.183928	0.356982	0.137458	0.260744	0.137818	0.197559	0.0898161	0.0667799	0.172028	0.131972	0.0589064	0.153575	0.174993	0.213637
Tmem250-ps	0.279698	0.254399	0.225779	0.237397	0.239517	0.293474	0.200595	0.207879	0.210434	0.201168	0.173655	0.382156	0.221988	0.301265	0.20829	0.287703	0.24513	0.131698	0.256852	0.231102	0.160693	0.245372	0.270229	0.12758	0.304091	0.43608	0.250753
Qsox2	0.116127	0.0890181	0.0448879	0.0884262	0.0806532	0.0693106	0.070324	0.054664	0.049807	0.104802	0.0333601	0.0691975	0.0642575	0.115089	0.0683347	0.0918867	0.107263	0.0578224	0.112453	0.0931167	0.0378437	0.0813594	0.0788678	0.0219593	0.0897771	0.126652	0.0882523
Ccdc187	0	0.000238947	0.0001297	0.000194749	0.00014648	0.00129505	0.000872075	0.0002305	0	7.42e-05	0	0	0	0	0.00120086	0	0	0	0.00100595	0	0	0	0.0101885	0.0304977	0	0	0
Gpsm1	0.154332	0.14103	0.0776831	0.178903	0.0748857	0.072182	0.121426	0.0674976	0.0503252	0.0730668	0.0466089	0.100286	0.0639312	0.179401	0.0690091	0.0970687	0.111402	0.0509595	0.128223	0.0646367	0.0173151	0.09265	0.0439991	0.0308405	0.0863789	0.13709	0.286047
Dnlz	0.922649	0.782015	0.540277	0.76686	0.729823	0.744982	0.70806	0.572865	0.516168	0.84523	0.369343	0.644058	0.633089	0.797701	0.602472	0.829997	0.681517	0.362139	0.895407	0.700634	0.420357	0.696147	0.603845	0.511696	0.546552	0.892744	0.996927
Card9	0.00134546	0.00121169	0.0610151	0.00759121	0.0330624	0.00427208	0.0402766	0.0386284	0.0878807	0.0125658	0.0927453	0.0409935	0.0658514	0.00238254	0.0706021	0.0295225	0.028016	0.0167776	0.00261916	0.0489806	0.094089	0.0498449	0.0120996	0.0349577	0.00230846	0.0148421	0
Snapc4	0.0404831	0.0197897	0.0218834	0.0230632	0.0194762	0.0200532	0.0295155	0.0199123	0.0256686	0.021115	0.0250523	0.0185709	0.0161606	0.0280107	0.0266822	0.0349762	0.030654	0.0213279	0.0238281	0.017566	0.0279517	0.0266088	0.0215029	0.0199847	0.0291081	0.0692653	0.0983332
Gm13563	0.00207108	0.000922663	0.000164988	0.000692512	0.000517951	0.000841557	0.000258013	0.000680853	0.000200202	0.000450232	0.000571708	0.000558758	0	0.000305902	0	0.0026638	0.000904886	0	0.00155486	0	0	0.00272067	0.000434263	0	0	0	0
Sdccag3	0.442279	0.313655	0.269586	0.327421	0.368582	0.310698	0.354424	0.291822	0.326632	0.365687	0.252429	0.325187	0.322009	0.400856	0.35697	0.374391	0.341888	0.323534	0.388139	0.361946	0.249761	0.334211	0.281645	0.347052	0.445197	0.313397	0.449802
Pmpca	0.265171	0.2479	0.20673	0.228319	0.290955	0.39914	0.220694	0.236104	0.257433	0.404856	0.205411	0.284622	0.30641	0.229709	0.262382	0.319762	0.265784	0.268029	0.23565	0.292696	0.251181	0.300062	0.336479	0.293542	0.261562	0.301794	0.339403
Inpp5e	0.0761175	0.0667013	0.0704024	0.0659062	0.0538537	0.0534002	0.0789338	0.0572718	0.0531969	0.0409505	0.0631471	0.0737993	0.0483349	0.0700281	0.0663358	0.0587274	0.0570405	0.0561159	0.0740553	0.0582301	0.0671866	0.0612366	0.0613343	0.0972999	0.0984143	0.114552	0.0638504
Sec16a	0.166889	0.189893	0.120365	0.182692	0.19615	0.160147	0.166857	0.129621	0.121012	0.141284	0.079615	0.154656	0.153248	0.18364	0.129054	0.165716	0.166905	0.126499	0.19169	0.116437	0.103351	0.0998756	0.172743	0.0939696	0.245728	0.147198	0.0713834
Notch1	0.101849	0.0814028	0.13597	0.0943319	0.150953	0.0326286	0.141122	0.120368	0.131966	0.107686	0.123475	0.130095	0.113432	0.144489	0.185431	0.141949	0.166078	0.079864	0.063119	0.158479	0.0679635	0.125225	0.0218197	0.17228	0.769723	0.380001	0.247215
Egfl7	0.0220385	0.0573141	0.043504	0.0615203	0.115928	0.076685	0.0287153	0.0617483	0.0746029	0.146878	0.0409696	0.0535845	0.0447437	0.0472725	0.0964984	0.080999	0.0513358	0.0374996	0.0177015	0.0848758	0.0201608	0.115737	0.0377975	0.0747732	11.0999	0.250874	0.025486
Agpat2	0.332815	0.30843	0.377631	0.329365	0.255579	0.285856	0.321299	0.298748	0.333535	0.26925	0.330889	0.343015	0.340913	0.300293	0.365418	0.291196	0.33785	0.224491	0.290656	0.223772	0.247949	0.348979	0.31571	0.383991	0.217887	0.38176	0.369186
Fam69b	0.332714	0.284035	0.0861843	0.27843	0.0841244	0.11176	0.198903	0.125152	0.0545613	0.108122	0.0077717	0.140886	0.0896567	0.380435	0.0864243	0.126981	0.2221	0.0487405	0.200419	0.0876491	0.00196488	0.232706	0.0392171	0.0600566	0.0687783	0.20859	0.361558
Snhg7os	0.00232463	0.00214031	0.00246742	0.00251081	0.000477144	0.00141759	0.00184299	0.000937089	0.00043224	0.000309076	0.000747821	0.000783048	0.0019991	0.000341557	0.000364667	0.000931136	0.00163118	0.000457805	0	0.000361796	0.0017526	0	0.00631369	0	0	0	0.00489532
Surf6	0.0809715	0.0587655	0.0603176	0.0552834	0.0700031	0.0715312	0.0507631	0.0534646	0.0754859	0.0790005	0.0609491	0.0707405	0.074027	0.0681376	0.0599428	0.084921	0.0673581	0.149373	0.0612303	0.0678402	0.10785	0.0779584	0.0568165	0.0997987	0.0672521	0.113125	0.0994541
Med22	0.0844118	0.0725391	0.0716668	0.0658021	0.0829165	0.0758941	0.0721149	0.0712642	0.0890603	0.066991	0.0785077	0.0836949	0.0651044	0.100618	0.0865943	0.0799437	0.0828118	0.0704803	0.0774247	0.0685515	0.0469646	0.0893701	0.0769557	0.0729008	0.093719	0.0914519	0.0479266
Rpl7a	8.16125	9.22126	8.45672	8.70697	7.22768	7.60256	7.11564	8.22055	8.45593	9.40388	8.503	8.34021	8.56135	8.83004	7.80242	8.4746	8.73166	10.018	7.65148	6.93025	9.41608	7.70953	6.71694	10.8858	7.60672	7.83771	6.91859
Surf1	0.508255	0.390638	0.642618	0.463304	0.324783	0.397739	0.51349	0.451935	0.509903	0.2975	0.533088	0.474171	0.434164	0.433646	0.528127	0.420119	0.505607	0.52041	0.432721	0.362752	0.482707	0.351601	0.454019	0.826847	0.557968	0.532553	0.735136
Surf2	0.241337	0.150394	0.195252	0.158702	0.164938	0.201533	0.176293	0.158643	0.20034	0.185228	0.172798	0.174486	0.213762	0.174003	0.17911	0.166499	0.19456	0.216738	0.191457	0.12382	0.174881	0.199161	0.257265	0.278461	0.265945	0.364679	0.203271
Surf4	1.59187	2.56213	0.91768	1.90183	2.20039	2.00694	1.00207	1.52215	0.959701	2.68955	0.559671	1.62977	1.82634	2.22912	0.900358	1.96589	1.74843	0.719028	1.56975	1.16263	0.590212	1.33139	1.41808	0.77073	0.728645	1.08405	0.943209
Stkld1	0.000529865	0.000242674	0.000458951	0.000328918	0.000288173	0.000330419	0	0.00146565	0.000755603	0.000327304	0.00145764	0	0.00057188	0.000349374	0.00185961	0.00104035	0.00073052	0.000837386	0.00140683	0	0.000697546	0.00199792	0.00197738	0	0	0.000985979	0
Rexo4	0.173747	0.154831	0.169956	0.149316	0.158731	0.183616	0.173695	0.163657	0.163652	0.234748	0.188248	0.180739	0.185369	0.145047	0.192383	0.223399	0.166108	0.196735	0.16399	0.228401	0.227606	0.227008	0.168913	0.252626	0.166375	0.206499	0.173297
Adamts13	0.000694481	0.000620847	0.000450124	0.000199032	0.000876261	0.000595926	0.00125779	0	0	0.000223356	0.00102493	0.00110163	0.000690835	0.000680391	0	0.000402414	0	0	0.00284307	0.000829216	0	0	0	0	0	0	0.00452644
Cacfd1	0.30498	0.326454	0.197963	0.325654	0.225357	0.209135	0.197421	0.23618	0.156571	0.195101	0.148778	0.24847	0.204756	0.342972	0.17382	0.235217	0.282429	0.228176	0.231682	0.166081	0.182773	0.183153	0.221298	0.215477	0.0708492	0.289029	0.285789
Slc2a6	0.00624741	0.0127358	0.0447617	0.0186471	0.203495	0.0209681	0.0485612	0.154851	0.11053	0.0325745	0.0724541	0.0693156	0.102136	0.00881792	0.0957477	0.0386751	0.0438397	0.0840199	0.0110972	0.0660177	0.235452	0.084862	0.0876243	0.065277	0.00281502	0.00404737	0
Mymk	0.00511056	0.00249698	0.00408995	0.0115258	0.000302236	0.000126365	0.00222598	0.00232726	0.000231841	0.00127088	0	0.00495571	0.00386925	0.0018578	0.00320606	0.00354685	0.00490923	0	0.00212673	0.00257376	0	0	0	0.00350051	0	0.00341152	0
Adamtsl2	2.1932	0.729524	0.647007	2.6213	0.14108	0.104463	0.602025	0.435718	0.115049	0.124042	0.0167957	0.535572	0.213625	0.677963	0.360926	0.440386	0.456274	0.159859	0.951466	0.499107	0.0134208	0.63907	0.0955469	0.0639279	0.108274	0.372558	0.331808
Fam163b	0.000197101	0.00165268	0.000288471	0.00275559	0	0.00209752	0.0006521	0.000528962	0	0.000301296	0.000343447	0.00205584	0	0.000441742	0.000555365	0.000377264	0.00215754	0	0	0.000384907	0	0	0	0	0	0	0
Dbh	0.00138081	0.000657097	0.000575637	0.0031603	0.000100542	0.00211476	0.00179609	0.00175301	0.00135791	0.000629798	0.000287356	0.000563739	0.000266488	0.000467937	0.00198358	0.000277989	0.000589886	0	0.000746101	0.00104516	0	0	0.000590598	0	0	0	0
Sardh	0.180124	0.209939	0.0560605	0.219766	0.0777386	0.15592	0.0820967	0.0920947	0.0463818	0.0717308	0.0133482	0.0890671	0.0676924	0.212461	0.0646239	0.128568	0.132502	0.0416717	0.120954	0.0680687	0.00194957	0.0891671	0.0979477	0.0413274	0.0430146	0.0983338	0.102877
Vav2	0.0835219	0.0634713	0.148153	0.0806224	0.105348	0.0971127	0.114784	0.112768	0.0905923	0.0512201	0.132505	0.11352	0.0827853	0.0642594	0.131359	0.0515609	0.0840415	0.0745784	0.114521	0.0954622	0.130809	0.14152	0.280998	0.0575369	0.0395477	0.0658904	0.0581495
Brd3os	0.0686874	0.0381721	0.0205406	0.0336945	0.0303468	0.0464772	0.0497636	0.0238873	0.0141741	0.0228717	0.00425438	0.0267948	0.019416	0.0535565	0.0203163	0.0566368	0.0428904	0.0116982	0.0556639	0.0200915	0.00376084	0.0125611	0.0389616	0.00383744	0.0106768	0.0662373	0.0832718
Brd3	0.482835	0.510591	0.322839	0.482566	0.425739	0.382242	0.398198	0.354004	0.26606	0.531072	0.197859	0.36989	0.313607	0.510809	0.266782	0.478784	0.49164	0.325464	0.510435	0.618724	0.238494	0.689092	0.336061	0.276467	0.274919	0.838898	0.498737
Wdr5	0.112182	0.112936	0.0886516	0.0888096	0.147228	0.113678	0.0890125	0.101939	0.106367	0.213823	0.0870923	0.141655	0.118819	0.0981266	0.141733	0.158794	0.111242	0.124395	0.0904773	0.171524	0.0827053	0.178124	0.0829905	0.127146	0.156719	0.123716	0.0660471
Rxra	0.103112	0.0841448	0.159808	0.101883	0.11365	0.0556041	0.121881	0.0838105	0.110547	0.0564221	0.0809585	0.0905381	0.090611	0.0835914	0.141526	0.0721173	0.113317	0.0535532	0.0980778	0.0782728	0.0383298	0.0856511	0.0866894	0.0458148	0.138881	0.126215	0.0675519
Col5a1	2.84099	5.63457	1.2429	3.92777	3.96866	1.61797	1.56617	2.42155	0.588529	2.56893	0.0694897	2.44092	2.39851	5.06489	0.813792	2.0951	3.18607	0.912335	3.46118	1.3979	0.0426579	1.5696	0.716271	0.272038	0.401265	1.18171	0.720344
Olfm1	0.42866	0.167739	0.242859	0.381451	0.287775	0.157368	0.364245	0.336988	0.268836	0.19957	0.577753	0.259582	0.211043	0.268245	0.205997	0.316921	0.294411	0.140818	0.529457	0.424346	1.77335	0.389686	0.205693	0.37054	0.0599536	0.264615	0.459553
Ppp1r26	0.000360741	0.00133829	0.000158451	0.000671518	0.000687025	0.00527583	0	0.00040641	0.000134747	0.0015058	0	0	0.00117064	0.00193277	0	0.00152083	0.00105223	0	0	0.000607364	0.00159444	0.00631474	0.00332565	0.00748001	0	0.00106517	0.0185651
1700007K13Rik	0.00264905	0.00728838	0.00107406	0.00526858	0.00957872	0.0109433	0.00251762	0.00943094	0.00134404	0.00671646	0.000990983	0.00407148	0.00592506	0.00542969	0	0.00403222	0.173954	0.0146744	0.000380146	0.00240621	0.00247748	0.00307766	0.0350008	0	0.00223265	0.0144627	0.00456369
Mrps2	0.0964084	0.091828	0.0783504	0.0903181	0.0873077	0.106229	0.094264	0.0957431	0.0973731	0.10967	0.0811015	0.107732	0.108773	0.0970674	0.0899988	0.105471	0.10809	0.0710043	0.0755731	0.0931398	0.079255	0.123261	0.0797748	0.102273	0.118621	0.144313	0.10109
Ralgds	0.107968	0.0448362	0.166039	0.0658524	0.119347	0.138524	0.152438	0.11243	0.13545	0.065676	0.127555	0.113973	0.108874	0.0650593	0.119726	0.088521	0.104371	0.100388	0.128486	0.0658629	0.063748	0.111391	0.14855	0.0780187	0.372941	0.0533934	0.266639
Gtf3c5	0.0488536	0.0412408	0.0354478	0.0410219	0.0488091	0.041199	0.0399675	0.0407424	0.0443016	0.0634183	0.0307804	0.0336725	0.0407683	0.0438822	0.0415517	0.0507437	0.0392255	0.0550368	0.0448777	0.0711416	0.0448228	0.0574095	0.0442667	0.0419267	0.0460659	0.0344841	0.0352573
Gfi1b	0	0	0.00103109	0.000116829	0.00867908	0.000420253	0.000621143	0.00159077	0.000799034	0.000550903	0.00056655	0.00025694	0.0028442	0	0.00128422	0	0.0008263	0.000500825	0	0	0.000732378	0.00101988	0	0.00440541	0	0	0
Tsc1	0.108637	0.076549	0.132528	0.0927742	0.0816264	0.0822501	0.11734	0.0927071	0.110368	0.0564089	0.132556	0.112671	0.104157	0.089436	0.137878	0.0755303	0.113548	0.15154	0.114097	0.0844504	0.0908698	0.0706238	0.0970267	0.0918495	0.135658	0.111121	0.0891026
Spaca9	0.00111089	0.00289707	0.0544612	0.0128275	0.0363171	0.00985569	0.0196698	0.0319137	0.060072	0.0387897	0.0568263	0.0271084	0.0276219	0.00155515	0.05491	0.0285265	0.0281667	0.0361277	0.00140432	0.0728583	0.0348786	0.0491092	0.00399127	0.084134	0.0120247	0.00315046	0
Ak8	0	0.00251999	0.00973142	0.00268548	0.00924604	0.00204904	0.00455595	0.0147817	0.0111265	0.00225493	0.00974441	0.00611152	0.00970654	0.00156189	0.0226537	0.0027043	0.00368528	0.00779462	0	0.00725106	0.0154817	0.00557555	0.00425084	0.00367439	0	0.00106517	0
Gtf3c4	0.0950086	0.0991118	0.0780289	0.101576	0.098979	0.0808465	0.0807545	0.0704905	0.0728685	0.0845911	0.0442974	0.0754622	0.0719605	0.137456	0.0570509	0.0989108	0.0895825	0.043575	0.0812927	0.0977043	0.0404283	0.080162	0.0520752	0.0282188	0.0823293	0.0927688	0.0735671
Ddx31	0.0549653	0.0336465	0.0685139	0.0474548	0.0569518	0.0412426	0.0506911	0.0468542	0.0543072	0.0624658	0.061365	0.0618023	0.0638665	0.044909	0.0661598	0.0587621	0.0476227	0.0394667	0.0417161	0.0587283	0.052684	0.0775512	0.0329691	0.104745	0.0465266	0.069803	0.0645029
Cfap77	0.00111603	0.00232936	0.00207441	0.00157978	0.00136678	0.00434371	0.00261043	0.00217481	0.000775699	0.00246127	0.000426982	0.0021425	0.000814089	0.00123748	0.00252754	0.00121986	0.00468048	0.000759786	0	0.0129015	0.00361677	0.00936002	0.00935655	0.0110243	0.00108707	0.00122739	0
Ttf1	0.139617	0.127934	0.135337	0.120655	0.119518	0.126961	0.130135	0.120452	0.125189	0.118291	0.15853	0.151712	0.120531	0.123079	0.15957	0.157968	0.160808	0.191446	0.122565	0.155252	0.130407	0.128782	0.164005	0.222046	0.154192	0.134753	0.154791
Setx	0.119404	0.101749	0.117707	0.0975176	0.135723	0.110819	0.12021	0.115473	0.0981772	0.112032	0.123431	0.123888	0.108744	0.0999848	0.123972	0.128854	0.135337	0.190665	0.120237	0.172173	0.129089	0.153192	0.124191	0.194999	0.113534	0.117671	0.110004
Ntng2	0.001192	0.000294844	0.00106621	0.000568471	0.000572038	0.00137129	0.00121279	0.000154834	0.00112817	0.000830767	0.000833514	0	0	0.000958684	0	0.00221695	0.00211558	0.00145615	0.00210941	0	0.00349157	0	0.00202274	0	0	0	0
Med27	0.192199	0.18154	0.112658	0.148859	0.170439	0.184628	0.141773	0.153415	0.124489	0.244334	0.101405	0.146544	0.18177	0.172152	0.152437	0.166787	0.179338	0.129884	0.199423	0.198391	0.208691	0.196683	0.190191	0.182016	0.301362	0.262354	0.173833
Rapgef1	0.115118	0.0767609	0.0887001	0.0899966	0.134337	0.0882835	0.0975729	0.0807054	0.087493	0.0910869	0.0906688	0.103413	0.0832197	0.0961652	0.0875083	0.0878718	0.0994251	0.133795	0.155284	0.105551	0.104773	0.101537	0.092809	0.200856	0.555421	0.109037	0.0947134
Trub2	0.105359	0.0875883	0.0840952	0.0839276	0.0882048	0.0646332	0.0679508	0.0695199	0.0769109	0.102886	0.0614386	0.0833331	0.0774373	0.097031	0.098192	0.0957748	0.0942983	0.118072	0.0821153	0.0948368	0.0521034	0.0912218	0.0541535	0.0872467	0.119323	0.0851865	0.104616
Coq4	0.105025	0.099287	0.0904417	0.0926814	0.105987	0.131929	0.0876546	0.0794216	0.0888372	0.137581	0.0782753	0.0855745	0.0880913	0.107096	0.0851662	0.128595	0.099816	0.0517188	0.108502	0.0728434	0.0624427	0.116412	0.10051	0.0506057	0.15988	0.144442	0.0891581
Slc27a4	0.113024	0.0964514	0.0849099	0.105907	0.120615	0.117449	0.0899676	0.0812429	0.0950446	0.0793823	0.0898742	0.10068	0.100296	0.112204	0.109036	0.0851007	0.098845	0.0670195	0.115666	0.0877995	0.0385608	0.102956	0.126868	0.0577395	0.0805191	0.129159	0.0458101
Urm1	0.27261	0.265812	0.297604	0.240284	0.269828	0.303057	0.241588	0.286924	0.271469	0.345007	0.272538	0.316981	0.295161	0.254814	0.307684	0.361986	0.309305	0.257554	0.241332	0.308668	0.314831	0.323635	0.30377	0.370802	0.309394	0.371781	0.263527
2600006K01Rik	0.0476925	0.0608733	0.0156589	0.0541524	0.033777	0.0419923	0.0334894	0.0260488	0.0262812	0.0259587	0.00607646	0.0248408	0.0232926	0.0575867	0.0137739	0.0356065	0.0540941	0.0180198	0.0487667	0.0194652	0.00395187	0.0148376	0.038267	0.0134332	0.028831	0.0250249	0.0266449
Cercam	0.533937	0.795152	0.278442	0.829187	0.343272	0.395463	0.346659	0.364371	0.130904	0.238357	0.047861	0.607094	0.253736	0.817655	0.14779	0.231539	0.586434	0.148104	0.652212	0.265536	0.0562829	0.295942	0.360018	0.0525902	0.0349383	0.152107	0.297009
Odf2	0.189993	0.161403	0.193271	0.183607	0.174886	0.132934	0.162189	0.146835	0.161549	0.24602	0.149224	0.193472	0.131383	0.192279	0.179043	0.266637	0.20915	0.225733	0.187634	0.536137	0.158073	0.173013	0.0978697	0.208143	0.300787	0.204255	0.162331
Gle1	0.321836	0.278058	0.216985	0.31315	0.26524	0.318848	0.278435	0.231367	0.181222	0.43117	0.202521	0.245498	0.223981	0.307313	0.215409	0.346604	0.279246	0.362938	0.320036	0.42676	0.236873	0.347015	0.260378	0.298953	0.501172	0.287001	0.353872
Sptan1	0.826993	0.647771	0.36764	0.709323	0.551831	0.515332	0.548516	0.440426	0.308986	0.366331	0.222017	0.460167	0.401121	0.888196	0.480534	0.550728	0.600621	0.379786	1.06284	0.564952	0.166168	0.538139	0.59656	0.302159	1.06082	0.535096	0.711364
Wdr34	0.086201	0.0797293	0.061159	0.0905639	0.0598908	0.113172	0.0746204	0.0524363	0.0487247	0.0845344	0.033327	0.0639665	0.0561799	0.0924701	0.0319532	0.0719104	0.0849952	0.0268157	0.0873461	0.106631	0.0299141	0.0843136	0.125037	0.0307836	0.0496838	0.14455	0.0711308
Set	1.47869	1.73138	1.20062	1.45062	2.3171	2.53178	1.22111	1.52873	1.47263	3.88363	1.26088	2.22808	1.79357	1.71134	1.46247	2.4036	1.69871	1.83094	1.25057	2.53929	2.10263	2.71741	1.79368	2.29007	1.73814	1.47609	1.39314
Pkn3	0.00254887	0.00538801	0.00638843	0.0110517	0.0313208	0.0193655	0.00745998	0.0116714	0.0125696	0.0267455	0.0112466	0.0174704	0.00682866	0.0106994	0.0253737	0.0268238	0.0135195	0.00612575	0.00752702	0.0661449	0.0102719	0.0150749	0.00680771	0.00327415	0.411131	0.0207432	0
Zdhhc12	0.041187	0.160481	0.165747	0.108204	0.233292	0.430247	0.126953	0.176399	0.195284	0.207426	0.188003	0.142575	0.187123	0.0903639	0.140456	0.0949994	0.193817	0.137805	0.0897277	0.137171	0.195869	0.156255	0.453963	0.143494	0.196987	0.176784	0.126695
Zer1	0.0953115	0.0911407	0.0915255	0.108089	0.0541967	0.0578483	0.0999839	0.0633355	0.0723566	0.0487975	0.0797159	0.0762492	0.0628861	0.10297	0.0551	0.0664546	0.0907739	0.137319	0.0970786	0.0683526	0.0696318	0.0728201	0.0622141	0.110508	0.0758915	0.103109	0.0744882
Tbc1d13	0.0434782	0.0479426	0.09673	0.0458409	0.0919044	0.0542313	0.0579834	0.0713122	0.0872907	0.0455244	0.0815461	0.0623956	0.0847965	0.0495362	0.0970826	0.0504425	0.0861837	0.0580318	0.0586591	0.0656618	0.0614133	0.0760692	0.0555318	0.0613324	0.0540924	0.0256372	0.0286096
Endog	0.318603	0.370459	0.212366	0.325539	0.286668	0.312365	0.288551	0.203468	0.198157	0.277891	0.132878	0.246036	0.242045	0.325079	0.208978	0.185823	0.251886	0.227041	0.2963	0.0905549	0.132398	0.205399	0.229314	0.192976	0.104104	0.618251	0.405679
Spout1	0.21854	0.167533	0.143127	0.150508	0.152263	0.181722	0.148069	0.144539	0.150835	0.275592	0.142257	0.170279	0.183409	0.185173	0.150675	0.200952	0.151497	0.102516	0.159114	0.239003	0.125971	0.275318	0.15005	0.201138	0.129884	0.269482	0.187055
Kyat1	0.0463583	0.0270845	0.0318887	0.0322298	0.0231401	0.0357296	0.0432412	0.0217042	0.0360155	0.02032	0.0301478	0.0241262	0.0181811	0.0342945	0.0282196	0.0225853	0.0382917	0.0585354	0.0499277	0.0087561	0.0251262	0.0177114	0.0137249	0.0224284	0.0135046	0.044449	0.0478975
1700084E18Rik	0.012918	0.0117364	0.00725787	0.0106199	0.00611638	0.00883553	0.0123027	0.00396628	0.0120238	0.00846235	0.00370432	0.00865514	0.00834659	0.0191097	0.00310032	0.0121623	0.0153764	0.00955952	0.00613119	0.00381428	0.0032833	0.00564369	0.00447909	0.0173602	0.0176587	0.0308236	0.00245249
Lrrc8a	0.896116	0.584393	0.333922	0.671737	0.479933	0.419754	0.514584	0.373188	0.207197	0.355047	0.135738	1.04115	0.297418	0.858375	0.302025	0.491934	0.561538	0.235841	0.745766	0.481448	0.113748	0.465395	0.30641	0.130683	1.64329	1.19293	0.886118
Gm28035	0	0.000690864	0.00112439	0	0.000771141	0.000824971	0.0010508	0.00155074	0.00123297	0.000559551	0.000304811	0	0.00124836	0.00123927	0.00109079	0.0003727	0.00654935	0	0	0.000611205	0	0	0	0	0	0	0
Phyhd1	0.00570964	0.0103318	0.0135598	0.00805417	0.00699466	0.00708473	0.00846079	0.00689531	0.0101325	0.00250564	0.00245761	0.00581308	0.00556757	0.0098295	0.00984872	0.00563259	0.0120946	0.00243209	0.00347834	0.00417403	0	0.00586472	0.0117778	0.00307827	0.00140645	0.00530096	0.00584087
Dolk	0.237376	0.175458	0.158094	0.179795	0.149917	0.160735	0.165054	0.134501	0.138193	0.16104	0.115943	0.162879	0.15332	0.212014	0.163419	0.184207	0.185388	0.104917	0.179681	0.123873	0.094316	0.166819	0.142651	0.101294	0.2139	0.26675	0.280294
Nup188	0.0749766	0.0727532	0.0616475	0.0627903	0.0861849	0.0832302	0.0741581	0.0704943	0.0538287	0.109413	0.0564107	0.0724319	0.0751728	0.0753782	0.0729054	0.0704989	0.0706676	0.041213	0.0739071	0.108817	0.0745366	0.157713	0.0746689	0.0871665	0.0502234	0.0750372	0.0499239
Sh3glb2	0.521064	0.472705	0.289498	0.446142	0.351841	0.670257	0.406079	0.328152	0.272893	0.390531	0.195957	0.376034	0.300009	0.556355	0.294122	0.392059	0.40912	0.234402	0.52453	0.373167	0.205686	0.421402	0.93584	0.366037	1.01495	0.875885	0.47084
Miga2	0.0682697	0.0461603	0.0253745	0.051372	0.0343698	0.0462936	0.0433987	0.0311252	0.027379	0.0517754	0.020306	0.0372904	0.0318351	0.0532085	0.0314684	0.0455171	0.0386326	0.0214947	0.0602622	0.0538761	0.0230238	0.0697591	0.0462359	0.0221451	0.0252423	0.123108	0.0751629
Dolpp1	0.0621582	0.0627774	0.0641807	0.0725638	0.0737204	0.0562183	0.0669506	0.0598325	0.0617603	0.0647006	0.0526126	0.056117	0.0616181	0.0844329	0.0692846	0.0968889	0.0760866	0.0538735	0.0678223	0.0681143	0.0508883	0.0725094	0.0472144	0.0914078	0.0938513	0.064319	0.0564429
Crat	0.207286	0.126057	0.259202	0.16745	0.164539	0.160492	0.215281	0.167241	0.214812	0.11202	0.229635	0.189887	0.189332	0.156214	0.297325	0.286455	0.166074	0.148065	0.198053	0.280748	0.13912	0.160045	0.180893	0.0899754	0.161222	0.217669	0.163104
Ptpa	0.557892	0.380095	0.495394	0.406248	0.457716	0.430857	0.435817	0.432639	0.475095	0.585749	0.49252	0.502031	0.465475	0.432612	0.621868	0.916369	0.472042	0.553069	0.440078	0.843563	0.596169	0.61077	0.404637	0.482667	0.47664	0.611329	0.57718
Ier5l	0.130947	0.119491	0.124661	0.118561	0.0927238	0.0851201	0.107998	0.0935265	0.0787681	0.112908	0.057322	0.0995582	0.111184	0.120185	0.0937775	0.100178	0.136065	0.04186	0.083654	0.0807451	0.111691	0.0756476	0.0593672	0.0479965	0.179551	0.124871	0.0874501
Cstad	0.0246162	0.0420006	0.0276159	0.0376269	0.0112645	0.0256226	0.0240862	0.0224144	0.010656	0.015102	0.0118189	0.0205767	0.0251735	0.0245971	0.0184867	0.0113884	0.0336487	0.0102481	0.0138909	0.00534257	0.0131471	0.00184059	0.0212248	0.0203637	0.00128382	0.161137	0.0390403
9330198N18Rik	0.00184248	0.00275867	0.00120846	0.00100032	0.00197397	0.00642927	0.000714606	0.000871523	0	0.00193527	0.000691597	0.001907	0.00186457	0.000708717	0.000884457	0.0021041	0.00146572	0.000449828	0.000470288	0	0	0	0.00472002	0.00371189	0.00178557	0.00690014	0.00395566
Gm14486	0.000296483	0.000184873	0	8.36e-05	0.00111117	0.000102164	0	0	0	0.000173237	0	0.000457821	0.000146709	0.0013491	0.000978777	0	0.000196283	0	0	0	0.000767721	0	0.00227223	0	0.00230846	0	0.00785231
1700001O22Rik	0.00444117	0.00497783	0.00104153	0.0038285	0.00486839	0.00523382	0.00385646	0.00177009	0.000339588	0.0051534	0.00278857	0.00173928	0.00346926	0.00585884	0.00113629	0.0056873	0.00316855	0.00141698	0.00586206	0.00648242	0.0106758	0.00469772	0.00363043	0.0106072	0.0118106	0.017667	0.00588039
Ntmt1	0.586706	0.604098	0.287728	0.525691	0.502489	0.694763	0.403493	0.393484	0.28758	0.697431	0.18842	0.382015	0.465806	0.565124	0.301856	0.525786	0.470001	0.193739	0.535482	0.304742	0.211468	0.405303	0.578091	0.18535	0.286101	0.492217	0.410428
Asb6	0.104303	0.0789998	0.0879076	0.0654153	0.0897237	0.0868414	0.0827609	0.0734702	0.0921746	0.0998495	0.0878614	0.094522	0.0836238	0.0817311	0.113218	0.128166	0.0909939	0.107703	0.095189	0.0753896	0.0744281	0.0910218	0.147606	0.17899	0.166522	0.126113	0.0991092
Prrx2	0.231208	0.322423	0.129218	0.377244	0.218732	0.207672	0.221139	0.185178	0.0800845	0.123419	0.00819542	0.176276	0.125886	0.313223	0.091128	0.24349	0.177878	0.0658506	0.48481	0.152496	0.00287784	0.186413	0.0565275	0.0138305	0.0140115	0.0879886	0.190586
Ptges	0.0758797	0.0535561	0.0397767	0.0718925	0.109711	0.22052	0.103469	0.057573	0.0140134	0.0616009	0.00319782	0.0359098	0.0568501	0.0308702	0.0180128	0.0333752	0.04619	0.0211499	0.129901	0.0237576	0.00199049	0.0248631	0.0778714	0.00038884	0.0096238	0.044548	0.1563
Tor1b	0.272084	0.257207	0.184168	0.271002	0.246361	0.252129	0.218962	0.226296	0.158122	0.235126	0.179529	0.21663	0.214436	0.248546	0.195599	0.249055	0.248247	0.17003	0.266105	0.228361	0.152143	0.295217	0.243096	0.123275	0.224781	0.291146	0.19734
Tor1a	0.622973	0.568067	0.577199	0.621553	0.539349	0.588413	0.6309	0.561286	0.558197	0.658256	0.609183	0.577088	0.622752	0.592092	0.569235	0.581199	0.579416	0.510324	0.601658	0.756029	0.724601	0.706043	0.525018	0.50543	0.703052	0.629824	0.548478
BC005624	0.909128	0.663375	0.875304	0.775415	0.674765	0.687683	0.87879	0.740016	0.898904	0.634573	0.814775	0.750044	0.69089	0.719413	0.866423	0.786569	0.815151	0.941929	0.88536	0.778814	0.965084	0.720797	0.668838	0.959993	0.912199	0.797126	1.31325
Usp20	0.0321217	0.0321981	0.0440267	0.039277	0.0317433	0.039407	0.0376048	0.0420802	0.0379818	0.0258741	0.0331204	0.0373077	0.0256666	0.036627	0.0396759	0.0338182	0.0372874	0.0932565	0.0349021	0.0277845	0.0370424	0.0279755	0.0595188	0.0853539	0.0280489	0.0715044	0.04898
Fnbp1	0.202872	0.167377	0.557061	0.287161	0.213088	0.11473	0.319501	0.35879	0.484927	0.247683	0.581311	0.40027	0.322056	0.220207	0.480359	0.24723	0.27781	0.352241	0.134082	0.375587	0.523106	0.400457	0.269981	0.787346	0.234094	0.237067	0.118354
Gpr107	0.330945	0.323424	0.320532	0.338361	0.308092	0.252825	0.265683	0.318756	0.308884	0.273942	0.361891	0.353445	0.317638	0.348967	0.373911	0.328875	0.372675	0.291216	0.258919	0.29181	0.31892	0.320933	0.205549	0.242248	0.337436	0.319563	0.214575
Ncs1	0.171226	0.150898	0.0423	0.0998566	0.158057	0.0768734	0.0548774	0.0697506	0.0396502	0.140719	0.00619148	0.107113	0.0769176	0.17572	0.0607218	0.140188	0.105831	0.0202745	0.113268	0.0775385	0.00939074	0.139981	0.0291332	0.00878159	0.0133918	0.17236	0.137884
Hmcn2	0.656352	0.0177345	0.0180041	0.0675166	0.0238548	0.0197333	0.131857	0.0321179	0.00797323	0.0128446	0.00536337	0.0123001	0.0166288	0.0387129	0.0600492	0.0705357	0.041493	0.0156611	0.655846	0.108516	0.00153676	0.143235	0.02591	0.00257179	0.0365961	0.0297474	0.0322591
Ass1	0.728422	0.456253	0.123622	0.378583	0.692214	0.23488	0.18367	0.930523	0.332443	0.657363	0.220081	0.405941	0.524114	0.950029	0.385741	1.0029	1.99081	0.451441	0.480659	0.82984	0.85369	0.790915	0.744625	0.588789	0.322911	0.356525	0.561243
Fubp3	0.26798	0.191514	0.143144	0.197602	0.178091	0.188357	0.163311	0.148913	0.123801	0.152793	0.116574	0.18281	0.132723	0.198509	0.172626	0.221205	0.190636	0.11278	0.20683	0.190044	0.0851598	0.169791	0.180138	0.140752	0.1827	0.233233	0.187656
Exosc2	0.123483	0.0780431	0.0858276	0.0800453	0.124162	0.139632	0.106967	0.0834975	0.105543	0.271913	0.107265	0.12225	0.0920367	0.0800411	0.129379	0.129219	0.101677	0.100461	0.10411	0.19883	0.0838905	0.251733	0.0733315	0.21444	0.093072	0.115412	0.122953
Abl1	0.189332	0.160487	0.204313	0.155231	0.170669	0.159269	0.171735	0.146829	0.155924	0.132662	0.154951	0.154793	0.144678	0.165482	0.160968	0.174451	0.168885	0.125198	0.181022	0.196805	0.107631	0.18026	0.117958	0.149781	0.120169	0.162246	0.168012
Fibcd1	0.00106592	8.36e-05	0	0.000351806	0.000375043	0.000946497	0.00119661	0	0.000274624	0.000103638	0	0	0	0.000387517	0.000299669	0.000554572	0.000962876	0	0.00133149	0.00122665	0	0.000732539	0	0.00405383	0	0	0
Lamc3	0.00547182	0.000831814	0.00275433	0.00333064	0.00635205	0.0476943	0.0172477	0.00192088	0.00857543	0.00189488	0.0026544	0.00120441	0.000719877	0.00143755	0.00268353	0.00354462	0.000382723	0	0.00200108	0.00328209	0	0.00313565	0.105787	0	0	0.0351954	0
Aif1l	0.0396522	0.0109924	0.0026325	0.00643932	0.0176318	0.0426555	0.00853933	0.00795371	0.00634396	0.0158033	0	0.00569172	0.00994055	0.00820098	0.00684288	0.0157272	0.0126482	0.00406918	0.177345	0.0281001	0	0.0257855	0.0388079	0.00131396	0.00673255	0.0973915	0
Nup214	0.116071	0.115661	0.158922	0.107619	0.13026	0.158662	0.139353	0.14877	0.166805	0.174538	0.164061	0.158266	0.152159	0.117602	0.17829	0.136449	0.156356	0.161128	0.122586	0.167441	0.224532	0.206422	0.146455	0.142675	0.156081	0.13556	0.110751
Fam78a	0.00615627	0.00248893	0.0427101	0.00484115	0.0221835	0.015916	0.0295584	0.0364195	0.0460985	0.0434992	0.0541508	0.0215041	0.0377297	0.00138704	0.06917	0.0245672	0.0194498	0.147818	0.00110808	0.0244397	0.0688047	0.0411932	0.0103542	0.309157	0.0464667	0.00356093	0
Plpp7	0.163539	0.0857199	0.0671798	0.108447	0.0425891	0.0474783	0.0978673	0.0615177	0.0375332	0.037146	0.0447185	0.0529112	0.0406857	0.128383	0.0595114	0.0678658	0.0727998	0.0248514	0.116955	0.0874049	0.0144592	0.0181314	0.0197428	0.00855584	0.0276711	0.0723917	0.138518
Prrc2b	0.378202	0.298509	0.236516	0.352096	0.234472	0.283569	0.282896	0.216906	0.155627	0.210481	0.138008	0.222935	0.188647	0.356817	0.206919	0.24777	0.301805	0.253544	0.341772	0.261073	0.128336	0.266111	0.280789	0.297971	0.295435	0.324683	0.40139
Gm13610	0.00127342	0.00215329	0.000700536	0.00198876	0.00102009	0.00214698	0.0009443	0.00105753	0.000525484	0.0031212	0	0.00160059	0.000484872	0.000397893	0.000650339	0.00591015	0.00240613	0.000485829	0	0.00109002	0	0	0.00134828	0	0.00346566	0	0
Pomt1	0.0768662	0.0529798	0.0581757	0.0571996	0.0593445	0.0735162	0.0553933	0.0489416	0.0414345	0.0618461	0.0403854	0.0553658	0.0407102	0.0542984	0.0594586	0.132259	0.0448092	0.0393848	0.0533112	0.216847	0.0308233	0.0649561	0.0464653	0.0247349	0.0869772	0.0300217	0.0457035
Uck1	0.218794	0.155244	0.150637	0.184606	0.125891	0.233542	0.18321	0.141586	0.136012	0.167555	0.108554	0.178235	0.125937	0.167708	0.154541	0.173828	0.172414	0.160377	0.198314	0.209614	0.123614	0.277553	0.233845	0.185788	0.102157	0.155047	0.206723
Swi5	5.01424	5.65272	2.56408	4.52117	5.38251	6.26244	3.6631	3.66341	2.93637	5.88773	1.72199	4.00423	4.22529	5.31653	3.06687	6.24144	4.09654	2.22852	4.54281	4.10322	1.90008	3.92559	4.47933	2.38644	3.00412	4.09278	4.7218
Golga2	0.234841	0.218899	0.159504	0.202562	0.2312	0.149484	0.153376	0.149534	0.132483	0.175883	0.105688	0.19126	0.164713	0.237865	0.16513	0.175385	0.190042	0.103684	0.212347	0.146106	0.114111	0.132633	0.122837	0.184983	0.124693	0.239303	0.229718
Dnm1	0.252583	0.144125	0.0502834	0.14142	0.115659	0.109239	0.127062	0.0859688	0.0269636	0.0651102	0.00883407	0.082399	0.0679451	0.213768	0.0991453	0.101159	0.127327	0.0310686	0.309228	0.102085	0.00963745	0.146563	0.0726009	0.0304018	0.0168754	0.0531043	0.283889
Ciz1	0.202895	0.156156	0.192111	0.162086	0.159559	0.171752	0.200233	0.162139	0.182582	0.156481	0.215974	0.172437	0.158494	0.191828	0.219783	0.20246	0.199424	0.235608	0.181958	0.19727	0.175469	0.183534	0.218634	0.305106	0.189496	0.251394	0.22967
1110008P14Rik	0.728262	0.714308	0.47212	0.730278	0.611083	0.689744	0.639067	0.552383	0.668429	0.448039	0.341029	0.616019	0.506509	0.818105	0.529859	0.521622	0.661988	0.632395	0.693871	0.411763	0.481103	0.553903	0.707094	0.711056	0.451633	0.63492	1.36995
Lcn2	0.0283152	0.0112586	0.0439274	0.039364	0.0470896	0.547516	0.0802571	0.054392	0.195906	0.0288709	0.0200701	0.0121564	0.0590146	0.00809844	0.0192196	0.0158228	0.0175909	0.00431579	0.0271015	0.00760468	0.0042127	0.0253135	1.12407	0	0.0146049	0.0196384	0.0375215
Ptges2	0.238802	0.203888	0.137473	0.193435	0.18262	0.242951	0.15735	0.151678	0.140149	0.230878	0.114396	0.174582	0.170459	0.223425	0.15976	0.208952	0.20983	0.0904089	0.225915	0.169651	0.118215	0.214001	0.278379	0.132868	0.174724	0.370392	0.244345
Slc25a25	0.0489863	0.0509793	0.0504253	0.059977	0.0618911	0.0628313	0.0564778	0.0623569	0.0518393	0.0765307	0.0749597	0.0610243	0.065159	0.0498441	0.0496909	0.0504527	0.0756543	0.0592782	0.039374	0.0884099	0.12602	0.107233	0.101393	0.0706025	0.204034	0.100824	0.0567664
Naif1	0.0122968	0.0106887	0.0252194	0.0154252	0.0188546	0.0129133	0.0218501	0.0187293	0.0202645	0.013837	0.0227534	0.0120064	0.0192915	0.0122925	0.0148036	0.0158887	0.0126366	0.00444577	0.0115878	0.021092	0.0130175	0.0140836	0.0140262	0.0244549	0.0104892	0.00566268	0.0159315
Fam102a	0.0364625	0.0522758	0.0373948	0.0653652	0.0454827	0.0460423	0.0620144	0.0684773	0.0412055	0.0414466	0.0207987	0.0567338	0.0435725	0.073419	0.0229206	0.0325569	0.0458774	0.18284	0.0639538	0.0298285	0.050174	0.0364984	0.077114	0.353851	0.0728287	0.0228592	0.0330199
Dpm2	0.602749	0.576837	0.490181	0.563366	0.482622	0.529391	0.49452	0.482001	0.504261	0.470876	0.447992	0.508031	0.497902	0.548079	0.60081	0.580334	0.533509	0.329202	0.588634	0.493332	0.4485	0.445885	0.536867	0.493204	0.577679	0.559158	0.453055
9430097D07Rik	0	0.00010222	0	0	0	0.000271533	0	0.000134045	0	0	0	0.000275861	9.64e-05	0.000180157	0	0	0	0	0	0	0	0	0	0	0	0	0
Pip5kl1	0.000319234	0.000801709	0	0	0.000273608	0.000369644	0	0.000416955	0	0.000182033	0	0	0.000644796	0.000950921	0	0	0.00101845	0	0.000760576	0.000371185	0	0	0	0	0	0	0
St6galnac4	0.29357	0.261084	0.386141	0.259545	0.274022	0.114388	0.254402	0.374318	0.367066	0.265617	0.360751	0.345598	0.321692	0.423516	0.489459	0.325059	0.318021	0.271702	0.187843	0.284692	0.225559	0.37824	0.0863524	0.288371	0.701706	0.313302	0.305759
St6galnac6	0.485636	0.310232	0.215653	0.337745	0.217399	0.201981	0.300945	0.20582	0.199929	0.179526	0.14445	0.252086	0.172695	0.421344	0.232153	0.315349	0.240922	0.110076	0.35915	0.223231	0.131224	0.260599	0.227795	0.122043	0.1565	0.261211	0.483034
Ak1	1.17189	1.02715	0.316733	0.908351	0.81614	0.981438	0.542231	0.529373	0.303168	0.659702	0.0497526	0.61192	0.56744	1.25417	0.430332	0.766423	1.47369	0.164121	0.90261	0.417242	0.0136954	0.583446	0.521374	0.0958442	0.147074	0.292888	1.54105
Eng	1.47502	0.659855	0.384252	0.83415	0.458459	0.135285	0.575472	0.481936	0.265569	0.426835	0.209998	0.454901	0.404731	0.916829	0.44544	0.892537	0.730027	0.156426	0.960538	0.790647	0.12866	0.816327	0.119672	0.10752	6.54855	1.50749	1.31815
Fpgs	0.191382	0.164208	0.076388	0.143595	0.126184	0.169845	0.14209	0.080438	0.0688548	0.158869	0.0438502	0.113818	0.103983	0.14893	0.0802718	0.140737	0.09346	0.0890067	0.147963	0.0801682	0.0469617	0.121884	0.139345	0.0574236	0.114874	0.151378	0.167433
Cdk9	0.377249	0.384905	0.657013	0.370498	0.517892	0.391807	0.475161	0.524615	0.636473	0.513067	0.716814	0.514112	0.540357	0.370791	0.608217	0.458074	0.515817	0.612012	0.344525	0.457555	0.760305	0.567221	0.383469	0.553327	0.533464	0.481919	0.381404
Sh2d3c	0.0166162	0.00681761	0.0386676	0.0202216	0.0244574	0.059562	0.0422419	0.0581294	0.0761409	0.0544368	0.085941	0.046849	0.0261347	0.00595681	0.030765	0.0491846	0.0311	0.170324	0.0178549	0.0990168	0.115435	0.0419736	0.0224068	0.4605	1.15817	0.158734	0.0447373
Ttc16	0.000987723	0.00100837	0.000325676	0.00206839	0.000358274	0.00195024	0.00097211	0.000789312	0.000234886	0.000542417	0.00117226	0.00172621	0.00079569	0.00215206	0	0.00133729	0.00360556	0.00153029	0.00125103	0	0	0	0.001534	0	0	0.00422919	0.00412593
Tor2a	0.683942	0.880297	0.643555	0.793888	0.547134	0.452508	0.571721	0.649195	0.611491	0.609602	0.532136	0.653887	0.660583	0.815635	0.56856	0.734543	0.659755	0.569015	0.647462	0.677621	0.592428	0.587399	0.510235	0.594432	0.40426	0.655727	0.414759
Ptrh1	0.0947792	0.145786	0.0530591	0.113022	0.161092	0.127254	0.0579556	0.0783713	0.0749832	0.196946	0.0271274	0.112823	0.126074	0.123247	0.0890629	0.0966945	0.117165	0.0471527	0.115991	0.0536176	0.0278424	0.0777598	0.087392	0.061969	0.039749	0.0716426	0.0841848
Cfap157	0.001157	0.00035812	0.000638765	0.000471653	0.00027597	0.000740702	0.00123162	0.000396331	0	0	0	0.000639137	0	0.000533199	0.000552857	0	0.00164334	0	0	0	0	0	0	0	0	0	0
Stxbp1	0.153707	0.105036	0.0738529	0.105228	0.119643	0.0956758	0.126069	0.0898392	0.0411765	0.0973019	0.0336271	0.0774351	0.071794	0.100931	0.101028	0.103696	0.102194	0.0379039	0.172747	0.165124	0.0247843	0.126954	0.099771	0.0518047	0.250606	0.350815	0.184398
Gm13524	0.00654802	0.00747024	0.00622475	0.00784473	0.00823985	0.00651955	0.00853794	0.0043191	0.00518252	0.00489766	0.000658785	0.00207681	0.00479976	0.0105787	0.00301487	0.0133635	0.00688918	0.00264842	0.00608677	0.00258769	0	0	0	0.00393637	0.0251506	0.0180443	0.00723745
Gm13523	0.00205344	0.00289191	0.0022559	0.00171046	0.00134668	0.00154204	0.00166483	0.00266114	0.00135512	0.000593804	0.00242588	0.00462103	0.00251168	0.00262469	0.00243843	0.00951253	0.00104015	0.00521389	0.00871398	0.000597057	0.00111609	0.00558056	0.00051574	0.0145197	0.00438677	0.00143159	0.00408469
Fam129b	0.221436	0.249949	0.17825	0.204172	0.449351	0.234293	0.163135	0.223541	0.234552	0.319694	0.161257	0.232513	0.318647	0.256548	0.186405	0.322527	0.311571	0.0668958	0.180947	0.205339	0.268371	0.244712	0.263673	0.0929237	0.466636	0.350824	0.315562
Lrsam1	0.0453908	0.0350593	0.0306914	0.0387049	0.03039	0.0269771	0.041059	0.0273826	0.0265131	0.0155595	0.0190746	0.0362992	0.0279843	0.0375166	0.0332061	0.0247582	0.0315895	0.0169679	0.0440018	0.0163827	0.0186597	0.0174814	0.0247356	0.00974519	0.00985062	0.0176125	0.0466133
Rpl12	7.14319	9.96845	6.39176	7.86875	8.23671	8.39725	5.79095	7.7595	7.33547	11.2726	6.24054	7.86701	8.38975	8.66161	6.5937	8.53206	8.19679	16.2193	6.6613	6.22061	8.47661	7.62991	5.9722	13.5695	6.55693	6.20023	5.61868
Slc2a8	0.166297	0.131278	0.269115	0.166443	0.101816	0.100692	0.207003	0.146105	0.192707	0.0942237	0.209052	0.192819	0.154567	0.150154	0.201325	0.125076	0.194102	0.0858286	0.157332	0.198012	0.125862	0.176947	0.115024	0.104296	0.156905	0.208596	0.159501
Garnl3	0.0806509	0.0405666	0.0655122	0.0481547	0.0522618	0.100778	0.0912804	0.040997	0.0301715	0.0281087	0.0379751	0.0498951	0.0343202	0.046664	0.0365518	0.046024	0.0414169	0.0230446	0.0565698	0.0602177	0.0173464	0.0374328	0.0438801	0.0216703	0.0490608	0.0323292	0.338098
Ralgps1	0.0295616	0.013394	0.0583857	0.0211166	0.0253359	0.0248693	0.0367404	0.0413217	0.040061	0.0150024	0.0864312	0.0473421	0.0343383	0.0204211	0.0393398	0.0169838	0.0383546	0.0705066	0.037684	0.0505405	0.0781611	0.0333706	0.0585215	0.0231605	0.0056664	0.169049	0.0251699
Gm13528	0.00277119	0.00292147	0.00062082	0.0018602	0.00267639	0.00714984	0.000593591	0.00144885	0.00114735	0.00195064	0	0.00030824	0.00183975	0.00300285	0.00154012	0.00454908	0.0018718	0.00151111	0.00117932	0	0	0.00173422	0.00544708	0.00038884	0	0.00901851	0.00414521
Angptl2	1.98898	0.859044	0.313707	0.664586	0.440571	0.261856	0.523359	0.36827	0.164511	0.526459	0.0430553	0.435068	0.340933	1.12987	0.290773	1.11365	0.708785	0.132105	0.890635	0.681309	0.0325197	0.702309	0.170703	0.0734268	0.134173	3.03192	1.06304
Zbtb34	0.0217945	0.0333499	0.0593109	0.0398166	0.0468358	0.0305467	0.0412705	0.0402836	0.0693337	0.0284335	0.0582997	0.0382625	0.0525976	0.0457338	0.0618644	0.0355387	0.0441075	0.0395487	0.0316005	0.0412293	0.0280802	0.0404506	0.0259656	0.0401782	0.0515556	0.0651912	0.0270392
Zbtb43	0.0740527	0.0508023	0.0777974	0.0592564	0.0751911	0.0654535	0.07929	0.0576182	0.0747329	0.0451804	0.070972	0.0665184	0.0593218	0.0518234	0.0577266	0.0677118	0.0705375	0.100447	0.076038	0.0669219	0.0678161	0.0589345	0.111566	0.0830157	0.0644176	0.133117	0.0506097
Lmx1b	0.00210334	0.000163708	0.000296368	0	0.000356186	0	0.000302051	0.000356777	0	0	0	0.000425365	0	0.000685773	0.000417715	0.000244331	0	0	0.00434146	0.000715501	0	0.000686593	0	0.000711933	0	0	0
C130021I20Rik	0.000502394	0	0	0	0.000177369	0	0	0	0	0.000139394	0	0	0	0.000244504	0.000727458	0	0.000426442	0	0.00459228	0	0	0	0	0	0	0	0
Mvb12b	0.0930431	0.0480017	0.159646	0.0726196	0.0831978	0.0452535	0.126822	0.107411	0.235047	0.0787766	0.151607	0.138118	0.102303	0.0641487	0.1432	0.0952791	0.113801	0.0924775	0.0648269	0.129948	0.124589	0.134196	0.0746684	0.179007	0.171764	0.128779	0.112699
C230014O12Rik	0.000407328	0.00151105	0	0.000273355	0.000162745	0.00117327	0	0.000603351	0	0.000653136	0	0.000360206	0	0.002544	0	0.000650004	0.000153277	0	0	0	0	0	0.00252748	0	0	0	0
Pbx3	0.104585	0.110107	0.110792	0.0991848	0.106386	0.0789754	0.107669	0.0874142	0.0748849	0.130547	0.0953684	0.125757	0.0840142	0.128419	0.160883	0.0997137	0.120212	0.0791103	0.109209	0.256601	0.0604882	0.218922	0.0619403	0.0655696	0.162905	0.133348	0.230444
Mapkap1	0.497145	0.406067	0.281787	0.394264	0.348697	0.292888	0.319033	0.301666	0.304295	0.32576	0.22555	0.352659	0.295348	0.498684	0.392582	0.477477	0.401105	0.324275	0.437449	0.435928	0.31255	0.373199	0.314725	0.36033	0.503182	0.512099	0.486834
Gapvd1	0.302675	0.281992	0.515451	0.283797	0.388998	0.314114	0.406912	0.408565	0.438215	0.337797	0.441244	0.449097	0.380422	0.33013	0.585688	0.360858	0.407167	0.400625	0.321952	0.403236	0.351884	0.453253	0.311673	0.416627	0.458116	0.326437	0.246032
Hspa5	7.9915	8.61025	4.49449	7.92839	8.04516	8.98062	5.45604	7.20102	4.68573	11.5693	3.97888	6.80198	8.42574	8.35838	5.28729	9.05828	6.47435	3.29371	7.58684	5.1919	3.79903	6.29196	7.51574	3.48805	3.51502	6.50192	6.15065
Rabepk	0.258845	0.251428	0.156938	0.191914	0.26011	0.383441	0.175337	0.225251	0.163608	0.328906	0.111623	0.176244	0.211157	0.252082	0.156427	0.226217	0.207064	0.207369	0.254508	0.217491	0.140451	0.252491	0.290006	0.331133	0.133692	0.251646	0.268154
Fbxw2	0.786677	0.625051	0.672961	0.707734	0.555099	0.586051	0.706708	0.612637	0.627745	0.569689	0.653032	0.66861	0.582463	0.705979	0.710314	0.772785	0.670415	0.903322	0.835948	0.825357	0.647836	0.706975	0.723629	0.925095	1.33282	1.07028	0.781077
Gm34653	0.000380675	0.000155009	0.000228518	0	0	0.000545065	0.000693062	0.000175363	0.000212232	0	0	0	0	0	0	0.000681625	0	0.00556892	0	0.000734795	0	0	0	0	0	0	0
Psmd5	0.405724	0.346039	0.232887	0.308519	0.416128	0.525039	0.29031	0.27456	0.273861	0.587864	0.224527	0.308882	0.324917	0.350604	0.259864	0.483203	0.393312	0.321684	0.329687	0.507327	0.287371	0.393217	0.382759	0.32886	0.376251	0.55613	0.387112
Cutal	0	0	0	0	0	0.000589456	0	0	0	0	0	0	0	0	0	0	0.000199221	0.000554358	0	0.000499578	0	0	0.00204813	0	0	0	0.00352587
Phf19	0.0038859	0.00130891	0.00198124	0.001009	0.00310234	0.0100445	0.00283525	0.00366351	0.00294215	0.0268025	0.00292019	0.00173407	0.00571228	0.00362523	0.0161066	0.026256	0.00178	0.00572381	0.00284283	0.126	0.00773546	0.0581914	0.00170856	0.00214411	0.00500478	0.00848222	0.00393561
Traf1	0.00610816	0.0116155	0.101257	0.0411776	0.112387	0.0417927	0.09373	0.279703	0.144895	0.135869	0.264338	0.111459	0.121375	0.00826332	0.126685	0.0480086	0.088241	0.279852	0.0158493	0.0986678	1.28769	0.126276	1.35471	0.784989	0.0803334	0.0227393	0
Hc	0.00210242	0.0011262	0.00050411	0.00049861	0.000626612	0.000998372	0.00127622	0.000282637	0	0.000335556	0	0.000150525	9.64e-05	0.00248586	0	0.00136668	0.000844235	0	0.000874011	0.000806265	0	0	0.00868953	0	0	0.00295501	0
AI182371	0.000843978	0.00073077	0.000373347	0.00177578	0	0.000567783	0.000485657	0.000969322	0.00111073	0.00183136	0.000644947	0.00113378	0.00121178	0.0007689	0.000981365	0	0.00144926	0	0	0.000967239	0.00167004	0.000823892	0.00207354	0	0.00285512	0	0
Cntrl	0.094561	0.0787526	0.163587	0.101417	0.130861	0.0992339	0.144904	0.184346	0.152663	0.216295	0.220933	0.166601	0.145353	0.0794342	0.18898	0.215188	0.131447	0.37817	0.0971235	0.404177	0.309566	0.200108	0.13262	0.472954	0.239336	0.146049	0.131496
Rab14	2.20885	1.68207	2.66261	1.80185	2.11235	2.14424	2.31962	2.12219	2.42239	1.81165	2.46684	2.31513	2.36007	1.89148	3.23419	2.33246	2.21475	1.60346	1.94881	2.76144	2.33698	2.40531	2.13711	1.8333	2.63283	2.83013	2.1715
Gsn	201.08	7.29168	20.1542	39.7861	6.83786	5.03944	161.604	9.16632	5.85045	4.13357	3.6315	9.70203	6.42932	15.2555	23.2579	22.0393	11.5835	4.1547	129.943	31.86	4.84227	35.0992	5.79047	2.64192	2.42233	8.76939	172.802
Stom	0.0431906	0.122112	0.292926	0.0868999	0.288896	0.103163	0.194659	0.215308	0.273375	0.106829	0.32906	0.249829	0.258837	0.0841021	0.451952	0.36467	0.186159	0.100779	0.0463329	0.311863	0.332667	0.182909	0.460704	0.117064	0.433756	0.45711	0.021081
Ggta1	0.0208648	0.0888117	0.219552	0.0891291	0.102413	0.083044	0.0956716	0.128649	0.180318	0.102493	0.197922	0.15198	0.152121	0.0593519	0.105464	0.0911247	0.148888	0.105211	0.0280206	0.105663	0.215707	0.0736935	0.152993	0.16007	0.759321	0.288356	0.149827
Dab2ip	0.287288	0.257423	0.0862589	0.223031	0.157892	0.13367	0.0917415	0.107836	0.0517547	0.117884	0.0128699	0.156813	0.102934	0.287274	0.0727163	0.178045	0.203628	0.0628009	0.21818	0.125692	0.0105242	0.116489	0.132805	0.0838329	1.09663	0.528289	0.361813
Ttll11	0.00308925	0.0140103	0.00134029	0.00510931	0.00604021	0.00254611	0.00343313	0.0029787	0.00278775	0.0121417	0	0.00343393	0.00523146	0.00550467	0.00129682	0.00435416	0.00290542	0.000568611	0.00300093	0.011917	0	0.00577473	0	0	0.00631258	0.0547661	0.00614683
Ndufa8	1.84297	1.94	1.56728	1.67716	2.33676	2.98292	1.69193	1.76927	1.99281	2.49138	1.41655	1.81202	2.04592	1.75304	1.87378	2.26298	1.9628	1.36772	1.88077	1.83068	1.65155	1.89209	2.33849	2.05934	4.57727	2.42321	2.07732
Morn5	0.00158825	0.00451547	0.00163719	0.00218257	0.00228974	0.0095081	0.00361474	0.00178606	0.00235046	0.00200831	0.000214654	0.000772606	0.00152059	0.000362721	0.00183439	0.00168824	0.00210749	0.00206525	0.00323772	0.00112211	0	0.00222344	0.0140445	0	0	0	0.0166861
Lhx6	0.000443158	0.00131906	0	0.00027701	0.00494193	0.0202703	0	0.0010049	0.000307623	0.00298401	0.000463109	0.000365878	0.000941533	0.000294046	0	0.00312326	0.00038371	0	0.0020208	0.000281783	0	0.000711885	0.0209684	0	0.0871215	0.00656011	0
Rbm18	0.295263	0.270433	0.20549	0.261559	0.266723	0.293783	0.218511	0.190611	0.212634	0.239235	0.166378	0.203161	0.198214	0.269172	0.232858	0.341488	0.273945	0.249315	0.27179	0.250432	0.124411	0.217293	0.252071	0.29377	0.534195	0.394398	0.292267
Mrrf	0.253522	0.269707	0.163371	0.233325	0.209607	0.367823	0.180197	0.191604	0.171337	0.256951	0.120119	0.21252	0.178025	0.241968	0.162203	0.244732	0.250452	0.157967	0.250072	0.172105	0.126732	0.182738	0.314613	0.163251	0.474851	0.24848	0.17228
Gm13431	0.00119065	0.00341623	0.0130706	0.00273275	0.0317945	0.132197	0.012216	0.00947478	0.0148523	0.00997546	0.0093663	0.0191841	0.0118722	0.00366684	0.0394685	0.00970585	0.00587547	0.00112685	0.00894168	0.00676013	0.00142537	0.00968799	0.176742	0.0030985	0.00391363	0.0117277	0
Ptgs1	0.0499543	0.0529929	0.360364	0.068924	0.545827	2.12739	0.301716	0.205803	0.377373	0.174678	0.350235	0.232408	0.24397	0.0301228	0.387756	0.225935	0.176584	0.134229	0.346054	0.305262	0.0723566	0.267803	2.72955	0.124897	0.576058	0.133213	0.0590898
Olfr338	0.000198336	0	0.0006201	0.000290353	0	0	0.000527596	0	0	0.000303381	0.00150263	0	0.000465653	0	0.00163995	0	0	0	0.000410875	0	0.000688751	0	0	0	0	0	0
Olfr344	0.00104039	0.000120956	0.000490616	0	0	0	0	0	0.000246195	0.000305355	0.000810119	0	0	0	0	0	0	0	0	0	0	0	0	0	0.00277069	0	0
Olfr354	0	0.000295792	0	0.000128989	0.000876197	0.000122666	0	0.000116785	0.000783585	0	0	0.00017017	0.000902244	0	0.000860626	0.0011295	0.000406353	0	0	0	0	0	0	0	0	0	0
Pdcl	0.328315	0.17941	0.207752	0.217362	0.201313	0.194212	0.228331	0.189856	0.198569	0.173087	0.171148	0.198338	0.177816	0.214627	0.230832	0.269886	0.207792	0.225067	0.235359	0.267153	0.18883	0.206084	0.226191	0.190652	0.45229	0.305608	0.356737
Rc3h2	0.239794	0.245152	0.221701	0.255293	0.236874	0.158949	0.243204	0.217161	0.165501	0.166098	0.185672	0.222985	0.184896	0.297329	0.223103	0.221797	0.245716	0.236923	0.30334	0.195588	0.172736	0.198842	0.187861	0.144244	0.233679	0.225971	0.181582
Zbtb6	0.0692575	0.050021	0.0598597	0.0551565	0.0653027	0.0508481	0.0600968	0.0609883	0.0466623	0.0517791	0.0499152	0.0529801	0.0502534	0.0563916	0.0628397	0.059077	0.0519496	0.0655561	0.0566897	0.0431879	0.046151	0.0494657	0.0775403	0.0548823	0.0164096	0.0681193	0.045432
Zbtb26	0.0246034	0.0296882	0.0299151	0.0337037	0.0243837	0.0203492	0.0237128	0.0224206	0.0165542	0.0172835	0.0244675	0.0195057	0.0219733	0.031671	0.0257358	0.0365966	0.0246705	0.0418627	0.0236294	0.0269145	0.0223621	0.0230967	0.0246633	0.0428313	0.0495687	0.0271365	0.0153386
Rabgap1	0.268863	0.258657	0.253346	0.283922	0.212387	0.240254	0.273543	0.217366	0.213436	0.140003	0.191258	0.230126	0.181959	0.29124	0.223668	0.205761	0.286501	0.214144	0.27929	0.200239	0.170321	0.197251	0.241149	0.307508	0.24896	0.299989	0.327752
Strbp	0.0976233	0.269447	0.0781354	0.229067	0.0895049	0.150866	0.104222	0.1131	0.0938211	0.120872	0.0557427	0.149442	0.0700518	0.414898	0.085939	0.213803	0.1871	0.368458	0.110674	0.188362	0.0938337	0.114364	0.220121	0.202042	0.0859456	0.0794546	0.177416
Gpr21	0.00077385	0.00218562	0.00198993	0.00266894	0.00155113	0.00117675	0.0015465	0.000869803	0.000341122	0.000209961	0.000750063	0.00071113	0.00124556	0.000411621	0.00134128	0.000547361	0.0035361	0.000734007	0.000608745	0.000388309	0.000877665	0.000847581	0.00572231	0.00445133	0	0.00796489	0
Crb2	0.00213627	0.00315311	0.00067167	0.00362378	0.0108878	0.118559	0.00137468	0.00252403	0.00090342	0.00486183	0.00210213	0.00174018	0.00194418	0.0027385	0.000338709	0.000148422	0.00290147	0.00034167	0.00198843	0.00117396	0	0.000516081	0.194726	0	0.000973653	0.00184844	0
Dennd1a	0.120917	0.0886792	0.356581	0.113883	0.139585	0.0894225	0.210924	0.288728	0.291382	0.110176	0.434343	0.228556	0.226521	0.094314	0.280293	0.136012	0.19398	0.209492	0.122831	0.210788	0.237045	0.236915	0.0886964	0.186142	0.146885	0.121845	0.120067
Lhx2	0.000312653	0.00117013	0.000374401	0.000390123	0.0010293	0.000762763	0.000349102	0.0105889	0.000310549	0.00356125	0.00110968	0.00116478	0.000773316	0.000310075	0.000608758	0	0.000502322	0.000456001	0	0.0107604	0.00208844	0.0248853	0	0	0.00174374	0	0
Nek6	0.18419	0.47486	0.282477	0.382525	0.253566	0.396426	0.167413	0.297844	0.305839	0.472637	0.149683	0.360172	0.400598	0.360051	0.247082	0.276511	0.316134	0.131015	0.109761	0.159768	0.0790492	0.198898	0.279419	0.0964023	0.164806	0.279496	0.102417
Psmb7	1.28901	1.42095	1.01201	1.18036	1.66589	1.67843	0.951543	1.32625	1.42279	2.18379	1.02876	1.37711	1.586	1.3195	1.39684	2.05337	1.49813	0.971277	1.17114	1.83481	1.24199	1.59829	1.52723	1.40947	1.87638	1.81692	1.53655
Nr6a1	0.0169094	0.013294	0.0102736	0.0171672	0.016424	0.0232443	0.01394	0.0112044	0.00751213	0.00828286	0.0117369	0.010692	0.0127704	0.00903044	0.00973707	0.00757658	0.0115273	0.00407618	0.0256746	0.00533077	0.010987	0.00565301	0.0288662	0.00739637	0.00811647	0.0119968	0.00412101
Nr6a1os	0.00228234	0.00190214	0.000172161	0.000773528	0	0.000189963	0.000796838	0.000546629	0	0.000123004	0.00126181	0.000797513	0.000138819	0.00271964	0.00150171	0.000641953	0.000633969	0.00030793	0	0	0	0	0	0	0	0	0
Olfml2a	0.0581514	0.00338519	0.00227941	0.0115147	0.0195561	0.0163256	0.046913	0.00898802	0.00259078	0.00407796	0.00501812	0.0086901	0.00212804	0.00712971	0.00964844	0.00396435	0.00834724	0.00370298	0.139458	0.00684019	0.00342722	0.00753007	0.00534388	0.000965989	0.0182791	0.0375161	0.186169
Gm13496	0.00222438	0.000124438	0.000654502	0.000317456	0.00130542	0.000667046	0.00289476	0.0014551	0.000768213	0.000446398	0	0.000368399	0.00124715	0.00096834	0.000474642	0.00149372	0.00163165	0	0.00396601	0	0	0.00164576	0	0	0	0.0263382	0
Wdr38	0.00306914	0.00167398	0.00390131	0.00302791	0.00133365	0.00183606	0.0012145	0.00396234	0.0095447	0.00145611	0.00351155	0.00180793	0.00170538	0.00153184	0.00433624	0.00650172	0.0048422	0.00475704	0.00173156	0.000399771	0	0.000975099	0.0064104	0	0	0.00728181	0.0103277
Rpl35	19.15	25.0836	21.233	24.7484	23.7378	26.0163	21.5979	21.4981	20.6244	26.2741	21.243	23.4119	22.154	20.8229	18.3162	19.4404	22.7322	30.5577	22.2998	17.158	25.5872	19.2184	15.9009	25.6873	18.9928	16.1568	15.8339
Arpc5l	1.0841	0.861953	0.739091	0.929554	0.885023	1.05848	0.872585	0.963376	0.822626	1.26151	0.771607	0.927762	0.832114	1.01053	0.881047	1.24851	0.924914	1.97125	0.974636	1.4113	1.611	1.42897	1.0577	1.58769	1.04949	1.31102	0.924694
Golga1	0.151479	0.128483	0.131551	0.126204	0.116322	0.144261	0.118245	0.10925	0.0995385	0.100063	0.0779948	0.110273	0.0988673	0.131722	0.117551	0.122041	0.121484	0.110965	0.138756	0.119522	0.0926213	0.110723	0.135747	0.136946	0.248288	0.198683	0.153081
Scai	0.0789036	0.0945709	0.0594127	0.10101	0.051175	0.0626437	0.0709238	0.0633634	0.0384268	0.0398155	0.0356252	0.0666148	0.0434046	0.113057	0.0507348	0.0565959	0.0711521	0.108492	0.091772	0.0389017	0.0374988	0.0561877	0.0493155	0.0880772	0.079867	0.0548555	0.0475099
Ppp6c	0.531179	0.464987	0.455429	0.474887	0.525912	0.477603	0.489542	0.50082	0.545251	0.534196	0.449578	0.469668	0.497639	0.521775	0.549151	0.613025	0.529425	0.530021	0.508565	0.584961	0.479531	0.570809	0.474662	0.683539	0.857092	0.719116	0.596487
Arhgap15	0.0150332	0.0226419	0.470379	0.0944688	0.115034	0.0399693	0.298413	0.381912	0.454384	0.157417	0.718206	0.28134	0.291037	0.0204663	0.382127	0.179558	0.144359	1.14759	0.0812862	0.319798	1.17027	0.273426	0.0697836	1.07822	0.0447306	0.3252	0
Arhgap15os	0.000138809	0	0	0	0.000553703	0.000100661	0.00112375	0	0	8.23e-05	0	0	0.000143743	0	0	0	0	0	0	0	0	0	0	0	0	0.00157355	0.00529152
Gtdc1	0.0474031	0.0426818	0.0598913	0.0469713	0.0403103	0.0373618	0.05596	0.0510817	0.0591549	0.0409758	0.0709466	0.0657481	0.04652	0.0524862	0.075335	0.0612584	0.045332	0.0653756	0.0410099	0.0987865	0.0319312	0.0457545	0.040085	0.0523254	0.0719066	0.0840132	0.0456862
Zeb2	1.15691	0.841204	3.05161	0.988405	1.76673	0.790252	2.35521	1.92571	2.44079	0.914889	3.67747	2.23383	2.36282	0.787716	3.12204	1.30134	1.62068	1.15302	1.15218	1.58412	2.25008	1.81999	0.498789	1.11278	0.417619	3.06596	0.771485
Zeb2os	0.151493	0.127956	0.682729	0.178535	0.22781	0.144856	0.424976	0.484571	0.585076	0.140291	0.801935	0.445856	0.494542	0.124267	0.836844	0.273069	0.309952	0.276424	0.145436	0.356436	0.547805	0.467705	0.131465	0.198427	0.108429	0.165984	0.0690626
Gm13465	0.000371433	0.000359015	0.000618842	0.000219616	0.00161447	0.000645595	0.000341773	0	0	0.000447028	0.000367078	0	0	0	0	0	0	0	0	0	0	0.000685539	0.00121609	0	0	0	0
Gm13470	0.0493357	0.0576906	0.0291616	0.0553154	0.0499545	0.0269108	0.0451009	0.0294505	0.00822548	0.0403066	0.00440302	0.0322065	0.0330947	0.0671308	0.0210485	0.0448083	0.0287491	0.0182741	0.0584432	0.0254285	0.00249591	0.0314117	0.00510785	0.0102677	0.00423913	0.257182	0.026912
Gm13481	0	0.000252886	0	0	0	0	0	0	0	0	0	0	0	0.000282343	0	0	0	0.000971251	0	0	0	0	0	0	0	0	0
Acvr2a	0.0428048	0.0476425	0.0426896	0.0449901	0.0319698	0.0310111	0.0577332	0.0418786	0.0457657	0.0327876	0.035841	0.0401761	0.0335051	0.0545542	0.0263993	0.0261487	0.0369593	0.014136	0.039445	0.0404079	0.0548529	0.0357197	0.0523449	0.0447918	0.0494422	0.0324545	0.0173299
Orc4	0.320057	0.27528	0.185586	0.243357	0.27398	0.315195	0.246589	0.260837	0.227898	0.343502	0.171586	0.237481	0.250588	0.246384	0.225984	0.328008	0.265916	0.214586	0.236441	0.263087	0.273367	0.26763	0.287252	0.302446	0.250076	0.377622	0.318644
Mbd5	0.058238	0.058597	0.0504186	0.0647437	0.070714	0.0557307	0.067727	0.0602038	0.0459756	0.037637	0.0551968	0.0576686	0.0613296	0.0846073	0.0470543	0.0388816	0.070684	0.0672075	0.0864864	0.0454792	0.0563483	0.0451376	0.0538822	0.0337349	0.072096	0.0637549	0.027905
Epc2	0.215013	0.120175	0.14978	0.152443	0.140412	0.136221	0.191078	0.14348	0.118521	0.10746	0.121679	0.126782	0.105003	0.153423	0.166581	0.146258	0.16943	0.170556	0.204219	0.183689	0.0917203	0.165691	0.157441	0.142339	0.211833	0.151622	0.182702
Kif5c	0.0453357	0.0076072	0.0126211	0.00766947	0.00954527	0.00888702	0.0140098	0.0161942	0.010957	0.008497	0.00930925	0.0187826	0.00547993	0.0372436	0.0201469	0.0229798	0.0327078	0.00692478	0.023255	0.0246275	0.0147417	0.0234294	0.0319925	0.0140619	0.0104916	0.00159535	0.0827279
Lypd6b	0	0	0	0	0.000203504	0.0191451	0.000213696	0.00038998	0.000798402	0.00158093	0.000602859	0.000508692	0.000242904	0	0	0	0.00136859	0.0191208	0.00129621	0.00054384	0	0	0.0486997	0.00239942	0	0	0.0108473
Lypd6	0.000172694	0.00145096	0	0.000368727	0.001026	0.00366165	0	0.000669637	0	0.000613055	0	0	0.000224143	0.000972995	0	0.00108889	0.00245697	0	0.000881753	0.000490819	0	0.000814474	0.00296576	0	0	0	0.12513
Mmadhc	0.644194	0.660981	0.354014	0.564642	0.670372	0.850993	0.454848	0.479834	0.41508	0.797699	0.28512	0.503121	0.560203	0.61272	0.439815	0.769214	0.609423	0.326528	0.56802	0.606212	0.279725	0.542032	0.764655	0.34901	0.728929	0.728756	0.677587
Gm13483	0.00398346	0.0011283	0.000976827	0.00272385	0.00183179	0.00246499	0.00143793	0.00207529	0.000961763	0.000972659	0.000472192	0.00168399	0.00144932	0.00266113	0.00191681	0.00261255	0.0018123	0	0.00775366	0.00200743	0	0.00116122	0.00557897	0	0	0.00630062	0.00443023
Gm48908	0.000362562	0.000407952	0.000142318	0	0.000619814	0.000246655	0	0.000363109	0.000181458	0.000188954	0	0	0	0	0.0011486	0.00123133	0	0	0.00132866	0.00102643	0	0	0	0	0	0	0
Rnd3	0.792155	0.491521	0.198396	0.45942	0.382748	0.472477	0.416096	0.331952	0.177505	0.32162	0.293011	0.413635	0.328928	0.544854	0.259814	0.499325	0.506136	0.109063	0.656866	0.402162	0.766232	0.433578	0.242333	0.116447	0.0381099	0.504436	0.310338
Rbm43	0.196276	0.137901	0.132092	0.128152	0.194772	0.183874	0.153835	0.265836	0.147012	0.193199	0.139716	0.141963	0.146592	0.139623	0.154979	0.188268	0.177277	0.197009	0.18436	0.177083	0.194489	0.227043	0.204739	0.235174	0.117975	0.24413	0.205422
Nmi	0.364175	0.29333	0.302261	0.32413	0.461659	0.611638	0.38224	0.969981	0.384382	0.571404	0.350644	0.405478	0.560412	0.254165	0.380592	0.475595	0.293709	0.466501	0.413812	0.457471	0.490901	0.39628	0.644269	0.898943	1.19746	0.38308	0.404265
Tnfaip6	0.513577	0.558773	0.143829	0.497876	2.85212	0.916551	0.482813	0.555768	0.103149	1.62384	0.0162318	0.378274	0.723393	0.580255	0.110114	0.507251	0.771591	0.108187	1.14271	0.655873	0.013501	0.250943	0.273935	0.0673951	0.0685074	0.194455	0.666688
Rif1	0.164886	0.111957	0.114889	0.145241	0.140728	0.161435	0.14675	0.129129	0.113191	0.271506	0.113746	0.13196	0.107218	0.113343	0.124046	0.10224	0.13523	0.194214	0.17367	0.275506	0.130241	0.459745	0.150594	0.307841	0.160105	0.165608	0.212069
Neb	0.00604439	0.00320998	0.00127484	0.00311811	0.00455827	0.00338321	0.00371785	0.00363727	0.000591751	0.00585454	0.000292162	0.00261683	0.00442761	0.00301239	0.000362419	0.00230582	0.00123021	0.00394912	0.00684468	0.00635382	0	0.00444497	0.00696924	0.00214033	0.00495056	0.00586876	0
Gm13522	0.0103505	0.0105394	0.0047804	0.0126736	0.00953248	0.00557235	0.00761562	0.00449495	0.00140984	0.00904983	0.000523057	0.00319238	0.00686787	0.00686256	0.00343344	0.00908731	0.0194217	0.00192909	0.00588816	0.00361449	0	0.0045913	0.0234455	0.0010283	0.0154491	0.0187163	0.00395566
Arl5a	0.313658	0.236029	0.207603	0.255913	0.271522	0.216881	0.285187	0.206391	0.208338	0.24723	0.150018	0.230732	0.214951	0.271144	0.197198	0.232627	0.248162	0.161724	0.295792	0.190867	0.148728	0.211317	0.387707	0.219597	0.173453	0.291259	0.227138
Cacnb4	0.0174026	0.00422567	0.00592334	0.00709838	0.00768769	0.0050786	0.021889	0.00539295	0.00208355	0.00422224	0.00655389	0.00458573	0.0015304	0.00528454	0.00389509	0.0117763	0.00436737	0.00783961	0.00558804	0.00671369	0	0.00521555	0.0215272	0.000720045	0.00544189	0.200059	0.0532535
Stam2	0.19433	0.212782	0.174786	0.19517	0.239313	0.227702	0.196281	0.212169	0.214288	0.221146	0.143268	0.194972	0.210379	0.217372	0.17893	0.253797	0.243555	0.135642	0.181459	0.198129	0.155235	0.166233	0.275037	0.204084	0.262947	0.273354	0.100658
Fmnl2	0.155143	0.11695	0.103665	0.132807	0.109009	0.0420031	0.125412	0.0978789	0.0674702	0.0691062	0.0601249	0.0952485	0.0863707	0.135981	0.0888376	0.0818341	0.108575	0.0432069	0.196622	0.0810947	0.0337498	0.102	0.0478539	0.0263889	0.15941	0.0215889	0.0585023
Prpf40a	0.973709	0.971775	0.942348	0.930975	1.06744	1.29804	0.970239	1.02734	1.04085	1.41334	1.05974	1.03872	1.16235	0.883047	1.05411	1.31659	1.05092	1.03583	0.878743	1.34584	1.26472	1.20681	1.07195	1.21695	0.978357	0.959553	1.12623
Arl6ip6	0.29116	0.253367	0.261438	0.249507	0.269306	0.311366	0.237066	0.237938	0.236875	0.439114	0.236482	0.224015	0.259542	0.277	0.257855	0.238128	0.280381	0.298291	0.287484	0.350832	0.262721	0.794938	0.265367	0.246698	0.37788	0.441101	0.151045
Rprm	0.0014535	0.00339481	0.000810225	0.00194431	0.00506565	0.00240201	0.00166326	0.00254804	0.00250325	0.00322485	0	0.00277589	0.00422101	0.00195366	0	0.00252169	0.0608249	0	0.00281423	0	0	0.00188819	0.000602982	0	0.00142217	0	0
Kcnj3	0	0	0	0	0	0.000103418	0.000453895	0	0	7.96e-05	0	0	0	0	0.000314326	0.000279217	0	0	0	0	0	0	0	0	0	0	0
Nr4a2	0.0991831	0.271388	0.100735	0.387317	0.410639	0.549315	0.51945	0.229891	0.101804	0.186612	0.0535647	0.122674	0.366891	0.17796	0.0673279	0.113009	0.216998	0.0717653	0.250261	0.0983287	0.0886468	0.0983533	0.252532	0.138224	0.0590486	0.0592508	0.321439
Gpd2	0.0991669	0.0826175	0.0859724	0.107974	0.186874	0.245245	0.133725	0.118934	0.118405	0.168288	0.105735	0.104005	0.144335	0.0845911	0.109192	0.0886608	0.0957044	0.249643	0.147385	0.0953775	0.175408	0.161078	0.288567	0.225886	0.380946	0.0990842	0.190828
Galnt5	0.00620094	0.0176777	0.00128224	0.00744875	0.00953551	0.00552753	0.00180493	0.00938371	0.00102303	0.0142138	0	0.0103237	0.0148753	0.00855777	0.000958493	0.00450611	0.00986516	0.000723013	0.000824906	0.00239271	0	0.00235612	0.000334653	0	0	0	0.00978977
Cytip	0.00391322	0.0210471	0.115866	0.0735945	0.1847	0.0202772	0.195167	0.266535	0.428539	0.161575	0.354318	0.172028	0.378669	0.0182684	0.17862	0.10847	0.0902592	0.988776	0.0426503	0.173301	1.1959	0.12208	0.672239	0.923422	0.0199766	0.0161369	0
Gm13546	0.000210962	0.000714507	0.000765804	0.000844532	0.000546793	0.000977612	0.00297739	0.00376014	0.00147958	0.00343372	0.00323679	0.000548209	0.000262047	0.00152224	0.00139782	0	0.000253252	0.022745	0	0.00299948	0.00121749	0.000363507	0.211875	0.0154531	0	0	0.00412046
Acvr1c	0.000265324	0.000314937	0.000246704	0.000474782	0.000268911	0.00157087	0	0	0	0.000649906	0	0.000499864	0.000468106	0.000839089	0.00094739	0	0.000741238	0	0	0	0	0	0.00110753	0	0	0	0
Acvr1	0.187982	0.230993	0.121701	0.240214	0.169871	0.153923	0.148532	0.127443	0.0611159	0.103959	0.0466374	0.138619	0.109821	0.336855	0.0980032	0.138619	0.194928	0.0679991	0.205289	0.109624	0.0327499	0.121349	0.127073	0.0236543	0.133921	0.118565	0.214524
Upp2	0.132404	0.142025	0.100457	0.149399	0.0881598	0.075675	0.110069	0.0872637	0.0849263	0.0624655	0.0409958	0.0874833	0.071513	0.181816	0.0816073	0.096274	0.113799	0.0475518	0.126988	0.0639995	0.0213557	0.0882057	0.0640817	0.0286954	0.0455112	0.0667651	0.188542
Ccdc148	0.00273872	0.00221999	0.00237262	0.00278395	0.00203582	0.00187935	0.00347145	0.00332699	0.0020424	0.00473627	0.00240932	0.00229215	0.000694723	0.00162763	0.00146258	0.00504788	0.0032634	0.000407681	0.00348086	0.00697611	0	0.00376977	0.00293618	0.0192422	0.033738	0.00123487	0.0346912
Pkp4	0.0322196	0.0960549	0.114204	0.0906096	0.0697001	0.0499152	0.0937768	0.0517132	0.0757863	0.08649	0.0824155	0.119899	0.0771259	0.0639535	0.207126	0.119631	0.0962739	0.039102	0.0213931	0.154562	0.0286195	0.104541	0.0295869	0.0632394	0.682268	0.109517	0.063011
Tanc1	0.143657	0.125849	0.0473321	0.103575	0.131746	0.138995	0.0658088	0.0667168	0.0361441	0.084849	0.00736509	0.0700984	0.0614929	0.19097	0.0484602	0.0870255	0.120573	0.0476626	0.107923	0.0589308	0.0129392	0.0896898	0.157113	0.0964452	0.639473	0.307439	0.0438626
Wdsub1	0.181551	0.125812	0.137866	0.185403	0.0852106	0.161893	0.155734	0.106552	0.107507	0.0713642	0.095988	0.12547	0.108529	0.119731	0.159717	0.128946	0.146283	0.0520105	0.168062	0.139722	0.079541	0.107549	0.239129	0.0571755	0.178495	0.17736	0.214692
Baz2b	0.422117	0.319118	0.471145	0.394802	0.328311	0.308227	0.461442	0.408418	0.429131	0.241656	0.501923	0.391216	0.349763	0.357149	0.381495	0.347125	0.433339	0.612147	0.411612	0.390044	0.761601	0.334675	0.369044	0.33615	0.537504	0.354655	0.394517
Gm13572	0.000777391	0.00036723	0.00072319	0	0.000265326	0.000292523	0.000210692	0.000627156	0.000183731	0.000169676	0	0.000320462	0.000129368	0	0	0.00228317	0	0.00640631	0	0.000429984	0	0	0.000568848	0.00635726	0	0	0
Gm13620	0.00214437	0.000776126	0.00249894	0.00111106	0.000567857	0.00103069	0.000555934	0.00199387	0.000212049	0.00130146	0.00210038	0.00172063	0.000737421	0.00179003	0.00110602	0.00142479	0.000733376	0.00844708	0.000743873	0.00327199	0.00330384	0.00345064	0.00116858	0.00038884	0.0153711	0	0
2023-03-07	0.377479	0.444155	0.409785	0.462598	0.416912	0.410291	0.446306	0.420596	0.453143	0.362501	0.373058	0.429361	0.415048	0.438324	0.415592	0.402338	0.480871	0.514971	0.375005	0.428975	0.40186	0.330454	0.420507	0.513928	0.46191	0.424612	0.421945
Cd302	4.95095	1.8717	2.89919	3.56941	1.1407	0.962545	4.72598	1.69078	1.54517	0.996987	1.79465	1.93506	1.80433	2.39747	2.56601	1.9075	2.07683	0.746404	4.16963	1.917	0.995877	2.32278	0.69324	0.487102	0.626134	2.47757	2.24727
Ly75	0.00212079	0.0077172	0.00189068	0.0118781	0.00663361	0.0173522	0.0066428	0.0103757	0.0111307	0.0291984	0.00146799	0.00780204	0.00793696	0.000464766	0.00557462	0.0114696	0.00397036	0.0288404	0.00229226	0.00392642	0.00632306	0.00196338	0.140646	0.0981426	0.0140628	0	0
Gm13571	0	0	0	0	4.31e-05	0	0	0	0	0.000787057	0	0.000113193	0.000170604	0	0	0	0.000378096	0	0	0	0	0	0	0	0	0	0
Gm13580	0	0	0	0	0	0.000352858	0	0	0	0	0	0	0	0	0	0	0	0	0	0	0	0	0	0	0	0	0
Pla2r1	0.158406	0.0891743	0.0588589	0.120063	0.0616799	0.0358671	0.093979	0.0518623	0.0152422	0.0289563	0.00368113	0.0530178	0.0413757	0.0861419	0.0348497	0.0479491	0.0797654	0.0196444	0.204005	0.0374973	0	0.0480994	0.0249798	0.0109216	0.0206013	0.341924	0.0294523
Gm13583	0.000218323	0.000150733	0.00017714	0	0.000204628	0.000228441	0	0	0.000301397	0	0	0	0	0.000282343	0	0	0.000545332	0	0	0	0	0	0	0.00110979	0	0	0
Itgb6	0.000454055	0	0.00041926	0	0	0.00289966	0.000399794	7.99e-05	0.000543947	0.000323116	0	0.000735406	0	0	0.000641348	0	0.000688242	0	0.00228709	0.00250391	0	0	0	0	0	0	0
Rbms1	2.54954	1.59855	1.43393	1.90784	2.06845	2.38444	1.93615	1.73082	1.33907	1.73574	1.27207	1.59708	1.90859	1.75374	2.03016	1.68651	1.8583	1.06187	2.56819	2.59143	1.15215	2.18282	2.46325	1.46294	2.64725	2.97999	1.04664
Tank	0.165397	0.134781	0.360619	0.162328	0.244807	0.147173	0.254212	0.360893	0.400032	0.198255	0.466674	0.323551	0.33685	0.15309	0.377405	0.236464	0.288127	0.358836	0.194393	0.303533	0.503575	0.339023	0.377324	0.272649	0.137586	0.17916	0.134939
Psmd14	0.888752	0.876295	0.556645	0.721663	1.20874	1.37537	0.621821	0.86811	0.77881	1.69092	0.629357	0.836849	1.05545	0.766157	0.738814	1.45087	0.811807	0.70386	0.895218	1.37731	0.853997	1.27114	1.14705	1.04827	0.931291	0.874747	0.602041
Tbr1	0	0.000536194	0.000183536	0.000240402	9.07e-05	6.16e-05	0	0.00029942	0	0.000201238	0	0	0.000435776	0	0	0	0	0	0.000518962	0	0	0	0	0	0	0	0
Slc4a10	0	0	0.00106644	0.0043897	0.00043645	0.000137084	0.00346034	0	0	0.00018846	0	0	0	0	0	0	0	0	0.00487772	0	0	0	0	0	0	0	0
Dpp4	0.0899055	0.012427	0.0203376	0.0966851	0.058795	0.205252	0.082909	0.121024	0.0377188	0.0492035	0.113193	0.0166191	0.0191422	0.0143967	0.0245727	0.0348618	0.0186193	0.222157	0.662563	0.0472332	0.782071	0.0468255	1.22834	0.115479	0.0540243	0.00371902	0
Gm13565	0.00180564	0.000515643	0.000477889	0.000223241	0.0028852	0.00222383	0.00142934	0.00229623	0.000436503	0.000775588	0.000399591	0.000310323	0.000167034	0.00160033	0	0.00125444	0	0.00407538	0.0037959	0.000715501	0.0112446	0.00241281	0.00646487	0	0	0	0
Fap	0.519362	0.448536	0.13056	0.336394	0.180946	0.0644728	0.139636	0.191998	0.0793586	0.143269	0.01367	0.205055	0.184639	0.46257	0.108532	0.347156	0.247654	0.0735668	0.246354	0.278306	0.0109804	0.26383	0.0359814	0.0320171	0.0454297	0.559995	0.226874
Ifih1	0.191646	0.128556	0.212806	0.141375	0.194965	0.277736	0.200782	0.901217	0.154225	0.156046	0.236696	0.179787	0.266579	0.11557	0.222684	0.180786	0.159188	0.101208	0.140954	0.162569	0.223646	0.149726	0.368227	0.114961	0.46662	0.227607	0.130685
Gca	0.00945058	0.0218863	0.0218986	0.0212035	0.0146138	0.0493974	0.0224082	0.0591711	0.0250836	0.0226578	0.0261567	0.0229777	0.0176672	0.0141461	0.0119106	0.0250846	0.0160073	0.0105971	0.0151668	0.0201427	0.0617763	0.0144174	0.160244	0.042521	0.00399234	0.00521309	0.0226207
Kcnh7	0.000360863	0.000526017	0.000462582	0.000265945	0.000432471	0.000329613	0.00134427	0	0.000265845	0.000256259	0	0	0.000333179	0.000555762	0	0	0.00150045	0	0.00202567	0	0.0017364	0	0	0	0.00305077	0	0
Fign	0.0201027	0.024102	0.0101191	0.032128	0.0136222	0.0298021	0.0281141	0.0126226	0.0058816	0.019149	0.00752123	0.0120398	0.0154737	0.0170348	0.0164212	0.0089508	0.0159122	0.00311774	0.0181306	0.0293179	0	0.012007	0.0200665	0	0.0030248	0	0.0901386
Grb14	0.0590208	0.427613	0.0934434	0.572505	0.0488459	0.0955684	0.109817	0.129513	0.0763288	0.0586729	0.0138574	0.187026	0.0908546	0.2634	0.055558	0.105901	0.155246	0.0534809	0.0729473	0.0622723	0.00135168	0.0420059	0.0631471	0.0636266	0.00457904	0.213627	0.291797
Cobll1	0.0278478	0.0245058	0.0128568	0.0418949	0.0310435	0.174939	0.0184791	0.0251841	0.0160503	0.0354805	0.00528836	0.0268381	0.0142552	0.0205824	0.0310101	0.0147943	0.0223008	0.0895914	0.0386261	0.0367529	0.0101749	0.0411568	0.458113	0.113856	0.118414	0.601656	0.015924
Gm13594	0.00883861	0.00414404	0.00322438	0.0105137	0.00223915	0.0095595	0.00710266	0.00508673	0.00213203	0.00322935	0	0.00347007	0.00132138	0.00405816	0.00237822	0.00370578	0.0109507	0.00725605	0.00635158	0.00149602	0	0.00645439	0.0245546	0.0135813	0.0109596	0.00445264	0
Scn3a	0.000751131	0.000735566	0	0.000443324	0.00213903	0.000712689	0.00100216	0.00491121	0.000173164	0.000945468	0	0.00971037	0	0.000397248	0.0005132	0	0.000368907	0.00097062	0	0.0021538	0	0.000848386	0	0.00144009	0.0113304	0.25922	0
Scn2a	0.0417725	0.0313308	0.0158762	0.0417048	0.0194338	0.0130414	0.0338206	0.0122229	0.00643725	0.00760742	0.00123603	0.0234447	0.0113104	0.0398839	0.00826069	0.0194651	0.0129671	0.00535069	0.0431438	0.00929264	0.00107821	0.00537985	0.0163634	0.00306804	0.000925743	0.0260433	0.041082
Galnt3	0	0.000131159	0.00571887	0.00022123	0.0069927	0.00127702	0.00341582	0.0073424	0.00837339	0.00205983	0.0145786	0.00756508	0.00808053	0.000476573	0.00480255	0.00103121	0.0127919	0.00173963	0.000527343	0.00818261	0.0260458	0.00673165	0	0.0108065	0	0	0.0121258
Ttc21b	0.0595169	0.0470046	0.0412803	0.0518438	0.0423873	0.0815566	0.0516102	0.0478613	0.0302632	0.039518	0.0227212	0.0398436	0.0248819	0.0360298	0.0321461	0.0491029	0.038858	0.0330316	0.0773486	0.0263867	0.0138614	0.0347343	0.0642659	0.0261254	0.0196844	0.0561452	0.113499
Scn1a	0	0.000256873	0	0.000151703	0	0	0	0.00022063	0	0	0	0.000273273	0	0.000858877	0	0.00170585	0	0	0	0	0	0	0	0	0	0	0
Scn7a	1.15741	0.344268	0.369423	0.798043	0.112729	0.0854919	0.975301	0.235203	0.0541609	0.0634835	0.0242003	0.233846	0.143412	0.416583	0.176684	0.18913	0.213065	0.106273	1.01983	0.233295	0.00264999	0.281775	0.0613505	0.0330579	0.0509117	0.462832	0.159727
Xirp2	0.00456868	0.00329108	0.0237458	0.00647796	0.00748502	0.0695362	0.0280511	0.0158957	0.0286282	0.00465117	0.0209957	0.0119965	0.00759605	0.0249574	0.0274757	0.0113068	0.0145134	0.00190954	0.0043715	0.00870086	0.00956197	0.0113704	0.00242206	0.00197061	0.00830835	0.0117933	0
B3galt1	0.0361601	0.042939	0.014452	0.061363	0.013781	0.0146684	0.0344173	0.0204565	0.00693628	0.0115632	0.00162496	0.0184073	0.0104889	0.058576	0.0120474	0.0147598	0.0283457	0.0124266	0.0316541	0.0218864	0	0.022705	0.0162094	0	0	0.0171318	0.0568825
Stk39	0.273421	0.304417	0.0903659	0.234173	0.259997	0.459977	0.134543	0.211847	0.0755098	0.312527	0.0187465	0.181346	0.159008	0.346562	0.111066	0.237045	0.196897	0.0765211	0.3054	0.223221	0.0349375	0.169883	0.377969	0.291444	0.158172	0.665113	0.474887
Gm13596	0	6.6e-05	0	0	0	0.00259542	0	0.00036515	0	0.000110426	0	0	0	0.00107225	0	0	0	0	0	0	0	0	0.00336038	0	0	0	0.00407558
Cers6	0.0928012	0.120533	0.108084	0.108848	0.183014	0.159005	0.117637	0.212221	0.159949	0.122999	0.157421	0.139721	0.185292	0.121503	0.0981301	0.113027	0.118676	0.0610672	0.131923	0.166424	0.296055	0.133716	0.228833	0.0926223	0.0331542	0.0790131	0.0144392
Nostrin	0.0690301	0.046849	0.175595	0.0714067	0.0919888	0.0322196	0.0927852	0.14212	0.221274	0.08831	0.2974	0.147461	0.122775	0.051732	0.171406	0.110645	0.106798	0.0604616	0.0434582	0.217185	0.410533	0.162098	0.250224	0.0519172	1.29108	1.68922	0.162505
Spc25	0.0548776	0.0653132	0.0395942	0.047502	0.0938292	0.424378	0.0481818	0.0402206	0.0557854	1.13804	0.0391972	0.0736241	0.0588014	0.0509875	0.0375287	0.515621	0.0707556	0.0733567	0.0523551	3.99719	0.0374058	0.726353	0.0608582	0.0865157	0.263129	0.0891868	0.0572768
Dhrs9	0.000702321	0.000646312	0.00205893	0.00477378	0.0124468	0.0574846	0.00238171	0.0128535	0.032518	0.00287432	0.0062923	0.00350783	0.0105884	0.00186871	0.00211745	0.00414386	0.0029106	0	0.00191103	0.00370941	0.0166367	0.0012356	0.0432297	0.00519271	0	0	0.00561184
Lrp2	0.000319749	0.000755835	0	0.00107064	0.00279597	0.0774187	0.0021802	0.00104687	0.000134747	0.0018105	0.00100925	0.00241978	0.000728311	0.00202167	0	0.00200488	0	0	0.00323907	0.00119815	0	0	0.275714	0	0	0	0
Bbs5	0.0806074	0.0833386	0.0410218	0.0785041	0.0606435	0.0756147	0.0566055	0.049428	0.0283433	0.0783958	0.0144976	0.0542827	0.0487637	0.0893961	0.0357692	0.055059	0.0668831	0.0200075	0.0824996	0.0695542	0.00572202	0.0486982	0.0621404	0.00837802	0.0300559	0.118609	0.122056
Klhl41	0.000688627	0.00182348	0.00146785	0.00118414	0.00163748	0.00570351	0.000414369	0.000959373	0.00267931	0.00127251	0.00182098	0.00367253	0.00111902	0.00202317	0.00151183	0.000426975	0.00249003	0.00198095	0.00192804	0.00277861	0	0.000621457	0	0	0	0	0
Fastkd1	0.0336505	0.028951	0.0254886	0.0339659	0.0240591	0.0177208	0.0261634	0.0251838	0.0174351	0.0212929	0.0270777	0.0229094	0.0169004	0.0320973	0.0248449	0.0312773	0.0308241	0.0651063	0.0389092	0.0254321	0.0244074	0.0393354	0.02846	0.0259599	0.055018	0.0262542	0.0281352
Ppig	1.0908	1.06879	1.07793	1.08271	1.1272	1.22727	1.18615	1.1077	1.18002	1.41398	1.00646	1.13735	1.24126	1.09532	1.0922	1.22448	1.15637	1.1101	1.04842	1.51318	1.09182	1.45562	0.985954	1.37572	1.51273	1.15393	1.25028
Ccdc173	0.0292364	0.021864	0.0327618	0.0304819	0.0239178	0.0297851	0.0361398	0.0348436	0.0152473	0.0185715	0.0210414	0.021042	0.0208337	0.020888	0.0217359	0.0317858	0.033445	0.0361789	0.0380685	0.0210486	0.0105498	0.016434	0.0507423	0.0205644	0.0131462	0.0334301	0.0511588
Phospho2	0.250486	0.206661	0.192359	0.228552	0.172637	0.165481	0.200128	0.192011	0.192358	0.173067	0.179799	0.220329	0.171652	0.236804	0.198664	0.259995	0.200209	0.20603	0.248508	0.187106	0.185529	0.146066	0.166655	0.247015	0.215294	0.213871	0.237629
Klhl23	0.0340961	0.054377	0.0123272	0.0273252	0.0316344	0.02997	0.0217916	0.0149417	0.0109224	0.0513218	0.00362179	0.0256712	0.0117446	0.0653042	0.0113224	0.0346653	0.0287496	0.0071311	0.0210976	0.0302136	0	0.0750619	0.0478402	0.00900243	0.0485055	0.825717	0.0718907
Ssb	1.79932	1.5402	1.24952	1.48049	1.9216	2.27342	1.46297	1.48182	1.3956	2.60874	1.2319	1.62165	1.72365	1.56845	1.54278	2.38583	1.58526	1.65127	1.58161	2.30568	1.41866	2.24182	1.75259	1.90347	2.42271	2.34829	2.1962
Mettl5	0.364727	0.239247	0.228972	0.265986	0.230523	0.261029	0.280989	0.242359	0.248347	0.267076	0.23465	0.266652	0.233021	0.28795	0.242046	0.325537	0.28841	0.247757	0.332975	0.31742	0.251821	0.270222	0.195241	0.288714	0.296112	0.34784	0.323185
Mettl5os	0.00660091	0.00921789	0.00473554	0.00674402	0.00825694	0.00659099	0.0145012	0.00551695	0.00675431	0.0108808	0.00768617	0.00641423	0.00731998	0.00884555	0.00846276	0.0203636	0.00942245	0.000816808	0.00650348	0.011085	0.010197	0.0125444	0.00542558	0.00555081	0.000492337	0.00615315	0.0281963
Ubr3	0.164862	0.142518	0.150967	0.151962	0.138681	0.114364	0.132894	0.121529	0.117224	0.111632	0.101854	0.122406	0.13658	0.165692	0.11642	0.118703	0.176003	0.120828	0.171266	0.126721	0.079748	0.119609	0.148948	0.0700738	0.157751	0.138228	0.132454
Myo3b	0.000132324	0.000109823	0.000435436	0.000692747	0.00118327	0	0.000256475	0.00221805	0.000306996	0.000636153	0.0004845	0.000645896	0.00066602	0	0.000460436	0.000197141	0.00124959	0	0	0	0	0	0	0.0135023	0	0	0
Sp5	0	0.000201293	0	0.000278515	0.000173	0.00418646	0	9.41e-05	0	0	0.00024872	0	0	0.000377185	0	0	0	0	0	0	0	0	0	0	0.00377933	0	0.0777577
Gad1os	0.000359429	0.00101052	0	0.000297908	0.00543892	0.00207693	0	0.00120346	0.000145169	0.00970898	0	0.0012751	0.00493299	0	0	0.00105403	0.00176521	0	0	0	0	0.00104197	0	0	0	0	0
[truncated: 19,943 more rows]
