# Supplementary material for: IL-6 in the infarcted heart is preferentially formed by fibroblasts and modulated by purinergic signaling
Source: J Clin Invest. 2023 Jun 1;133(11):e163799. doi: 10.1172/JCI163799 (PMC10232006; doi:10.1172/JCI163799)
Supplement: Supplemental data set 3 [file jci-133-163799-s115.xlsx]

## Sheet: Supplementary_Material_4a_CF
	RNA.0	RNA.1	RNA.2	RNA.3	RNA.4	RNA.5	RNA.6	RNA.7	RNA.8	RNA.9	RNA.10	RNA.11	RNA.12	RNA.13	RNA.14	RNA.15	RNA.16	RNA.17	RNA.18	RNA.19	RNA.20	RNA.21	RNA.22	RNA.23	RNA.24	RNA.25	RNA.26
Xkr4	0.0047392	0.00936708	0.0208123	0.0228343	0.00463163	0.00308189	0.00630436	0.00944249	0.00807251	0.00143944	0	0.0190455	0.00557716	0.0125403	0.0109609	0.00480897	0.00581511	0.00728787	0.00893884	0.00448461	0	0.00507428	0.0128069	0	0	0.00141471	0
Mrpl15	0.695599	0.671285	0.667666	0.640537	0.682421	0.847154	0.564102	0.665894	0.640263	1.03028	0.486626	0.642599	0.771346	0.684686	0.842064	0.942153	0.678175	0.636517	0.642012	0.824468	0.416607	0.93131	0.590492	0.770227	1.00075	0.853808	0.637426
Lypla1	0.524855	0.454824	0.427965	0.446304	0.504073	0.431589	0.324956	0.427415	0.578285	0.464445	0.438022	0.450081	0.432321	0.493433	0.585167	0.529453	0.491132	0.43665	0.591847	0.44311	0.27396	0.528764	0.391683	0.382147	0.733533	0.573051	0.331869
Gm37988	0	0.000163164	0	0.00112242	0	0.000201112	0	0.0012198	0	0.000239031	0	0.00154948	0	0.00112796	0	0.000943448	0.00366043	0	0	0	0	0	0.000908489	0	0	0	0
Tcea1	0.95445	0.725359	0.70774	0.723688	0.881373	0.674839	0.779153	0.734541	0.735748	0.896008	0.818172	0.784036	0.732453	0.827692	0.911125	1.21265	0.837128	0.650899	0.800432	1.13003	0.810902	1.04371	0.67259	0.490044	0.91763	0.968075	0.87391
Rgs20	0.0055106	0.00107398	0.000398284	0.000956254	0.00074752	0.000456234	0.00190307	0.00208588	0	0.000687109	0	0	0	0.00146181	0.00163325	0.00403538	0.00198536	0	0.00234718	0.00302892	0	0.000969136	0	0	0	0	0
Atp6v1h	0.303003	0.27737	0.231025	0.282412	0.309314	0.343699	0.279976	0.264919	0.262554	0.264413	0.222633	0.259645	0.250522	0.290268	0.306147	0.24716	0.295342	0.263318	0.271336	0.279057	0.114452	0.303119	0.349451	0.191922	0.489743	0.408605	0.367769
Rb1cc1	0.46389	0.442938	0.541296	0.49079	0.454901	0.36449	0.536736	0.46258	0.392878	0.312447	0.367077	0.441226	0.396321	0.442489	0.491057	0.40165	0.550474	0.485999	0.554642	0.34348	0.424931	0.336425	0.45792	0.343849	0.606394	0.488994	0.434316
4732440D04Rik	0.0382459	0.0384349	0.0583554	0.0532376	0.0349244	0.0357556	0.0602368	0.0447911	0.0328638	0.0216841	0.0258254	0.0296362	0.0374714	0.041823	0.047334	0.0336776	0.0413473	0.0411592	0.0283349	0.0270411	0	0.0241772	0.0387769	0.0101316	0.0796126	0.0444883	0.0456903
Alkal1	0	0	0	0	0	0	0	0	0	0	0	0	0	0	0	0	0	0	0	0	0	0	0	0	0	0	0
Pcmtd1	0.765247	0.581891	0.76971	0.730586	0.50888	0.3844	0.842236	0.623762	0.454909	0.319607	0.591937	0.630381	0.510048	0.68874	0.676221	0.474256	0.733638	0.678199	0.777338	0.545222	0.0327931	0.465801	0.488257	0.702982	0.817473	0.553663	1.11791
Gm26901	0.0044977	0.00914582	0.00360858	0.00655958	0.0086809	0.00821442	0.00167059	0.00484328	0.00566511	0.00510997	0	0.0164645	0.0205484	0.0107949	0.0075676	0.0131337	0.00317918	0	0	0.00449914	0	0.008815	0	0	0	0	0.00796086
Sntg1	0.0027869	0.00947056	0.0124192	0.018597	0.0322255	0.0790875	0.0750367	0.02462	0	0.00430094	0.0434417	0.00659459	0.0127672	0.00400785	0.00177492	0	0.00490095	0.00817542	0.0206915	0.00125754	0	0.00337408	0.0372866	0.0101956	0	0	0.00804637
Rrs1	0.50034	0.330699	0.435406	0.382095	0.442176	0.447261	0.488155	0.375114	0.343686	0.508489	0.162755	0.368223	0.495134	0.331688	0.408855	0.432116	0.392018	0.344942	0.458229	0.391616	0.210836	0.573888	0.283231	0.911652	0.535925	0.454905	0.35893
Adhfe1	0.0439153	0.0189141	0.0925561	0.0424408	0.0170558	0.111449	0.189479	0.0204182	0.0704712	0.0127502	0.118956	0.0127423	0.0317737	0.0115905	0.0220375	0.0223739	0.0235539	0.0159264	0.0302045	0.0304452	0	0.00920658	0.0336999	0	0.0086591	0.00844445	0.120521
3110035E14Rik	0.000897228	0.00048809	0	0.00078364	0	0.00360156	0	0.000257238	0	0.00184788	0	0	0	0.00221259	0	0.00173598	0	0	0.00197614	0.00639937	0	0	0.00207915	0	0	0	0
Mybl1	0.0082815	0.00919777	0.00656397	0.00769407	0.0155791	0.0127974	0.0170771	0.0126414	0.000884748	0.0469638	0	0.0375067	0.00559898	0.0080224	0.0143013	0.0188403	0.0354542	0	0.0129544	0.183496	0	0.118967	0.00454708	0	0	0.00489607	0.00313924
Vcpip1	0.202403	0.17947	0.22159	0.213035	0.180613	0.174969	0.236208	0.25451	0.17244	0.176191	0.177702	0.221608	0.180333	0.196177	0.171899	0.179915	0.206103	0.175426	0.213683	0.205335	0	0.167601	0.17694	0.148474	0.128307	0.232591	0.281298
1700034P13Rik	0.00234452	0.00048678	0.000911249	0.00170012	0.00171763	0	0	0.000521864	0.00237696	0.00106675	0.0211227	0.0050845	0.00249378	0.00275948	0.00243688	0.00310638	0.00249296	0.0168184	0.0018011	0.00132645	0	0	0	0	0	0	0
Sgk3	0.156321	0.121507	0.124419	0.158053	0.141551	0.0673194	0.113385	0.140632	0.111315	0.112494	0.162928	0.131169	0.0899079	0.157161	0.164509	0.138536	0.116643	0.165733	0.166817	0.205878	0.833873	0.201187	0.10628	0.147982	0.185303	0.0376996	0.142618
Mcmdc2	0.00300972	0.00293261	0.00150831	0.00431487	0.00226818	0.00452953	0.00205659	0.00577195	0.00442978	0.00185671	0.0123633	0.00291205	0.00202132	0.00698557	0	0.00662597	0.00636687	0	0.00159356	0.00301432	0	0.00339393	0	0	0	0	0
Snhg6	0.682632	0.922935	0.76787	0.801705	0.962311	0.825214	0.62896	0.810981	0.912926	1.26047	0.465114	0.888197	1.04824	0.88823	0.693226	0.864418	1.33302	0.99264	0.675555	0.704986	0	0.88969	0.707891	0.94493	0.796377	0.683689	0.319234
Tcf24	0.04665	0.0198708	0.0201728	0.0129414	0.0139466	0.00815113	0.0202586	0.0258108	0.0333203	0.0135853	0.0119973	0.0173002	0.0193117	0.0488668	0.0617507	0.0321273	0.0244896	0.0168896	0.0128902	0.0423258	0	0.0654063	0.0118335	0	0.00756364	0.0190335	0.00593114
Ppp1r42	0	0.000147813	0	0	0	0.00121056	0	0	0	0.00176248	0	0.000524099	0	0	0	0.00188369	0	0	0	0	0	0	0	0	0	0	0
Cops5	0.721753	0.797247	0.695745	0.751373	0.948959	1.03113	0.626597	0.779925	0.781065	1.07155	0.478096	0.843648	0.853845	0.793536	0.846276	1.1505	0.813547	0.802288	0.695287	1.08489	0.635043	1.0006	0.826915	0.870273	0.87441	1.00637	0.706944
Cspp1	0.275852	0.294993	0.335159	0.315082	0.234477	0.20683	0.291981	0.258335	0.24646	0.237402	0.273963	0.335926	0.224393	0.28255	0.266291	0.306435	0.310741	0.328907	0.265319	0.527098	0.0327931	0.280417	0.249583	0.209362	0.215598	0.31837	0.227977
Arfgef1	0.266611	0.263815	0.298484	0.256097	0.262576	0.231812	0.268461	0.2441	0.208713	0.217004	0.242549	0.239058	0.242327	0.284459	0.200397	0.223947	0.288221	0.22278	0.258777	0.224244	0.0635906	0.236052	0.356126	0.326551	0.267328	0.219786	0.184405
Cpa6	0.000988483	0	0.00317107	0.000881203	0.00262361	0	0	0	0	0.000205767	0	0	0	0.000191677	0	0.000435383	0	0	0	0	0	0	0.00162145	0	0	0	0
Prex2	0.598383	0.0440703	0.171938	0.149871	0.0712639	0.0121269	0.34727	0.0678698	0.0612497	0.0512759	0.116032	0.106799	0.0347321	0.099804	0.195021	0.192366	0.0981892	0.049831	0.246879	0.150228	0	0.390468	0.02086	0.0331066	1.1328	0.59332	0.187277
A830018L16Rik	0.00157567	0.000375016	0.00322548	0.00131434	0.000198123	0.00101128	0.00097488	0	0.00235501	0.00217585	0	0.00319302	0	0.00205924	0	0.00443128	0.000712159	0	0	0	0	0	0	0.0220948	0	0	0
Sulf1	1.10653	0.593165	0.726519	0.669247	1.0115	0.714259	0.712547	0.884128	0.646658	0.529075	0.383193	0.747729	0.796531	1.18313	1.09035	0.77571	0.866618	0.986449	1.80315	0.875074	0.0327931	1.22522	2.22314	0.883692	0.241963	0.355866	0.388568
Slco5a1	0.0047587	0.00334543	0.00299517	0.00245441	0.00770219	0.0185536	0.00385173	0.0070325	0.00110895	0.00543395	0.00962368	0.00585284	0.0101462	0.00472369	0.00243688	0.00589847	0.00491253	0.0129468	0.00340258	0.00386212	0	0.00292958	0.0057793	0	0	0	0.0197596
Ncoa2	0.135447	0.123957	0.153643	0.136929	0.110904	0.0881715	0.151668	0.0987362	0.110061	0.0843506	0.0908296	0.128489	0.132362	0.119979	0.13291	0.0823563	0.11259	0.12089	0.170875	0.11757	0	0.123197	0.122689	0.123931	0.0960978	0.121332	0.0775175
Tram1	3.05228	2.52848	2.39291	2.51077	2.75944	1.84625	2.41202	2.52857	2.35582	2.56782	1.58989	2.79079	2.72896	2.78722	3.07671	2.89513	2.39373	2.67489	2.54268	2.43702	0.97394	3.31367	1.50316	2.94485	1.89838	1.59647	2.44654
Lactb2	0.144918	0.0930622	0.130709	0.130355	0.140505	0.0872274	0.127997	0.0975532	0.113882	0.0951654	0.0842418	0.109653	0.103655	0.105417	0.126383	0.0996296	0.136078	0.0721356	0.184383	0.107067	0.114452	0.119935	0.115683	0.15404	0.26511	0.212002	0.16235
Xkr9	0	0.00036125	0	0.000260303	0	0.000512035	0	0.000889583	0	0.00116041	0	0	0	0.000458014	0	0	0	0	0	0	0	0	0	0	0	0	0
Eya1	0.00504922	0.00122124	0.00209669	0.000514666	0	0.00054475	0.00231726	0	0.00393175	0.000869265	0	0.00202526	0.00120558	0.00226531	0.00323925	0	0	0	0	0.00955727	0	0.00262845	0	0	0	0.00533488	0
Gm9947	0.0817169	0.0424689	0.0634897	0.0403789	0.0437659	0.00262284	0.0526497	0.0399541	0.0635446	0.021953	0.0286086	0.0557966	0.0408188	0.0549217	0.0332709	0.0350515	0.0408748	0.0478701	0.0492715	0.055211	0	0.0506181	0.00418937	0.0220467	0	0.0117355	0.0145429
Msc	0.523038	0.433491	0.329347	0.254798	0.207263	0.0343355	0.255391	0.284857	0.372517	0.221187	0.279877	0.373282	0.286962	0.712649	0.31171	0.35634	0.369317	0.34728	0.151747	0.527193	0.0327931	0.515827	0.0277762	0.319459	0.120156	0.198399	0.07403
Trpa1	0.000461973	0.00178775	0.00111726	0	0.000445643	0	0	0.000537413	0	0.000272682	0	0.0048009	0	0.000789242	0	0.0015367	0.000604231	0.00806049	0	0	0	0.00239332	0	0.0331066	0	0.00487313	0
Kcnb2	0	0	0	0.000274918	0	0.0019249	0.00186251	0	0	0	0	0	0	0.000429143	0	0	0.000572729	0	0	0	0	0	0.00789791	0	0	0	0.0158355
Terf1	0.17347	0.110508	0.160934	0.141552	0.126963	0.185111	0.192469	0.156797	0.130703	0.344191	0.0702938	0.126593	0.106947	0.13907	0.128176	0.254871	0.13262	0.141974	0.16011	0.867523	0.154911	0.260456	0.174333	0.201032	0.329674	0.1456	0.170519
Sbspon	0.000433415	0.00319152	0	0.000261773	0.000456367	0.000784849	0.00111317	0.00155447	0.00418734	0.00107284	0	0.00292885	0.000436041	0.00029135	0	0.00158141	0	0	0	0.00154844	0	0.00178549	0	0	0	0	0.0278602
4930444P10Rik	0.000761915	0.00142768	0.00138014	0	0.00361771	0.00493842	0.00110024	0.00323849	0	0.0037589	0	0	0.000904356	0.002066	0	0.00364247	0	0	0	0	0	0	0.00483056	0	0.00545198	0	0
Rpl7	14.4651	17.8308	16.51	16.4481	15.801	17.3897	13.9751	16.9465	16.2166	18.0496	13.5325	15.3392	18.835	16.0149	14.4807	14.4859	17.2489	17.6482	14.4184	11.1953	15.709	13.762	14.8889	19.7549	14.1781	11.6962	14.1266
Rdh10	0.138454	0.091488	0.0765093	0.0638374	0.23385	0.644099	0.0740925	0.0929276	0.0968553	0.210828	0.0851392	0.0734358	0.209212	0.101519	0.112087	0.0955673	0.111397	0.0757993	0.218882	0.118751	0.218436	0.101259	0.461806	0.024476	0.0460159	0.0936351	0.023045
Stau2	0.148991	0.133225	0.114031	0.129158	0.144659	0.0824783	0.0897392	0.123943	0.138704	0.131162	0.021621	0.132162	0.111193	0.156398	0.128759	0.104152	0.145285	0.125586	0.090399	0.163004	0	0.16448	0.044856	0.0827742	0.0178621	0.094784	0.127129
Ube2w	0.852212	0.697686	0.740558	0.698654	0.671008	0.543075	0.690531	0.682274	0.692641	0.491525	0.506143	0.75061	0.610398	0.707679	0.806643	0.70089	0.745522	0.779306	0.800036	0.617805	1.52013	0.717176	0.597982	1.26318	0.582501	0.680854	0.616684
Eloc	1.92536	2.36622	1.83981	2.00516	2.55676	2.5302	1.67488	2.03451	2.5109	3.77342	1.47527	2.33746	2.44742	2.19548	2.23079	3.10848	2.18124	2.08955	1.87599	3.15917	2.28245	2.82246	1.70149	3.74764	2.46977	2.54219	1.67203
D030040B21Rik	0.000628519	0.00410655	0	0.00100859	0.00531347	0.00177164	0.000787205	0.00325622	0.00156594	0.00369029	0.0102395	0.00231694	0.000741399	0.00299606	0.00160125	0.000888532	0.00240892	0.00297562	0	0.00111258	0	0	0	0	0	0	0
Tmem70	0.442117	0.569323	0.442867	0.431568	0.615866	0.537031	0.419857	0.461455	0.48233	0.75473	0.260663	0.507388	0.555787	0.467038	0.525197	0.559815	0.585373	0.449075	0.465357	0.529512	0	0.476987	0.394257	0.338683	0.628748	0.495686	0.429119
Ly96	0.257447	0.224826	0.256771	0.249494	0.277892	0.458125	0.303465	0.315706	0.284262	0.199779	0.746379	0.215564	0.285328	0.22311	0.256837	0.228393	0.261389	0.229003	0.283705	0.209857	0.282265	0.196532	0.364267	0.631761	0.612302	0.316253	0.158583
Jph1	0.0071372	0.00538759	0.00218294	0.00660783	0.00672424	0.0101631	0.0112238	0.00332842	0.00226182	0.00848012	0	0.00315123	0.00443471	0.00301592	0.00672663	0.00230431	0.0066537	0	0.00473583	0.00643317	0	0.00523509	0.00417431	0	0	0.0111185	0.0148534
Gdap1	0.000778281	0.000533385	0.00122338	0.00100037	0.00236224	0.00039735	0.00242752	0.00163805	0	0.00043361	0	0	0.00147438	0.000768289	0	0	0	0	0	0	0	0	0	0	0	0	0
Pi15	0.326135	0.147447	0.411076	0.287281	0.13233	0.0243455	0.489863	0.149192	0.177912	0.109113	0.0986516	0.26088	0.181387	0.224382	0.316151	0.181012	0.126304	0.191743	0.474363	0.230542	0	0.332496	0.0237428	0.12825	0.0309437	0.193841	0.155893
Gm28154	0.00497128	0.00296116	0.00571718	0.00520227	0.00347437	0.000201112	0.00548418	0.0022405	0.00263683	0.00247703	0	0.00242064	0.00297182	0.00288603	0	0.0012043	0.00268852	0	0.00124592	0.00229672	0	0	0	0	0.00382274	0.00707381	0
Gm16070	0.00388216	0.00118771	0	0.000243653	0.000925981	0	0.000966686	0.000394365	0.00236562	0.0015053	0	0.00524197	0	0.00459096	0.0057136	0	0.00385146	0	0	0.00257714	0	0.00169503	0.00243354	0	0	0	0.0167281
Crispld1	0.12209	0.0404864	0.0438389	0.0517115	0.0544929	0.0041502	0.0764307	0.056746	0.109268	0.038032	0.111329	0.0970357	0.00925444	0.31854	0.186668	0.0926668	0.130125	0.102444	0.0200135	0.169218	0	0.212276	0.00295905	0	0.102119	0.0330237	0.423296
Mcm3	0.117534	0.0742818	0.0818522	0.0792788	0.108213	0.201378	0.0906877	0.0711936	0.0553012	0.667592	0.0974518	0.0871223	0.0973231	0.0854537	0.0974459	0.0914663	0.0704122	0.0745369	0.0825887	0.550323	0.162956	1.9918	0.0753349	0.0756431	0.666655	0.111619	0.158331
6720483E21Rik	0.000536252	0.00321027	0.00298015	0.00449413	0.000999107	0.0012092	0	0.00240493	0	0.00104839	0	0.00139052	0.00348843	0.000277738	0	0.000365489	0.0011603	0	0	0	0	0	0	0	0	0	0
Paqr8	0.0106729	0.0211289	0.0322977	0.0215674	0.0256852	0.0136286	0.0276242	0.0262251	0.012015	0.0143757	0.0102395	0.0188708	0.0196425	0.0121788	0.0119669	0.00179215	0.0183512	0.0101075	0.00769513	0.0101027	0	0.0168079	0.0223554	0.0110986	0.0238994	0.0753463	0.0154953
Efhc1	0.0523312	0.0446092	0.0564196	0.0488807	0.0426036	0.0492312	0.0468155	0.0586715	0.0392271	0.0250524	0.0186374	0.0498447	0.0586182	0.0419471	0.0664607	0.0306752	0.0347248	0.0500041	0.0374521	0.0303891	0	0.0364177	0.0266708	0.0245158	0.0259491	0.0480928	0.019484
Tram2	0.369202	0.275809	0.246707	0.337934	0.268866	0.286584	0.248587	0.301915	0.153271	0.239733	0.273636	0.672129	0.280454	0.280789	0.271058	0.269152	0.259234	0.275283	0.362724	0.285913	0.124113	0.370297	0.341337	0.15984	0.31585	0.1876	0.176585
Tmem14a	0.246615	0.160019	0.237155	0.197618	0.142846	0.176225	0.279553	0.181482	0.176253	0.0818058	0.0450725	0.147846	0.121549	0.189775	0.214732	0.108901	0.224254	0.110425	0.243991	0.143185	0.333611	0.134092	0.266159	0.0540188	0.0858408	0.161886	0.193847
Gsta3	0.825757	0.0129778	0.153777	0.046176	0.0337362	0.195695	0.323461	0.0455702	0.12518	0.019791	0.213642	0.0612555	0.0672107	0.0198722	0.246202	0.163633	0.194008	0.0227418	0.28849	0.202076	0.185642	0.241721	0.519735	0.246713	0.0154683	0.00359613	0.0776163
Gm28836	0.00254448	0.000749715	0	0.000576089	0.000521146	0.000448901	0.00417327	0.000937006	0	0	0	0	0.000800727	0.000665072	0	0.00463949	0.00059572	0	0.0031991	0.00441759	0	0	0	0	0	0	0
Kcnq5	0	0	0	0	0.00113862	0.00247014	0	0	0	0.00134011	0	0.000825199	0	0.000232311	0	0	0.00136203	0	0	0	0	0	0	0	0	0.00266059	0.0225667
Gm26580	0	0	0	0	0	0	0	0	0	0	0	0	0	0	0	0	0	0	0	0	0	0	0	0	0	0	0
Rims1	0.000974696	0.0043855	0.00656808	0.00340019	0	0.00248577	0.00300464	0.00086154	0	0.00302003	0	0.00687188	0.0020802	0.00472676	0	0.00438189	0.00296481	0.00223456	0.00288183	0.00244195	0	0.00241659	0	0	0	0.00426988	0.00793276
4933415F23Rik	0.000262384	0	0	0.000131701	0	0	0	0	0	0	0	0	0	0	0	0	0.000427842	0	0	0	0	0	0	0	0	0	0
Gm29107	0.00408035	0.00580545	0.00395932	0.00327898	0.00370556	0.00913394	0.00613325	0.00396722	0.000811978	0.010241	0	0.0101588	0.0103765	0.0042889	0.00243241	0.00648049	0.00292438	0	0.00977701	0.00420922	0	0.00810625	0.0127477	0	0.0263747	0.0265312	0.02112
Ogfrl1	0.196432	0.165595	0.227615	0.192653	0.110197	0.0842317	0.260854	0.189301	0.156197	0.171251	0.20273	0.211939	0.194941	0.154452	0.1966	0.153512	0.191895	0.147515	0.0712441	0.231481	0.132158	0.216419	0.124118	0.149079	0.222753	0.226653	0.155837
B3gat2	0.000547742	0.00181612	0.00336125	0.00162715	0.00135042	0.00036888	0.00307312	0.000488942	0.0354988	0	0	0.00126336	0	0.00162879	0	0.00392299	0.000808373	0.00222448	0	0	0	0	0	0	0.00627905	0.00160314	0
Smap1	1.14367	1.07475	1.0132	1.03988	1.17262	0.897837	0.957322	1.02094	1.14113	1.14023	0.876583	1.09578	1.08111	1.13874	1.25649	1.31336	1.2327	1.04468	1.11161	1.28891	0.0327931	1.15309	1.21083	1.50963	0.736795	1.31631	1.01419
Sdhaf4	0.719932	0.868245	0.885114	0.949547	0.727613	0.799886	0.792012	0.850564	0.665004	0.626626	0.659516	0.800119	0.6798	0.86236	0.855532	0.549477	0.841795	0.971741	0.832524	0.770148	0.739353	0.66941	0.739659	1.02047	0.681651	0.682033	0.833578
Fam135a	0.0816281	0.0766006	0.0927794	0.08262	0.0565187	0.079871	0.0965541	0.0598423	0.088495	0.0517465	0.022637	0.0829614	0.0581716	0.0778258	0.0607181	0.0676094	0.079936	0.0817482	0.0705431	0.0575913	0	0.056539	0.100472	0.0488218	0.120948	0.085541	0.0931892
Col9a1	0.00159035	0.0338393	0.00152355	0.00460599	0.00305766	0.0101995	0.00451581	0.00474015	0.00294554	0.00459131	0	0.013901	0.0122535	0.00397309	0	0.00672417	0.00800633	0.008883	0.00138138	0	0	0	0	0	0	0.0016627	0.235018
Lmbrd1	0.561516	0.283043	0.372703	0.383284	0.299164	0.326858	0.549144	0.33865	0.363419	0.257742	0.529022	0.370551	0.261983	0.407954	0.499925	0.370617	0.382981	0.365159	0.520725	0.26944	0.277407	0.339378	0.555284	0.332165	0.514375	0.847459	0.772183
Adgrb3	0	0	0	0	0	0.000881435	0	0	0	0	0	0.00075415	0.000613303	0	0	0	0	0	0	0	0	0	0	0	0	0	0
Phf3	0.506719	0.44702	0.533538	0.47768	0.370487	0.342629	0.504327	0.432524	0.265328	0.363312	0.374392	0.473654	0.39394	0.432512	0.428643	0.406714	0.541622	0.397074	0.501767	0.535136	0.347678	0.518048	0.394267	0.587586	0.413144	0.513735	0.578407
Ptp4a1	1.9383	0.889309	1.11414	1.30067	1.25069	0.909013	1.4061	1.10839	1.34206	1.02668	0.863354	1.25599	1.04325	1.42215	2.05529	1.67765	1.44284	0.990125	2.19249	1.51719	0.775525	2.23898	0.795035	1.17299	1.01989	0.765662	2.47446
Gm29128	0	0	0	0.000374275	0	0	0	0	0	0	0	0	0	0.00107534	0	0	0	0	0	0	0	0.00180989	0	0	0	0	0
Khdrbs2	0.000400495	0	0	0	0	0.00269918	0	0	0	0	0	0	0	0	0	0	0	0	0.000897658	0	0	0	0.0190973	0	0	0	0
Prim2	0.0873914	0.0730621	0.0873869	0.0887026	0.0833741	0.128008	0.0671922	0.0778094	0.0694759	0.263584	0.0752735	0.10793	0.077883	0.0631965	0.0703434	0.0780812	0.0651427	0.0762842	0.169102	0.499937	0.190685	0.578844	0.0746675	0.0598999	0.0839741	0.0844446	0.0872769
Rab23	0.521247	0.335376	0.344793	0.461353	0.334647	0.14487	0.315065	0.352167	0.255279	0.305188	0.088707	0.372447	0.353079	0.356029	0.631151	0.338178	0.362652	0.369184	1.02984	0.69336	0.154911	0.588737	0.0864379	0.357923	0.112274	0.158274	0.296213
Bag2	0.147814	0.176049	0.123008	0.158399	0.144585	0.111331	0.114513	0.12439	0.132857	0.186055	0.0542456	0.1657	0.15927	0.152072	0.142056	0.106726	0.146621	0.0614674	0.166823	0.0533656	0	0.178453	0.0289173	0.0882224	0.0112107	0.085538	0.11647
Zfp451	0.29626	0.271674	0.335454	0.30177	0.259393	0.224527	0.280891	0.297797	0.225192	0.227524	0.22181	0.345423	0.266052	0.325979	0.251848	0.26216	0.33469	0.273862	0.330084	0.270043	0.0993651	0.31089	0.171611	0.291776	0.13983	0.275675	0.28236
Bend6	0.0979049	0.0758432	0.0651214	0.0738131	0.101378	0.106919	0.0552724	0.100606	0.0499226	0.0786102	0.118228	0.0974962	0.0880421	0.0652625	0.10146	0.124357	0.0874917	0.0842873	0.0979835	0.17155	0	0.0763747	0.0565863	0.0580779	0.00805076	0.065704	0.0226511
Dst	0.868794	1.184	1.05156	1.27942	0.996408	0.648793	0.863345	1.01643	0.594726	0.758509	0.679016	1.09494	0.870248	1.13883	0.994125	0.726945	1.13505	1.05054	1.22484	0.707762	0.190945	0.81895	0.597663	0.959943	0.80208	0.648966	0.842287
Gm37233	0.00277736	0.0127644	0.00813117	0.00559778	0.0310737	0.0086311	0.00740237	0.0116167	0.0023011	0.00524867	0	0.00586395	0.0154999	0.00582006	0.0109641	0.00219116	0.0159703	0.00881113	0.00405656	0.00186409	0	0.00956082	0.0124785	0.0313405	0.00377825	0.0029988	0
Ccdc115	0.322899	0.240393	0.215142	0.213331	0.238514	0.206541	0.213526	0.212028	0.35705	0.258408	0.366196	0.207866	0.253699	0.263317	0.206713	0.27683	0.244448	0.243083	0.231486	0.232458	0.254276	0.30041	0.202044	0.191124	0.68391	0.352388	0.287697
Imp4	0.357679	0.307332	0.247442	0.265848	0.339094	0.313832	0.224216	0.298843	0.376775	0.445807	0.328149	0.304122	0.3312	0.304825	0.389854	0.392614	0.267849	0.277284	0.329121	0.289455	0.453266	0.413995	0.285257	0.477019	0.772855	0.410747	0.262784
Ptpn18	0.0288712	0.0670059	0.0606045	0.0409781	0.111385	0.144831	0.0223932	0.0792648	0.358985	0.0761554	2.50553	0.0487384	0.0811364	0.0391304	0.0475775	0.0492774	0.0539575	0.0520129	0.0338508	0.0308287	4.2021	0.0443642	0.0330964	0.673355	0.68673	0.326633	0.0280424
4930568A12Rik	0.00287623	0.00170874	0.00493569	0.0007151	0.00332728	0.00370455	0	0.00295356	0.00195632	0	0.0598487	0	0.00378229	0.000232311	0.00731758	0.000988181	0.00106415	0.00378522	0.00112604	0	0.0655862	0	0.00627394	0	0	0.00377262	0
Arhgef4	0.0127609	0.0069793	0.0110659	0.00919981	0.00562992	0.00432891	0.0141567	0.0094293	0.00110303	0.00335512	0	0.00662168	0.00736615	0.00595039	0.0109883	0.00361334	0.0132279	0.00588668	0.00434648	0.00580558	0	0.0230166	0.0129332	0	0.00319127	0.0166212	0.0160503
Gm38336	0.00133886	0.00114043	0.00154146	0.0018032	0.000613305	0.00352974	0	0	0.000717494	0	0	0.0061948	0	0.00121539	0	0	0.000479476	0	0.000606201	0	0	0	0	0	0	0	0.00637827
Fam168b	0.278561	0.274859	0.291704	0.286015	0.286784	0.287989	0.302918	0.28585	0.2627	0.297516	0.286623	0.287568	0.276925	0.297376	0.252364	0.291861	0.277425	0.310692	0.271276	0.309861	0.734549	0.390253	0.417831	0.292423	0.35486	0.251362	0.374916
Plekhb2	0.0635117	0.0487993	0.0505421	0.0547995	0.0749904	0.244569	0.0596721	0.0492266	0.0671952	0.0490031	0.295272	0.0498537	0.0524795	0.0375088	0.0322357	0.0502188	0.056673	0.0713671	0.112844	0.060104	0.09132	0.0896906	0.754378	0.0702577	0.123464	0.109922	0.110143
1110002O04Rik	0.00389461	0.0119413	0.00190598	0.00720432	0.00316811	0.0162159	0.0158675	0.00454226	0.0035759	0.00306992	0	0.00410455	0.00620337	0.00831247	0	0.00197367	0.0163136	0.0108868	0.00402904	0.00106514	0	0.00534996	0.0726613	0	0	0	0.0121862
Hs6st1	0.0312738	0.0285772	0.0311361	0.0327779	0.0409022	0.0407939	0.0298529	0.0225956	0.0178933	0.0293193	0.0237022	0.0242573	0.0300325	0.0264227	0.0322162	0.0213966	0.0362686	0.0270972	0.0292507	0.0326486	0	0.0188115	0.149223	0.0231167	0.013836	0.024587	0.0333715
Gm33280	0.000578077	8.15e-05	0.00178423	0	0	0.000733247	0	0	0	0	0	0	0.000375565	0	0	0	0	0	0	0	0	0	0	0	0	0	0
Uggt1	0.214875	0.205693	0.206274	0.199511	0.268504	0.190418	0.163746	0.204848	0.145242	0.293628	0.244125	0.25518	0.257997	0.212249	0.239297	0.230741	0.203758	0.105521	0.238038	0.25794	0	0.304218	0.250682	0.164808	0.137373	0.194469	0.199595
Neurl3	0.00343275	0.00106558	0.00242737	0.00155843	0.000894336	0.012327	0.00500903	0.00261607	0.0883466	0.00114564	0.686744	0.00250936	0	0	0	0.00482873	0.00366398	0.00584703	0.00317667	0.00130741	0.925061	0	0.00109873	0	0.066793	0.0267442	0.0083217
Arid5a	0.0859114	0.0894173	0.0827846	0.0882435	0.116457	0.114314	0.0926907	0.112278	0.0882067	0.130674	0.169049	0.127171	0.152255	0.108142	0.0770605	0.0795057	0.133499	0.103093	0.0457928	0.158461	0.562515	0.112903	0.0687625	0.110018	0.228555	0.225253	0.293146
4930403P22Rik	0.0018651	0.00310914	0.00362623	0.00277421	0.000809878	0.00287587	0.00352711	0.000641655	0.00654557	0.00180218	0	0.00169178	0.00420172	0.00105732	0	0.00453311	0.0028784	0.00575025	0.00316457	0	0	0	0	0	0.0141356	0.00878576	0.00651284
Kansl3	0.21208	0.174259	0.262813	0.192866	0.166864	0.17427	0.225872	0.182437	0.117256	0.147843	0.168199	0.160859	0.166118	0.165521	0.218606	0.169446	0.201375	0.201822	0.269841	0.20351	0.246231	0.265119	0.134669	0.38174	0.341895	0.339765	0.215246
Lman2l	0.12749	0.264409	0.196575	0.194924	0.182695	0.242288	0.172015	0.225106	0.152041	0.178721	0.330721	0.228091	0.188169	0.226771	0.195477	0.19462	0.251076	0.193112	0.162404	0.109223	0.09132	0.116792	0.178729	0.212846	0.180445	0.264704	0.167603
Cnnm4	0.0240328	0.0313232	0.0168702	0.0216119	0.0322364	0.0255304	0.0176162	0.0296013	0.0116236	0.0322751	0	0.0181935	0.025896	0.0242906	0.013187	0.0231723	0.0207577	0.0280256	0.0528799	0.0321437	0	0.0382512	0.0274677	0.0150449	0.0037409	0.0211653	0.0219138
Cnnm3	0.0898379	0.0521298	0.087395	0.0625824	0.062101	0.0648764	0.111193	0.0610184	0.0395609	0.0404894	0.0850468	0.0610625	0.0524267	0.0631184	0.0923771	0.0372981	0.0596615	0.0733127	0.0806425	0.0533979	0	0.0911761	0.099826	0.054647	0.0514796	0.0376391	0.142801
Gm38033	0.000184174	0.00019254	0.000651035	0.000525048	0	0.00173548	0.000449856	0	0	0	0	0.00104784	0.0014334	0	0	0	0	0.00470577	0	0	0	0	0	0	0	0	0
Ankrd23	0.00261227	0.00267567	0.000871132	0.00270869	0.000391782	0.118495	0.00149407	0.000245129	0	0.00185795	0	0.00161152	0.0030317	0.00507524	0.00434044	0.00140067	0.00530904	0	0.000636574	0	0	0.00367462	0	0	0.0574969	0.0105577	0
Gm42417	0.000278921	0.000127309	0	0.000455816	0.000362777	0.000346711	0	0	0.00162979	0	0	0	0	0.000629293	0	0	0	0	0	0	0	0	0	0	0	0	0
Ankrd39	0.197926	0.181629	0.216569	0.175987	0.174415	0.206627	0.21049	0.186976	0.181263	0.165395	0.0575619	0.200117	0.194601	0.192904	0.16903	0.163892	0.192522	0.201604	0.189565	0.146905	0	0.157786	0.193778	0.124899	0.216913	0.267462	0.139913
Sema4c	0.206746	0.0735362	0.113878	0.0856291	0.106794	0.169916	0.148337	0.119738	0.0787723	0.109231	0.0749845	0.0939402	0.0893574	0.136318	0.0998787	0.10647	0.139634	0.113561	0.198031	0.155143	0	0.136238	0.197747	0.154282	0.515192	0.161999	0.170017
Fam178b	0.0332486	0.0275299	0.0469172	0.0255786	0.0144681	0.0435873	0.0417971	0.0298893	0.0170118	0.015027	0.0216338	0.0200996	0.0327617	0.0291426	0.0337838	0.0167881	0.0283007	0.0103921	0.0332125	0.0192065	0	0.0128177	0.0560964	0	0.0651819	0.0761302	0.0136855
Cox5b	3.50079	4.01879	3.21956	3.5837	4.53429	6.40679	3.21363	3.85728	4.597	5.30968	3.83093	3.95865	4.46456	3.79072	3.96594	5.02159	4.04713	3.74812	3.58714	4.33973	6.06483	4.03743	5.03407	4.69852	4.91858	5.39114	3.61439
Actr1b	0.448334	0.456682	0.359323	0.424925	0.483529	0.381274	0.313776	0.430152	0.45653	0.65108	0.145532	0.464208	0.48849	0.482057	0.47819	0.605084	0.442221	0.443314	0.368509	0.580238	0.33819	0.621615	0.336351	0.205262	0.424194	0.45878	0.435957
4933424G06Rik	0.000437012	0.00125089	0.000527038	0.00128102	0.000481428	0.00132859	0	0	0	0.00160946	0	0	0.00441607	0.000986377	0	0	0.00106002	0.00172884	0.00163736	0.00120219	0	0	0	0	0	0	0
Zap70	0	0.00179941	0	0.00043784	0	0	0	0.00789161	0	0.00866769	0	0.000791877	0	0.000935494	0	0.0014157	0.00232605	0	0	0	0	0.000798726	0	0.135778	0	0	0
Tmem131	0.143055	0.148854	0.215411	0.142325	0.161858	0.132082	0.202285	0.150881	0.0980513	0.126891	0.210005	0.149623	0.147827	0.183326	0.153632	0.138835	0.146421	0.154895	0.169358	0.0957702	0.114452	0.11903	0.118975	0.186344	0.143741	0.180832	0.130988
Vwa3b	0.0103839	0.0093937	0.0124903	0.00985728	0.00823456	0.0060349	0.00999094	0.00656077	0.00464207	0.00663377	0	0.00752794	0.0124482	0.00715395	0.00462647	0.00409368	0.00630235	0.013577	0.0122592	0.0060271	0	0.0127998	0.00116306	0	0	0.0112738	0.00763623
Inpp4a	0.0978398	0.109159	0.0841836	0.118405	0.105349	0.0782309	0.0936255	0.12985	0.144085	0.0607825	0.105587	0.206145	0.0701447	0.139525	0.103027	0.0751401	0.114333	0.106704	0.116961	0.0754689	0.0655862	0.0765875	0.106546	0.109602	0.089063	0.152275	0.10155
Coa5	0.268128	0.289997	0.317604	0.279012	0.309271	0.332228	0.258831	0.277977	0.189528	0.245714	0.3037	0.248648	0.271926	0.304641	0.327163	0.319662	0.307253	0.316137	0.274434	0.203917	0.0327931	0.263066	0.271074	0.406376	0.189646	0.158708	0.194986
Unc50	1.22892	1.25079	1.14678	1.24443	1.09202	0.953064	1.09407	1.16825	1.06226	1.10579	1.05156	1.19096	1.01711	1.32476	1.34722	1.235	1.27351	1.32717	1.02482	1.13001	0.592726	1.12712	0.913608	1.25497	1.22641	1.35986	1.08793
Mgat4a	0.0433346	0.0328228	0.0528439	0.0466104	0.0322476	0.0614335	0.0457674	0.0525676	0.0250159	0.0282716	0.0676297	0.036308	0.0343711	0.0287941	0.0403044	0.0210605	0.0302463	0.0325014	0.0558034	0.0348181	0	0.0347552	0.0543497	0.0146503	0.236386	0.195904	0.0745965
2010300C02Rik	0	0.00193326	0.000855216	0	0.0162595	0.0238166	0.00127863	0.000317806	0	0.00284967	0	0.00198186	0	0.000607111	0	0.000567656	0	0	0	0.00143916	0	0	0.0908936	0	0.01101	0.0135172	0
Tsga10	0.0727974	0.0421126	0.0395034	0.0500545	0.0467266	0.0238889	0.0906125	0.04665	0.0288446	0.0430012	0.0447383	0.0604102	0.0270865	0.0417991	0.0404136	0.0520689	0.0418559	0.0445443	0.0678924	0.052839	0	0.0354901	0.0370568	0.0660457	0.01582	0.0577829	0.0896197
Lipt1	0.0315808	0.0590343	0.0537415	0.0446645	0.055439	0.0719151	0.0301959	0.0453958	0.0190696	0.031265	0	0.0443421	0.0484506	0.0421754	0.0554544	0.049121	0.050266	0.0571489	0.0366286	0.0250104	0	0.023661	0.0653518	0.0825016	0.0105734	0.0512899	0.0245977
Mitd1	0.248289	0.226519	0.210935	0.235133	0.343356	0.593738	0.241131	0.577407	0.257131	0.413904	0.154799	0.236555	0.347651	0.183092	0.2632	0.247049	0.252798	0.197965	0.299851	0.232938	0	0.250398	0.785371	0.268889	0.559112	0.300521	0.177177
Mrpl30	1.46068	1.6651	1.69126	1.63653	1.54639	2.39698	1.46068	1.70884	1.78168	1.83261	2.39599	1.60717	1.66881	1.57979	1.55086	1.91678	1.75631	1.63322	1.55956	1.5657	1.03826	1.40296	1.70171	2.42595	1.29578	1.5584	1.55435
Txndc9	1.2698	1.20024	1.26145	1.15836	1.31096	1.30077	1.19954	1.198	1.34195	1.16242	1.38223	1.31139	1.21336	1.14335	1.4037	1.08435	1.25187	1.36532	1.19519	1.2947	1.38335	1.20381	1.25831	1.17126	1.54924	1.29776	1.0512
Eif5b	1.59781	1.51506	1.47237	1.46903	1.9092	1.59243	1.41654	1.57709	1.64128	1.86633	1.80367	1.71795	1.65648	1.55459	1.60165	2.03182	1.66765	1.51814	1.4028	1.25918	2.4313	1.83256	1.68677	1.35876	1.98825	1.79403	2.04975
Rev1	0.13448	0.107609	0.111443	0.118506	0.0844858	0.0789234	0.151507	0.114742	0.0610036	0.0819288	0.159733	0.113805	0.0954351	0.108895	0.0889364	0.106373	0.211046	0.105714	0.124598	0.0808481	0	0.139275	0.0923321	0.0710209	0.0498898	0.161234	0.138109
Aff3	0.234414	0.133648	0.17584	0.197908	0.0799369	0.0221386	0.25756	0.128349	0.100006	0.0566954	0.0563618	0.118423	0.0815335	0.19405	0.196193	0.1043	0.114495	0.143994	0.279003	0.140032	0	0.168229	0.0426489	0.121557	0.0114567	0.012921	0.437615
Gm16152	0.0134468	0.0169357	0.0129889	0.0171485	0.00836279	0.00117532	0.0153916	0.0130804	0.00640637	0.00606302	0	0.00932978	0.00440015	0.0308298	0.00586339	0.012123	0.0192844	0.00939873	0.00356899	0.0235581	0	0.0250792	0	0.0138241	0	0	0.0241905
Lonrf2	0.0211222	0.00882114	0.0173551	0.0185729	0.00461848	0.000903849	0.0263393	0.00988819	0	0.00381695	0	0.0127756	0.00508399	0.0125594	0.0163477	0.00799885	0.00350832	0.0107929	0.0117691	0	0	0.0144002	0.00141869	0.0150449	0.00894417	0	0.0317833
Chst10	0.0354762	0.023228	0.0267577	0.0196142	0.0245815	0.0111243	0.0405418	0.0203495	0.0114703	0.0200644	0	0.0161081	0.0240265	0.0239386	0.0307482	0.0204546	0.0207492	0.0346098	0.0372272	0.00752972	0	0.0208388	0.00146844	0.0142545	0.0169095	0	0.0950455
Pdcl3	1.24547	1.24297	1.08419	1.14062	1.22592	0.924992	1.15624	1.12832	1.17107	1.30091	1.03014	1.30591	1.20587	1.22144	1.41245	1.4745	1.1885	1.26179	1.15181	1.43816	0.859507	1.31459	0.768149	1.40587	2.59329	1.72449	1.04152
Npas2	0.0832606	0.036519	0.0615421	0.0568976	0.033557	0.0151292	0.0551827	0.0435055	0.0214478	0.0278109	0.023651	0.0563751	0.0530459	0.0522314	0.0248555	0.0376929	0.0499749	0.0448657	0.0888217	0.0880597	0.114452	0.0679875	0.0110593	0.0149541	0.012505	0.0325255	0.0211031
Rpl31	16.9649	19.6707	17.4969	17.4753	18.4806	18.3751	14.5621	18.8222	18.5753	21.1568	16.2344	17.6213	21.4348	18.4885	16.3942	17.8975	19.0304	19.6107	17.4875	14.6581	17.066	17.7239	14.4457	20.2574	14.9301	12.697	13.9223
Tbc1d8	0.0567379	0.0177585	0.016498	0.0135967	0.0319179	0.00837526	0.0305135	0.0173307	0.0145058	0.0173425	0.077108	0.0164222	0.0196827	0.0541116	0.0575856	0.0346857	0.0459242	0.00954591	0.0290018	0.0643201	0	0.0716486	0.00473119	0	0.0854564	0.0455482	0.0174033
Cnot11	0.270619	0.269182	0.219228	0.224472	0.322568	0.240901	0.239003	0.28599	0.279738	0.296001	0.190384	0.290543	0.260561	0.331167	0.288848	0.28864	0.288561	0.270447	0.24196	0.347935	0.0993651	0.320704	0.154164	0.298218	0.239487	0.317443	0.308123
Rnf149	0.585746	0.63479	0.422018	0.446056	1.0261	0.410172	0.354104	0.674958	0.918892	0.650483	0.653492	0.646339	0.537295	1.55293	0.625478	0.579059	0.975657	0.68697	0.316231	0.628282	0.673885	0.902981	0.387662	0.272647	0.22841	0.352352	0.489842
Creg2	0.000951545	0.00297147	0.000364211	0.00148891	0.00588273	0.00169076	0.00153848	0.00201918	0.0138648	0.0023604	0	0.00141253	0.00082378	0.0148054	0.00205319	0.00373307	0.00635535	0.00577955	0.00122183	0.0113205	0.0963837	0.00848508	0.0037884	0	0	0.00680182	0
Rfx8	0.000275032	0.000642693	0.00159786	0.000281838	0	0.000306649	0	0	0	0	0	0	0	0	0	0	0.000716939	0	0.000383031	0	0	0	0	0	0	0	0.00830325
Gm3646	0.000426301	0	0	0	0	0	0	0.00070409	0	0	0	0	0	0	0	0	0	0	0	0	0	0	0.00273613	0	0	0.00858433	0
1700066B17Rik	0	0.000172716	0	0.000288529	0	0.00061596	0	0	0	0	0	0.00091905	0.00131841	0	0	0.000698314	0	0	0	0	0	0	0	0	0	0	0
Map4k4	0.416838	0.480658	0.59021	0.473132	0.590139	0.479164	0.54202	0.479355	0.41954	0.675864	0.327862	0.494366	0.551423	0.494288	0.454834	0.531651	0.618365	0.503563	0.393157	0.632722	0.197744	0.413624	0.518152	0.444211	0.675566	0.670222	0.316072
Il1r2	0.0220421	0.0317659	0.125451	0.0325994	0.0596779	0.171719	0.0790748	0.079967	0.0335674	0.0668516	0.12236	0.0367721	0.107691	0.0181191	0.0260801	0.0267806	0.0282321	0.031392	0.0157174	0.010853	0	0.00291968	0.0606805	0.0894803	0.0271637	0.0737932	0.0160869
Gm16894	0.00405334	0.00145643	0.00264254	0.00293288	0.00275511	0.000910817	0.0043304	0.00394412	0.00120055	0.000395682	0	0.000725452	0.00248709	0.00117073	0.00325099	0.000439303	0.000388001	0	0.00767619	0	0	0.00199721	0	0	0	0	0.0070551
Il1r1	0.34076	0.355446	0.962427	0.397758	0.631594	0.730693	0.684992	0.581087	0.28983	0.44773	0.407671	0.447845	0.939899	0.239178	0.354758	0.29366	0.304449	0.461578	0.358858	0.220907	0	0.228294	0.290058	0.440863	0.208732	0.566234	0.338935
Il1rl2	0.128323	0.0810772	0.115095	0.0575489	0.178115	0.107783	0.132768	0.161042	0.0578105	0.0879024	0.0787317	0.106006	0.107932	0.106889	0.121161	0.0844917	0.0847126	0.103028	0.106934	0.0910294	0	0.0981762	0.0708334	0.0796438	0.0671724	0.11758	0.0181148
Il1rl1	0.000321239	0.00473877	0.000986268	0.00191692	0.0197495	0.00687871	0	0.00406979	0	0.00890956	0.0123633	0.00519456	0.00586448	0.00449066	0	0.00445027	0.00554947	0	0.00299355	0.00298433	0	0.00277457	0.0177057	0	0	0	0
Il18r1	0.00555654	0.00334469	0.00239979	0.00771969	0.00346988	0.309546	0.0112026	0.00889187	0.00153787	0.00365365	0.0207545	0	0.00719011	0.00291294	0.00171666	0.00418597	0.00582585	0	0.00582142	0.00449039	0	0.00622319	1.76879	0	0.0072197	0.0123631	0
Il18rap	0	0.000243713	0	0	0.000570459	0.00332341	0	0.000222625	0	0.00284054	0.0267643	0	0	0	0	0.000499534	0	0	0	0	0.09132	0	0	0.0622657	0	0	0
Slc9a4	0.000918781	0.00152427	0.00269484	0.000559142	0.00346225	0.00206018	0	0.00333368	0	0.0016609	0.00991827	0	0.00384957	0.00194183	0	0	0	0	0.00210528	0	0	0	0.00104504	0	0	0	0
Slc9a2	0	0	0	0	0	0.000410852	0	0	0	0.000220829	0	0	0	0	0	0	0.000386717	0	0	0	0	0	0.00102489	0	0	0	0
Gm37915	0.00053228	0	0	0	0	0.000713417	0	0	0	0	0	0	0	0	0	0	0	0	0	0	0	0	0.00121677	0	0	0	0
Mfsd9	0.0138905	0.0227626	0.0118691	0.0224949	0.0257567	0.0150284	0.0165058	0.0277205	0.0115244	0.0105147	0.0102395	0.0235003	0.017252	0.0232633	0.0244438	0.0196593	0.0282371	0.0261208	0.0222656	0.0127429	0.190945	0.0176538	0.0279222	0	0.0394628	0.022153	0.0235995
Tmem182	0	0.00020503	0	0.000978436	0.0392211	0.0111445	0	0	0	0	0	0	0	0	0.0015451	0	0.00305578	0	0	0	0	0	0	0	0.0747908	0.0066882	0
Gm29260	0	0	0	0	0	0	0	0	0	0	0	0	0	0	0	0	0	0	0	0	0	0	0	0	0	0	0
Pantr1	0	0	0	0	0	0	0	0	0	0	0	0	0	0	0	0	0	0	0	0	0	0	0	0	0	0	0
Pou3f3	0	0	0	0	0.000284211	0	0	0	0	0	0	0	0.00287747	0.000420825	0	0	0	0	0	0.00148224	0	0	0.0037264	0	0	0	0
Mrps9	0.295708	0.27218	0.29863	0.278018	0.289505	0.39262	0.301297	0.303106	0.337939	0.297339	0.427212	0.250858	0.271624	0.292429	0.313826	0.280868	0.31057	0.26103	0.281856	0.292777	0.218501	0.310104	0.282496	0.362119	0.25518	0.346189	0.334934
Gpr45	0.00753687	0.0142375	0.00910045	0.0090778	0.00974635	0.00223029	0.00328694	0.0117503	0.00352342	0.0125046	0	0.01836	0.0113366	0.0133576	0.00778723	0.0139176	0.00974748	0.0216221	0.00345774	0.00502219	0	0.0170927	0.00437807	0.0101956	0	0.011925	0.00713032
Tgfbrap1	0.0749928	0.060678	0.0706214	0.0746476	0.0574	0.054084	0.0685798	0.0510313	0.094046	0.0417915	0.0250525	0.0562906	0.0852848	0.0656903	0.0714532	0.0533608	0.0752313	0.0384441	0.105457	0.0461247	0	0.0722578	0.0784498	0.0422415	0.019352	0.109175	0.0901137
8430432A02Rik	0.000306132	0.000772148	0.0018326	0.000278178	0.00226455	0.00157745	0.00711053	0.000555342	0	0	0	0	0	0.00115451	0.00273802	0.00247377	0.000896057	0	0.00281226	0	0	0.00427299	0.00198868	0	0	0	0
AI597479	0.0992446	0.0856422	0.0934214	0.0788875	0.0758694	0.0534325	0.0987185	0.0803739	0.071442	0.0555899	0.107873	0.0820581	0.0566364	0.0990512	0.141447	0.0902028	0.0968051	0.0669996	0.0822744	0.067654	0	0.0993968	0.0571458	0.0554565	0.108533	0.0845456	0.148371
Fhl2	1.5268	1.8842	1.57017	1.98265	1.39976	2.15784	0.46512	1.71618	1.54727	1.56865	0.409697	1.84557	1.66561	1.66913	1.73917	1.48566	2.08472	1.52286	0.788125	1.34475	0	1.88709	0.198967	1.75611	0.584677	3.10749	0.257457
Gm29040	0	0	0	0	0	0	0	0	0	0	0	0	0	0	0	0	0	0	0	0	0	0	0	0	0	0	0
Nck2	0.0368482	0.043624	0.038433	0.0383693	0.0453894	0.0606166	0.0245827	0.0431623	0.0363898	0.0397687	0.0350324	0.0507715	0.0499136	0.0598265	0.0364162	0.0459176	0.0513176	0.0500968	0.0331031	0.0505484	0	0.0649964	0.0858882	0	0.124965	0.0525837	0.0366109
1500015O10Rik	0.538942	3.07688	4.469	4.3898	1.13586	1.08396	1.55972	2.67102	1.6813	1.0876	1.76428	2.83581	2.65723	3.19578	1.91079	1.32654	1.84599	2.37382	0.760348	0.941228	0.0635906	0.905445	4.93588	1.81543	0.354318	0.428985	12.3545
Gm29155	0.00244283	0.00128403	0	0.00236565	0.000793611	0.00132694	0.000717349	0.00180511	0	0.00150091	0	0.00206364	0.00283336	0.000729705	0.00202107	0.00126254	0.00078284	0	0	0.00137322	0	0	0	0	0	0	0
Gm29157	0.0031054	0.0168046	0.0240687	0.0261344	0.00352098	0.00347872	0.0102886	0.0140871	0.0104489	0.00351626	0	0.0199631	0.0166757	0.0233414	0.0105578	0.0109641	0.00806295	0.0123866	0.00423155	0.0042502	0	0.00739748	0.0125532	0.0220948	0	0.00422127	0.0370783
Gm29156	0.000383454	9.8e-05	0	0	0	0	0	0.000346694	0	0	0	0.00164353	0	0.000457764	0	0.00175588	0	0	0	0	0	0.00175864	0	0	0	0.00141471	0.00908323
Uxs1	0.470054	0.401546	0.302565	0.420736	0.46	0.281362	0.331942	0.378039	0.312915	0.4792	0.373291	0.488218	0.397292	0.470812	0.469873	0.590373	0.410367	0.328813	0.435966	0.788796	0.29031	0.752213	0.262788	0.254178	0.374701	0.270932	0.338663
Tpp2	0.307214	0.313098	0.304895	0.304849	0.318718	0.328207	0.266308	0.274187	0.279077	0.347833	0.346082	0.333694	0.300442	0.301037	0.318632	0.355415	0.325759	0.315733	0.289276	0.357596	0.0327931	0.303349	0.331421	0.698661	0.357015	0.449686	0.291829
Mettl21c	0.000248919	0.000972592	0	0.000193629	0	0	0	0	0	0	0	0.00108562	0.000680135	0.000471271	0	0.000609545	0.000203645	0	0	0	0	0	0	0	0	0	0
Gm8251	0	0	0.000696893	0.00137748	0.000559981	0	0	0.00205344	0	0.00327083	0	0.00475464	0	0	0	0.00207535	0.00427886	0	0	0.00507597	0	0	0	0	0	0	0
Tex30	0.0699346	0.0758888	0.0682914	0.0780584	0.116073	0.135506	0.0797183	0.07125	0.229879	0.395673	0.0319052	0.0748533	0.0857767	0.0670982	0.069779	0.166622	0.067161	0.0792667	0.105614	0.70215	0.0993651	0.476951	0.0542262	0.0133366	0.0836627	0.128455	0.0730607
Kdelc1	0.277897	0.354921	0.330636	0.327394	0.330704	0.245065	0.260427	0.312926	0.246447	0.355935	0.428588	0.339837	0.339552	0.357648	0.316459	0.341402	0.310809	0.325331	0.213749	0.268752	0	0.328343	0.17909	0.208465	0.359331	0.349142	0.170096
Bivm	0.0547901	0.075457	0.0516408	0.0677704	0.0682202	0.0789925	0.052329	0.0876592	0.0598296	0.0627892	0.0856644	0.0516412	0.0559343	0.0697839	0.064823	0.0851673	0.0738114	0.0755788	0.0506683	0.0543612	0.0635906	0.0492409	0.06404	0.147225	0.017331	0.0912216	0.0395947
Ercc5	0.120347	0.104115	0.134926	0.0921265	0.100911	0.138345	0.151135	0.0800854	0.0873161	0.0958581	0.0725026	0.0900246	0.100185	0.0988369	0.120003	0.127424	0.246212	0.0701027	0.132369	0.10293	0.0993651	0.0604778	0.147998	0.115799	0.0922336	0.152168	0.182933
Mettl21e	0	0.00623065	0.00760813	0.00861875	0.00119055	0.00141797	0.00223113	0.0024186	0	0.000896172	0	0.00256407	0.00579061	0.0010639	0.00142247	0.000553334	0.0039153	0	0.00101091	0.002468	0	0	0	0	0	0	0
Gulp1	0.426659	0.284597	0.357701	0.36228	0.19991	0.20107	0.487441	0.272304	0.254496	0.182505	0.374823	0.339651	0.220879	0.271739	0.349244	0.261335	0.256437	0.277244	0.31508	0.22894	0	0.262751	0.193767	0.24071	0.271833	0.228072	0.460333
Col3a1	53.5256	142.087	163.295	151.289	124.609	55.9006	93.3783	147.953	68.8673	69.8795	45.0777	121.078	142.67	113.701	86.2775	60.6111	94.821	156.58	101.734	57.3776	12.1984	61.579	41.4099	89.9184	19.2031	31.1644	17.5791
Col5a2	5.36544	12.8239	8.64385	11.0216	10.8579	4.3543	5.41424	11.4262	7.18488	7.03423	3.47136	10.6114	9.66755	15.4093	7.5312	6.95343	12.138	12.1496	6.56767	6.46307	2.3619	7.15972	2.74433	6.38639	2.03651	4.14671	2.34161
Wdr75	0.171203	0.159357	0.141192	0.151879	0.21859	0.165206	0.146442	0.154421	0.241653	0.357833	0.0936234	0.202888	0.224434	0.167949	0.177854	0.245224	0.155995	0.187907	0.135601	0.217136	0.0635906	0.224147	0.12076	0.110662	0.33107	0.216825	0.166285
Slc40a1	0.109911	0.066833	0.170923	0.114044	0.0431369	0.0220978	0.113734	0.0855258	0.137331	0.0250759	0.103474	0.0965539	0.052837	0.147381	0.0605729	0.0614953	0.149222	0.0761726	0.0292374	0.0340852	0	0.0478679	0.0364662	0.0166901	0.107555	0.336007	0.0561732
Dnah7b	0.0125933	0.0141717	0.0144523	0.0169047	0.0292371	0.0114381	0.0221078	0.0170291	0.0055678	0.00895684	0.0257747	0.0107035	0.0289645	0.0153232	0.00954132	0.00757907	0.00828568	0.00495059	0.0114118	0.00921565	0	0.00387436	0.0279782	0	0	0.00202331	0.0277536
Dnah7c	0	0.000398268	0.000671619	0	0	0.00128049	0	0	0	0.00053309	0	0.000752078	0	0	0	0	0	0	0	0	0	0	0	0	0	0	0
Slc39a10	0.186916	0.103252	0.115335	0.109244	0.124817	0.184639	0.146125	0.111906	0.094801	0.131993	0.0765626	0.116531	0.1091	0.126461	0.170946	0.179844	0.144692	0.0695568	0.156246	0.178245	0	0.184193	0.262075	0.0505945	0.267108	0.134099	0.186
Gm28151	0.0037403	0.00206446	0.0015524	0.00311293	0.00874229	0.00163834	0.00167101	0.0022876	0.00389401	0.00289235	0.0140785	0.0014867	0.000826314	0.00216378	0.00319948	0.00255312	0.00547229	0	0	0.0026527	0	0	0.00471057	0	0.0480938	0.00836239	0
4933411E06Rik	0.000910567	0.00167159	0.00256209	0.00275977	0.000648661	0.00181621	0.000928773	0	0	0.00387676	0.0211227	0.0103423	0.00410887	0.000778905	0	0.00105301	0.00113331	0	0.00130862	0.00381048	0	0.00236123	0.00110178	0	0	0	0
Gm28321	0	0	0	0	0	0	0	0	0	0	0	0	0	0	0	0	0	0	0	0	0	0	0	0	0	0	0
Tmeff2	0.0184295	0.0143932	0.0809203	0.034888	0.0664143	0.332749	0.258957	0.0925728	0.0524017	0.0332161	0.0942263	0.0187093	0.0310589	0.0175675	0.0299239	0.0186718	0.0248897	0.0589866	0.233317	0.0254739	0.0327931	0.0112903	0.208017	0.0252405	0.0516814	0.0040545	0
Gm29325	0	0	0	0	0.000352452	0.000656274	0.00155826	0	0	0.000756075	0	0	0	0	0	0	0	0	0	0	0	0	0	0	0	0	0
9330175M20Rik	0.000290257	0	0.000758816	0	0.000420695	0.00172714	0	0	0	0.000516443	0	0	0	0	0	0	0	0	0	0	0	0	0	0	0	0.00182	0
Cavin2	0.320826	0.189125	0.233594	0.213542	0.670811	1.57034	0.626873	0.204609	0.297347	0.522043	0.340534	0.228881	0.232742	0.123649	0.285117	0.4721	0.172998	0.166371	0.465891	0.437402	0.189699	0.193287	1.09624	0.210133	12.217	2.56013	0.815178
Nabp1	0.0250222	0.0445513	0.0231762	0.0370993	0.0291682	0.0500844	0.0347806	0.0368821	0.0160215	0.0366791	0.135256	0.0300725	0.0324919	0.0161061	0.0224181	0.0291737	0.0380279	0.0169998	0.0221259	0.0131651	0.615877	0.0134344	0.0360959	0.0735121	0	0.0460806	0
Myo1b	0.242235	0.271135	0.213577	0.152293	0.309638	0.129651	0.1059	0.213746	0.368377	0.400353	0.0506449	0.278283	0.32184	0.319028	0.231151	0.285834	0.274271	0.326937	0.119239	0.373779	0	0.33745	0.0382538	0.257257	1.21597	3.09027	0.0839679
Stat4	0.00028098	0.000366783	0.000740369	0	0.000391782	0.00261395	0	0.0016858	0	0.000273404	0	0	0.000438245	0.000232311	0	0	0	0.00169451	0	0	0.452284	0	0	0	0	0.00235511	0
Gm31812	0.00390244	0.00392936	0.00939716	0.00163866	0.0122186	0.00617169	0.00499777	0.00501141	0	0.00189891	0	0.00465562	0	0.00667132	0.00262013	0.00429653	0.00458316	0.00833283	0.00478256	0.0065626	0	0.00387751	0.015653	0	0	0.00277799	0
Stat1	0.301968	0.360462	0.439675	0.334868	0.362685	0.864939	0.294855	1.92571	0.284185	0.545657	0.603583	0.335378	0.627167	0.28827	0.395066	0.392003	0.348812	0.307287	0.260851	0.385388	0.178042	0.362247	1.26747	0.525563	0.841011	0.396537	0.234593
Gls	0.430355	0.383426	0.50173	0.437611	0.456176	0.259785	0.52085	0.389115	0.305993	0.306447	0.319274	0.466984	0.346685	0.449356	0.432263	0.334014	0.417214	0.337534	0.456586	0.375532	0.124113	0.437431	0.258321	0.350391	0.411391	0.239981	0.363621
Nab1	0.461095	0.35834	0.547521	0.399089	0.362563	0.506951	0.597968	0.372845	0.396208	0.40251	0.326235	0.403029	0.482826	0.250935	0.508378	0.368528	0.321473	0.331698	0.574661	0.43298	0.114452	0.351851	0.672093	0.616689	0.281596	1.04208	0.381561
Gm553	0.00127722	0.000369112	0.000913555	0.000302592	0	0	0.00068952	0.000749632	0	0	0	0.00158989	0.00107285	0.000994608	0	0	0.000457034	0	0.00345822	0	0	0.00346078	0	0	0	0	0
Nemp2	0.0191697	0.0167059	0.0217975	0.0173174	0.0145053	0.0283618	0.0312512	0.0147008	0.0130382	0.0240982	0.0867747	0.00835734	0.0174811	0.011881	0.0188959	0.0141053	0.0168218	0.0118331	0.0167037	0.0329508	0	0.0291534	0.0237788	0.482164	0.0113082	0.0543333	0.0130287
Mfsd6	0.103131	0.0455299	0.108915	0.0785987	0.0888414	0.136053	0.145022	0.0506602	0.05222	0.0232562	0.162462	0.0658644	0.0527022	0.056047	0.0761774	0.0360124	0.054784	0.100299	0.136802	0.0334845	0	0.0615468	0.261226	0.0649798	0.266803	0.0375352	0.20779
Inpp1	0.257764	0.175149	0.19139	0.186346	0.207692	0.273213	0.276719	0.391399	0.141054	0.183202	0.137058	0.146541	0.189925	0.179155	0.286234	0.23258	0.241896	0.145049	0.359632	0.180802	0.0983794	0.212906	0.265492	0.242101	0.432739	0.0586301	0.313881
Hibch	0.163588	0.141303	0.120459	0.15487	0.140849	0.137339	0.146632	0.144852	0.136853	0.146832	0.12109	0.165137	0.131772	0.162235	0.193028	0.191423	0.144727	0.108159	0.1361	0.156563	0.566736	0.133961	0.091997	0.113446	0.167239	0.164764	0.178687
1700019D03Rik	0.251011	0.00943528	0.0549343	0.0515707	0.0758956	0.0122397	0.261747	0.0641993	0.0546873	0.021002	0	0.0617924	0.0194882	0.0296044	0.169537	0.0762658	0.0339335	0.0914231	0.757063	0.119492	0.163966	0.135591	0.00482496	0.0203913	0.0037409	0.00253675	0.0755833
Mstn	0	0.000106951	0	0	0	0	0.00144293	0	0	0	0	0	0	0	0	0	0	0	0	0	0	0	0	0	0	0	0.0438332
Pms1	0.0222846	0.0186424	0.0184246	0.0145881	0.0103426	0.020794	0.0244857	0.0170885	0.048288	0.032883	0.017738	0.00848502	0.00943944	0.0184692	0.011663	0.0101581	0.0129948	0.0214996	0.018661	0.0422279	0	0.0539257	0.0132906	0.0157153	0.00264975	0.0445889	0.0344405
Ormdl1	0.0826555	0.0642229	0.0629452	0.0650348	0.0643027	0.0939297	0.0572556	0.0737972	0.0705421	0.111561	0.0965963	0.0452789	0.0646678	0.0684223	0.0579067	0.0513153	0.0671221	0.0368534	0.102178	0.127492	0	0.1777	0.123559	0.0766905	0.0290506	0.140022	0.0589372
Osgepl1	0.129411	0.0923828	0.100862	0.11165	0.0870742	0.132729	0.141396	0.0931484	0.108613	0.12191	0.0212802	0.116797	0.0815924	0.0959355	0.142464	0.134111	0.103561	0.136539	0.125094	0.140942	0.333611	0.155607	0.0940185	0.0409334	0.0898602	0.158072	0.206557
Gm28551	0.00112478	0.00191786	0	0.00145786	0.00200672	0.000576524	0	0.00147039	0.0010882	0.0008283	0	0.00442104	0	0.000926215	0.00431827	0.000761078	0.00217242	0	0.00335584	0	0	0	0.00136136	0	0	0.00378689	0
Asnsd1	0.414583	0.454252	0.481637	0.479157	0.463991	0.471764	0.45799	0.452542	0.503876	0.546969	0.696523	0.440019	0.414774	0.456872	0.453649	0.520075	0.495776	0.489518	0.44826	0.614814	0.195749	0.496528	0.519048	0.836755	0.501523	0.366379	0.236167
Dnah7a	0	0.00139367	0.00484095	0.00255946	0.000607099	0.000820367	0.0162891	0.00108505	0.00112143	0.0031528	0	0.000738281	0.00337268	0.000297169	0.00325099	0.00199353	0.00352944	0	0.00163442	0.0012967	0	0	0.00102489	0	0	0.0112189	0.0294113
Stk17b	0.0950285	0.234106	0.204997	0.215374	0.166628	0.140296	0.216489	0.209285	0.206163	0.206077	0.430519	0.199694	0.207703	0.237617	0.132181	0.137914	0.235894	0.214128	0.0896318	0.401089	0.826073	0.123537	0.0494864	0.437267	0.301846	0.151214	1.11087
Hecw2	0.00519612	0.00720565	0.00846506	0.0102196	0.0197506	0.0151195	0.0285492	0.0139393	0.0175026	0.0136144	0.0217876	0.00981071	0.00674079	0.0115887	0.00171666	0.0024196	0.00411062	0.0102254	0.0265641	0.0122817	0.0327931	0.00817607	0	0	0.220176	0.186163	0.089272
Ccdc150	0	6.92e-05	0	0	0	0	0	0	0	0	0	0	0	0	0	0.000497978	0	0.00394594	0	0	0	0	0	0	0	0	0
Gtf3c3	0.109504	0.123937	0.110486	0.112792	0.134056	0.134653	0.140085	0.130409	0.114749	0.119538	0.0681604	0.173213	0.138115	0.117692	0.117281	0.126035	0.114513	0.138039	0.133169	0.106936	0.114452	0.113931	0.124533	0.0844036	0.198327	0.143351	0.10286
Pgap1	0.0225721	0.0382645	0.0317212	0.0337593	0.0263724	0.0471792	0.0616335	0.0372199	0.035242	0.0297886	0	0.0479764	0.0367123	0.0322347	0.0257063	0.0137664	0.0342304	0.0326726	0.0236989	0.0233653	0.333611	0.022342	0.0313174	0.0751754	0.0163407	0.00514617	0.0490438
Ankrd44	0.119941	0.100283	0.169302	0.116378	0.0770966	0.141372	0.165499	0.0954307	0.0955326	0.0903035	0.310198	0.121898	0.0910638	0.111897	0.130827	0.0725939	0.240806	0.13452	0.131387	0.0972693	0.368727	0.148913	0.176114	0.369355	0.194649	0.200642	0.09772
Sf3b1	1.70755	1.54767	1.56838	1.48741	1.6606	1.60689	1.45152	1.56943	1.43725	1.94834	1.14445	1.54724	1.57608	1.59478	1.81554	2.12324	1.63517	1.48277	1.34869	2.41112	0.826612	1.79756	1.5452	2.15113	2.30715	2.19943	1.5887
Coq10b	0.746572	0.521714	0.422435	0.523484	0.54832	0.36723	0.61024	0.506064	0.572344	0.56672	0.103629	0.527178	0.5019	0.619772	0.723261	0.720762	0.667035	0.455355	0.646256	0.788725	0.114452	0.8101	0.57984	0.369438	0.593692	0.636613	0.683373
Hspd1	1.12879	0.972537	0.758928	0.857188	1.35805	1.6163	0.909678	0.902912	1.20393	2.86271	0.905285	1.06356	1.3687	0.943121	1.14396	1.58877	1.10069	0.875963	0.961858	1.55358	0.432578	1.92564	1.07154	1.30525	1.22336	1.26601	1.02668
Hspe1	3.06675	3.64753	2.82009	3.00059	3.99918	3.66446	2.49857	3.32609	3.98299	6.19597	2.15399	3.39754	4.20253	3.47529	3.4256	3.64664	3.74051	3.52007	2.75343	2.72316	4.31596	4.12745	3.09951	3.61057	2.12354	3.00372	3.00848
Mob4	0.742743	0.693733	0.673336	0.719296	0.770248	0.592996	0.679614	0.649859	0.623084	0.784837	0.550475	0.747575	0.652384	0.748009	0.781927	0.863415	0.764989	0.678587	0.692857	0.941793	0.277407	0.765921	0.493868	0.965585	1.09894	1.25871	0.802483
Rftn2	0.248879	0.265784	0.268698	0.26886	0.195523	0.075322	0.230561	0.215286	0.196187	0.198166	0.176384	0.214604	0.239606	0.295148	0.195757	0.208632	0.289748	0.273566	0.208596	0.176982	0.485077	0.206706	0.0345204	0.238768	0.15217	0.314691	0.276018
Gm10561	0.0579269	0.117632	0.0713245	0.105474	0.0777355	0.0319625	0.080113	0.0854802	0.0959729	0.0890129	0.0585184	0.0917198	0.100281	0.102216	0.0864992	0.0875121	0.0840102	0.124762	0.0517879	0.0505025	0	0.0468331	0.00399731	0.441735	0.0131472	0.0488312	0.112173
Mars2	0.0316809	0.0270665	0.0329372	0.0196982	0.028937	0.0178241	0.021498	0.0309341	0.0158318	0.0388349	0.0193737	0.0178514	0.0265833	0.0283535	0.0354002	0.0359352	0.0263678	0.0370687	0.0252237	0.0371487	0	0.0397413	0.0198331	0.0220948	0.0302382	0.0405732	0.0585026
Plcl1	0.0921909	0.0802386	0.10023	0.106572	0.0465848	0.0968035	0.0479712	0.0953818	0.0444416	0.0569537	0.0655524	0.0912044	0.0499964	0.0989062	0.0779646	0.0475635	0.107243	0.0657128	0.073048	0.100043	0	0.123878	0.102887	0.0635052	0.0185482	0.25206	0.0345848
Satb2	0.0034629	0.00407385	0.00189976	0.00308018	0.0050921	0.000706073	0.0046407	0.0041332	0	0.00305802	0	0.00150629	0.00321987	0.0015242	0.00314145	0.00365655	0.00596048	0.0188103	0.00303435	0.0040403	0	0.00285509	0.00230975	0	0	0.0141568	0.00596262
4930558J18Rik	0.000849263	0.000890597	0.00236023	0.00111744	0.000700705	0.00571299	0	0.00122776	0	0.0257154	0	0.000528076	0	0.000204019	0.00399945	0.0272812	0.000627517	0	0	0.0852915	0	0.026439	0.00296423	0	0	0.00164548	0
1700066M21Rik	0.0314795	0.0387906	0.0338994	0.0306727	0.0272636	0.0310042	0.0241523	0.024095	0.0153855	0.0740242	0.114286	0.0204814	0.034992	0.0345905	0.0245803	0.0437852	0.0257999	0.0387138	0.0379493	0.144232	0	0.0218774	0.0375301	0	0.012471	0.0479442	0.0311654
Tyw5	0.14258	0.130282	0.134821	0.131783	0.115726	0.140557	0.11726	0.126991	0.143366	0.151785	0.088477	0.141698	0.144009	0.139408	0.189793	0.191298	0.159433	0.14508	0.10442	0.171543	0.0635906	0.117876	0.126711	0.175481	0.129683	0.134527	0.214152
Maip1	0.2384	0.303822	0.269697	0.285726	0.28653	0.275334	0.297077	0.280963	0.230308	0.288955	0.177585	0.316232	0.324178	0.287628	0.326764	0.334247	0.351683	0.332331	0.260472	0.287099	1.50419	0.292705	0.249887	0.24163	0.342347	0.39515	0.227747
Spats2l	0.449295	0.554143	0.502189	0.644717	0.346811	0.423353	0.521388	0.600669	0.341799	0.212962	0.11692	0.454165	0.274694	0.670779	0.506602	0.357251	0.457612	0.626118	0.427701	0.340967	0.185642	0.455606	0.524669	0.28489	0.331196	0.102774	0.904813
Kctd18	0.104755	0.0877961	0.12875	0.0970841	0.0832756	0.0632853	0.129452	0.0884725	0.10741	0.0732096	0.148571	0.101226	0.0752406	0.108343	0.087541	0.0897053	0.0897141	0.142562	0.114617	0.0853811	0	0.059156	0.0484911	0.113308	0.0901893	0.0808079	0.161155
Sgo2a	0.00650951	0.00684978	0.0125039	0.00743678	0.00999767	0.0893974	0.00806318	0.00867116	0.0290801	0.394634	0	0.0104233	0.00571307	0.00615392	0.00834013	0.154042	0.0130919	0.00466595	0.00548912	1.12659	0	0.197351	0.00920079	0	0.0279582	0	0.0307844
Aox1	0.093882	0.0115676	0.080986	0.0347884	0.0138368	0.0894752	0.211423	0.0314205	0.0136432	0.00930588	0.0743341	0.0324484	0.0113818	0.0209671	0.0652351	0.00987178	0.0360033	0.0319478	0.0992897	0.014299	0	0.00557779	0.0472786	0	0.0168052	0.0449209	0.264369
Aox3	0.0195322	0.00167074	0.0847731	0.0105262	0.0143618	0.219293	0.229033	0.0554147	0.00819473	0.000764945	0.171726	0.00492643	0.0114096	0.00311675	0.00570328	0.00319065	0.00205821	0.00961056	0.0245933	0.00396736	0	0.00260813	0.0547506	0.0150449	0.0154252	0.0157721	0.059911
Aox4	0	0	0	0.000188893	0.000543613	0.00259312	0.00193121	0	0	0	0	0	0	0.00034143	0	0	0	0	0	0	0	0	0.00557408	0	0	0	0.00699101
Bzw1	1.37021	1.41664	1.38905	1.34535	1.89218	1.63194	1.22654	1.41951	1.5086	2.01498	0.796517	1.60712	1.51548	1.42018	1.84954	2.39456	1.51268	1.45652	1.40159	1.99372	0.256271	1.72835	1.51699	1.02999	2.05179	1.47235	0.99071
Clk1	0.542414	0.447109	0.647195	0.538532	0.483187	0.585553	0.717558	0.512236	0.370004	0.375726	0.714236	0.534943	0.447186	0.445613	0.391383	0.481676	0.581502	0.533445	0.601647	0.389182	0.42925	0.355211	0.621653	0.273721	0.68615	0.568185	0.67654
Ppil3	0.44165	0.404047	0.408078	0.418585	0.467939	0.438336	0.374879	0.404203	0.423726	0.484931	0.202454	0.416018	0.440324	0.416894	0.410563	0.512119	0.454067	0.446525	0.410987	0.367395	0.378768	0.4427	0.440704	0.600795	0.414726	0.351616	0.416077
Nif3l1	0.242201	0.196299	0.154953	0.196281	0.221259	0.230121	0.165492	0.191664	0.18752	0.273736	0.14286	0.213051	0.21241	0.19293	0.239483	0.31255	0.185291	0.224716	0.225759	0.270486	0	0.225715	0.1886	0.277231	0.0667529	0.163053	0.211847
Orc2	0.132723	0.0960357	0.092966	0.0989909	0.139978	0.0919379	0.101078	0.0882072	0.0757566	0.20664	0.0812714	0.128982	0.0978814	0.120158	0.144147	0.150341	0.111406	0.101964	0.126644	0.260052	0	0.306611	0.106759	0.147101	0.08762	0.116621	0.113995
Gm15834	0.00219189	0.00443223	0.00535228	0.00244236	0.000642686	0.0031456	0.00273092	0.00442431	0	0.00182938	0	0.00155527	0.00378153	0.00416037	0	0.00255233	0.00481311	0.00445837	0.00176377	0	0	0.00177108	0	0	0	0	0.00503583
Fam126b	0.120551	0.0876391	0.129862	0.11216	0.120604	0.0816224	0.128775	0.0890697	0.04168	0.0657478	0.0526935	0.101998	0.075296	0.0812773	0.0653615	0.0818736	0.106703	0.0569475	0.13477	0.067998	0.562515	0.0934965	0.0889417	0.0178664	0.2161	0.121222	0.136642
Ndufb3	1.56888	1.41606	1.31589	1.45169	1.50488	1.64892	1.33442	1.3378	1.89354	1.50072	1.52305	1.48	1.35593	1.43326	1.65225	1.72702	1.39689	1.36261	1.33835	1.50631	1.78903	1.42259	1.65067	1.85884	1.58921	1.95808	1.64417
Als2cr12	0.000918073	0.00056623	0	0.000633269	0.00354117	0.0142801	0	0.0022622	0.00119577	0.00373619	0	0	0.00426889	0.000251358	0	0	0.000951299	0	0.00191274	0	0	0.00155717	0	0	0	0	0
Cflar	0.503345	0.322147	0.432307	0.38334	0.495165	0.33432	0.469091	0.396998	0.321259	0.346355	0.120844	0.411071	0.386368	0.429001	0.474512	0.512105	0.471859	0.448964	0.459535	0.340251	0.156906	0.470728	0.35073	0.610754	0.811483	0.393485	0.402825
Casp8	0.249312	0.329089	0.289115	0.282951	0.499887	0.416989	0.206933	0.316968	0.348499	0.529905	0.392114	0.286296	0.371054	0.335595	0.315458	0.294518	0.325088	0.349659	0.245221	0.359852	0.262321	0.559935	0.344076	0.882182	1.16863	0.405048	0.28087
Trak2	0.110504	0.0939779	0.109273	0.107665	0.148496	0.0908859	0.11343	0.0973331	0.0776901	0.136276	0.0762148	0.114556	0.108661	0.134467	0.0927317	0.139699	0.102346	0.0803013	0.173093	0.142806	0	0.108035	0.185276	0.120106	0.188961	0.142799	0.0838209
Stradb	0.103021	0.109201	0.0766895	0.108415	0.0878354	0.117352	0.0956545	0.0944029	0.0842214	0.0811742	0.0592748	0.101325	0.10394	0.105807	0.121468	0.113079	0.11693	0.112456	0.0951629	0.0737619	0	0.062474	0.171621	0.154524	0.0205513	0.132743	0.090569
Tmem237	0.557269	0.359137	0.468503	0.45509	0.41974	0.320537	0.568434	0.358482	0.342236	0.488646	0.155319	0.410534	0.34676	0.408295	0.624071	0.888502	0.390191	0.393162	0.652512	1.32453	0	0.665681	0.262077	0.43859	0.266622	0.406409	0.623706
G730003C15Rik	0.0115961	0.00723765	0.0129068	0.00973078	0.00522609	0.00780289	0.00177872	0.00593226	0.007652	0.00676233	0	0.0103831	0.0068353	0.00892155	0.0088734	0.00871231	0.0115917	0.0148012	0.0045279	0.0174376	0	0.0101338	0.0154253	0.0331066	0.0148093	0.00319673	0
Mpp4	0.000583977	0.000588172	0.000698096	0.00112154	0	0	0.000668399	0.00152873	0.00147603	0	0	0	0.00261836	0.00118398	0	0	0.00149008	0	0	0.00227974	0	0.00155099	0	0	0	0	0
Als2	0.0226122	0.0170142	0.0313015	0.0167176	0.0169766	0.00999669	0.0168335	0.0223766	0.0143037	0.0196695	0.0277611	0.0101331	0.00996005	0.0240548	0.0134547	0.0168053	0.0289428	0.0367079	0.0307814	0.038389	0	0.0447547	0.0111882	0	0.0222524	0.0265695	0.00957014
Cdk15	0.000203921	0.00220032	0.00204947	0.0043717	0.00304639	0.025831	0.00498324	0.00352213	0.00135783	0.00360132	0	0.00233675	0.00202335	0.00117863	0	0.0015668	0.000539045	0	0.00215109	0	0	0.00189372	0	0	0.0177167	0.0477131	0
Fzd7	0.0841489	0.0477746	0.108506	0.0765248	0.0950099	0.0908056	0.182108	0.0820018	0.0408817	0.0493071	0.0426376	0.0496612	0.0595903	0.0547722	0.11821	0.056888	0.0481427	0.0895099	0.15068	0.0580935	0.132158	0.0576841	0.144292	0.0276364	0.00942502	0.0333496	0.136345
Gm973	0	0.000603446	0.00895413	0.0017808	0.0189348	0.00268344	0.0191393	0.00349963	0	0.000626613	0	0	0	0.000525601	0	0.00118531	0.000604585	0	0.00573775	0	0	0.00168567	0.00655694	0	0	0	0.0106907
Gm28411	0	0	0.00108037	0.000484784	0.000247958	0	0.000787205	0.000837538	0	0	0	0.00237585	0.00192413	0.000632668	0	0	0	0	0	0	0	0	0	0	0.00512143	0	0.00736977
Sumo1	2.6707	2.42119	2.53111	2.54975	2.46217	2.31682	2.55728	2.53775	2.83412	2.64074	2.38293	2.75145	2.35115	2.53591	2.927	3.21613	2.54691	2.57637	2.49842	2.98694	2.96832	3.17451	2.32904	2.83481	2.83679	2.75669	2.08153
Nop58	0.409087	0.366471	0.283873	0.295573	0.614029	0.654551	0.309202	0.330471	0.632619	1.09105	0.218182	0.39689	0.5168	0.316314	0.347615	0.721596	0.418417	0.395685	0.310858	1.01988	0.626106	0.793634	0.436906	0.405833	0.831502	0.447165	0.323884
Bmpr2	0.473299	0.343701	0.397778	0.378691	0.414906	0.313003	0.470812	0.395137	0.380309	0.294612	0.293082	0.40539	0.429556	0.456981	0.438158	0.323905	0.432914	0.374154	0.518783	0.387535	0.190945	0.402934	0.382429	0.427506	0.528707	0.334026	0.450426
Fam117b	0.0977646	0.112911	0.0808071	0.0950081	0.129293	0.0620454	0.0812142	0.0934187	0.119421	0.0631014	0.0410122	0.109175	0.084448	0.143089	0.0813763	0.0839095	0.114279	0.120736	0.0801096	0.0302606	0	0.0668736	0.0736514	0.175449	0.295156	0.171689	0.0571195
Ica1l	0.000614531	0.00123054	0.000848542	0.000670145	0.00134954	0.00231784	0.00336854	0	0.00222502	0.00382981	0	0.00414169	0.00103674	0	0	0.00236778	0.00199677	0	0	0.00623961	0	0	0.00142726	0	0.00342391	0.00144542	0
Wdr12	0.205513	0.158903	0.103261	0.140759	0.22458	0.204488	0.174768	0.158921	0.226428	0.357676	0.0928421	0.179995	0.207825	0.173501	0.275584	0.365964	0.174562	0.0913252	0.165505	0.302917	0	0.247856	0.14462	0.242377	0.253413	0.151566	0.161487
Carf	0.0703047	0.0871043	0.0734515	0.0976608	0.0667263	0.0430753	0.0678399	0.0683816	0.061607	0.0487913	0.0267643	0.130513	0.0637931	0.1031	0.0625913	0.0654616	0.0719263	0.121578	0.065641	0.0796717	0.333611	0.0619168	0.0327245	0.201794	0.121992	0.0771222	0.0726384
Nbeal1	0.884595	0.796005	0.964509	0.96306	0.815998	0.428943	0.832912	0.766037	0.643876	0.454753	0.283535	0.934756	0.651803	0.932968	0.767521	0.506201	0.870994	0.919678	0.915258	0.699842	0.370723	0.754175	0.748795	0.477851	0.893118	1.19536	0.616396
Cyp20a1	0.99365	0.71706	0.768942	0.732589	0.769556	0.54514	0.878033	0.744927	0.587005	0.836936	0.328388	0.754769	0.786353	0.713667	0.973471	0.964604	0.640318	0.667971	0.957969	0.882052	0.0635906	0.935272	0.315152	0.863596	0.649313	1.16014	1.20285
Abi2	0.237947	0.187817	0.234216	0.196064	0.184416	0.274374	0.219084	0.196635	0.120534	0.16748	0.200518	0.172046	0.165249	0.187029	0.21798	0.16112	0.171783	0.263718	0.236238	0.245851	0	0.270485	0.203841	0.0627678	0.136388	0.413606	0.227591
Raph1	0.807917	0.543301	1.2293	0.964064	0.63014	0.518171	1.26039	0.724459	0.522022	0.452839	0.61718	0.954414	0.615398	0.626934	0.899872	0.516507	0.611267	0.725017	0.905282	0.709113	0.25329	0.785585	0.690029	0.781392	0.795302	1.42629	0.883882
Cd28	0.0384076	0.0133526	0.0436569	0.0537279	0.0165888	0.0226614	0.057954	0.014788	0.0116556	0.00543456	0.0713136	0.0172004	0.00207924	0.00606456	0.0440921	0.028115	0.0102637	0.00804633	0.0796913	0.0479438	0.0327931	0.0295028	0.0193244	0.147024	0	0.0108218	0.0104235
2310016D23Rik	0.00040304	0	0	0.000378789	0	0.00054391	0	0	0	0	0	0	0	0.000459522	0	0	0	0	0.00201314	0	0	0	0	0	0	0	0
Ctla4	0	0	0.000971019	0	0	0	0	0	0	0	0.00761758	0	0	0	0	0.000871016	0	0	0	0	0	0.00197142	0	0	0	0	0
Icos	0.00326785	0.000529269	0.00056108	0.0015008	0.000309991	0.00290301	0.00814228	0.0022827	0.00282944	0.00399069	0	0	0.00110042	0.00110172	0.00201226	0.000950608	0.00212573	0	0.00525342	0	0	0	0.00280896	0	0	0.00303917	0
Pard3b	0.229434	0.137846	0.215175	0.176246	0.107507	0.0983086	0.269208	0.15891	0.168534	0.108996	0.140038	0.177059	0.100448	0.220501	0.26821	0.0954971	0.170292	0.25562	0.250662	0.199187	0	0.185971	0.148193	0.202119	0.116943	0.132891	0.181045
Pard3bos3	0.000218314	0.000741506	0	0	0.000308572	0.000402218	0	0	0	0.00107705	0	0	0.000696846	0	0	0	0	0	0	0	0	0	0	0	0	0.00205305	0
Nrp2	0.0645315	0.226039	0.0743739	0.0541257	0.229993	0.0906051	0.0460285	0.142794	0.0894848	0.264465	0.220893	0.143734	0.160152	0.135761	0.047873	0.118208	0.175423	0.157339	0.0646571	0.0946211	0.0635906	0.067727	0.422561	0.0465897	1.46691	0.245312	0.0320088
Gm4208	0.000871956	8.94e-05	0	0	0.000356205	0.00560354	0.00108952	0.000686754	0	0	0	0	0.000497924	0.000470552	0.00260401	0	0	0	0	0	0	0	0.0833139	0	0	0	0
Ino80d	0.232647	0.190224	0.240669	0.193491	0.184912	0.170372	0.221511	0.192537	0.270813	0.178895	0.132128	0.231292	0.183779	0.186808	0.175683	0.205584	0.235394	0.201779	0.268453	0.220143	0.0327931	0.17133	0.17131	0.209667	0.156987	0.246117	0.242072
Ino80dos	0.0116841	0.00644208	0.00220194	0.0049727	0.00498576	0.00463719	0.0130509	0.00450781	0.0112222	0.00839218	0.0329298	0.00625153	0.00421127	0.00765034	0.0122315	0.00842871	0.0117653	0.0100434	0.00722947	0.00637668	0.09132	0.00624253	0.00363963	0.103379	0	0.00913937	0.0162838
Gm20342	0.0637019	0.051567	0.0523622	0.0565948	0.0407629	0.0360034	0.0620818	0.0407375	0.0173112	0.0198727	0.039787	0.0603105	0.0463579	0.0588742	0.0709927	0.0571673	0.0698564	0.0394506	0.0713957	0.0368044	0	0.0484182	0.059648	0.0157153	0.115471	0.0986823	0.0852063
Ndufs1	0.382536	0.330668	0.300036	0.305658	0.343015	0.461192	0.233899	0.272122	0.374299	0.416139	0.34296	0.378622	0.342196	0.347821	0.356351	0.486143	0.295753	0.292416	0.302243	0.380047	0	0.351339	0.317896	0.214984	0.49356	0.54344	0.357976
Eef1b2	4.04676	6.40516	5.47962	5.3907	5.71466	6.73741	4.13153	5.91168	5.2442	7.11662	4.88439	5.59231	7.39176	5.58243	4.57827	4.92713	6.4708	6.13965	4.38433	3.92349	4.13734	4.59135	7.48493	6.18068	3.55672	3.35542	3.70866
Gpr1	0.00682059	0.000124456	0.0011352	0.000309051	0	0.0130249	0.0075782	0	0	0.000385753	0	0.0013392	0	0.000437079	0	0.00293317	0.000914642	0	0.0577393	0.00249837	0.0327931	0.00147593	0.0251676	0	0	0	0
Zdbf2	0.00152538	0.00225188	0.000400571	0.00233904	0.000203776	0.145766	0.00202133	0.000837137	0.00113582	0.00123918	0.0140785	0	0.00226937	0.000848452	0	0.00180097	0.00321943	0	0.000949744	0.000963255	0	0.00410821	0.670137	0	0.0171195	0.0016627	0.0096001
Adam23	0.00740466	0.0324092	0.0194046	0.027165	0.0531748	0.179646	0.0415879	0.0388173	0.0273789	0.0205482	0.364957	0.014615	0.0418776	0.0264944	0.00925189	0.0170888	0.0222187	0.0240923	0.0195128	0.0178194	0.0655862	0.00992062	0.210689	0	0.00545198	0.012028	0
Fastkd2	0.0940222	0.0803262	0.0605215	0.0757431	0.111253	0.109729	0.0767708	0.070379	0.0687526	0.110908	0.0907845	0.0590358	0.0839656	0.0863723	0.0899859	0.0926758	0.0777074	0.0464494	0.0690217	0.0580849	0	0.0925536	0.071985	0.369113	0.104261	0.0951172	0.0662883
Gm13749	0.00715908	0.00669947	0.00703277	0.0068376	0.00417073	0.00120355	0.00646576	0.00259576	0.00476964	0.00494594	0	0.00923216	0.00450381	0.0155971	0.00806147	0.0117804	0.0100807	0.00735032	0.00606532	0.0127259	0	0.0172017	0	0	0.00830626	0.0158236	0.00900606
Klf7	0.85142	0.58936	1.17269	0.684337	0.668969	0.461971	1.24121	0.708803	0.553727	0.588037	0.553104	0.728333	0.657066	0.66379	0.746096	0.619843	0.779356	0.651859	0.879373	0.761214	0.626106	0.732286	0.353304	0.636663	1.91218	1.51406	1.32487
Gm26649	0.00019637	0.000130091	0	0.000348481	0	0.00108343	0.00176501	0	0	0.000879688	0	0	0	0.00113372	0	0	0	0	0	0.00138206	0	0	0	0	0.00319127	0	0.00800624
Creb1	0.249192	0.185897	0.232907	0.203159	0.205639	0.169357	0.309706	0.226974	0.166249	0.192487	0.256707	0.225972	0.210826	0.191634	0.245854	0.188737	0.192865	0.25167	0.265085	0.288256	0	0.222778	0.207945	0.733548	0.333087	0.297432	0.210345
Mettl21a	0.30958	0.305259	0.261775	0.300623	0.272321	0.225097	0.218527	0.305818	0.226368	0.247651	0.18624	0.299937	0.292686	0.326597	0.27868	0.288072	0.320572	0.298639	0.238407	0.277498	0.0993651	0.283117	0.233351	0.444743	0.172521	0.257879	0.223045
Gm29152	0.00101099	0.000132469	0	0.000255723	0	0	0	0	0	0	0	0	0	0	0	0.0011423	0.000958432	0	0.00204146	0.00092775	0	0.0021156	0	0	0	0	0
Ccnyl1	0.0600032	0.0863631	0.0704775	0.0642014	0.123624	0.0664883	0.0393916	0.0876042	0.0691553	0.125191	0.0216338	0.0832554	0.096455	0.0898246	0.0824679	0.0850385	0.0693888	0.0587641	0.0951896	0.0661248	0	0.100819	0.087227	0.0222978	0.132512	0.0448417	0.021833
Fzd5	0.0213531	0.159815	0.061662	0.0759346	0.0484235	0.0272145	0.0284977	0.0877373	0.0733805	0.0745963	0.0416018	0.126785	0.116891	0.115857	0.0404836	0.0562526	0.0870264	0.0886293	0.0166072	0.0442638	0	0.0563086	0.0384251	0.305866	0.0211979	0.0492624	0.012332
Plekhm3	0.0552369	0.0513186	0.0489413	0.0440283	0.0526514	0.0143993	0.0644029	0.0475562	0.0320445	0.0356143	0.0399608	0.0654485	0.0392062	0.0721687	0.0441427	0.04648	0.0604083	0.0779901	0.0586491	0.0403154	0	0.0312846	0.0258903	0.0913935	0.0598084	0.0516528	0.0644534
Akr1cl	0.0119345	0.00911898	0.0297777	0.021349	0.00485096	0.00139175	0.0257267	0.0079294	0.0158727	0.00694195	0	0.00954357	0.0131153	0.00275749	0.0090614	0.0216208	0.00364638	0.0354393	0.0131862	0.028682	0	0.0144083	0	0.0146503	0	0.00353877	0
D630023F18Rik	0	0.0018798	0	0.000180433	0	0.000450753	0	0.0012479	0.00555454	0	0	0.000850385	0.00072408	0	0	0.00131872	0.00508518	0	0	0	0	0	0	0	0	0	0
Idh1	0.966568	0.805546	0.911764	0.83626	0.983874	0.924077	0.790334	0.810689	1.06471	0.680462	0.876401	0.86052	0.794443	0.860141	1.04519	1.18961	0.820847	0.923952	1.03227	0.428019	0.637926	0.472936	0.878667	0.741557	0.511658	0.620925	0.400644
Pikfyve	0.116924	0.113556	0.126126	0.120609	0.167005	0.0864627	0.12744	0.140169	0.0781942	0.102443	0.0960248	0.131709	0.10122	0.140043	0.117657	0.120679	0.132675	0.116144	0.106723	0.0823591	0.543604	0.132883	0.126636	0.190624	0.136032	0.0942315	0.159312
Map2	0.0660296	0.0529354	0.0303452	0.0637247	0.0290085	0.00849827	0.0354079	0.0473792	0.0317245	0.0557438	0.0166547	0.0800751	0.0592911	0.0488364	0.0687626	0.0987377	0.0317068	0.0704777	0.0301053	0.278107	0.0993651	0.197509	0.0037541	0.0621065	0.0299823	0.201298	0.0230523
Rpe	0.237591	0.210997	0.19597	0.228927	0.217187	0.206771	0.211591	0.227246	0.269008	0.241713	0.167199	0.256288	0.226402	0.226693	0.275436	0.273095	0.245952	0.202876	0.242074	0.231927	0	0.279423	0.239695	0.637702	0.171914	0.237827	0.214358
Kansl1l	0.0933986	0.0979234	0.100102	0.10991	0.0890623	0.093177	0.149905	0.113516	0.0809235	0.0609912	0.170186	0.118532	0.0876991	0.0924181	0.11267	0.0896366	0.121456	0.103864	0.10984	0.148542	0	0.087469	0.131815	0.0521123	0.124583	0.161734	0.163133
Acadl	0.582104	0.57988	0.615366	0.589416	0.56383	1.1643	0.574643	0.618014	0.657007	0.705049	0.645178	0.565372	0.624043	0.521142	0.527289	0.679139	0.608959	0.5673	0.560528	0.809914	0.365746	0.757975	0.67407	0.606248	0.998514	0.881119	0.923831
Myl1	0.00283774	0.00231232	0.000490741	0.00159241	0.00229995	0.20595	0.00217991	0.00131995	0.182146	0.00856641	0.0506955	0.0043921	0.00703562	0.00224464	0.00190038	0.00529831	0.00403428	0	0.00634535	0	0	0.00496251	0	0	0	0.0549218	0
Lancl1	0.348284	0.273752	0.312824	0.301146	0.253022	0.253665	0.333236	0.271826	0.245671	0.217219	0.281229	0.275216	0.230281	0.308985	0.343508	0.324989	0.355118	0.305181	0.302886	0.379877	0.187704	0.400689	0.294377	0.137218	0.0890023	0.388036	0.315232
Cps1	0	0	0.00152209	0.000985146	0	0.00411517	0.000399857	0	0	0.000885678	0.0119973	0.000535749	0	0	0	0	0	0	0.00141307	0	0	0	0	0	0	0	0.0612629
Erbb4	0	0	0	0.000515666	0	0	0	0	0	0	0	0	0	0.000666023	0	0	0.000698983	0	0	0	0	0	0	0	0	0	0.119557
Ikzf2	0.0621128	0.0757855	0.0854871	0.0709189	0.046129	0.0698626	0.0826251	0.0632572	0.0545348	0.0294783	0.0762834	0.0666507	0.0529262	0.0830375	0.0278735	0.0300258	0.06139	0.0669783	0.0562541	0.0305109	0	0.038235	0.0993092	0.0231167	0.00686415	0.07889	0.0845485
Bard1	0.00546074	0.00486136	0.00614018	0.00536429	0.00466617	0.0170368	0.0112703	0.00355581	0.0828972	0.0802692	0.0216338	0.00579723	0.00354734	0.00610743	0.00565403	0.0173675	0.00344345	0.012038	0.0131551	0.22669	0	0.197786	0.0017231	0	0.0374891	0.00610615	0.00697366
Atic	0.332193	0.2212	0.193881	0.193102	0.29435	0.337123	0.218691	0.219004	0.331072	0.427854	0.166396	0.223898	0.270813	0.259287	0.275793	0.341261	0.217493	0.194742	0.267685	0.289332	0.366404	0.472167	0.294723	0.183418	0.289368	0.268479	0.260694
Fn1	4.26912	28.9707	16.4992	23.5865	23.7902	13.5494	6.18786	23.0211	14.7957	16.6244	8.8814	23.2546	22.2359	25.1967	10.1452	10.8412	21.1083	26.4399	8.36031	8.42966	7.95843	8.49796	6.36247	19.6058	4.66899	8.44215	1.94691
Apol7d	0.00925965	0.00529477	0.00617978	0.0115622	0.0038797	0.00666479	0.0074829	0.00732871	0.00624631	0.00190524	0	0.00381359	0.00990971	0.0078919	0.00841827	0.00620461	0.0148133	0.00696284	0.014013	0.012028	0	0.00743818	0.0389011	0.0298672	0	0.0134133	0
Gm8883	0	0.00228502	0	0.00149465	0.00177312	0.0015262	0.000797497	0.00109014	0	0.00168052	0	0.00105331	0.00136666	0.000693894	0	0.000446683	0.00197706	0	0	0	0	0	0	0	0	0	0
Gm28818	0.000211037	0.000936364	0	0.000936703	0.000967375	0.0041006	0	0.00223024	0.0010882	0.00181647	0	0.000562495	0	0.000548341	0	0.00150324	0	0.00372349	0	0.000623554	0	0	0	0.0101956	0	0.00786951	0
4933417E11Rik	0	0.000290608	0	0	0	0.00106707	0	0	0	0	0	0	0	0.000420221	0	0	0.000697449	0	0	0	0	0	0	0	0	0	0
Gm4319	0	0.000126744	0	0	0	0.000264548	0.000983333	0	0	0.000879688	0	0.00091096	0	0	0	0	0.000947098	0	0	0	0	0	0	0	0	0	0
Mreg	0.00110743	0.000446683	0.0012629	0.000735941	0.0015439	0.00237066	0.00118887	0.000316075	0.0011959	0.000420112	0	0	0.000613303	0.00050948	0	0.000846147	0.00198361	0	0.00205556	0	0	0.00567313	0.000981778	0	0	0.00951924	0
D230017M19Rik	0.0167727	0.0144028	0.0234694	0.0130358	0.0162473	0.0386807	0.0238871	0.0135719	0.00774539	0.0100567	0.00991827	0.012393	0.0204072	0.00880422	0.0146404	0.0095967	0.0151629	0.00993565	0.0116541	0.0104277	0	0.00460061	0.012539	0	0	0.0244881	0.0144657
Pecr	0.149638	0.154978	0.139633	0.142061	0.150086	0.120489	0.111523	0.121067	0.125008	0.161344	0.051243	0.133086	0.147711	0.169446	0.11173	0.114007	0.156711	0.164747	0.135115	0.0695108	0.0327931	0.184686	0.122256	0.0673215	0.0492523	0.105545	0.083137
Tmem169	0.0147977	0.00999885	0.0118761	0.0130997	0.0141902	0.0029032	0.00680968	0.0084023	0.00883599	0.00448137	0.0207545	0.0139841	0.00580963	0.0102061	0.0124336	0.0134481	0.00692937	0.0122237	0.00334917	0.00274549	0	0.00711145	0.004418	0.0331066	0	0	0.0196573
Xrcc5	0.146274	0.166302	0.17299	0.16129	0.151005	0.228152	0.143134	0.151638	0.164231	0.161943	0.524696	0.179	0.146705	0.167975	0.113709	0.148402	0.159876	0.165968	0.149825	0.149155	0	0.146054	0.236429	0.145507	0.0690073	0.152205	0.164449
2023-03-04	0	0	0	0.000435182	0	0.000239044	0.000880911	0	0	0.000725392	0	0	0	0	0	0	0	0	0	0	0	0	0	0	0	0	0
Smarcal1	0.0543398	0.0625018	0.0648325	0.0628463	0.0442892	0.0743774	0.0521187	0.0551166	0.0409939	0.0590788	0.0588753	0.0696397	0.0631451	0.0621122	0.0400897	0.0634224	0.0570089	0.0486995	0.0510355	0.0908011	0	0.055972	0.0554338	0.0157153	0.109937	0.0643088	0.0751479
Rpl37a	32.1665	41.0212	40.8	39.8976	38.2045	41.2304	35.4996	40.6579	36.9279	37.5515	41.7528	38.7415	41.7285	37.454	33.6232	31.908	38.5829	43.8089	35.2556	28.2408	51.5538	31.2085	32.9402	44.6442	34.3081	26.7976	31.3636
Igfbp2	0.00581479	0.106287	0.00775839	0.0147581	0.0244546	0.0159016	0.00778128	0.0272432	0.0109801	0.0277377	0.0134114	0.0367857	0.00377303	0.194987	0.0107572	0.0339257	0.0323177	0.00805204	0.00279848	0.00819038	0	0.0309874	0.00149264	0.0675475	0.0100023	0.203188	0
Igfbp5	0.45523	0.11061	0.418356	0.261508	0.559069	4.91376	0.933875	0.253027	0.458462	0.293712	0.406991	0.345054	0.511628	0.14278	0.514393	0.305296	0.166107	0.212687	3.66219	0.536579	0	0.428623	6.09475	0.238187	1.50921	3.05984	3.2146
6030407O03Rik	0.00350943	7.55e-05	0.000721303	0	0.00157091	0.102267	0.000957034	0.0012505	0	0.00135998	0	0	0.00146878	0.00126767	0.00385778	0.00254182	0.000494792	0	0	0.0054878	0	0.00331244	0.0563298	0	0	0	0
Gm29183	0.0022123	0	0	0.000200381	0.000953987	0.00135172	0	0	0	0.00198282	0	0	0	0	0	0	0	0	0	0.00175982	0	0	0	0	0	0	0
Tns1	0.576543	0.621012	0.595451	0.640732	0.605774	0.263502	0.689027	0.554992	0.327625	0.4581	0.158399	0.603427	0.409323	0.600523	0.552324	0.45408	0.66332	0.712035	1.05847	0.435926	0	0.456336	0.192998	0.68136	0.954676	1.73315	0.761283
Rufy4	0.000268794	0.00101853	0.00117586	0.00154895	0.000533469	0	0.000699282	0.00248838	0.00203979	0.000663205	0	0.00973834	0.002904	0.00214944	0	0.00112309	0	0	0.00293052	0.0020141	0	0	0	0	0	0	0
Cxcr2	0.00396369	0.00345581	0.0017875	0.0033966	0.00336118	0.00472895	0.00288813	0.00514633	0.0014112	0.00576364	0.0142392	0.0027276	0.000608384	0.00375876	0.00287865	0.00646039	0.00317094	0	0.00588458	0.00391861	0	0.00461166	0.00189955	0	0.0117216	0.000845869	0
Arpc2	5.4952	7.00023	6.17369	8.29094	6.81187	6.03921	4.60171	6.26649	7.13508	6.59031	6.7153	7.11599	5.88031	6.61868	7.23378	8.33002	6.34775	7.36475	5.73542	7.3655	5.83753	6.34589	5.80194	7.76036	8.03646	6.55727	4.29173
Gpbar1	0.00121352	0.00912249	0.000507617	0.00796362	0.0159346	0.0180187	0.00101995	0.00446472	0.00525842	0.0239734	0	0.00717317	0.0166234	0.00371944	0	0.00152637	0.00605426	0.00226535	0.00527203	0.00386225	0	0.00197555	0.0252492	0	0	0.00288196	0.00565815
Aamp	1.48088	1.28671	1.36779	1.25924	1.36445	1.52234	1.37151	1.2294	1.3143	1.25558	1.23422	1.32865	1.30933	1.27691	1.5365	1.4561	1.30858	1.36759	1.33024	1.11707	0.986223	1.37577	1.68428	1.34912	1.34906	1.8051	1.51508
Pnkd	1.00272	0.790367	0.90927	0.901187	0.823476	0.974527	0.944499	0.754109	0.868972	0.694116	0.718568	0.851276	0.699956	0.877291	0.961306	0.915277	0.866027	0.792233	1.0087	0.841607	0.719821	0.951385	0.928914	0.904603	1.90084	1.29484	1.12193
Tmbim1	0.752008	0.308174	0.450914	0.424321	0.503269	0.43546	0.556055	0.338687	0.34228	0.318006	0.59029	0.3698	0.375529	0.331801	0.762586	0.443872	0.526396	0.277697	1.02977	0.390663	0.455088	0.454283	0.68599	0.331011	0.60482	0.559518	0.931017
Catip	0.0373036	0.0509439	0.0632539	0.0515907	0.0392762	0.0383849	0.0370136	0.0350765	0.015489	0.0328563	0.00761758	0.0399767	0.0425809	0.0299784	0.0380839	0.0235245	0.047954	0.0375303	0.0265218	0.00804586	0	0.0370423	0.0366204	0.0773512	0.0146192	0.13261	0.0253105
Slc11a1	0.00500633	0.00164946	0.00854833	0.00342683	0.0250432	0.0100424	0.0147163	0.0141165	0.119244	0.00985529	0.643095	0.00577718	0.00427388	0	0	0.0029513	0.0039556	0.00367638	0.00717626	0.00452989	0.262321	0	0	0	0.0160029	0.057445	0
Ctdsp1	0.590064	0.350075	0.522899	0.414353	0.364939	0.463869	0.539841	0.391631	0.432256	0.398154	0.916675	0.360174	0.404124	0.314246	0.51473	0.538061	0.410485	0.397459	0.546761	0.567905	1.27694	0.487155	0.599238	0.205984	0.643391	0.57812	0.543272
Vil1	0	0.000222588	0	0.000222837	0	0	0	0	0	0	0	0	0	0	0	0	0	0	0	0	0	0	0	0	0.0106369	0	0
Usp37	0.0805387	0.0607756	0.0774159	0.0712066	0.0817176	0.080172	0.0774196	0.0695698	0.0643568	0.103081	0.0305271	0.0909841	0.0571853	0.0822696	0.0790232	0.0676034	0.0744596	0.0488977	0.0759196	0.111235	0	0.294457	0.0535747	0.0116869	0.272955	0.125495	0.0634939
Cnot9	0.0965666	0.0712287	0.0735095	0.0749613	0.0884114	0.0986329	0.07524	0.0795613	0.057299	0.199719	0.167125	0.0933965	0.0743603	0.0799122	0.0795587	0.114018	0.0702309	0.0741077	0.0880467	0.178859	0.09132	0.206347	0.085842	0.186241	0.058201	0.140706	0.102475
Plcd4	0.00146066	0.00056602	0	0.00113303	0	0.000963703	0	0	0	0	0	0.000522055	0	0	0.00133549	0.00118798	0.0158318	0	0	0	0	0.000969136	0.00451012	0	0.00421441	0	0
Zfp142	0.0661393	0.0586898	0.0748156	0.0616545	0.0680238	0.0611631	0.062842	0.0699286	0.0325203	0.0600803	0.0275501	0.0579807	0.0531201	0.0533751	0.0765874	0.0575604	0.0664083	0.0800138	0.0551988	0.0527509	0	0.0639068	0.0273486	0	0.0169898	0.0691922	0.0775248
Bcs1l	0.1294	0.125628	0.118865	0.132454	0.111852	0.17612	0.112417	0.113229	0.0648741	0.13689	0.021654	0.116121	0.12668	0.124819	0.109776	0.11853	0.124121	0.1412	0.116462	0.0859142	0.0327931	0.11782	0.158533	0.0837958	0.100073	0.188616	0.124739
Rnf25	0.184022	0.182671	0.195283	0.18874	0.213915	0.151047	0.156932	0.198947	0.229149	0.142208	0.159267	0.192958	0.202457	0.199095	0.202255	0.18389	0.219597	0.21482	0.179956	0.147129	0.305397	0.152615	0.1649	0.477902	0.175966	0.171285	0.159974
Stk36	0.00512511	0.00927921	0.0122441	0.00998278	0.0100069	0.0173104	0.00660374	0.00436857	0.00372619	0.01078	0	0.00756307	0.00772407	0.0130241	0.0023339	0.0101178	0.0103348	0.00313581	0.00621694	0.00464471	0	0.007909	0.0155329	0	0	0.00757929	0
Ttll4	0.0350638	0.0257903	0.0338576	0.0306586	0.0359945	0.0312303	0.0377929	0.0349936	0.00761227	0.044264	0.0404194	0.0272842	0.0339196	0.0206551	0.0312632	0.0204572	0.0178719	0.0322916	0.0324217	0.0380005	0	0.0434888	0.028248	0	0.0162082	0.0436457	0.0120909
Cyp27a1	0.51144	0.0374148	0.315896	0.213513	0.0402861	0.0452564	0.697083	0.0755088	0.0492573	0.0306587	0.460891	0.0722749	0.0438016	0.0777568	0.15082	0.0555363	0.107413	0.0565763	0.385013	0.0590117	0	0.0805202	0.0635002	0.040957	0.0235069	0.101961	0.273708
Prkag3	0.00091359	0.000471743	0.000742326	0.000798961	0.000273202	0.00591065	0	0	0	0	0	0.00151362	0.000798809	0	0	0.00160579	0.0008997	0	0	0	0	0	0.000908489	0	0	0	0
Wnt6	0.0277336	0.00699575	0.020115	0.00838995	0.0211539	0.0117836	0.0399335	0.0127942	0.00568243	0.0105949	0.135438	0.00756265	0.00356269	0.0136379	0.0144403	0.010221	0.00648454	0.00446911	0.00865995	0.0315404	0	0.0512691	0.0132744	0	0	0.0024849	0
Wnt10a	0	0.000150181	0	0	0.00352809	0	0	0	0	0.00122548	0	0	0.00199552	0.00029908	0	0	0.00093542	0	0	0	0	0	0	0	0	0	0
Cdk5r2	0	0.000542466	0.000843868	0	0.00048585	0	0	0.000472052	0	0.000272682	0	0	0	0	0	0	0	0	0	0.00103976	0	0	0	0	0	0	0
Cryba2	0	0	0	0	0	0	0	0	0	0	0	0	0	0	0	0	0	0	0	0	0	0	0	0	0	0	0
Ihh	0.000924936	0.000274927	0.000518126	0.000737346	0.000885711	0	0	0.000732799	0.00240552	0	0	0	0	0.000422706	0	0.00300323	0.00172973	0	0.000905375	0	0	0	0	0	0	0	0
Nhej1	0.0536951	0.0524052	0.0659988	0.0571695	0.0518694	0.0773262	0.0513133	0.060973	0.0348638	0.0674109	0.0546259	0.0559735	0.0698816	0.054881	0.0695503	0.0706628	0.053386	0.0409341	0.044596	0.108523	0	0.0532012	0.0656271	0.0369083	0.0092609	0.0810431	0.0547652
Slc23a3	0.0021209	0.000769192	0.00198025	0.00151648	0.00193124	0.0377941	0.00120324	0.00199258	0.00431491	0.00272583	0	0.000990929	0.000946818	0.000445212	0.00188371	0.00299639	0.00162424	0.00439423	0	0.00178879	0	0.00235793	0.606905	0	0	0.014266	0.00957882
Cnppd1	0.395237	0.305791	0.331012	0.320424	0.357457	0.378714	0.405695	0.305306	0.287139	0.238896	0.798751	0.327975	0.27382	0.32116	0.316835	0.354261	0.409714	0.30887	0.417646	0.281034	1.52317	0.287643	0.670968	0.195831	0.527097	0.445767	0.338341
Retreg2	0.521997	0.347675	0.421948	0.360678	0.335885	0.435023	0.46177	0.343264	0.351934	0.338163	0.455909	0.301869	0.323583	0.389542	0.475475	0.347964	0.390149	0.332505	0.445394	0.791332	0.345596	0.483023	0.68158	0.284809	0.517474	0.384685	0.506503
Zfand2b	0.408099	0.316841	0.386293	0.334669	0.275326	0.283257	0.31914	0.297821	0.261964	0.265802	0.959109	0.306068	0.285304	0.303194	0.389792	0.354346	0.350552	0.324049	0.409034	0.434908	0.490779	0.386999	0.378005	0.291009	0.307339	0.587968	0.344696
Abcb6	0.0696317	0.0508047	0.0389354	0.0643327	0.0481311	0.0347736	0.0455746	0.04279	0.0782864	0.0519184	0.0236796	0.0617958	0.0596682	0.0475558	0.0849769	0.0553801	0.0717697	0.0218758	0.0847753	0.0533928	0	0.0791027	0.0245214	0.0857123	0.0405021	0.0369842	0.0645809
Atg9a	0.167165	0.149388	0.147602	0.155402	0.115423	0.108353	0.159541	0.132714	0.0941188	0.106148	0.245661	0.195291	0.161153	0.166034	0.120274	0.140725	0.16769	0.19439	0.14038	0.110627	0.249233	0.150126	0.131261	0.180256	0.134648	0.222127	0.158073
Ankzf1	0.0922596	0.086683	0.0783493	0.0804316	0.0977188	0.103358	0.0788039	0.103566	0.13315	0.0578597	0.122944	0.0846302	0.0899805	0.092516	0.11171	0.0707574	0.0972667	0.13257	0.0657993	0.0555768	0	0.0414543	0.11748	0	0.167071	0.101147	0.107548
Glb1l	0.0809006	0.0930235	0.113931	0.125745	0.0854995	0.0580366	0.110439	0.094351	0.0805162	0.0619513	0.0515201	0.103506	0.0797755	0.0822367	0.0623556	0.0853024	0.0818944	0.100322	0.0887205	0.0739288	0	0.0567318	0.114006	0.0852458	0.14005	0.0585202	0.0878028
Stk16	0.635915	0.494366	0.47301	0.504453	0.531004	0.467498	0.51545	0.485454	0.504831	0.625516	0.373929	0.536953	0.499198	0.546827	0.605017	0.837753	0.530977	0.566707	0.573875	0.843521	0.282092	0.557343	0.535432	0.367167	0.627572	0.596464	0.693861
Tuba4a	0.0273962	0.028014	0.0219708	0.0246042	0.0846002	1.29564	0.0260633	0.0301566	0.065545	0.0892768	0.158028	0.0211135	0.0399708	0.0140794	0.0334988	0.0421176	0.0376827	0.023436	0.0368415	0.0190342	0.849486	0.00854725	0.249792	0.0622657	0.16987	0.0588527	0.0170716
Dnajb2	0.250859	0.138036	0.199314	0.186927	0.158982	0.16979	0.241767	0.151934	0.179141	0.109819	0.173047	0.140756	0.137728	0.189963	0.215545	0.200706	0.227772	0.163093	0.216301	0.101191	0	0.14127	0.181609	0.111023	0.15953	0.403148	0.42266
Ptprn	0.0150796	0.10682	0.0182018	0.0252421	0.231752	0.157075	0.0170413	0.0879497	0.0653802	0.26095	0	0.0876909	0.156333	0.069201	0.0561521	0.0604913	0.120591	0.0938084	0.0124621	0.0371258	0	0.0280683	0.0250682	0.0246296	0.020526	0.0449415	0.0229194
Resp18	0.00399987	0.000446685	0	0.000335547	0.000530006	0	0	0	0	0.00117154	0	0	0	0.00344749	0	0	0	0	0	0.00404187	0	0	0	0	0	0	0
Dnpep	1.80889	2.06309	1.91669	2.11558	1.79376	1.27793	1.38483	1.87491	1.88092	1.65453	0.681017	2.01852	1.94417	2.09575	2.1348	1.69725	2.00623	2.05473	1.58457	1.4063	1.99096	1.70284	1.22956	1.81888	1.15006	2.01273	0.712786
Des	0.124895	0.316249	0.131232	0.114698	0.800614	2.7035	0.112141	0.228912	0.28806	0.925122	0.114344	0.1886	0.439882	0.120168	0.217132	0.234451	0.238116	0.146834	0.176595	0.101043	0	0.124109	0.240281	0.295608	0.176995	3.46487	0.0485439
Gm15179	0	0	0	0	0	0	0	0	0	0	0	0	0	0	0	0	0	0	0	0	0	0	0	0	0	0	0
Speg	0.0405387	0.127523	0.0669304	0.0810785	0.103216	0.156424	0.04282	0.0795182	0.0565178	0.103925	0.208258	0.0969264	0.0936901	0.0664136	0.0370003	0.069106	0.0801704	0.0568891	0.0487798	0.0275969	0	0.0308587	0.0464423	0.0490518	0.0699665	0.215101	0.0878669
Gmppa	0.717836	0.720983	0.762317	0.705702	0.696707	0.619846	0.70079	0.716434	0.699272	0.681632	0.360785	0.667307	0.765573	0.675241	0.65516	0.616664	0.727184	0.768594	0.679621	0.491009	0.0635906	0.622764	0.478202	0.720139	0.550526	0.544131	0.417699
Asic4	0.000774706	0	0	0	0	0.000394544	0	0	0	0	0	0	0	0	0	0	0.000955476	0	0.00121661	0.00114843	0	0	0	0	0	0	0
Chpf	1.76435	2.07798	1.9656	2.27069	1.84261	0.774758	1.5707	2.01185	1.38829	1.32228	0.678873	2.06699	1.8773	2.48731	2.06939	1.78637	2.09146	2.47688	1.95407	2.0064	0.375342	2.25338	0.593299	1.47601	0.424831	1.15973	1.3506
Obsl1	0.252409	0.288906	0.282339	0.245184	0.273152	0.192755	0.203927	0.246279	0.176153	0.305463	0.13079	0.302466	0.30212	0.276191	0.226802	0.257724	0.254803	0.265902	0.186741	0.240571	0	0.344016	0.250715	0.422117	0.0235309	0.229238	0.17484
Tmem198	0.0128811	0.00955271	0.00637194	0.00888926	0.00909351	0.00908696	0.0114953	0.0130647	0.0125456	0.006427	0	0.0114221	0.00320332	0.0140508	0.00997576	0.00591633	0.00710811	0.0237516	0.00847604	0.0101833	0	0.0103214	0.00208051	0.0101956	0	0.0182882	0.00685119
Inha	0.00964901	0.0164891	0.0391042	0.0218146	0.00897472	0.0183468	0.0178528	0.012414	0.0108774	0.00832739	0	0.015755	0.00916422	0.0135572	0.00679792	0.00531176	0.0131919	0.0332311	0.0144709	0.00295677	0	0.0171099	0.0366023	0	0	0.00220323	0.0063674
Stk11ip	0.0308784	0.0271245	0.0471114	0.0298523	0.0345881	0.0315993	0.0289462	0.0296085	0.0125237	0.0263254	0.0752024	0.0252469	0.042545	0.0363563	0.0360061	0.0196791	0.032903	0.0182814	0.0366966	0.0125746	0.0327931	0.013203	0.0525323	0.027987	0.0148069	0.0375653	0.0163028
Slc4a3	0.145874	0.070908	0.0975629	0.0970663	0.0629924	0.074492	0.0927831	0.0704885	0.0331144	0.0356621	0.0535918	0.099023	0.0497718	0.062811	0.0800707	0.0399535	0.0640992	0.0911802	0.139918	0.0428871	0.0327931	0.124503	0.0787196	0.0906917	0.00740567	0.114514	0.0792958
Epha4	0.0870361	0.116163	0.121743	0.0813162	0.0273993	0.134044	0.112692	0.0853086	0.0526839	0.0358523	0.00761758	0.0730561	0.0500215	0.0834168	0.0580418	0.0322475	0.114068	0.0415808	0.03169	0.0437183	0	0.0353616	0.0778238	0.0869969	0.155992	0.0351392	0.140795
Gm28386	0.000622233	0.000310859	0	0	0.000604272	0.000518944	0	0	0.000747267	0	0	0	0	0	0	0.000661333	0	0	0	0	0	0	0	0	0	0	0
Pax3	0.000663359	0.00218497	0.00209035	0.00143903	0	0	0	0	0	0.005228	0	0.000636087	0.00356908	0.00041893	0	0.00191689	0.000407805	0	0	0.00154271	0	0.000787307	0	0	0	0	0
Sgpp2	0	0.000533298	0	0	0	0.00417129	0	0	0	0	0	0	0.000436041	0	0	0	0	0	0	0	0	0	0.00116967	0	0	0	0
Gm28410	0	0	0	0	0	0	0	0	0	0	0	0	0	0	0	0	0	0	0	0	0	0	0	0	0	0	0
Farsb	0.296958	0.219795	0.217823	0.206564	0.292992	0.336521	0.216757	0.212242	0.245427	0.421432	0.244938	0.239622	0.264541	0.237583	0.305631	0.386591	0.237716	0.204415	0.267904	0.33468	0.534041	0.34315	0.299278	0.302078	0.454462	0.387601	0.338073
Mogat1	0.00226656	0.00168607	0.000787662	0.000465983	0.0020529	0.0095985	0	0	0	0.00210325	0	0	0	0.000776028	0	0.000960299	0.00346972	0	0.00362477	0.00112068	0	0.00156218	0.0485509	0	0.010807	0	0
Acsl3	0.124469	0.271112	0.234571	0.190504	0.133566	0.0881225	0.136318	0.209446	0.131957	0.236974	0.171812	0.200965	0.302787	0.129347	0.122436	0.177555	0.219794	0.124332	0.0921309	0.161601	0.0635906	0.140167	0.0691722	0.24683	0.144522	0.160501	0.10214
Utp14b	0.0218784	0.0221808	0.0165849	0.0228106	0.0202998	0.00907495	0.0192154	0.0149584	0.0136223	0.0347059	0	0.0235102	0.0215953	0.0215827	0.0325357	0.0275735	0.0255818	0.0241253	0.0208958	0.0296052	0	0.037796	0.0240745	0.0150449	0.0269664	0.0271551	0.00579651
Kcne4	0.126616	0.308947	0.713041	0.625589	0.106513	0.0464376	0.475423	0.310454	0.154308	0.136577	0.118317	0.295833	0.319321	0.166884	0.174262	0.159209	0.232886	0.20175	0.170971	0.125081	0	0.0625293	0.035729	0.116089	0.0365553	0.63611	0.15515
Scg2	0.0020828	0.00997366	0.0196819	0.0189326	0.00197471	0.00324962	0.00750325	0.0117755	0.00112935	0.00169337	0	0.0129164	0.0107479	0.00238459	0.00245217	0.0051733	0.00373308	0.0189562	0.00269861	0.000879873	0	0	0.0133864	0	0	0.00986546	0
Ap1s3	0.00151644	0.0019465	0	0.00143742	0.0035375	0.0220516	0	0.00078029	0.000884748	0.00522894	0.0217876	0.0030587	0.00130127	0.000337187	0	0.00374674	0.00330126	0	0	0	0	0	0.0841099	0.0622657	0	0	0
Wdfy1	0.0872212	0.0938287	0.0858536	0.0748035	0.138584	0.100749	0.084753	0.098954	0.0835536	0.12276	0.138713	0.102479	0.0807527	0.076791	0.0981419	0.0977077	0.0997424	0.115321	0.0798741	0.0816175	0	0.100085	0.0673796	0.0196478	0.232393	0.175415	0.0676126
Mrpl44	0.196159	0.219828	0.20217	0.202236	0.249996	0.267765	0.167671	0.21558	0.249802	0.2595	0.214768	0.208469	0.214536	0.222176	0.18751	0.267505	0.213215	0.158166	0.21744	0.267262	0.439918	0.204401	0.273607	0.265589	0.334648	0.403896	0.154298
Serpine2	6.14557	3.86085	4.05707	3.04374	4.42202	0.884718	4.41683	4.06688	4.79158	3.28153	2.78288	4.54732	3.46513	7.35754	6.90591	4.28325	15.9745	4.36006	4.56202	4.91006	1.20409	4.75733	0.475781	6.56596	2.18208	29.2571	1.55856
Cul3	0.319644	0.303334	0.284224	0.296477	0.376462	0.254063	0.333146	0.30486	0.189752	0.319569	0.268794	0.275573	0.298794	0.313183	0.361298	0.313146	0.318373	0.322043	0.325782	0.358977	0.0993651	0.367621	0.314592	0.320003	0.233798	0.274595	0.257915
Dock10	0.159502	0.206876	0.159591	0.194452	0.106043	0.0469712	0.120078	0.180297	0.191942	0.0666712	0.202403	0.204383	0.0918144	0.321812	0.198549	0.115606	0.173111	0.230473	0.0642563	0.128795	0.828612	0.193831	0.00644312	0.131493	0.0600786	0.288322	0.172759
Irs1	0.158926	0.139804	0.128702	0.172267	0.110446	0.0435375	0.212834	0.12847	0.17553	0.0703655	0.0132141	0.139955	0.103037	0.168609	0.163617	0.0985418	0.133214	0.194813	0.199784	0.105773	0	0.191606	0.049402	0.134396	0.0736467	0.0667508	0.155607
Rhbdd1	0.0668807	0.0346708	0.0462574	0.0454083	0.041051	0.0357443	0.0430992	0.048384	0.029755	0.045433	0.113703	0.0530965	0.0408862	0.0487313	0.0459038	0.0441813	0.0492396	0.0487881	0.0570014	0.083155	0	0.0515002	0.0501564	0.102271	0.0386938	0.0883136	0.0355664
Col4a4	0.793754	0.0193009	0.137	0.16452	0.0583819	0.0738144	0.510673	0.0505463	0.10785	0.060233	0.0822832	0.0960126	0.0409575	0.101275	0.330137	0.231313	0.0885363	0.0601392	0.521778	0.393483	0	0.578643	0.222081	0.142672	0.146556	0.151003	0.176815
Col4a3	0.324526	0.00465322	0.0311832	0.0647732	0.00878212	0.0253381	0.157223	0.0201588	0.0469441	0.00955932	0	0.043574	0.0132867	0.0247651	0.12266	0.0707798	0.0246529	0.0355495	0.198925	0.115067	0	0.216989	0.0989327	0.0307871	0.0365879	0.0562057	0.0728644
Mff	1.18109	1.05506	1.09844	1.05876	0.92325	0.917336	0.963355	0.93448	1.24819	0.977311	0.669179	0.955437	1.03527	1.08836	1.14067	1.13575	1.10416	0.878288	1.1174	1.16082	0.671702	1.07649	0.862569	0.834247	1.21032	1.31181	1.07017
Agfg1	0.263148	0.210394	0.254763	0.241746	0.261407	0.294918	0.276754	0.229508	0.37529	0.263891	0.370782	0.230537	0.2434	0.246767	0.261208	0.278399	0.301541	0.260119	0.402197	0.321086	0.345617	0.269356	0.587055	0.335916	0.265887	0.226591	0.197732
A030005L19Rik	0.00140938	0.000893099	0.00494658	0.00190803	0.00279577	0.00477804	0.000449856	0.00136247	0	0.00188478	0	0.00209888	0.00151129	0	0.00299723	0.00146254	0.0021366	0	0.00317167	0	0	0	0.00301371	0	0	0	0
Slc19a3	0.00127111	0.000236798	0.00143757	0.00223127	0.0014658	0.0020563	0.00421377	0.00066279	0	0.000599879	0	0.000615918	0	0.00123334	0	0.00195722	0.000955476	0	0.00141074	0.00192537	0	0	0	0	0	0	0
Ccl20	0	0.000363322	0	0	0.000394396	0	0	0	0	0	0	0	0.00185779	0	0	0	0	0	0	0	0	0	0	0	0	0	0
Daw1	0.000258795	0.000119548	0	0.000250622	0	0	0	0	0	0.000448419	0	0	0.00054774	0	0	0	0	0.00185398	0.00086286	0.00204113	0	0	0	0	0	0	0
Sphkap	0.00861282	0.00103971	0.0152032	0.00297194	0.001474	0.000283021	0.0349595	0.00306435	0	0.00179823	0	0.00228901	0.00243207	0.00583241	0.00353646	0.00340841	0.00316624	0.00805204	0.00917869	0.00622245	0	0.00235793	0.00164101	0	0	0	0.0269972
Pid1	0.806033	0.275529	0.726803	0.71256	0.215136	0.141781	1.54796	0.334711	0.442846	0.15701	1.6182	0.364676	0.221228	0.302161	0.465631	0.271421	0.488014	0.35342	0.689121	0.249811	1.66269	0.328392	0.0628376	0.592462	0.120739	2.35904	0.936117
Dner	0.000665873	0.00145445	0.00113266	0.0117699	0.00289162	0.000533014	0.0245996	0.00290493	0	0.00113555	0	0.000328714	0.00206691	0.000373711	0.00294568	0	0	0.0147026	0.00614693	0	0	0.0013103	0	0	0	0.00712873	0
Trip12	0.431789	0.478111	0.475292	0.468938	0.577116	0.482249	0.492038	0.552522	0.334611	0.418783	0.347703	0.480016	0.486831	0.471533	0.429957	0.493717	0.478279	0.569745	0.449246	0.453556	0.373585	0.473566	0.504912	0.378686	0.300917	0.361569	0.486438
Fbxo36	0.143306	0.153012	0.157829	0.1543	0.177673	0.13636	0.141902	0.148325	0.194185	0.130006	0.0901222	0.155464	0.161847	0.173425	0.20401	0.130706	0.184125	0.102404	0.163218	0.0998888	0	0.0852204	0.102231	0.147344	0.0381625	0.0473486	0.211246
C130026I21Rik	0.00227585	0.00232477	0.00217048	0.00324903	0.00309222	0.00601859	0.0134874	0.00607936	0.00644605	0.00210234	0.00761758	0.000863502	0.00150879	0.00139634	0	0.00174072	0.000804998	0	0.00383453	0.00123907	0	0.00144103	0.00373641	0	0.00509895	0	0.0286182
A530032D15Rik	0.00156411	0.00100416	0.00674994	0.00203488	0.00164103	0.00182365	0.00151415	0.00471634	0	0.000620113	0.0123633	0.00298683	0.00299075	0.000849816	0.00382101	0	0.000869523	0	0.00753428	0.00229486	0.114452	0.00205575	0.00461554	0	0	0	0.0070622
A530040E14Rik	0.00158896	0.00110842	0	0.000864305	0.00161082	0.00367653	0.000936769	0.0124016	0.00624806	0.00292278	0	0.00150296	0.00351296	0.00160603	0	0	0.00233074	0	0	0	0	0	0.00603236	0	0	0	0
Gm16028	0.000887034	0.000398545	0	0	0	0.000365473	0	0.000562937	0	0	0	0	0	0	0	0	0	0	0	0	0	0	0	0	0	0	0
G530012D18Rik	0.000642668	0.000226918	0	0.000759392	0.000886422	0	0	0.00141954	0	0	0	0	0	0	0	0	0	0.00367638	0	0	0	0	0	0	0	0.00582316	0
Sp110	0.238665	0.222943	0.281641	0.244796	0.18677	0.333715	0.284229	1.03236	0.209026	0.177445	0.517614	0.238611	0.330462	0.167257	0.227455	0.165358	0.193714	0.117416	0.349884	0.213307	1.65216	0.213114	0.47365	0.459104	0.609394	0.292798	0.207796
Sp140	0.147966	0.157375	0.239102	0.168248	0.134678	0.312676	0.204313	0.497563	0.121896	0.126699	0.45987	0.115155	0.192119	0.148179	0.168456	0.111613	0.158691	0.100577	0.159433	0.103711	0.467648	0.115426	0.420568	0.0520203	0.156645	0.20918	0.0955584
Sp100	0.57596	0.302293	0.468892	0.386223	0.38759	0.664855	0.529244	1.58338	0.356898	0.398383	0.33515	0.381145	0.468656	0.265596	0.491143	0.458261	0.343034	0.23249	0.467177	0.468326	1.05247	0.423491	1.06495	0.746372	1.55419	0.654395	0.164347
A630001G21Rik	0.0170523	0.0152713	0.0165183	0.020721	0.0265705	0.0153423	0.0225436	0.0280935	0.027811	0.0128085	0.0417598	0.0128727	0.0220335	0.0164147	0.0194526	0.0231589	0.0127176	0.0234238	0.0111027	0.0216778	0.0635906	0.0231817	0.00712185	0.0116869	0.0198768	0.0343707	0.00796086
Cab39	0.30883	0.260621	0.268131	0.25869	0.266929	0.288025	0.27799	0.232787	0.276655	0.276812	0.295382	0.27603	0.243801	0.303642	0.319916	0.325216	0.318012	0.251061	0.357001	0.328147	0.0963837	0.324778	0.273473	0.14176	0.400349	0.353796	0.234084
Itm2c	3.56577	2.67341	3.32833	3.03398	2.08877	2.03368	3.12455	2.84569	2.088	1.86973	2.87366	2.61342	2.56071	3.15021	2.99868	2.04633	3.275	2.56108	2.47568	2.11192	1.63455	2.66034	1.79879	2.02151	2.76669	3.61725	3.6853
2810459M11Rik	0	0.000270153	0	0	0.00491815	0.0017717	0	0	0	0.000464652	0	0	0	0	0	0.000642417	0	0	0	0	0	0	0	0	0	0	0
Psmd1	0.71962	0.662166	0.554344	0.646603	0.762615	0.734783	0.598648	0.646409	0.79064	1.07895	0.456583	0.766476	0.734668	0.733791	0.819835	1.14174	0.814802	0.646842	0.691156	1.09129	0.337551	0.901423	0.644962	0.552928	0.81368	0.717094	0.527896
Htr2b	0.000901005	0.00622582	0.000863912	0.00182407	0.00142034	0.00392544	0	0.00287866	0.0224109	0.0027352	0	0.00297713	0.00103674	0.00757521	0	0.00410505	0.0170905	0.00230883	0.00184847	0	0	0	0.00198868	0	0.0463015	0	0
Gm21972	0.00129972	0.000372201	0.00303229	0.00124418	0	0.000752831	0.000492238	0	0	0.00107143	0	0	0.00112783	0	0	0	0.0022212	0	0.00142053	0.00094562	0	0	0	0	0	0	0
Armc9	0.071681	0.0868615	0.0752786	0.0697249	0.0808249	0.0952124	0.0593544	0.0823589	0.0873359	0.0696375	0.084905	0.0963604	0.0767253	0.0837222	0.0813494	0.0713246	0.0711138	0.100325	0.0607048	0.0662876	0	0.0652976	0.0967115	0.0452115	0.0716119	0.113695	0.102594
Gm16341	0	0	0	0	0	0	0	0	0	0	0	0	0	0	0	0	0	0	0	0	0	0	0.0157803	0	0	0	0
B3gnt7	0.000589904	0.00230391	0.000900857	0.0011487	0.00245071	0.0207873	0.000613777	0.00175766	0.0056258	0.00266433	0.0293783	0.00478875	0.00264175	0.00270044	0	0.00381141	0.00588275	0	0.00158019	0	0	0	0.114748	0	0.00361926	0	0
Gm28626	0	0.000482768	0	0.000311414	0	0.00184189	0	0	0.0022269	0	0	0	0	0.000848432	0	0	0	0	0	0	0	0	0.00766863	0	0	0	0
Ncl	2.33949	1.98377	1.81923	1.90344	2.4454	2.93374	1.86731	1.97857	2.23016	4.27749	1.8896	2.27087	2.48584	2.04326	2.28148	3.08669	2.242	1.83201	1.88918	3.06871	2.67248	3.53904	2.39069	2.26519	2.25376	2.6457	2.70909
Ptma	15.9575	13.0504	12.4566	12.2769	18.3146	22.9072	15.6486	14.8301	17.1465	28.2435	15.0242	15.5506	13.916	15.4522	19.0159	26.8016	18.2578	13.2179	12.9311	34.3907	15.5303	28.5684	27.5208	15.9602	26.5642	18.7014	21.9128
Pde6d	0.757139	0.674212	0.746108	0.694992	0.640974	0.393248	0.740034	0.650184	0.868125	0.837873	0.325473	0.733143	0.61681	0.694425	1.01407	0.907148	0.703387	0.86922	0.792081	1.32748	0.261335	0.888947	0.360606	0.733476	0.59339	0.920706	0.566635
Cops7b	0.119689	0.13971	0.127696	0.121397	0.129361	0.101474	0.120327	0.108684	0.101673	0.169495	0.158319	0.140685	0.125816	0.166456	0.151664	0.153063	0.143305	0.0663793	0.0902689	0.149095	0	0.143682	0.109645	0.159339	0.0992407	0.103791	0.0647756
Nppc	0.00647588	0.0506111	0.0213524	0.0472611	0.105088	0.134898	0.0156605	0.0911561	0.0439396	0.0156023	0	0.0288749	0.0493824	0.0232548	0.00231864	0.0075626	0.0403171	0.0676843	0.0439376	0.00813348	0	0.00515171	0.00950531	0	0	0.00369055	0.0172713
Dis3l2	0.0996899	0.080619	0.0820868	0.0850864	0.114755	0.0669279	0.0997633	0.0870459	0.0809844	0.0664254	0.0253478	0.101285	0.0860448	0.0817495	0.0964978	0.0630998	0.078435	0.0628629	0.0876717	0.0658311	0.0635906	0.0798537	0.0855927	0.0564338	0.0529564	0.0624332	0.120651
Gm29371	0	0	0	0	0	0	0	0	0	0	0	0	0	0	0	0	0	0	0	0	0	0	0	0	0	0	0
Alppl2	0.000384456	7.97e-05	0	0	0	0.0260305	0	0	0	0.00101875	0	0	0.000520782	0	0	0.000578906	0.00138438	0	0	0	0	0	0.0424868	0	0.00852538	0	0
Ecel1	0	0.000622656	0	0.000784744	0.000910001	0.0719628	0	0.00029411	0.000551516	0.00176524	0	0	0.000520782	0.00064518	0	0	0.00106101	0.00578523	0.00158955	0.000924174	0	0	0.0489013	0	0	0.00670313	0
Prss56	0	0.000561079	0	0.000579921	0.000433179	0	0	0.000497874	0	0	0	0	0.00105817	0.000452638	0	0	0.00240822	0	0	0	0	0.0036816	0	0	0	0	0
Eif4e2	1.18138	1.70205	1.29248	1.43215	1.6094	1.42179	0.926667	1.54167	1.55856	1.84003	0.78057	1.54972	1.67872	1.52389	1.40962	1.61552	1.43215	1.63883	1.23931	1.27682	1.0276	1.30317	1.04702	1.78512	1.46316	1.09353	0.6767
Efhd1	0.318608	0.0101143	0.0327739	0.0368545	0.077067	0.0237993	0.15038	0.0359696	0.0112749	0.0170619	0.0192474	0.0320512	0.0252558	0.034196	0.257698	0.110674	0.0356141	0.0404115	2.31465	0.198228	0	0.257593	0.0152679	0.0101956	0.00566511	0.0144291	0.065956
Gigyf2	0.320485	0.247833	0.328272	0.27898	0.336277	0.262089	0.297494	0.257822	0.236157	0.279863	0.280368	0.308571	0.278925	0.295971	0.304099	0.340489	0.321897	0.318379	0.294657	0.23817	0	0.267519	0.274115	0.178254	0.445873	0.290121	0.31127
Kcnj13	0.000327047	0.000351517	0.000644807	0	0	0	0	0.000335497	0	0	0	0	0.000803955	0	0	0	0	0	0	0	0	0	0	0	0	0.00975634	0
3110079O15Rik	0	0.000305762	0	0.000470123	0	0	0	0	0.00258759	0	0	0	0.00118136	0.000905158	0	0	0	0.00416836	0	0	0	0	0	0	0	0	0
Ngef	0.0586332	0.0358627	0.0273525	0.0345013	0.107057	0.0521319	0.0604521	0.0474159	0.0485476	0.0749191	0.0207611	0.0399108	0.0514303	0.075424	0.128378	0.0546215	0.0649356	0.0256588	0.0491038	0.0458645	0	0.0499219	0.0579942	0.0290519	0	0.00196467	0.043516
Neu2	0	0.000110524	0	0	0.00164057	0.000512035	0	0	0	0	0	0	0	0.000984362	0	0	0	0	0	0	0	0	0	0	0	0	0
Inpp5d	0.000438887	0.000328095	0.000645796	0.000473586	0.000437408	0.00892226	0.00125043	0	0.0474236	0.00850234	0.379397	0.000952163	0.000803955	0.0013488	0.00178867	0	0	0.00169451	0	0	0.610534	0	0.0011275	0.0101316	0.153563	0	0
Atg16l1	0.0975595	0.0832503	0.0874582	0.0879606	0.096786	0.0741964	0.0963389	0.0884813	0.0605909	0.0752536	0.0751384	0.0949404	0.0793773	0.100813	0.0739707	0.121862	0.0993929	0.0516546	0.0995393	0.0791781	0.0635906	0.0895071	0.0878133	0.0485269	0.121144	0.130095	0.0873257
Sag	0.0238651	0.02236	0.0216569	0.02064	0.0122889	0.0139516	0.033043	0.019171	0.0243764	0.0218235	0	0.0171533	0.0233971	0.0250188	0.0209201	0.0249002	0.0218437	0.0142256	0.024774	0.0158193	0	0.0192153	0.00558303	0.0349029	0.0132902	0.0090411	0.0130979
Dgkd	0.0347205	0.0537592	0.0276859	0.0402561	0.0424108	0.057971	0.0622367	0.0447217	0.0335022	0.0526284	0.135147	0.0703254	0.0379248	0.0554043	0.0335137	0.0464552	0.0581407	0.0399455	0.0350147	0.0461494	0.0327931	0.0515594	0.0629737	0.00864295	0.147228	0.123192	0.0385814
Usp40	0.140511	0.157471	0.19659	0.168665	0.136476	0.164093	0.162025	0.159572	0.129588	0.143796	0.119557	0.159542	0.16955	0.147277	0.141194	0.138136	0.134395	0.180455	0.189799	0.154963	0	0.169189	0.116047	0.137326	0.134538	0.205566	0.119513
Ugt1a7c	0.000788471	0.000973993	0.00255369	0.0016827	0.00530661	0.0436786	0.0078451	0.00209794	0.00131167	0.0047601	0.0273617	0.00199707	0.0059033	0.00115442	0	0	0.00133508	0	0.00448511	0.00220803	0	0.00730597	0.0147749	0	0.0101901	0	0
Ugt1a6b	0	7.09e-05	0	0	0	0.00152309	0	0.000659748	0	0.000281683	0	0	0	0	0	0	0	0	0.00249483	0	0	0	0	0	0	0	0
Ugt1a6a	0.000520842	0.000209158	0.00102882	0	0.000886013	0.0209143	0.00345445	0.0028991	0	0.000381071	0	0	0.00183748	0.000754138	0.00434456	0	0.00327272	0	0	0	0	0.00268324	0.0127112	0	0	0	0
Dnajb3	0.0509971	0.103031	0.0749414	0.0801754	0.0638691	0.0371444	0.0451399	0.0813949	0.069829	0.0924648	0.0335456	0.0752534	0.087409	0.0896015	0.0823338	0.0478418	0.0911335	0.0864	0.0524978	0.0788574	0	0.0598755	0.0610287	0.479581	0.0975593	0.026571	0.0258354
Mroh2a	0.000318488	0.000363423	0	0	0	0.0185702	0	0.00129718	0	0.00122332	0.0532141	0.000860726	0.0017184	0.000473517	0.00220224	0	0	0	0	0	0	0	0.0216795	0	0	0	0
Hjurp	0.287659	0.231338	0.29588	0.275119	0.287527	0.422537	0.261551	0.251615	0.16479	0.833351	0.340363	0.242332	0.261985	0.236333	0.25282	0.257727	0.223828	0.299912	0.250609	2.08893	0.0635906	0.886256	0.245113	0.178447	0.26086	0.220062	0.221101
Spp2	0	0	0	0	0	0	0	0	0	0	0	0	0	0	0	0	0	0	0	0	0	0	0	0	0	0	0
Glrp1	0	0.000832596	0	0	0.000773499	0	0	0.000606278	0	0.00114399	0	0.000960405	0	0	0	0.000328042	0.00115399	0	0	0.00160702	0.09132	0	0	0	0.0030482	0.00435786	0
Gm19589	0	0	0	0.00035818	0.00438725	0.000269098	0.00137259	0.000794223	0.0197006	0.00212568	0	0	0	0.00047563	0	0.00135203	0.00058971	0	0	0	0	0.00483893	0	0	0	0	0
Arl4c	0.101424	0.143899	0.0624053	0.0637065	0.302367	0.103482	0.0428454	0.131144	0.206078	0.325023	1.07284	0.1294	0.167765	0.197461	0.149291	0.169873	0.216051	0.103918	0.0751386	0.748765	1.79601	0.238306	0.0396515	0.167468	0.23653	0.0207504	0.10331
Platr5	0.00104599	6.78e-05	0	0	0	0	0	0	0	0.000606554	0	0	0	0.000468259	0.00151688	0.00158739	0	0	0	0	0	0.00208871	0	0	0	0	0
Sh3bp4	0.123409	0.0377534	0.0409462	0.0445108	0.115182	0.12813	0.0626389	0.0509096	0.0260744	0.0676638	0.10841	0.0477199	0.052805	0.0537774	0.140055	0.0701485	0.0821214	0.0439664	0.133718	0.117845	0	0.158361	0.2174	0.0680002	0.259357	0.19851	0.0790618
Agap1	0.22735	0.0768249	0.0954043	0.0916124	0.138545	0.174723	0.127776	0.104705	0.0856916	0.0981006	0.0535997	0.0774067	0.0818087	0.120036	0.153094	0.115144	0.133881	0.101116	0.276493	0.233469	0.223738	0.191762	0.333635	0.149132	0.160527	0.129586	0.0608832
Gbx2	0.0122453	0.0482129	0.0498961	0.0354297	0.0338236	0.0165177	0.0136928	0.0480913	0.0493393	0.049188	0.0132141	0.0438956	0.0935639	0.041452	0.0285108	0.0277516	0.0303018	0.0205757	0.00365507	0.0239134	0.0635906	0.0218884	0.00337182	0	0	0.00688984	0
Asb18	0	0	0	0	0	0	0	0	0	0	0	0	0	0	0	0	0	0	0	0	0	0	0	0	0	0	0
Iqca	0	0.000312886	0	0.000160251	0	0.00168495	0	0	0	0	0	0	0	0	0	0.00100568	0.0022125	0	0	0	0	0	0	0	0	0	0
Ackr3	1.20986	0.0401384	0.22192	0.333479	0.283304	0.601652	1.33188	0.174597	0.115427	0.133583	0.186129	0.116278	0.108484	0.0580737	0.698841	0.255992	0.115979	0.210334	4.53684	0.290448	0	0.320333	0.941991	0.117191	0.898996	0.0691389	0.455109
Gm28721	0	0	0	0	0	0	0	0	0	0	0	0	0	0	0	0	0	0	0	0	0	0	0	0	0	0	0
Gm28723	0.00193214	0	0	0.000503455	0.00150392	0.0045525	0.00118912	0	0	0.000281919	0	0.000674034	0.000918353	0.00119557	0.00281435	0.00101858	0	0	0.00685133	0	0	0.00421846	0.00852343	0	0	0	0
Gm28722	0.00047235	0	0.00150487	0.0005676	0	0.000387097	0.00308666	0.000700363	0	0.000416899	0	0	0	0	0	0	0	0	0.00694754	0.00143418	0	0.00181645	0	0	0	0	0
Cops8	0.716381	0.588892	0.572901	0.565697	0.657727	0.639018	0.567752	0.579573	0.624626	0.765885	0.387453	0.606499	0.599627	0.645186	0.653702	0.99527	0.597022	0.592693	0.676785	0.864961	0.343355	0.643884	0.572624	0.708264	0.532358	0.895966	0.650941
Gm9991	0.000692546	0.000917706	0	0.00250397	0.00114734	0.000438505	0	0.00150686	0	0.000455532	0	0.00114136	0	0.00107162	0.00447823	0.000448795	0.00143137	0	0.00290805	0.00122087	0	0.00251146	0	0	0.00880888	0	0
Col6a3	3.61421	1.90914	2.64401	1.84669	3.7938	1.0488	2.13577	2.39525	1.63982	1.86725	0.782341	2.20666	2.15174	3.47421	3.05611	2.3233	2.20804	3.12068	2.38304	2.69471	0.365746	3.38178	0.416511	1.631	0.70613	1.73537	0.890836
Mlph	0.00906753	0.00128107	0.00454295	0.00413697	0.00279705	0.0133186	0.00650499	0.0029887	0.00274586	0.00353448	0.0119973	0.000891313	0.00183973	0.00331082	0.0167709	0.0043638	0.00201538	0	0.0155982	0.00647692	0	0.0048774	0.0373595	0	0	0.0139892	0.0614769
Rab17	0	0	0	0	0	0.000437449	0	0.000593375	0	0	0	0	0	0	0	0	0	0	0	0	0	0	0.0403761	0	0	0	0
Gm28199	0	0.000155357	0	0	0	0.000296885	0	0.000426034	0	0	0	0	0	0	0	0	0	0	0	0	0	0	0	0	0	0	0
Lrrfip1	0.335597	0.459738	0.334689	0.471141	0.55329	0.308311	0.236321	0.386251	0.318232	0.607698	0.323197	0.479648	0.430242	0.332651	0.511927	0.433193	0.564935	0.410154	0.348014	0.409141	1.47783	0.463922	0.299544	0.741238	0.806285	0.796291	0.465166
Rbm44	0	0.000973042	0.00178853	0.000221638	0.000839308	0.007402	0	0.00101578	0.00222306	0.0145235	0	0	0	0.00105539	0	0.00442555	0.00265661	0	0	0.0262534	0	0.0191883	0	0	0	0	0
Ramp1	0.121655	0.324667	0.0793939	0.313497	0.0996717	0.139749	0.17984	0.169348	0.294649	0.0697229	0.557305	0.153675	0.0577226	0.305377	0.0593639	0.0720863	0.195577	0.246021	0.20136	0.0502824	0.538725	0.0899402	0.437864	0.132897	0.0547116	0.26012	0.0677781
Ube2f	0.404672	0.546348	0.432993	0.484608	0.559599	0.432409	0.340979	0.518833	0.516721	0.540615	0.334746	0.479969	0.647009	0.490177	0.440961	0.677336	0.567257	0.431351	0.405051	0.346326	0.401607	0.370088	0.416709	0.930976	0.575416	0.480278	0.333387
Gm26683	0	0	0	0	0	0.000442291	0	0.000915864	0	0	0	0	0	0.000360829	0	0	0	0	0	0	0	0	0	0	0	0	0
Scly	0.171731	0.0782957	0.116371	0.0878037	0.101862	0.0648628	0.118055	0.132355	0.0980093	0.115537	0.111683	0.13491	0.110937	0.116879	0.192166	0.153539	0.117176	0.0707105	0.111931	0.18637	0	0.208811	0.0834664	0.070984	0.158439	0.36148	0.0674134
Espnl	0	0.000436653	0	0	0	0	0	0	0	0.000574563	0	0	0.000373225	0.00125639	0	0	0	0	0	0	0	0.00257937	0	0	0	0	0
Klhl30	0.00167244	0.0134171	0.00421155	0.00817945	0.00735554	0.01909	0.00534537	0.00581116	0.00238235	0.00450439	0	0.00642961	0.00266289	0.0124182	0.00215279	0.00600983	0.0239155	0.0153041	0.000606201	0.00194023	0	0.00131779	0.0100167	0.0220948	0.00421441	0	0
Erfe	0.000157584	0.0028968	0	0.000642588	0.00529183	0.00361059	0	0	0	0.00880824	0	0.00142274	0.00219563	0.000996795	0	0.00804919	0.000579397	0	0	0.0098627	0	0	0.00546324	0	0	0.00380561	0
Ilkap	0.764297	0.668412	0.675165	0.639452	0.685435	0.577783	0.694245	0.634641	0.593059	0.688429	0.341807	0.73255	0.644588	0.680531	0.660033	0.734888	0.727225	0.626232	0.697191	0.802282	0.0993651	0.790596	0.54119	0.613267	0.825405	0.777399	0.733188
Hes6	0.246427	0.296693	0.269024	0.272526	0.223112	0.30333	0.226996	0.259305	0.303075	0.15874	0.2742	0.256536	0.208717	0.29955	0.255488	0.16958	0.315802	0.35491	0.263783	0.109973	0.205772	0.147664	0.430822	0.357707	0.197258	0.319662	0.190358
Per2	0.0357727	0.0154792	0.0217318	0.0166847	0.0150205	0.0206403	0.0558658	0.0165995	0.00801198	0.0117065	0.0250544	0.0253428	0.0229175	0.0126918	0.0170148	0.0124541	0.0122855	0.00395986	0.0415593	0.0151926	0	0.0231972	0.033301	0.0598232	0.0188502	0.0161149	0.0731389
Traf3ip1	0.057203	0.046047	0.0573278	0.0618337	0.0395178	0.0441002	0.0782682	0.0502265	0.0253152	0.0462868	0.0871223	0.0492232	0.0445153	0.049321	0.0742121	0.0560822	0.07011	0.0528614	0.0508408	0.0607923	0	0.0692024	0.0529566	0.0779868	0.0377501	0.0575074	0.0862258
Asb1	0.0596617	0.0386511	0.0459615	0.0418677	0.0694535	0.0482701	0.0456664	0.0391865	0.0361228	0.0411326	0	0.0491556	0.0337207	0.0432181	0.0657606	0.0425572	0.0514017	0.0506485	0.0527474	0.0743111	0	0.0534142	0.0390386	0.350949	0.0225266	0.0388615	0.0443776
Gm29100	0.00295065	0.00036019	0.0045347	0.0027882	0.00185534	0.00138265	0.00568291	0.000780845	0	0.000320521	0	0	0.000918353	0.00090811	0	0.00600566	0.00126711	0.00216963	0.00594199	0.00148708	0	0.00233848	0.00197554	0	0	0.0102702	0
Twist2	0.320691	0.0902048	0.332655	0.202671	0.278609	0.094745	0.570715	0.169726	0.226314	0.23235	0.0987877	0.156662	0.177464	0.168824	0.22775	0.230613	0.145813	0.0981344	0.324601	0.245656	0.0327931	0.361647	0.060571	0.366312	0.0715364	0.0657238	0.296336
Hdac4	0.157509	0.102895	0.127662	0.121711	0.107599	0.0909509	0.196437	0.119323	0.0870973	0.0872096	0.171332	0.137021	0.0869549	0.128059	0.148771	0.089107	0.139655	0.189778	0.15866	0.15638	0.29031	0.174307	0.138752	0.348414	0.0674699	0.173028	0.301948
Gm26720	0.00222818	0.000682824	0.000400571	0.0014019	0.000328086	0	0.00319222	0.000546652	0	0.00213055	0	0.00135493	0.00168737	0.00138626	0	0	0.00318559	0	0.00306737	0.00176902	0	0	0	0	0	0.0125784	0
Ndufa10	1.15005	1.20211	1.09103	1.09534	1.12193	1.60682	0.950359	1.16152	1.34129	1.38483	0.715069	1.10903	1.20941	1.13358	1.2791	1.40528	1.27414	1.23308	1.04098	1.23971	0.84108	1.14291	1.13347	1.29779	1.21394	1.88502	0.974776
Cops9	2.56188	2.98971	2.62776	2.83465	3.08355	3.11109	2.32123	2.83617	2.85725	2.7913	3.28601	3.15409	2.86884	3.42046	3.00256	3.18198	3.20282	2.91957	2.59932	2.41812	2.16837	2.84091	3.0612	3.02886	2.41977	2.98235	2.44096
Gpc1	0.0373901	0.0575943	0.0251982	0.0402942	0.0725203	0.0269765	0.0174651	0.0440887	0.0642094	0.0684399	0.0934827	0.0653189	0.0449309	0.0863792	0.0565627	0.0845582	0.0733176	0.0975278	0.0249383	0.0678353	0	0.0587584	0.0104337	0.0569679	0.0553855	0.0474559	0.0238171
Gm29480	0.000356742	0.000118721	0.00616413	0.000351319	0.000521146	0.0006547	0	0.0015696	0	0	0	0	0	0	0	0.000698314	0	0.00569709	0	0	0	0	0	0	0	0	0
Ankmy1	0.000974747	0.00126356	0	0.000668752	0.000373929	0.000837696	0	0.00226525	0	0.000361114	0	0.00522159	0.0017176	0.00167055	0.00360845	0	0.00116855	0	0	0	0	0	0	0	0	0.00576008	0
Dusp28	0.0884105	0.045183	0.0546575	0.0516225	0.0429457	0.0631642	0.0700808	0.0989334	0.0688034	0.0295842	0.0299113	0.0433095	0.0369497	0.065166	0.057529	0.0520044	0.0677679	0.0464868	0.0660873	0.0326132	0.785895	0.112697	0.0777841	0.0804842	0.0586881	0.0947651	0.0597249
5033417F24Rik	0.00829836	0.00507054	0.00548531	0.00295118	0.0081845	0.00206705	0.00206513	0.0107341	0.00116505	0.0018577	0	0.00648696	0.00341863	0.00919592	0.0227686	0.00305047	0.0071867	0	0.00441859	0.00163416	0	0.00996587	0.00814132	0.0116869	0.0311648	0.00897472	0.00805445
Rnpepl1	0.412389	0.256264	0.33215	0.292318	0.317591	0.23772	0.331658	0.3195	0.300455	0.214791	0.465373	0.273628	0.208963	0.326458	0.367538	0.295877	0.297519	0.275464	0.394022	0.313207	0.543604	0.38004	0.423277	0.299718	0.716709	0.374083	0.301079
9430060I03Rik	0.0141239	0.0083574	0.00508344	0.0115742	0.0085806	0.0103339	0.0200458	0.006888	0.0134234	0.00531434	0.00839783	0.00839842	0.0126482	0.0123155	0.00526112	0.0116187	0.00884098	0.00553668	0.0130297	0.0146382	0	0.00810508	0.0185382	0	0.00495475	0.0113596	0.0167466
Capn10	0.134327	0.0992254	0.0919287	0.0974563	0.121625	0.0807993	0.101236	0.0874351	0.0898844	0.102213	0.042933	0.101214	0.0954562	0.104546	0.139811	0.141573	0.120541	0.0786847	0.121557	0.131653	0.0327931	0.120465	0.111404	0.107133	0.0883943	0.0989582	0.169359
Gpr35	0.0178618	0.00163265	0.00202731	0.00158498	0.0144443	0.00572831	0.00367592	0.00538132	0.00299884	0.00594206	0.0351866	0.00280084	0.00252056	0.00792971	0.0217392	0.00811948	0.00587756	0	0.006973	0.0265792	0.114452	0.0187922	0.001478	0	0.0121872	0.00208123	0
Kif1a	0.052898	0.00562945	0.0248346	0.0204428	0.0202276	0.00665792	0.0490531	0.0138241	0.0103509	0.00564523	0	0.0176513	0.00495274	0.0458454	0.090402	0.019507	0.0461412	0.00748125	0.0428566	0.0206423	0	0.0615692	0.000956217	0	0.00319127	0	0.143493
Agxt	0.000561328	0.000450415	0.00449521	0.000847178	0.00622272	0.00159513	0.00135262	0.0027425	0.000847788	0.00233701	0	0.00154336	0.00070109	0.0022438	0	0.00176628	0.000608594	0	0.00117416	0	0	0	0	0	0	0	0
2310007B03Rik	0	0	0	0	0	0	0	0	0	0	0	0	0	0	0	0	0	0	0	0	0	0	0	0	0	0	0
Crocc2	0.000661364	0.000489744	0.0172357	0.000257392	0.0141511	0.0122696	0.00168864	0.0139059	0	0.00149485	0.0866161	0	0.00297215	0.00029034	0	0.00129037	0.00105542	0	0.000893959	0	0	0.00219094	0.00199163	0	0	0	0
Sned1	0.0467354	0.0199863	0.279644	0.0314413	0.110467	0.252671	0.274847	0.17072	0.0246211	0.0293447	0.341886	0.0440763	0.127633	0.0324935	0.0488636	0.0298323	0.0311574	0.0430385	0.109087	0.0422488	0.0327931	0.0337862	0.0667342	0.10681	0.035719	0.103946	0.0613102
Mterf4	0.126479	0.106951	0.117365	0.108881	0.0953807	0.13719	0.12319	0.106317	0.10999	0.100377	0.2037	0.101095	0.139236	0.108909	0.125062	0.129708	0.131879	0.0664106	0.0819115	0.11151	0.332953	0.0517457	0.193894	0.190355	0.193157	0.179691	0.153005
Gm28535	0.00149821	0.00464018	0.00204739	0.003147	0.00499579	0.00321591	0.00194899	0.00300087	0	0.000641944	0	0.00119834	0.00481495	0.0027008	0	0.00134585	0.00249737	0.0092552	0.00109681	0	0	0	0.00101084	0	0	0	0
Pask	0.00462709	0.00530949	0.00167381	0.00415199	0.00224025	0.00916761	0.00476041	0.00292778	0.00866996	0.0451958	0	0.00475865	0.00689155	0.00451925	0.0029586	0.00638166	0.00380876	0	0	0.0772466	0	0.151067	0.00353941	0	0.00854408	0.0148079	0
Ppp1r7	0.32651	0.290414	0.275937	0.276152	0.344138	0.409878	0.283086	0.283371	0.354784	0.468453	0.251273	0.31631	0.322228	0.321412	0.338256	0.429057	0.295842	0.260009	0.333068	0.537308	0.615153	0.482784	0.289544	0.45094	0.340122	0.423854	0.260604
Ano7	0.0037211	0.00711993	0.00101213	0.00666029	0.00704284	0.0116197	0.00600096	0.00655245	0	0.00359862	0	0.00443661	0.00616531	0.00221037	0.0030963	0.00108034	0.00565589	0.0141235	0.0047664	0.00220577	0	0.00327963	0.00956504	0	0	0	0
Hdlbp	2.01573	2.37858	2.05877	2.07314	2.55098	2.01945	1.60817	2.20427	1.89263	2.59582	1.04978	2.18376	2.82979	2.22976	2.11125	2.39707	2.03523	2.29885	1.79331	1.4848	0.532953	2.17764	1.66787	2.14254	0.815469	1.19927	1.4468
2023-09-02	0.049169	0.0416318	0.0455243	0.0510695	0.0780065	0.0493688	0.0336332	0.0399472	0.0812873	0.0576219	0.0142392	0.0659878	0.0618941	0.0499752	0.0512292	0.0619483	0.0360571	0.0718851	0.0469395	0.0382598	0	0.0444454	0.0403823	0.056429	0.0841973	0.038103	0.0364964
Farp2	0.0298066	0.0277081	0.0281355	0.0238841	0.0428337	0.0450512	0.0223391	0.031208	0.0318075	0.0172275	0.102226	0.0241117	0.0409195	0.0289436	0.0162961	0.0229178	0.034823	0.0216046	0.0274516	0.0210604	0.0327931	0.0184995	0.0238128	0	0.00767917	0.0138739	0.0379492
Stk25	0.977586	0.779455	0.730694	0.762766	0.771621	0.63513	0.757145	0.707537	0.681257	0.690325	0.505644	0.753295	0.764639	0.771295	0.913037	0.84398	0.766873	0.822616	0.893184	0.881919	0.223738	0.90003	0.572245	0.844165	0.873024	0.998551	0.79117
Gm28536	0.000285744	0	0	0	0.00039887	0	0	0.00192865	0.00418734	0	0	0	0	0	0.00275833	0	0.000297438	0	0	0	0	0	0	0	0	0	0
Bok	0.644415	0.335383	0.438896	0.315601	0.701006	1.05344	0.840102	0.338378	0.476356	1.24791	0.361357	0.451421	0.615204	0.27243	0.796915	0.65351	0.367752	0.301316	0.743133	1.68046	0.0635906	1.56507	0.766433	0.217262	0.897338	0.759957	2.1152
Thap4	0.250732	0.215928	0.22698	0.205959	0.257275	0.250894	0.244174	0.204876	0.201199	0.198488	0.124096	0.217455	0.223178	0.229008	0.272022	0.273428	0.267821	0.190312	0.219249	0.232572	0.0635906	0.255463	0.317332	0.217416	0.191479	0.187198	0.153157
Gm10550	0.000378519	0.00036501	0	0	0.000550698	0	0	0	0	0	0	0	0	0	0	0	0	0	0.00189404	0	0	0	0	0	0	0	0
Atg4b	0.349263	0.334098	0.351022	0.306559	0.34947	0.320694	0.292888	0.300358	0.364895	0.321118	0.201466	0.363323	0.346894	0.334184	0.313198	0.396609	0.321717	0.324037	0.2907	0.418529	0.333611	0.419191	0.287242	0.400105	0.235794	0.367872	0.273111
Dtymk	0.89201	0.844057	0.746234	0.86681	0.827178	0.986765	0.71527	0.785131	0.925943	1.98641	0.716827	0.967233	0.89112	0.881371	1.06848	1.64979	0.79122	0.907075	0.784022	2.77896	0.0635906	2.49644	0.591744	0.696291	0.589506	0.768192	1.01151
Ing5	0.0840365	0.0621147	0.0982539	0.0838648	0.0752686	0.115698	0.115442	0.0837047	0.0639705	0.112942	0.150155	0.0723429	0.0643134	0.0682917	0.0989806	0.0732865	0.0565181	0.0701036	0.0742549	0.101703	0	0.172768	0.142485	0.0616885	0.171035	0.114997	0.108494
D2hgdh	0.0539514	0.0541902	0.061234	0.0685435	0.0438622	0.0575643	0.0621336	0.0696362	0.0458064	0.0278649	0.0329249	0.0501875	0.0656976	0.0535451	0.0878297	0.0451052	0.0530593	0.0663317	0.0574898	0.0338482	0	0.035854	0.0820779	0.0555877	0.0231881	0.0674201	0.0955325
Gal3st2	0.00466139	0.00224617	0.00250572	0.00963306	0.000153392	0	0.0193814	0.00328695	0	0.00247575	0	0.00172967	0.00291198	0.00206099	0	0.00135895	0.00316571	0	0.00346183	0.00444775	0	0.00740626	0	0	0	0	0.0618662
Gal3st2b	0	0	0.00910464	0.00199062	0	0.000283021	0.0148235	0	0	0	0.0430085	0	0	0.00024921	0.00906027	0	0.0004582	0	0	0	0	0.00178549	0.00303938	0	0.0194866	0	0.187859
Gal3st2c	0.000722465	0	0	0	0.00035934	0	0.00115252	0	0	0	0	0	0	0	0	0	0	0	0	0	0	0	0.0039939	0	0	0	0
Pdcd1	0	0.00014191	0	0.000474153	0.000540722	0.00593592	0	0	0	0.000455532	0	0	0	0	0	0	0.00118105	0	0	0.00109111	0	0	0.071259	0	0	0	0.00651284
Fam174a	0.945814	0.712279	0.861574	0.881736	0.666253	0.602308	0.856127	0.692481	0.820879	0.50466	0.951241	0.75048	0.575588	0.88015	0.887224	0.679168	0.820913	0.663922	1.02349	0.631164	0.628067	0.934838	0.567292	0.547894	0.775788	1.14706	1.08726
St8sia4	0	0	0	0.000338427	0.00304771	0.00220456	0.000879372	0.000440937	0.0180233	0.00634913	0.20965	0.00248315	0.00224315	0.00187578	0	0.00144582	0.0014655	0	0.0010417	0	1.68917	0.00278054	0	0.124531	0.404613	0.0788627	0
Gm28901	0.000377415	0	0	0	0	0.000464088	0	0	0	0.000460395	0	0	0.000700556	0	0	0	0	0	0	0	0	0	0	0	0	0	0
D1Ertd622e	0.0654537	0.0550567	0.0595974	0.0486787	0.0722915	0.168252	0.0458305	0.0669387	0.0851889	0.101136	0.149366	0.0790941	0.0476705	0.0569969	0.0501025	0.0733527	0.0635316	0.0382909	0.0460751	0.100317	0.190772	0.155252	0.0711503	0.112959	0.211207	0.0759459	0.0533063
Ppip5k2	0.0636859	0.0813156	0.0796488	0.0699627	0.0880827	0.0922993	0.047206	0.0592532	0.069408	0.0530077	0.0234536	0.086626	0.0702125	0.0647057	0.0663476	0.0843156	0.0645187	0.122424	0.0677317	0.0713418	0.0993651	0.0658135	0.130743	0	0.0205771	0.0599448	0.0498467
Gin1	0.163609	0.126798	0.178177	0.152811	0.0946122	0.124035	0.179084	0.122502	0.158606	0.143849	0.145458	0.114165	0.115905	0.134447	0.181708	0.212745	0.166372	0.159615	0.157687	0.235874	0.0993651	0.0909794	0.135329	0.19126	0.234858	0.210388	0.168191
Pam	7.16908	4.11784	4.4945	8.30394	3.83325	1.26446	4.53251	5.22337	3.02043	2.61713	2.2039	19.0353	2.98507	6.68112	5.96075	4.68394	5.60373	4.79755	6.53032	5.1895	0.238565	5.93444	1.62701	3.44275	1.9014	2.59826	9.10995
Gm7967	0.000892414	0.00072117	0	0.000209203	0	0.000726174	0	0	0	0	0	0.00093093	0	0	0	0	0	0	0.00252444	0	0	0	0.00282843	0	0	0	0
Rnf152	0.0304532	0.0947685	0.04242	0.086304	0.108537	0.0108168	0.0285006	0.0890715	0.117575	0.0361218	0.00761758	0.0877616	0.0580615	0.183175	0.0859383	0.0123055	0.12915	0.108433	0.0400267	0.0181374	0	0.053918	0.00979588	0.0934013	0.0821915	0.0995391	0.0910838
Gm17634	0.00212032	0.0227611	0.00602698	0.0139048	0.0150339	0.00264737	0.00177619	0.0167245	0.0124395	0.00393243	0	0.0104422	0.00555781	0.0304156	0	0.00371029	0.0214458	0.0234933	0.00276775	0.00169323	0	0.00257979	0.00102489	0	0.00767917	0.024447	0.007249
Pign	0.102834	0.0867774	0.116365	0.0883107	0.0855691	0.0919318	0.100956	0.093381	0.0687059	0.08926	0.0964311	0.0824378	0.0878346	0.0882796	0.0719825	0.0932371	0.112965	0.12274	0.0782697	0.117065	0	0.0783369	0.139507	0.0766857	0.045306	0.0849989	0.0896251
2310035C23Rik	0.171548	0.136238	0.135708	0.170523	0.132312	0.157916	0.205088	0.157876	0.150187	0.101378	0.141243	0.308225	0.125762	0.135192	0.15067	0.146954	0.169896	0.166175	0.135109	0.134141	0.254276	0.159319	0.138722	0.0649427	0.0878938	0.282917	0.148697
Tnfrsf11a	0	0.00039917	0.00110168	0.000699805	0.000468758	0.0169046	0.0054605	0.000302569	0.0278613	0.00748413	0.067801	0.0159318	0	0.000832859	0	0.00149297	0	0	0.00124667	0	1.17758	0.00278368	0.00660864	0	0.0325749	0	0
Gm7160	0.0247261	0.0151883	0.0242376	0.0153105	0.0166538	0.0203762	0.0261135	0.0321975	0.0146904	0.0229639	0	0.0126483	0.0171148	0.0181514	0.0252458	0.0305995	0.0203409	0.00950124	0.0272728	0.0157942	0	0.00919285	0.030346	0	0.0214832	0.0294397	0.0157614
Zcchc2	0.032111	0.0289643	0.0508174	0.0319816	0.0289552	0.0320083	0.053274	0.0664277	0.061333	0.0314084	0	0.0355216	0.0244068	0.0328352	0.059673	0.0314735	0.0402414	0.0318757	0.0443645	0.0424085	0	0.0496265	0.050096	0.0735121	0.0435821	0.0177077	0.0409463
Phlpp1	0.0682409	0.049214	0.075066	0.0471112	0.0546739	0.0275038	0.087776	0.0545139	0.0430143	0.0382679	0.0350003	0.0435874	0.0419029	0.0558058	0.0503089	0.0323503	0.0508695	0.0443276	0.0951831	0.0693774	0.448063	0.10116	0.0498115	0.0290722	0.0361855	0.0951124	0.039478
A530053M12Rik	0.00239255	0.00233812	0.00187478	0.00103963	0.00139008	0.00175993	0	0.0013286	0.00206949	0.00161193	0	0.00301698	0.00193487	0.00223003	0.00217506	0.00275385	0.00127014	0	0.000620062	0.0077485	0	0.00704592	0	0	0	0	0
Bcl2	0.508874	0.120953	0.233521	0.159242	0.184522	0.0864263	0.427533	0.136386	0.121906	0.150972	0.212555	0.152651	0.121892	0.230972	0.317075	0.245087	0.160654	0.165705	0.19169	0.405076	1.0252	0.401656	0.0727239	0.853014	0.46098	0.329644	0.271236
Kdsr	0.22619	0.174979	0.183043	0.209799	0.19279	0.16808	0.263068	0.191848	0.148317	0.123536	0.156504	0.216642	0.148437	0.192223	0.171639	0.205206	0.306174	0.166651	0.255044	0.165298	0.223478	0.160725	0.268006	0.188837	0.257663	0.204317	0.298748
Vps4b	0.532984	0.475417	0.527182	0.47158	0.532077	0.546078	0.444754	0.511186	0.533816	0.493067	0.604475	0.482349	0.544405	0.491884	0.449847	0.593746	0.506993	0.475698	0.509183	0.473865	0.888426	0.48106	0.605484	0.569573	0.640763	0.666154	0.516104
Serpinb5	0.00161385	0.000122637	0	0	0.00355256	0.0557974	0	0	0	0.00459673	0	0	0	0.000770102	0	0.000887092	0.000858619	0	0	0.000977557	0	0	0.100861	0.0150449	0	0	0.00940247
Serpinb11	0.000744919	9.26e-05	0	0	0.000343786	0.0476581	0	0	0	0	0	0	0.000304753	0	0	0.000532915	0	0	0	0	0	0	0.00413849	0	0	0	0
Serpinb7	0	0	0	0	0.000687572	0.00482374	0.00417631	0	0	0	0.017738	0	0	0	0	0	0	0	0.00153776	0	0	0	0	0	0	0	0
Serpinb2	0.0101099	0.00479877	0.0032104	0.00395369	0.223461	0.503848	0.0243777	0.012707	0.00608689	0.365802	0.0503965	0.0149884	0.0355507	0.00757716	0	0.00641706	0.00828891	0.00675166	0.0105188	0.00412794	0.185642	0.0137486	0.0843493	0	0.0167829	0.00255836	0.0232149
Serpinb8	0.00960322	0.0135515	0.0156524	0.0188365	0.0349125	0.0990944	0.0257361	0.0202033	0.02884	0.0305204	0.0585109	0.0113098	0.0185727	0.00669478	0.0145401	0.062442	0.0200365	0.0207716	0.0681603	0.160152	1.20409	0.00159546	0.0631469	0	0.00382274	0.0048002	0.04136
D830032E09Rik	0	0.000214737	0	0	0	0	0	0	0	0	0	0.000898728	0	0	0	0	0	0	0	0	0	0	0	0	0	0	0
Cdh19	0.108282	0.0269703	0.0753001	0.0479692	0.0391594	0.00574278	0.0899046	0.0405881	0.0225705	0.0105349	0.173013	0.0457333	0.0260827	0.0527698	0.030335	0.0717618	0.041453	0.0616475	0.0708484	0.0930151	0	0.0637059	0.00317431	0	0	0.00631414	0.100506
Gm29088	0	0.000111069	0	0	0	0.00114492	0	0	0	0.000370456	0	0.000841955	0	0	0	0	0	0	0	0	0	0	0	0	0	0	0
Dsel	0.35769	0.257264	0.274361	0.282104	0.276063	0.152715	0.307161	0.266769	0.221764	0.164224	0.120702	0.263371	0.234621	0.345832	0.279631	0.20664	0.267351	0.288734	0.386734	0.262058	0	0.352552	0.117084	0.126663	0.141073	0.174726	0.272114
Cntnap5a	0	0	0	0	0	0	0	0	0	0.000714926	0	0	0	0	0	0	0.000368819	0	0	0	0	0	0	0	0	0	0
Tsn	1.6002	1.81235	1.61973	1.72384	1.64083	1.51121	1.46852	1.64065	1.68231	1.98688	0.96676	1.89351	1.8207	1.73171	1.78822	1.90525	1.6158	1.68751	1.47947	1.86722	3.37225	2.18243	1.33569	1.59335	1.60576	1.44341	1.90925
Nifk	0.363717	0.275778	0.257438	0.279297	0.325109	0.344706	0.279326	0.272454	0.283673	0.412414	0.314392	0.30833	0.343751	0.278534	0.326294	0.471875	0.298531	0.297863	0.271138	0.266657	0.190945	0.323841	0.318646	0.140504	0.456474	0.389248	0.265155
Gm28867	0.000258795	0.000534818	0	0	0	0	0	0.0018378	0	0	0	0	0	0.000466693	0	0.000321838	0	0	0	0	0	0.00126495	0.00210392	0	0	0	0
Clasp1	0.143812	0.213161	0.176361	0.188215	0.189599	0.163208	0.151993	0.183552	0.131731	0.14969	0.177617	0.190821	0.163194	0.186787	0.179301	0.133656	0.209757	0.22803	0.202103	0.222587	0.366404	0.176451	0.112274	0.121971	0.182045	0.207627	0.179443
2900060B14Rik	0.0421351	0.0430884	0.0273178	0.0443232	0.0295151	0.0304911	0.0301761	0.0365248	0.0144856	0.0264516	0.073679	0.0300676	0.0316982	0.0343698	0.0237343	0.0347051	0.0553514	0.0322102	0.0378543	0.0337095	0	0.0277417	0.0147053	0.0586276	0.052342	0.0837821	0.0639381
Tfcp2l1	0.00049634	0.000449328	0	0.000332208	0.000887437	0.0224878	0	0.000548465	0	0.00132057	0	0	0	0.000276794	0	0.00128551	0	0	0	0.00134907	0	0	0.178109	0	0	0.00166843	0
Gli2	0.128232	0.0720299	0.101677	0.100457	0.0772394	0.0250349	0.120119	0.0685866	0.0835759	0.0608716	0.0553718	0.105913	0.0537179	0.125842	0.134778	0.171408	0.0971116	0.0990913	0.0876291	0.130579	0	0.142165	0.0494576	0.0222978	0.0249025	0.0442723	0.0728908
Gm26831	0.00075999	0.000740525	0.00096096	0.00127208	0.0014427	0	0	0.00042074	0.00217694	0.00199224	0	0.000713887	0.00462736	0.000860609	0	0.00257929	0.00200067	0.00172148	0	0.00121774	0	0	0	0	0	0	0
Gm29455	0	0.000574394	0.00335827	0.000310892	0	0	0	0	0	0.000381071	0	0	0	0.000561516	0	0	0	0	0	0	0	0	0	0	0	0	0
Inhbb	0.069478	0.0347193	0.0533878	0.0276966	0.0620252	0.0199423	0.059534	0.0511675	0.00953241	0.0801809	0.0218093	0.0306936	0.0548718	0.0221296	0.0506099	0.0346291	0.137615	0.0356978	0.16538	0.0210852	0	0.0210905	0.0302362	0.0467272	0.0207969	0.00190389	0.0998058
Ralb	0.423594	0.481872	0.388384	0.353104	0.622329	0.463769	0.318337	0.460506	0.40486	0.561196	0.678391	0.488111	0.453326	0.449267	0.355127	0.499879	0.476325	0.481003	0.43324	0.334558	0.406118	0.44286	0.315314	0.353757	1.30229	1.08053	0.245822
Gm27184	0.00115368	0.00150176	0.00265267	0.001675	0.00101042	0	0.00419128	0.00122479	0.00481422	0.00034018	0.0253478	0.00263963	0.0040123	0.0036444	0	0.00295003	0.00193881	0	0	0	0	0.00263471	0.00434337	0	0	0.00105617	0
Tmem185b	0.195357	0.189906	0.146015	0.170129	0.178243	0.141202	0.153445	0.175657	0.17208	0.173633	0.159418	0.185379	0.182758	0.196049	0.147337	0.228331	0.197827	0.176664	0.18688	0.161386	0	0.209676	0.176729	0.132552	0.188174	0.305411	0.226967
3830432H09Rik	0	0.00366943	0.000561953	0.00126485	0	0	0	0.000427595	0	0	0	0.000789491	0	0.000566099	0	0	0.00111029	0	0	0	0	0	0.00121677	0	0	0	0
Epb41l5	0.0188322	0.0156588	0.0268144	0.0160519	0.0116739	0.0439813	0.0364906	0.0223477	0.00981008	0.0101348	0	0.00932478	0.0116917	0.0139915	0.0224131	0.00714867	0.0207615	0.00785377	0.0333111	0.0125662	0	0.0130941	0.074845	0	0	0.0201395	0.0218226
Ptpn4	0.0205199	0.0148382	0.0373583	0.016861	0.0137636	0.0300657	0.0280452	0.0135037	0.0154264	0.0103568	0	0.0169941	0.018492	0.0102142	0.0150052	0.0180778	0.0202731	0.0105002	0.0272879	0.0197122	0.0635906	0.00376706	0.0342554	0.0150449	0.0614067	0.0222032	0.0751199
Tmem177	0.0505253	0.0491625	0.047377	0.0642368	0.0438837	0.0556852	0.0545265	0.0403369	0.0268135	0.0508946	0.0276563	0.0651548	0.0417589	0.0374556	0.0538949	0.0453178	0.0528652	0.0360489	0.0685174	0.0601012	0	0.0677507	0.0682333	0.0940235	0.10553	0.0634989	0.0436561
Cfap221	0	0	0	0	0	0	0	0	0	0	0	0	0	0	0	0	0	0	0	0	0	0	0	0	0	0	0
Sctr	0	0	0	0	0.00139018	0	0	0	0	0	0.0253478	0	0	0.000479247	0	0	0.0004582	0	0.00191274	0	0	0	0	0	0	0	0
Tmem37	0.00832549	0.0240383	0.0126984	0.019761	0.0587033	0.474641	0.0171774	0.038608	0.217406	0.0448122	0.589714	0.0151402	0.0474307	0.0116413	0.0293134	0.0144219	0.044917	0.0108231	0.023302	0.0170323	0.09132	0.0145008	0.305457	0.0293233	0.0534094	0.0659602	0.0740732
Dbi	4.83154	4.58491	5.32785	5.6516	5.16717	7.23759	6.16608	4.59577	6.33916	5.15973	8.22113	5.58462	4.92761	4.59599	6.13006	6.7453	4.4204	4.12761	5.42627	5.01357	3.19916	5.53596	10.514	6.46988	3.88125	3.7391	23.1385
3110009E18Rik	0.113035	0.0837501	0.0784611	0.0891721	0.108498	0.0840448	0.119441	0.090794	0.075974	0.0830647	0.00839783	0.0712519	0.089447	0.0872133	0.0999133	0.120571	0.0729027	0.0827809	0.0995194	0.095521	0	0.0923422	0.0874531	0.037768	0.0818175	0.145374	0.0869674
Steap3	0.834082	0.417986	1.00354	0.641795	0.565667	0.181794	1.05383	0.694343	0.458834	0.290883	0.322775	0.505703	0.644025	0.44889	0.566371	0.602103	0.441638	0.379616	1.02222	0.490161	0.0655862	0.378732	0.148137	0.367088	0.120162	0.0805617	0.458645
C1ql2	0	0.00013383	0	0.000202571	0.000498469	0	0.0020796	0.00052479	0	0	0	0	0	0	0	0	0	0	0.00245688	0	0	0	0	0	0	0	0
En1	0.00106172	0.0149538	0.00574708	0.00640849	0.0354849	0.0203871	0.00197166	0.0131316	0.0142457	0.0126368	0	0.00551187	0.0233474	0.000784742	0	0.00290141	0.0072194	0.0557133	0	0.00120219	0	0	0.00215727	0	0	0	0
Gm29346	0	0.000866188	0.000795158	0.000811043	0.000867139	0.00297536	0.00139306	0	0.0159591	0.000775016	0	0	0.000737105	0	0	0.000372708	0	0	0	0	0	0	0	0	0	0.00555392	0
Gm29348	0	0.000659391	0	0.00295888	0	0	0	0.00116617	0	0	0	0.000627946	0.00180645	0	0.00277011	0	0	0	0	0	0	0	0	0	0	0.0016627	0
Insig2	0.821693	0.400792	0.574101	0.508876	0.522539	0.612149	0.817703	0.443796	0.299581	0.335396	0.532413	0.49602	0.406045	0.402533	0.61079	0.567918	0.526027	0.504166	0.798218	0.742735	0.190685	0.581648	0.809837	0.9555	0.63026	0.869581	0.985685
2210011K15Rik	0	0.000175211	0	0	0.000859677	0.000638476	0	0.000730371	0	0.000313739	0	0	0	0	0	0.00183306	0	0	0.00089938	0	0	0.00156264	0.00103674	0	0	0	0
Ccdc93	0.0928834	0.0857626	0.0961212	0.0890516	0.087464	0.0882929	0.0838625	0.0932561	0.0714285	0.0731791	0.0613691	0.09527	0.0894376	0.0921249	0.0874675	0.0696382	0.0975089	0.13388	0.095831	0.065219	0	0.0767007	0.0789471	0.0530396	0.248681	0.105961	0.0521362
Htr5b	0.000473259	0	0	0	0.00057297	0.00393354	0	0	0	0	0	0	0	0.00168603	0	0	0.000551546	0	0	0.000955617	0	0	0	0	0	0	0
Ddx18	0.481377	0.419927	0.427895	0.433113	0.498609	0.526407	0.367241	0.384394	0.651246	0.674545	0.543711	0.501508	0.518463	0.41567	0.482141	0.550024	0.456195	0.350058	0.368012	0.39414	0.623922	0.531846	0.471756	0.410874	0.936252	0.679287	0.398873
Dpp10	0.000279475	0.000133104	0	0.000157093	0	0.00168588	0	0	0	0.000281919	0	0.00041202	0	0	0	0	0	0	0	0	0	0	0	0	0	0	0
1700121L03Rik	0	0	0	0	0	0.000806427	0	0	0	0.00106224	0	0	0	0	0	0	0	0	0	0	0	0	0	0	0	0	0
Actr3	1.59122	2.23726	1.254	1.45393	2.27416	1.85121	1.17508	1.81083	2.19478	3.12569	3.26715	2.11837	2.04617	2.02379	1.84745	3.10348	1.72735	1.77095	1.77984	3.08913	11.1843	2.13906	1.53393	2.29465	2.62298	2.19992	1.09414
Slc35f5	0.472798	0.485964	0.549029	0.538969	0.373544	0.322594	0.43953	0.472472	0.436253	0.31036	0.407568	0.457818	0.455182	0.47384	0.456797	0.402964	0.476346	0.564021	0.442263	0.32915	0	0.377097	0.432761	0.389618	0.198182	0.264415	0.454881
Gpr39	0.0944811	0.179116	0.22196	0.250939	0.266836	0.469741	0.19423	0.200602	0.132872	0.190438	0.126388	0.205821	0.267427	0.237578	0.154365	0.101713	0.203235	0.167808	0.063196	0.0753858	1.20409	0.0986635	0.333479	0.148822	0.00882475	0.0300657	0.0870703
Lypd1	0.0173753	0.0294572	0.102352	0.0591347	0.0293547	0.0360206	0.185151	0.0772595	0.0242257	0.0221348	0.0444865	0.0360548	0.0272153	0.0273054	0.0481589	0.0135137	0.0283191	0.0149475	0.0317341	0.0195319	0	0.0142256	0.0423329	0.0220948	0.0090739	0.00754713	0.00755917
Nckap5	0.00892115	0.00526256	0.0173071	0.0090213	0.00818751	0.0329513	0.0143778	0.00676301	0.00338392	0.00241741	0.0219869	0.00194095	0.0042342	0.00465947	0.0124921	0.00217107	0.0084288	0.0193603	0.0226065	0.00149946	0	0	0.0437252	0	0.0180499	0.0438712	0.0313478
Mgat5	0.0730231	0.0926522	0.0856035	0.0835371	0.0956328	0.0530989	0.0806747	0.0920307	0.0943626	0.0744919	0.244984	0.0831509	0.0906427	0.123662	0.0738165	0.0530396	0.0997014	0.0989169	0.0807892	0.110465	0.0963837	0.0920519	0.0793355	0.0355745	0.0788991	0.104988	0.135874
Tmem163	0	0	0.00225417	0	0	0.00197042	0.000969713	0	0	0	0	0.00040296	0	0	0	0	0	0	0	0	0.0327931	0	0.0112745	0	0	0	0
Acmsd	0	0	0	0	0	0	0	0	0	0	0	0	0	0	0	0	0	0	0	0	0	0	0	0	0	0	0
2900009J06Rik	0.0187165	0.0136739	0.0234063	0.0200523	0.0130164	0.0171017	0.0194672	0.0177221	0.0186781	0.0139699	0	0.0168472	0.017056	0.0185045	0.00797979	0.0436101	0.0234111	0.0121442	0.0121428	0.0271571	0	0.0116282	0.0343347	0	0	0.0129727	0.00569832
Ccnt2	0.448894	0.347003	0.485496	0.419123	0.313966	0.238239	0.531994	0.370908	0.27622	0.267956	0.545742	0.41479	0.306242	0.332887	0.381081	0.450377	0.401268	0.444227	0.49195	0.332867	0.490518	0.340613	0.340849	0.381432	0.605165	0.619453	0.470405
Map3k19	0	0	0	0	0	0	0	0	0	0	0	0	0	0	0	0	0	0	0	0	0	0	0	0	0	0	0
Rab3gap1	0.160455	0.160003	0.188034	0.163957	0.159633	0.212684	0.17736	0.155844	0.115776	0.151901	0.457565	0.175273	0.148914	0.144724	0.200855	0.155871	0.188367	0.170677	0.138138	0.121195	0.300094	0.108822	0.223605	0.0535954	0.118511	0.177053	0.167539
Zranb3	0.0140819	0.0146952	0.0190333	0.0171053	0.0115909	0.0210772	0.0273862	0.0173642	0.0148869	0.0740967	0.0430085	0.0166289	0.0141047	0.0127134	0.00612068	0.0143402	0.0110331	0.016876	0.0153185	0.0612426	0	0.0809802	0.00112645	0.0285917	0.0256786	0	0.0345626
Gm28800	0.000176142	0.00197265	0	0.00251132	0.00560646	0.000391181	0.000891346	0.00358673	0	0.00183158	0	0.00260817	0.00411254	0.00131039	0	0.000238052	0.000697488	0	0.00184219	0	0	0	0	0	0	0.00115558	0.00742235
R3hdm1	0.462448	0.590014	0.539062	0.528284	0.590193	0.365256	0.478201	0.554061	0.401182	0.531776	0.493214	0.6415	0.522196	0.586304	0.487492	0.673237	0.567241	0.730318	0.453118	0.549611	0.424207	0.496997	0.32224	0.496506	0.463005	0.696637	0.5744
Ubxn4	0.9353	1.26532	1.01612	1.09668	1.40125	1.46967	0.868155	1.17128	1.05974	1.30493	1.39891	1.25164	1.26077	1.24015	1.06088	1.20749	1.36097	1.19829	1.03021	0.937337	0.690932	0.840041	1.50622	0.993615	1.11605	1.09769	0.835
Lct	0.000319148	0	0.00289223	0	0	0.000251527	0	0	0	0.000770144	0	0	0.000438245	0	0	0	0	0	0	0	0	0	0	0	0	0	0
Mcm6	0.256815	0.217434	0.206281	0.212618	0.382091	0.542751	0.203287	0.369935	0.192134	1.09554	0.166028	0.25752	0.233984	0.279358	0.295227	0.198056	0.265348	0.17494	0.295316	0.906865	0.243629	2.71011	0.258522	0.294889	0.754796	0.281482	0.214519
Dars	0.555105	0.575522	0.54024	0.543997	0.634371	0.657953	0.454238	0.57529	0.723954	0.7478	0.357213	0.626487	0.659223	0.598253	0.569909	0.766968	0.567437	0.57231	0.50799	0.66685	0.310201	0.809126	0.519617	0.557163	0.930913	0.792649	0.428019
Cxcr4	0.00352833	0.00436353	0.00201653	0.00449645	0.00997469	0.00790039	0.0156765	0.00620606	0.0796629	0.00614625	0.242092	0.00269483	0.000906093	0.0106519	0.00754073	0.00341783	0.0105339	0	0.00260191	0.0109345	0	0.00587331	0	0	0.170183	0.0164405	0.0717536
Thsd7b	0.00273259	0.00159962	0	0.0143486	0.00051149	0.00371559	0.0157454	0.0013083	0	0	0	0.000882942	0	0.000202336	0	0.00280722	0.00556979	0.00399788	0.0137725	0	0	0	0.00636488	0	0	0	0.00484225
Cd55b	0	0.000231269	0	0.000914418	0.000313635	0	0.00151658	0	0	0	0.00962368	0	0	0	0	0	0	0	0	0	0	0	0	0	0	0	0
Gm15675	0.0326622	0.0213939	0.067785	0.0642541	0.0142767	0.0425515	0.0687693	0.0399151	0.0129644	0.00989411	0.0252114	0.0499911	0.0202954	0.0142908	0.0400037	0.0133575	0.0318309	0.0146721	0.136807	0.0206385	0	0.0164305	0.0438628	0.299069	0.0118026	0.0206685	0.0145049
Cd55	1.19431	0.402667	1.18163	1.47121	0.460802	1.21046	1.13584	0.679105	0.370523	0.207328	0.413282	0.517132	0.509178	0.306041	1.20958	0.474988	0.51089	0.639011	4.17594	0.61356	1.9382	0.663736	2.13915	0.644506	0.205479	0.0432428	0.187093
Gm16083	0.00329263	0.000264349	0.00479749	0.00358385	0.000232838	0.0018546	0.00615675	0.00142674	0	0	0.0151869	0	0.000854987	0.000930893	0	0	0	0	0.00206198	0.00172726	0	0.00241659	0.00184162	0	0	0	0
C4bp	0	0	0	0	0	0	0	0	0	0	0	0	0	0	0	0	0	0	0	0	0	0	0	0	0	0	0
Gm29427	0.000642779	0.000343675	0	0.0006207	0.000235278	0.0003534	0.00184583	0.000555342	0	0	0	0.000620823	0.00239769	0	0	0.00140741	0.00129864	0	0	0.000623554	0	0.00309945	0	0	0	0	0
Pfkfb2	0.014973	0.0157306	0.0339602	0.0213353	0.017774	0.0167267	0.0218167	0.0127564	0.0113684	0.0101654	0.0132141	0.0193841	0.017645	0.0126324	0.022877	0.00833451	0.0227794	0.0107	0.0119194	0.00217902	0	0.0162854	0.0277095	0.0159867	0.0276551	0.0189076	0.0150812
Yod1	0.146916	0.118123	0.14102	0.139343	0.0924965	0.0833805	0.184078	0.104442	0.0920693	0.0832719	0.230169	0.193778	0.0912015	0.106662	0.111216	0.139393	0.123204	0.161254	0.148316	0.110802	0.0993651	0.133705	0.106004	0.0474995	0.194875	0.17722	0.134164
AA986860	0.00727174	0.00670693	0.00352682	0.0107976	0.00892152	0.00696971	0.00735646	0.00789314	0.00922261	0.00480811	0.0242107	0.00750937	0.00475573	0.00591891	0.0146684	0.0146277	0.00526421	0.00396684	0.0114583	0.010063	0	0.00407242	0.00994588	0.00631117	0.0934064	0	0.0215165
Gm28857	0	0.00105299	0.00169102	0.000215479	0.000920586	0.00260486	0	0.000281468	0.00278893	0	0	0.000785964	0.00316862	0.000286802	0	0	0.000651365	0	0	0	0	0	0.00801903	0	0.0489469	0	0
Fcmr	0	0	0	0	0	0.000409938	0	0	0	0	0	0	0	0.000410941	0	0	0	0.00338902	0.00398872	0	1.57179	0.00208871	0	0	0	0	0
Il19	0	0	0	0	0	0	0	0	0	0	0	0	0	0	0	0	0	0	0	0	0	0	0	0	0	0	0
Il10	0	0	0	0.000275102	0.000233165	0.00078984	0	0	0	0	0.0109759	0.000573257	0	0	0	0	0	0	0.00209406	0	0	0	0.006698	0	0	0	0
Mapkapk2	0.21063	0.202072	0.16348	0.16442	0.26625	0.257523	0.158442	0.187212	0.182651	0.279521	0.191055	0.189116	0.225936	0.199718	0.251742	0.236389	0.215974	0.176823	0.223995	0.233456	0.178042	0.224516	0.344711	0.13962	0.226908	0.1613	0.217747
Dyrk3	0.00268421	0.00214348	0.00337853	0.00217271	0.0128484	0.0186805	0.00195711	0.00539534	0.00191853	0.010615	0	0.00120585	0.00323815	0.00403396	0.00941494	0.00160086	0.0168129	0	0.00887293	0.0112919	0	0	0.0464224	0	0	0	0.00313924
Eif2d	0.298414	0.296307	0.279917	0.326052	0.271943	0.286053	0.256684	0.293836	0.260465	0.270919	0.272151	0.296202	0.313243	0.322169	0.34046	0.236996	0.325954	0.265984	0.296553	0.302207	0	0.28956	0.348124	0.187182	0.321897	0.201212	0.47286
Rassf5	0.0350164	0.0420072	0.037282	0.0383213	0.0581006	0.0300446	0.0290732	0.0284464	0.0290685	0.0261414	0.170628	0.0457028	0.0369844	0.0558762	0.0429056	0.040277	0.0529376	0.0255992	0.057738	0.0301832	0.0635906	0.0323592	0.029573	0.0116869	0.0111011	0.0188021	0.0209023
Ikbke	0.0407865	0.0475367	0.0625486	0.0505321	0.0601838	0.0839328	0.0518827	0.0859402	0.0717254	0.0321297	0.00991827	0.0473156	0.0725146	0.0486044	0.0436678	0.0285089	0.0452208	0.0567027	0.0477994	0.0205787	0	0.038811	0.0753887	0.0375978	0.0232056	0.030698	0.0305335
Gm28913	0.00327571	0.000510066	0.000602432	0.00181981	0.000793943	0.000583629	0.00142362	0.00145113	0.00212229	0	0	0	0.000669842	0.00152086	0	0.000600715	0.000483611	0	0.00794818	0	0	0.00160755	0.00196267	0	0	0	0
Srgap2	0.217617	0.239269	0.283112	0.217042	0.227873	0.224964	0.202242	0.20845	0.168193	0.198289	0.333672	0.239188	0.180202	0.259436	0.200819	0.184166	0.295969	0.222185	0.251043	0.31411	0.185642	0.214883	0.321418	0.220008	0.412342	0.199571	0.0953555
Fam72a	0.0278232	0.0282734	0.0273469	0.0211282	0.0260641	0.0352395	0.028107	0.0213776	0.0334837	0.0553889	0.0771717	0.0289481	0.0197865	0.0264701	0.0463579	0.0351762	0.0286417	0.0275014	0.0163054	0.0611859	0	0.0266109	0.0372084	0.0276364	0.0161016	0.0294461	0.038928
Ctse	0	0	0	0	0	0	0	0	0	0	0	0	0	0	0	0	0	0	0	0	0	0	0	0	0	0	0
Rab7b	0.422519	0.176682	0.247013	0.220253	0.312849	0.41723	0.38581	0.26798	0.263067	0.151042	0.433615	0.223172	0.204382	0.264201	0.413371	0.264929	0.266318	0.179383	0.597943	0.396618	1.61852	0.281592	0.486097	0.150094	0.0359449	0.123978	0.255995
Pm20d1	0.000284839	0.000802422	0.0047148	0.0028221	0.00159474	0.000405388	0	0.00182488	0	0.000469571	0	0.00287443	0.00446831	0.000865905	0.00174296	0.000586989	0.00560886	0.00442971	0.00067686	0.00263779	0	0	0	0	0	0.00334932	0.0167625
Slc41a1	0.130798	0.130835	0.195613	0.180563	0.129248	0.062844	0.10978	0.145369	0.0817725	0.0864838	0.0613127	0.173552	0.1314	0.181098	0.157365	0.141303	0.171573	0.174658	0.133425	0.144543	0	0.135296	0.074482	0.142248	0.0926812	0.100137	0.203366
Rab29	0.190034	0.312124	0.450739	0.495446	0.199785	0.152478	0.242618	0.424889	0.274656	0.224975	0.789855	0.355975	0.355859	0.237736	0.244675	0.173809	0.186455	0.251621	0.213104	0.190192	0.114452	0.159868	0.109369	0.328175	0.149988	0.236329	0.194033
Nucks1	0.918459	0.761453	0.78846	0.851923	0.969337	0.975646	0.825955	0.829156	0.842884	2.50186	1.02629	0.838963	0.951178	0.727036	0.948954	2.8836	1.06825	0.852218	0.988088	4.02979	0.722629	1.58555	0.710286	1.33996	0.755997	1.14444	1.16262
Slc45a3	0.0259068	0.0551337	0.0914971	0.0958397	0.0583199	0.0752595	0.0565861	0.0659393	0.0283397	0.0335204	0.00962368	0.0538243	0.05913	0.0317554	0.0483893	0.0347219	0.0543053	0.04023	0.0217288	0.00378868	0	0.0162799	0.0728252	0.101255	0.01269	0.156093	0.0773517
Elk4	0.303055	0.231281	0.287391	0.236453	0.317163	0.178609	0.26621	0.257123	0.144132	0.241893	0.18131	0.312163	0.251641	0.260692	0.287727	0.242596	0.249696	0.348574	0.307859	0.275992	0.0327931	0.25736	0.223028	0.175257	0.47522	0.265665	0.171124
Mfsd4a	0.0331629	0.0266652	0.0291722	0.0260832	0.045363	0.0266305	0.0218667	0.0268689	0.0265172	0.0319933	0.0153979	0.0254634	0.0307673	0.0320592	0.0271647	0.033205	0.0349269	0.0233076	0.0361487	0.0397488	0	0.0559739	0.0212399	0.0685769	0.0968736	0.0472981	0.0304278
Cdk18	0.0197723	0.00783983	0.00720221	0.00968591	0.00827099	0.00914365	0.0036799	0.010047	0.00975939	0.0134996	0.0490458	0.00696214	0.0160107	0.00727783	0.00442005	0.0193518	0.00649072	0	0.00618639	0.0106742	0.190772	0.0254688	0.00679049	0.0150449	0.00880888	0.036463	0.0263437
Gm29629	0	0	0	0	0	0	0	0	0	0	0	0	0	0	0	0	0	0	0	0	0	0	0	0	0	0	0
Lemd1	0	0	0	0	0.00045012	0.000341881	0	0	0	0	0	0	0	0	0	0	0	0	0	0	0	0	0.00115293	0	0	0	0
Klhdc8a	0.0156329	0.0161945	0.00275952	0.00852104	0.0316972	0.0580679	0.00280227	0.0126784	0.02083	0.0175128	0	0.0251833	0.0132905	0.0224038	0.0365279	0.0279042	0.0157622	0.00911088	0.0286766	0.0220506	0	0.0241382	0.126753	0.0157153	0	0.0108955	0.0146169
Nuak2	0.128653	0.073883	0.03522	0.0526581	0.151729	0.030694	0.0490625	0.0717786	0.140631	0.0969287	0.105522	0.0849511	0.0965003	0.0923027	0.116689	0.100257	0.122834	0.038336	0.249451	0.118109	0.132158	0.195385	0.0804056	0.0245158	0.0839457	0.0783351	0.00730461
Tmcc2	0.0535219	0.0321802	0.0301341	0.0263972	0.060764	0.0126552	0.0401508	0.0338289	0.0260371	0.041558	0	0.0429957	0.0317704	0.0420433	0.0503123	0.0299049	0.042937	0.0441953	0.077536	0.0550231	0.0635906	0.0737198	0.00665826	0.0166901	0.0553658	0.0566556	0.0788178
Dstyk	0.167858	0.13735	0.154704	0.13823	0.136961	0.104257	0.159103	0.13385	0.0870207	0.0982567	0.0660672	0.150506	0.11388	0.153985	0.1556	0.116054	0.135594	0.173483	0.194529	0.13529	0	0.140228	0.122343	0.0496267	0.186966	0.1376	0.231885
Rbbp5	0.0590571	0.0454468	0.0504033	0.0442404	0.0475148	0.0426978	0.0492193	0.0431844	0.072562	0.0663596	0.0166547	0.0431239	0.0464893	0.0505716	0.0543807	0.0558508	0.0539805	0.0234075	0.0329416	0.0837728	0.0993651	0.066158	0.0543464	0.0347114	0.0881577	0.0409286	0.0348671
Tmem81	0.00592	0.00474497	0.0102018	0.00697843	0.00351015	0.00442206	0.0161004	0.00533796	0.00557428	0.00347446	0	0.000960405	0.00227974	0.00446518	0.00517842	0.00344344	0.00811012	0	0.0137957	0.0113335	0	0.00684974	0.00299456	0	0.0655213	0.00188927	0.0136954
Cntn2	0.00200735	0.00180633	0	0.00208088	0.00251408	0.000512035	0	0.0017014	0.00524604	0.00126511	0	0.00240777	0	0.00130416	0	0.000949419	0.00173782	0	0.00359369	0.00216832	0	0.0013103	0.00213423	0	0	0	0
Nfasc	0.00208621	0.00467904	0.0334628	0.0165215	0.00346227	0.0318758	0.0145947	0.0206075	0.0158058	0.00395764	0	0.00886653	0.00902013	0.00452482	0.00663395	0.00348301	0.00730192	0.00630811	0.00738557	0.00378477	0	0.00239869	0.00273742	0.00631117	0	0	0.033387
Lrrn2	0.436709	0.151098	0.188572	0.204269	0.281832	0.34213	0.222518	0.239247	0.221091	0.0906897	0.266642	0.270249	0.139426	0.307087	0.284144	0.275164	0.263461	0.168208	0.331018	0.196254	0.0327931	0.291028	0.130686	0.361233	0.0359182	0.0240468	0.104541
Mdm4	0.267497	0.23512	0.305714	0.249862	0.237178	0.227062	0.342226	0.250757	0.168341	0.208451	0.137023	0.293004	0.214581	0.204678	0.222105	0.206978	0.336566	0.224211	0.27728	0.357993	0.409121	0.2109	0.287837	0.213514	0.312123	0.253372	0.228034
Pik3c2b	0.0188281	0.00645308	0.0126241	0.00932737	0.017053	0.00224222	0.018818	0.00579618	0.00519687	0.00831672	0	0.0263599	0.00494943	0.0107539	0.0141744	0.0134852	0.00732589	0.0053506	0.0322225	0.00691446	0	0.0320019	0	0	0.16985	0.00802843	0.00203631
Gm28609	0	0	0	0	0	0	0	0	0	0	0	0	0	0	0	0	0	0	0	0	0	0	0	0	0	0	0
Ppp1r15b	0.187994	0.140513	0.172862	0.140288	0.212824	0.135074	0.219192	0.149867	0.128964	0.176228	0.105222	0.15167	0.155306	0.138458	0.190887	0.158402	0.182994	0.164723	0.241796	0.16858	0.0327931	0.203992	0.191831	0.170136	0.34015	0.230566	0.0978036
Plekha6	0.632779	0.0343711	0.0958717	0.10853	0.10248	0.052645	0.312061	0.0847506	0.0733997	0.0505448	0.0119973	0.12578	0.0558015	0.177787	0.37505	0.256928	0.147402	0.0209664	0.328803	0.250174	0	0.382605	0.211435	0.0319465	0.0385122	0.0267786	0.242216
Gm19461	0.000564653	0	0.00120991	0.000776248	0	0	0.00398813	0	0	0	0	0	0	0	0.0030171	0.001319	0	0.00223456	0.00311812	0.00174085	0	0	0.0013053	0	0	0	0
Ren1	0	0.000317317	0	0.00107601	0.00143042	0.00434397	0	0	0	0	0	0	0	0.000173633	0	0	0	0	0.0516297	0	0	0	0.00263513	0	0	0	0
Etnk2	0.0361268	0.0069005	0.0129174	0.0148947	0.0146156	0.0498238	0.0501516	0.0131618	0.00363643	0.00484358	0	0.0128918	0.0117559	0.0140038	0.0474731	0.0090674	0.0234752	0.011328	0.129484	0.0334983	0	0.0258135	0.0410187	0	0	0.0104706	0.242685
Sox13	0.0746611	0.0283492	0.0382513	0.0344073	0.0492606	0.0144651	0.0387686	0.028374	0.0170437	0.0395156	0.0532262	0.0319284	0.0352127	0.0384738	0.0929658	0.0435049	0.039238	0.0764637	0.0771345	0.0762425	0	0.0777085	0.0199409	0.0520746	0.132517	0.112435	0.00957229
Snrpe	2.1242	2.45987	2.01633	2.13221	2.59583	2.83449	1.82747	2.26411	2.61005	4.23776	2.16117	2.3969	2.54708	2.33722	2.40277	3.23456	2.38077	2.14357	2.00371	4.23525	2.24268	3.64522	2.24661	2.41888	2.70466	2.32809	2.20772
Gm26706	0.000417553	0.000352588	0.00117734	0.00167935	0	0	0.000719465	0.000942041	0	0	0	0.00127448	0	0.000645487	0.00215279	0.000383024	0.00123226	0	0.00166723	0	0	0	0	0	0	0	0
Zc3h11a	0.019161	0.0145747	0.0200899	0.0156489	0.0148457	0.0156096	0.00679264	0.00981562	0.0124006	0.0180133	0	0.0121951	0.017514	0.0159984	0.0296938	0.0148518	0.0187826	0.0247106	0.0223648	0.020444	0	0.0189519	0.0183607	0.0101316	0	0.0127337	0.0190057
Gm38394	0.00360355	0.0029123	0.000584768	0.00149074	0.000780048	0.001957	0.00468634	0.00397501	0.0011959	0.0013302	0	0.00378197	0.00287805	0.00423734	0.00180786	0.00124237	0.000577346	0.00380142	0.00302786	0.00092249	0	0.00293402	0.00192518	0	0	0.0113107	0
Lax1	0.000416639	0.000538835	0	0.000596289	0.00162858	0.00216621	0.0019552	0	0	0.00107675	0	0	0	0	0	0	0	0	0.00144038	0.00140702	0.51787	0	0	0.229553	0.0126287	0	0
Atp2b4	0.280756	0.0573754	0.118683	0.0848934	0.196195	0.193457	0.276109	0.0934877	0.100438	0.0952404	0.0612295	0.0577871	0.111964	0.0710446	0.159354	0.186346	0.0654633	0.0775039	0.28772	0.229829	0.19873	0.140567	0.179163	0.0719093	0.236399	0.186718	0.182133
Optc	0.00476773	0.0244742	0.0147499	0.0146754	0.0107013	0.0109386	0.00541777	0.0109906	0.00395836	0.0135562	0.017738	0.00813668	0.0175445	0.00380418	0.0149109	0.011548	0.00556275	0	0.00110565	0.00576159	0	0.00160224	0.0050177	0	0.00512143	0.0180301	0.0129476
Prelp	4.33892	1.27034	2.91365	3.1492	1.13542	0.783241	2.42285	1.79276	1.18872	0.693218	0.761849	1.91784	1.45273	1.66047	3.40721	2.63632	1.47341	1.48573	3.85185	2.58971	0.132158	2.71808	0.978443	1.49401	0.549233	0.462063	16.7074
Fmod	0.177793	1.31842	0.308271	0.733328	0.533014	0.285915	0.222229	0.81903	0.633951	0.449945	0.938492	0.759149	0.26956	2.9414	0.309343	0.745159	1.02573	0.889515	0.124623	0.372612	0.0635906	0.386577	0.641676	0.560286	0.267967	0.16071	4.49314
Btg2	1.02743	0.866331	0.980199	1.15056	0.98892	3.51159	5.53447	1.26714	0.416464	0.637442	1.73008	0.626985	1.60515	0.432872	0.663702	0.491685	1.78013	0.514473	0.771487	0.354151	2.71312	0.392819	2.57694	0.263724	2.05925	0.887597	3.00512
Chit1	0	0.000229607	0	0	0	0.00232395	0	0	0	0	0	0	0	0.000328827	0	0	0	0	0	0.00265707	0	0	0	0	0	0.00220323	0
Chil1	0.0264874	0.0118454	0.0219104	0.02036	0.0182188	0.407811	0.02152	0.0192338	0.0106448	0.0162043	0.183989	0.0153807	0.0135312	0.0573994	0.03605	0.0195683	0.0225627	0.0201727	0.0128804	0.0260112	0	0.0235189	3.29656	0	0.0162407	0.0144513	0.492479
Mybph	0.000808085	0	0	0	0.00106797	0.00386546	0	0.000453826	0	0	0	0	0	0.00127551	0	0	0.00041957	0	0	0	0	0	0.00213344	0	0	0	0
Adora1	0.0626232	0.00064723	0.00496698	0.00254592	0	0.00458071	0.00368761	0.0066575	0.00218038	0.00235698	0.0142392	0.00222625	0.00049939	0.00397045	0.0267291	0.0192568	0.00661299	0	0.0105676	0.0236601	0	0.067933	0.0122311	0.0331066	0	0	0
Ppfia4	0.0166867	0.00487665	0.00895277	0.00976263	0.015495	0.0133085	0.00522083	0.00871709	0.0587174	0.00292458	0.307762	0.0100708	0.00356267	0.0143196	0.0228199	0.0139167	0.0144815	0.00296136	0.00294444	0.0110273	0.903587	0.0167512	0.00579917	0.0157153	0.0214949	0.0321152	0.0204702
Tmem183a	0.328939	0.283062	0.23123	0.265345	0.385997	0.335814	0.283364	0.277989	0.37164	0.547128	0.221438	0.355206	0.307739	0.28837	0.341994	0.544252	0.318901	0.24167	0.380379	0.587148	0.09132	0.50742	0.268733	0.328281	0.487614	0.37257	0.239789
Cyb5r1	0.163012	0.117196	0.11463	0.122188	0.19536	0.148202	0.13291	0.107375	0.152151	0.207384	0.300638	0.137595	0.1852	0.106562	0.173441	0.132589	0.292194	0.11518	0.110623	0.134054	0.0993651	0.13368	0.0928729	0.227202	0.395613	0.342483	0.24817
Adipor1	1.1324	1.27354	1.1159	1.25542	1.24643	1.07652	1.00208	1.19124	1.24937	1.08312	1.96973	1.24681	1.04811	1.36787	1.43239	1.22329	1.42233	1.15258	1.11751	1.17264	0.965982	1.1422	0.990125	0.964176	3.1639	1.24862	1.11467
Platr1	0.000397591	0.00117561	0	0.000196399	0	0.000735606	0	0	0	0	0	0	0	0.000880478	0	0	0.000661201	0	0	0	0	0	0	0	0	0	0
Klhl12	0.100227	0.092098	0.100258	0.105414	0.104863	0.0908992	0.0903474	0.095347	0.0902288	0.100968	0.0132141	0.110952	0.0956339	0.101663	0.134075	0.100815	0.110097	0.145698	0.113516	0.0813033	0.185642	0.104724	0.0952241	0.0789172	0.129755	0.152089	0.108032
Rabif	0.372464	0.304025	0.305151	0.289504	0.29982	0.242894	0.279446	0.292699	0.289904	0.366883	0.213609	0.325438	0.292452	0.287264	0.354625	0.33929	0.334701	0.265747	0.280515	0.282189	0	0.356329	0.243591	0.279547	0.495057	0.405461	0.325324
Kdm5b	0.501454	0.634139	0.555423	0.521157	0.524857	0.468497	0.467633	0.567695	0.377952	0.280376	0.265736	0.662476	0.524467	0.689712	0.465707	0.433795	0.679451	0.692497	0.398756	0.158212	0	0.151622	0.414243	0.565917	0.258684	0.662891	0.512787
Syt2	0	0	0.00194859	0.000258235	0.000944542	0.000526513	0	0.000379215	0	0	0	0	0.00066638	0	0	0	0	0	0.00319749	0	0	0	0	0	0.00342391	0	0
Ppp1r12b	0.117636	0.102299	0.160713	0.127145	0.12332	0.120881	0.240486	0.0925553	0.150534	0.0876994	0.0791712	0.120283	0.089519	0.0850228	0.100173	0.0622556	0.0961295	0.0829045	0.134315	0.0592694	0.0327931	0.0819245	0.126305	0.203249	0.0488389	0.208636	0.323916
Ube2t	0.0150682	0.0140948	0.00930095	0.0108277	0.0297003	0.056873	0.00991371	0.0104888	0.0155053	0.308657	0	0.00766697	0.0143156	0.0151255	0.0129345	0.0431727	0.0137485	0.040348	0.00970788	1.14009	0	0.320615	0.017157	0	0.0432446	0.00681642	0
Lgr6	0.00227848	0.0114105	0.00149985	0.00264954	0.0154608	0.00216688	0.00198468	0.00408944	0	0.0111121	0	0.00254126	0.0128658	0.00136839	0	0.00079328	0.00840498	0.00226535	0.00150706	0	0	0	0.00102489	0	0	0.033198	0.0102005
Ptpn7	0.000652521	0.000568111	0	0.000211894	0.00195712	0.00784799	0	0.00540252	0.02886	0.00988329	0.120742	0	0.00123408	0.00144663	0	0	0.00825498	0	0	0	0.190772	0.000969136	0	0.229553	0.0106369	0	0
Arl8a	0.464152	0.339466	0.332052	0.338183	0.414148	0.324444	0.489058	0.334797	0.394852	0.319108	0.710582	0.332001	0.345685	0.380655	0.436072	0.305328	0.548142	0.347963	0.439873	0.369917	0.124113	0.312046	0.387142	0.315126	0.307716	0.455541	0.552633
Gm15445	0.00618417	0.00503025	0.00731344	0.00545341	0.003286	0.00480448	0.00232629	0.00417409	0.00318337	0.00228687	0.00991827	0.000725452	0.00732309	0.00786314	0.0169873	0.00493084	0.00672601	0	0.00485464	0.00631787	0	0.00154159	0.0056907	0	0	0.00570805	0
Gpr37l1	0.000569678	0.000809158	0	0.000195261	0.0173888	0.0047091	0	0	0.00142149	0.000531607	0.503724	0	0	0.00173293	0	0.00271099	0.00244683	0	0	0.0105364	0	0	0	0	0	0	0.0132929
Elf3	0.00891082	0.00953774	0.00560672	0.00291513	0.00534418	0.00589426	0.00119672	0.00327054	0.00931038	0.00611526	0	0.0104214	0.00140927	0.0125635	0.0101235	0.00624912	0.00994525	0.00475792	0.0011683	0.0060991	0	0.00192674	0.0100811	0.0157355	0	0	0
Rnpep	0.407926	0.419565	0.353935	0.357834	0.375062	0.377353	0.405186	0.393548	0.50091	0.450183	0.784723	0.421199	0.318145	0.451826	0.403411	0.567069	0.402597	0.353926	0.277505	0.34456	0.722444	0.366161	0.3305	0.439449	0.977155	0.66325	1.14519
Timm17a	1.1178	1.18531	1.02198	1.12276	1.30071	1.10066	1.05241	1.04693	1.21549	1.68083	0.864038	1.33245	1.20375	1.20921	1.35793	1.47014	1.26626	1.01733	1.00626	1.51486	0.147245	1.43152	0.766562	1.45042	1.54519	1.9692	0.983789
Lmod1	0.0075415	0.103324	0.025872	0.0308675	0.00989596	0.0196045	0.103268	0.0264682	0.0276676	0.0948743	0.239862	0.0221137	0.0345439	0.0138253	0.027546	0.0404369	0.0265476	0.0224477	0.0145863	0.009083	0	0.0017074	0.016835	0.0159867	0.0294139	0.717181	0.287746
Shisa4	0.419107	0.678841	0.548604	0.574778	0.522773	0.343573	0.460191	0.530219	0.440068	0.490758	0.237601	0.657318	0.511235	0.705795	0.601379	0.578992	0.771862	0.544966	0.370233	0.533779	0	0.547278	0.274626	0.918523	0.186047	0.563809	2.31219
Ipo9	0.248999	0.258408	0.2321	0.242255	0.227064	0.190035	0.199779	0.255794	0.195015	0.344584	0.133959	0.302157	0.21671	0.26189	0.291598	0.316275	0.188784	0.248781	0.220558	0.55439	0	0.551442	0.166155	0.22284	0.129305	0.239324	0.176607
Nav1	1.80404	0.894124	1.58333	1.48699	1.08985	0.508788	1.60425	1.2455	0.617662	0.598443	0.569491	1.13356	0.851657	1.12713	1.4715	0.896439	1.00022	1.50598	2.2296	0.911839	0.276962	1.22521	0.214107	1.11758	0.516043	0.511406	0.497326
Gm4793	0.00529923	0.00266727	0.00524163	0.0026326	0.00393083	0.00193335	0.00204138	0.00535677	0.00223037	0.000843062	0	0.00318073	0	0.0018463	0.00594031	0.00365248	0.00799526	0	0.00325132	0	0	0.00670599	0	0	0.00342391	0.00386669	0
Gm38399	0.0761554	0.0557055	0.0757157	0.0748441	0.0767994	0.0623824	0.0851391	0.0842755	0.0518239	0.0398661	0.0620677	0.0864409	0.0623164	0.062712	0.0625181	0.0409578	0.0632751	0.0866335	0.0844916	0.0651158	0	0.0533743	0.0226199	0.100855	0.081167	0.0222838	0.0570168
Csrp1	1.59146	2.42766	1.11073	1.14267	2.31004	1.71096	1.3506	1.68946	1.96191	3.43521	1.12732	1.9512	2.1507	1.85175	1.67572	2.17738	1.44953	1.36762	0.93332	1.7618	0.0635906	2.25319	1.58925	2.17166	2.78623	2.51023	2.82272
Phlda3	3.12014	1.94598	2.35651	2.10265	2.66391	1.11777	2.1323	2.39282	2.53457	2.11898	1.69275	2.47214	2.04938	2.78496	4.01453	3.03918	5.30306	2.34772	2.88956	2.59084	0.287069	2.89622	1.12956	2.701	1.06801	1.97256	1.83012
Tnni1	0.0099757	0.00955392	0.00506776	0.00742338	0.0108131	0.0589639	0.0171316	0.00753052	0.00869322	0.00632869	0	0.014694	0.00381805	0.0163359	0.0248767	0.00905496	0.0129905	0.016949	0.00919304	0.00283197	0	0.00703866	0.0859308	0	0	0.00904282	0.00683286
Lad1	0	0.000202818	0	0.000143106	0	0.000738271	0	0	0	0	0	0	0	0.000483411	0	0	0	0	0	0	0	0	0.00273742	0	0	0	0
Tnnt2	0.0890344	0.098367	0.0820118	0.118676	0.137819	9.70261	0.160276	0.113777	0.980989	0.125184	0.0913229	0.0957465	0.055166	0.130863	0.126667	0.107527	0.131242	0.128481	0.0849163	0.0833344	0.0993651	0.0679367	0.235608	0.0473611	0.317982	0.399993	0.466359
Pkp1	0	0	0.000490741	0.000335973	0.00247081	0.00149311	0	0.00116562	0	0	0	0	0	0	0	0	0	0	0	0	0	0	0	0	0	0	0.00711948
Igfn1	0	0	0	0	0	0.00129554	0	0	0	0.000207219	0	0	0	0.000340221	0	0	0	0	0	0	0	0	0.00140557	0	0	0	0
Tmem9	0.705858	0.991018	0.972793	0.923971	0.595842	0.756033	0.763902	0.973018	0.567934	0.559999	0.526378	0.85435	0.759625	0.816375	0.678822	0.785897	0.802133	0.908367	0.685192	0.614755	0.251229	0.716563	0.559001	1.13939	0.429709	0.662548	0.540534
Cacna1s	0	0	0.000995689	0.000331318	0.000410076	0	0	0	0	0	0.0706534	0	0	0	0	0	0	0	0	0	0.0655862	0	0	0	0	0	0
Kif21b	0.00497072	0.0288074	0.0197514	0.0240036	0.0329891	0.0448272	0.0045146	0.0270865	0.0285195	0.0380932	0.0202876	0.0123314	0.0289752	0.0187068	0.0246362	0.0131975	0.0284957	0.0300884	0.00405548	0.00549983	0	0.011073	0.0207712	0.0187745	0.0105136	0.0250016	0.00815855
Mroh3	0	0.000528908	0	0.00015555	0.000954028	0	0	0.000502947	0.00220307	0.00255864	0	0	0.00182075	0.000831544	0	0	0	0.00418262	0	0	0	0	0	0	0	0.00143055	0
5730559C18Rik	0.00840555	0.0499298	0.0130413	0.0232846	0.0587337	0.073187	0.00603237	0.0337019	0.08154	0.0515153	0.0335456	0.0568043	0.0603729	0.0378665	0.0272376	0.0324548	0.038824	0.0273762	0.00890781	0.00800342	0	0.0138537	0.0152001	0.0361066	0.00686415	0.00389885	0.0135699
Gm26781	0	0	0	0	0	0	0	0	0	0	0	0	0	0	0	0	0	0	0	0	0	0	0	0	0	0	0
Camsap2	0.107124	0.106885	0.108736	0.106373	0.101407	0.0774353	0.116742	0.0985521	0.136429	0.0971291	0.110657	0.123151	0.0975257	0.144879	0.0814063	0.0812165	0.123615	0.078605	0.127609	0.118192	0	0.102867	0.0998384	0.0787122	0.0947332	0.121394	0.186238
Ddx59	0.0429341	0.0401157	0.0399074	0.044851	0.0321848	0.0396198	0.0422323	0.0379213	0.0585526	0.0678756	0.0299201	0.0555158	0.0347317	0.0438734	0.0093614	0.0339841	0.0384986	0.0413797	0.0381652	0.0580948	0.114452	0.0296347	0.0244428	0.0116869	0.00523519	0.0284871	0.109795
Kif14	0.00113065	0.00248648	0.00214825	0.00228898	0.000189562	0.0196508	0.00137798	0.000482897	0.00121926	0.0893841	0	0.000556698	0.000857146	0.00083365	0	0.0410116	0.00058845	0	0.00477812	0.22705	0	0.0317173	0	0	0	0.00457426	0
Gm37799	0	0.000206938	0	0	0	0.00434929	0	0.000848911	0	0	0	0	0	0	0	0	0	0	0	0	0	0	0	0	0	0	0
Platr23	0	0.000110524	0	0.000188652	0	0.000564426	0	0	0	0	0	0	0.000832359	0	0	0	0.000539045	0	0	0	0	0	0.00370675	0	0	0	0
Zfp281	0.239306	0.311241	0.282047	0.292741	0.294861	0.243594	0.250384	0.299857	0.257537	0.211799	0.264568	0.287178	0.332316	0.275655	0.293403	0.278945	0.311541	0.287143	0.218414	0.185419	0.114452	0.119548	0.242911	0.522094	0.280634	0.324311	0.261933
Gm19705	0.104837	0.0754465	0.0407399	0.0717849	0.0661324	0.107904	0.0482338	0.0721654	0.0808956	0.0941225	0.0353034	0.0695354	0.058131	0.0877698	0.0690735	0.0977581	0.0703733	0.102842	0.0710129	0.0612821	0	0.0845693	0.164411	0.0268858	0.0340352	0.142784	0.0672796
Platr22	0.00245004	0.00588783	0.00374306	0.00394454	0.00160708	0.0106386	0.00862735	0.00707435	0.000988269	0.00253518	0.017738	0.0204334	0.010698	0.00148749	0	0.00303486	0.00732354	0	0	0.00389134	0	0	0.0303333	0	0	0	0
Nr5a2	0	0	0	0	0	0.00142114	0	0	0	0	0	0	0	0	0	0	0	0	0	0	0	0	0	0	0.0374171	0	0
A430106G13Rik	0.00545272	0.00157749	0.00507267	0.00178465	0.00146887	0.00953512	0.00383204	0.00238169	0.00111106	0.000386978	0	0.00172478	0.00366913	0.00380443	0.0019928	0.00389363	0.0051052	0	0	0.00728232	0	0.00631238	0.00977155	0.0138241	0	0.00941091	0.00853277
Ptprc	0.00416443	0.00129879	0	0.00118617	0.00229334	0.0734814	0.000522216	0.0126739	0.145342	0.0153287	1.14476	0.000523408	0	0.0010056	0	0.0072291	0.00418508	0	0.00602907	0	2.65467	0	0	0.249063	0.0207488	0.00220696	0
Gm28556	0	0	0	0	0	0.000412927	0	0	0	0.0010789	0	0	0.00242112	0	0	0	0	0	0	0	0	0	0	0	0	0	0
Nek7	0.634995	0.449169	0.494212	0.52398	0.494476	0.496459	0.549656	0.532681	0.541131	0.434397	0.461982	0.529092	0.395974	0.704175	0.677544	0.607217	0.684705	0.634858	0.508572	0.626557	0.511169	0.577868	0.431697	0.835682	0.566167	0.542946	0.476393
Lhx9	0.00403744	0.00499448	0.00137999	0.00222885	0.00140714	0.000835932	0.00233127	0.00668208	0	0.00640735	0	0.00383933	0.00193754	0.00357855	0.0135273	0.00437698	0.00574351	0.00913384	0.00297861	0.00410277	0	0	0.00783016	0	0	0.0211067	0.0262731
2310009B15Rik	0.493153	0.38092	0.377213	0.356456	0.351285	0.451361	0.393845	0.400921	0.401989	0.448479	0.34816	0.412419	0.433976	0.309806	0.477104	0.539522	0.357243	0.348332	0.415672	0.501745	0.0635906	0.41493	0.455745	0.70098	0.463673	0.479556	0.442727
Dennd1b	0.144733	0.0927871	0.120218	0.100679	0.113279	0.0608441	0.113876	0.137371	0.0580211	0.0708011	0.0518073	0.102294	0.0887928	0.0983924	0.120504	0.0996083	0.0970003	0.0568956	0.116474	0.0864684	0.162956	0.103818	0.0890875	0.255302	0.0451268	0.0957818	0.133686
Zbtb41	0.100406	0.0968871	0.0976398	0.0935824	0.100257	0.0656062	0.0896005	0.102019	0.0840854	0.107119	0.0286086	0.104839	0.0934886	0.114835	0.093096	0.0872925	0.104981	0.0988033	0.101385	0.127879	0.0327931	0.145164	0.0984416	0.0589876	0.043567	0.124665	0.111872
Aspm	0.00504271	0.00387156	0.00713638	0.00703584	0.00392451	0.0915107	0.00980567	0.00367296	0.00550598	0.294386	0	0.00519617	0.00125868	0.00559169	0	0.191761	0.00540242	0.00717348	0.00466591	1.17167	0	0.0463227	0.00646426	0	0.00996214	0.00206165	0.00957882
Gm4788	0.00337503	0.000619633	0.00211052	0.000364234	0.00106696	0.00295509	0.00547192	0.00361942	0	0.000294602	0.0207545	0.000394051	0	0.000644918	0	0.00117648	0	0	0.00232403	0	0	0.00246833	0.00745677	0	0	0	0.0070622
Cfhr2	0.00577567	0.00361483	0.00709529	0.00832579	0.00182114	0.00811108	0.0116625	0.00306982	0	0.000804795	0	0.0043194	0.00346389	0.00402245	0.00750682	0.00299342	0.0052852	0.00489337	0.00524162	0.00139723	0	0.00461889	0.0172684	0	0.0101901	0	0.0293186
Cfh	7.80344	2.1857	9.36574	7.3691	2.51158	2.97044	19.4061	3.36193	2.09398	1.12899	5.28221	3.11724	2.47733	2.6761	5.52498	1.38354	2.65761	3.16646	9.11329	1.81068	1.7448	2.4617	7.54937	2.03148	3.07378	5.45743	17.8392
Kcnt2	0.219556	0.0732373	0.18227	0.182408	0.0816651	0.0382326	0.375461	0.0947187	0.0674792	0.0428646	0.0218093	0.0836541	0.0764267	0.113822	0.171826	0.0971872	0.121509	0.120256	0.294485	0.107566	0	0.156908	0.0839396	0.0689897	0.0224964	0.085715	0.196865
Cdc73	0.197049	0.186124	0.2268	0.190084	0.19845	0.150962	0.230085	0.173845	0.117182	0.175282	0.294835	0.192978	0.203318	0.206241	0.170316	0.210227	0.196729	0.233018	0.23221	0.185951	0.114452	0.171138	0.226455	0.117469	0.150915	0.210446	0.264908
B3galt2	0.000648677	0.0018298	0	0.000242157	0.00438505	0.00222791	0	0	0.00393175	0.00368316	0	0	0	0	0	0	0	0	0.00226189	0.000734737	0	0	0.010615	0	0	0	0.00606366
Glrx2	0.714248	0.921204	0.708008	0.891863	0.827631	0.781923	0.642422	0.756305	0.78886	0.639041	0.499542	0.905126	0.802468	0.884461	0.803042	0.624149	0.840901	0.936056	0.706248	0.369341	1.89248	0.573445	0.782883	1.09145	0.818041	0.853969	0.786614
Trove2	0.285163	0.19884	0.252252	0.222106	0.235212	0.254574	0.321363	0.221873	0.193316	0.157326	0.165966	0.230342	0.196851	0.232891	0.24911	0.198764	0.2251	0.1752	0.338012	0.165392	0	0.199046	0.379462	0.205692	0.198914	0.287083	0.44063
Uchl5	0.229742	0.247081	0.260165	0.236797	0.289148	0.310521	0.222953	0.235767	0.255913	0.506713	0.504565	0.258039	0.211732	0.235249	0.239891	0.397303	0.255343	0.400198	0.226453	0.708478	0.511654	0.551693	0.230849	0.210756	0.365587	0.299046	0.207825
Rgs2	0.0289213	0.0188914	0.047907	0.0204822	0.051063	0.0933237	0.143983	0.0355361	0.192967	0.0173985	1.00263	0.0154919	0.0258805	0.0177923	0.0238303	0.0125098	0.0242357	0.00361581	0.0262763	0.00764444	2.55566	0.00740298	0.0260076	0.0756024	0.186482	0.0197837	0.38929
Rgs1	0.000697993	0.00113015	0	0.00101824	0.0199852	0.0362204	0.000753606	0.00936887	0.0580565	0.0015918	0.558858	0	0	0.000845662	0	0.00296068	0.00100491	0	0.000925494	0.000699001	0.298095	0	0	0.294048	0	0	0
Rgs18	0.000744978	0.000446802	0	0.000837323	0.0721255	0.00182623	0.00128886	0	0.0329675	0.00942458	0.341919	0	0.000584097	0.000668336	0.00216241	0.000693927	0	0	0	0.000878584	2.21101	0	0	0	0.00767917	0	0
Gm29514	0	8.66e-05	0	0	0.000524237	0	0	0	0	0.000281683	0	0	0	0	0	0	0	0	0	0	0	0	0	0	0	0	0
Brinp3	0.000868155	0.00295957	0.00404703	0.000278053	0.00981816	0	0.00174739	0.0014539	0	0.0105919	0	0.00105115	0.0121918	0.000962838	0	0.000386115	0.00210087	0	0.00140163	0.000877197	0	0	0	0	0.00485949	0	0.00503945
Pla2g4a	0.789098	0.338488	0.31332	0.325685	0.612669	0.579656	0.755288	0.527419	0.450105	0.4422	0.300557	0.410037	0.355346	0.671846	0.880633	0.513634	0.560283	0.354726	0.762059	0.679472	0.320122	0.980494	0.32463	0.343254	0.204912	0.123915	0.728126
Ptgs2	0.0706958	0.0544152	0.0409049	0.0601239	0.164704	0.129866	0.452807	0.0822804	0.0389099	0.10671	0.110214	0.0603965	0.185836	0.0508199	0.106141	0.0347468	0.0714316	0.0106065	0.13995	0.033254	0	0.0502598	0.0445587	0.0149541	0.0322644	0.0192068	0.0899277
Ptgs2os2	0.00119291	0.000663921	0	0.000850354	0.000356336	0.00201645	0	0.00163061	0	0.000842903	0	0	0.00158992	0	0	0.00312899	0	0	0.00192818	0.00163466	0	0	0	0	0	0	0
BC003331	0.462249	0.416033	0.505962	0.468847	0.434716	0.498915	0.550944	0.383632	0.305825	0.35993	0.379799	0.386682	0.414513	0.435805	0.510628	0.452688	0.461948	0.430149	0.496744	0.417599	0.472971	0.46754	0.47585	0.381569	0.343199	0.371831	0.484045
Tpr	1.25807	1.195	1.09191	1.17982	1.29285	1.572	1.17319	1.14006	1.132	1.78118	1.44805	1.26159	1.23751	1.17078	1.23304	1.81242	1.34551	1.1988	1.31521	1.97133	0.783896	1.61546	1.42125	1.38894	1.95826	1.34128	1.38059
Prg4	0.413908	0.0916315	0.175655	0.309732	0.412616	1.13026	0.649284	0.185411	0.0944788	0.227005	0.576391	0.144144	0.516009	0.188876	0.654978	0.220124	0.411827	0.135106	1.12938	0.328616	0.0655862	0.342216	3.65048	0.131622	0.338701	0.0161904	12.4817
Hmcn1	0.0362858	0.0418555	0.047283	0.0322016	0.0710242	0.168313	0.124486	0.0484718	0.0137115	0.0249708	0.135529	0.0454317	0.0211589	0.105456	0.0270678	0.0440414	0.0789555	0.0331059	0.0486267	0.0297169	0	0.0484942	0.490756	0.0335694	0.700585	0.00307541	0.170657
Gm20631	0	0.000127064	0	0	0.000993596	0	0.000549705	0	0	0	0	0	0	0	0	0	0	0	0	0	0	0.0020976	0	0	0	0	0
Gm47985	0	0	0	0	0	0	0	0	0	0	0	0	0	0	0	0	0	0	0	0	0	0	0	0	0	0	0
Gm10138	0.0406847	0.0549501	0.038831	0.0348585	0.0474541	0.0444849	0.0284587	0.0424241	0.0353914	0.0680295	0.0245908	0.0464014	0.04968	0.0620918	0.0463954	0.0416731	0.0520184	0.0541818	0.0460105	0.029852	0.0993651	0.0887471	0.0456945	0.0157153	0.058401	0.0314707	0.0775825
Ivns1abp	0.625368	0.350018	0.272706	0.291956	0.509577	0.52351	0.414483	0.315437	0.483093	0.524641	0.354274	0.354874	0.338583	0.491809	0.451897	0.406779	0.424495	0.343822	0.39785	0.570999	0.518954	0.970537	0.263692	0.565718	0.732301	0.184474	0.688916
Swt1	0.277624	0.237691	0.286855	0.259893	0.228471	0.23257	0.311385	0.260041	0.228194	0.223274	0.227459	0.296281	0.22344	0.266923	0.274528	0.263096	0.283818	0.269254	0.252656	0.269837	0.178042	0.305591	0.238633	0.202139	0.382123	0.391624	0.241077
Trmt1l	0.249475	0.210119	0.265654	0.258672	0.224159	0.204645	0.270181	0.253084	0.168101	0.180017	0.239716	0.196294	0.208976	0.246254	0.283375	0.284776	0.242073	0.196152	0.225665	0.262351	0.261697	0.185338	0.234728	0.217446	0.175153	0.39972	0.302553
Rnf2	0.328746	0.39308	0.411697	0.379225	0.346646	0.201475	0.346777	0.38438	0.409559	0.293903	0.524289	0.400175	0.315982	0.425498	0.416133	0.396031	0.405989	0.414665	0.298333	0.407331	0.61524	0.343415	0.181209	0.253508	0.277509	0.380441	0.245596
Fam129a	0.591124	0.313563	0.477871	0.489773	0.329858	0.168766	0.519595	0.369865	0.284114	0.197981	0.616286	0.438287	0.301018	0.393682	0.422717	0.305432	0.363289	0.478627	0.603176	0.250774	0.755182	0.308589	0.202269	0.523685	0.206499	0.483138	0.468387
2810414N06Rik	0.00678512	0.00960982	0.0164882	0.0126203	0.00916029	0.0101812	0.0126251	0.00850156	0.00301572	0.0061044	0.0218356	0.0301587	0.00771814	0.0132232	0.015865	0.00968608	0.00983461	0	0.0131808	0.00240011	0	0.0109631	0.0100594	0.0245158	0	0.00290342	0.00840009
Edem3	0.101604	0.101761	0.0905536	0.101854	0.0963275	0.0448204	0.108546	0.100634	0.0901802	0.081539	0.0430085	0.0956506	0.0786187	0.107994	0.0735376	0.102757	0.0883205	0.0775181	0.118445	0.0791598	0.185642	0.0764388	0.0706347	0.0400391	0.0872954	0.124839	0.0523138
1700025G04Rik	0.958331	0.541539	0.92132	0.806029	0.57245	0.443022	0.672722	0.649278	0.503587	0.524911	0.708564	0.643189	0.661056	0.769919	0.793191	0.554503	0.575401	0.789176	1.19954	0.890891	0.330888	1.0689	0.395731	0.657902	0.88505	0.375808	0.244287
Tsen15	0.433097	0.349222	0.368994	0.345228	0.269923	0.275435	0.306914	0.320333	0.290707	0.431262	0.356211	0.378109	0.299899	0.376114	0.350118	0.448296	0.300269	0.369309	0.345968	0.557481	0.0327931	0.771107	0.252722	0.300426	0.42965	0.51487	0.337783
Colgalt2	0.133448	0.0153423	0.0600173	0.0321576	0.0108672	0.00421807	0.0988597	0.0222399	0.0122638	0.0109788	0	0.0263796	0.0160115	0.0378512	0.0740313	0.0438071	0.0342841	0.0561878	0.159892	0.043075	0	0.0603798	0.00326192	0.0518656	0.166561	0.002153	0.0995603
Rgl1	0.185022	0.261102	0.264376	0.243586	0.168769	0.167132	0.237265	0.22221	0.242934	0.152735	0.288185	0.16692	0.207739	0.266542	0.148895	0.14247	0.233987	0.245563	0.259451	0.143174	0.147245	0.119796	0.0706507	0.173628	0.320399	0.299959	0.05106
Arpc5	2.46093	2.42053	2.10042	2.14857	2.61789	2.21643	2.11521	2.27483	2.70248	2.6424	2.3208	2.39368	2.09817	2.34304	2.74787	2.63312	2.26206	2.20085	2.5644	2.73743	4.90926	2.19888	2.02195	2.47016	3.59974	2.8902	1.60467
Ncf2	0.0100801	0.0025156	0.00108037	0.00460532	0.00282331	0.0273431	0.00599969	0.00527532	0.120888	0.00622396	0.547298	0.00356617	0.00641322	0.00195774	0.0143659	0.0123979	0.00656482	0.00302314	0.00446172	0.00898704	2.08541	0.00810181	0.0476885	0	0.138621	0.0466289	0
Smg7	0.100304	0.0753332	0.0778155	0.0752827	0.112526	0.077938	0.0924036	0.10127	0.101902	0.102122	0.105762	0.094221	0.0998999	0.104887	0.0649534	0.102989	0.109455	0.0483674	0.10049	0.088468	0.0635906	0.134995	0.0820086	0.198239	0.133116	0.147371	0.0694138
Nmnat2	0.0118761	0.0169559	0.0153258	0.00612199	0.0247222	0.00498661	0.0100684	0.0190693	0.0126993	0.00932653	0	0.0297568	0.0168276	0.0118932	0.0186435	0.00927062	0.0121285	0.0262591	0.0261738	0.0115914	0	0.00342918	0.00977426	0.076535	0.00437852	0.004319	0
Lamc2	0.0905743	0.0133531	0.0210517	0.0244085	0.063812	0.0550382	0.0765046	0.0286684	0.0641467	0.0337251	0	0.0187417	0.0203084	0.0277066	0.0631025	0.0601488	0.0563468	0.024189	0.125601	0.0601783	0	0.0411463	0.153002	0	0.00421441	0.0114015	0
Lamc1	5.18955	1.60089	2.51345	2.22136	2.1785	0.938733	3.37851	2.25353	1.57185	1.16907	0.859429	2.17941	1.50586	2.50992	3.50759	2.71371	1.91709	2.11905	6.31475	3.06933	0.347612	3.86034	1.00455	2.55736	0.933988	1.24067	0.501507
Shcbp1l	0	0.000119924	0	0	0	0.00123519	0	0	0	0.000419941	0.00991827	0	0.000703512	0	0	0	0	0	0	0	0	0	0	0	0	0	0
Dhx9	0.221165	0.193761	0.185563	0.171993	0.240463	0.265725	0.23389	0.200398	0.228574	0.304322	0.0925091	0.211836	0.188349	0.220155	0.22228	0.261198	0.209697	0.207508	0.228763	0.312909	0.0993651	0.368913	0.186907	0.0743312	0.276546	0.218317	0.186598
Npl	0.0072878	0.0193489	0.014222	0.0104424	0.0340783	0.424882	0.0291729	0.0466515	0.132407	0.0355186	0.231077	0.0167743	0.0275992	0.0205281	0.0192443	0.0221868	0.0183376	0.0171771	0.0083124	0.0423312	0	0.037188	0.119473	0.0322905	0.016109	0.0107126	0.00804637
Rgs8	0	0.000853432	0	0.000506121	0.000921133	0.000703257	0	0.00178438	0	0.000776099	0	0	0.000813183	0.00207992	0	0	0	0	0	0	0	0	0	0	0	0.00251845	0
Rgs16	0.0147611	0.0527907	0.0297504	0.0215796	0.118298	0.152137	0.035022	0.0952765	0.0322669	0.0940411	0	0.0266214	0.141199	0.05793	0.018069	0.0273799	0.0432812	0.013233	0.00332504	0.0226046	0	0.0359329	0.0192395	0.0101956	0.102071	0.373895	0.00753383
Rnasel	0.0397147	0.0526268	0.0768549	0.0570724	0.0510688	0.22148	0.0882283	0.105812	0.0278475	0.0250365	0.285211	0.0523089	0.0485443	0.0362307	0.0382579	0.0270332	0.0481361	0.059406	0.0567674	0.0274374	0	0.0315747	0.241462	0.0209615	0.0282086	0.0849768	0.0308501
Rgsl1	0	0.00237659	0.00123037	0.00367026	0.000396718	0.0043761	0.0026234	0.00377255	0.00249969	0	0	0.00348599	0.00102579	0.000946686	0	0	0.00136924	0.00604708	0	0	0	0	0.00173938	0	0	0	0
Teddm2	0.00890205	0.00775667	0.0160789	0.00882569	0.00388175	0.00746151	0.013635	0.00851643	0.00872776	0.00788225	0	0.00361294	0.00529436	0.00847592	0.00476631	0.0132145	0.00679214	0.0135755	0.00992674	0.00608327	0	0.00338129	0.00355482	0.0138241	0	0	0.0239336
Teddm1b	0	0	0	0	0.000636364	0	0.00050053	0	0	0	0	0	0	0	0	0	0	0	0	0	0	0	0	0	0	0	0
Glul	1.48163	0.269717	1.05026	0.511548	0.481115	0.749162	2.71297	0.405573	0.617958	0.368817	2.95355	0.443718	0.336039	0.39217	0.688338	0.490438	0.479134	0.418711	1.47434	0.490936	0.894607	0.499487	1.05598	0.363922	0.809758	0.437762	2.82258
A830008E24Rik	0.000571153	0	0	0.000634276	0	0.000289065	0.00252774	0.000484643	0	0.000889223	0	0	0.000438245	0.000350327	0	0	0	0	0.00311106	0	0	0.00192674	0	0	0	0	0
Cacna1e	0	0.00149677	0	0.000179255	0.00133108	0.000819059	0.00116033	0.00178502	0.00148953	0.00175866	0	0.000608282	0	0.00133023	0	0.000512686	0.00136777	0	0.00297523	0	0	0	0	0	0	0	0
Gm9530	0.00141939	0.00371736	0.0030647	0.00232005	0.00227823	0.00103949	0.00232921	0.00360555	0.00232205	0.00228681	0	0.00117184	0.00232865	0.00333025	0	0.00378996	0.002203	0	0	0	0	0.0026358	0.00208666	0	0.0110027	0	0
Ier5	0.254738	0.548414	0.365647	0.369022	0.572673	0.72716	0.449885	0.476886	0.361728	0.586067	1.30305	0.41048	0.511525	0.461996	0.362123	0.361635	0.627587	0.494069	0.278287	0.397719	2.47934	0.260924	0.486217	0.557098	1.52771	0.69155	0.252043
Mr1	0.105569	0.0969795	0.145189	0.12439	0.116608	0.122973	0.146864	0.130567	0.0806252	0.0557475	0.102539	0.0913218	0.0764023	0.11088	0.111968	0.0797235	0.123869	0.082257	0.14396	0.0697167	0	0.0767734	0.111503	0.567862	0.108602	0.106147	0.109698
Stx6	0.269798	0.278673	0.228639	0.208623	0.345467	0.276075	0.218457	0.268011	0.304878	0.284739	0.238334	0.29582	0.266269	0.351049	0.313265	0.265098	0.336827	0.290137	0.214179	0.222827	0.0327931	0.310125	0.170568	0.160498	0.532437	0.264654	0.16534
BC034090	0.0573082	0.0413419	0.0465594	0.0445513	0.0765472	0.0523433	0.0423019	0.0545059	0.0307476	0.0402485	0.0780515	0.0456491	0.0490154	0.055685	0.0569722	0.0347495	0.0739796	0.0313169	0.0691582	0.0381794	0	0.0547882	0.0734024	0.0146503	0.0470176	0.0190031	0.0337802
Xpr1	0.163027	0.227554	0.179675	0.175618	0.239054	0.204023	0.217878	0.19627	0.180837	0.165865	0.200951	0.239755	0.150739	0.307818	0.174932	0.172544	0.266547	0.250646	0.155577	0.162907	0	0.172345	0.246039	0.202947	0.185483	0.172879	0.213465
Gm5532	0.0029407	0.00496339	0.00906127	0.00184652	0.00528964	0.0170006	0.00631737	0.007228	0.00315236	0.000296817	0.0184024	0.00104544	0.00243724	0.00582733	0	0.000311643	0.00379096	0	0.00144038	0.00316419	0	0.00203204	0.00411519	0	0	0.00482488	0
Acbd6	0.611629	0.657554	0.59992	0.636946	0.564659	0.75531	0.615056	0.636304	0.670992	0.644711	0.621202	0.604004	0.649998	0.630119	0.598345	0.594511	0.686683	0.614507	0.564492	0.554977	0.464666	0.597587	0.752187	0.657932	0.609857	0.690349	0.592019
Lhx4	0.000599114	0.000381818	0	0.000810297	0.00082287	0.00161723	0	0.000845227	0	0	0	0	0	0.000654715	0	0.000238052	0.000955476	0.00367638	0	0	0	0	0	0	0	0	0
Qsox1	0.578971	0.64578	0.540704	0.550729	0.649411	0.495357	0.509725	0.601012	0.396734	0.659053	0.358034	0.661855	0.728066	0.516077	0.554014	0.587755	0.670706	0.438419	0.543452	0.499233	0.617235	0.454331	0.413182	0.498153	0.429173	0.376777	0.473309
Cep350	0.101997	0.091413	0.0969438	0.0864781	0.0891341	0.116059	0.0941092	0.103239	0.0874819	0.0754538	0.163281	0.0702534	0.0969514	0.0905454	0.096059	0.103453	0.112909	0.0680586	0.15167	0.103559	0.333611	0.0635928	0.0661484	0.161811	0.144027	0.131311	0.11484
Tor1aip1	0.931301	0.630116	0.860585	0.791525	0.738085	0.889497	0.917331	1.39677	0.616636	0.75088	1.26893	0.708588	0.720237	0.696996	0.791049	0.835578	0.752359	0.60395	0.940944	0.837291	0.487257	0.97133	1.013	0.870063	0.933938	0.720388	1.14906
Tor1aip2	0.686138	0.728716	0.630978	0.634622	0.838483	0.827284	0.571344	1.35436	0.729577	0.829481	0.465513	0.660944	0.817545	0.661805	0.673617	0.913678	0.714235	0.717708	0.688662	0.723115	1.94006	0.71017	1.20329	0.566571	0.626821	0.83258	0.551774
Fam163a	0	0.000128889	0	0	0	0	0	0	0	0	0	0	0	0	0	0	0	0	0	0	0	0	0.0282567	0	0	0	0
Tdrd5	0	0	0	0	0	0	0	0	0	0	0	0	0	0	0	0	0	0	0	0	0	0	0	0	0	0	0
Nphs2	0	0	0	0	0	0	0	0	0	0	0	0	0	0	0	0	0	0	0	0	0	0	0	0	0	0	0
Axdnd1	0.000481349	0.00175597	0.00173405	0.00264418	0.0018866	0.00401004	0.00144112	0	0.00106755	0.00207503	0	0.00359065	0.0049928	0.00161414	0	0	0.000863611	0	0	0.000583943	0	0	0	0	0	0	0
Gm2000	1.61095	2.13556	2.17214	2.18475	2.07923	2.11482	1.9241	2.07602	2.11143	1.96347	1.97617	2.31754	2.1919	1.82651	1.91848	1.62041	1.97277	2.27413	1.92431	1.47391	2.15541	1.66482	1.38409	2.82967	1.71458	1.42188	1.22016
Soat1	0.345987	0.441757	0.374074	0.313069	0.480567	0.791716	0.319453	0.430652	0.438507	0.505675	0.524698	0.470918	0.518301	0.46748	0.415743	0.426443	0.418139	0.427333	0.223681	0.492989	0.190685	0.459416	0.540415	0.481474	0.164434	0.299553	0.175111
Gm10031	0.0264531	0.0235547	0.0158193	0.023915	0.0238027	0.0287696	0.023193	0.0196785	0.0307116	0.0310073	0	0.022052	0.0304307	0.0308579	0.0339444	0.0246994	0.0258923	0.0149584	0.0236236	0.0194266	0	0.0276033	0.0408539	0.104106	0.0273683	0.0400391	0.0179643
Abl2	0.0735428	0.0722093	0.0620373	0.0690987	0.0969294	0.0814985	0.0678214	0.0701542	0.0555265	0.0662947	0.0765309	0.0734522	0.0778506	0.0844884	0.114297	0.075092	0.0729302	0.132837	0.090606	0.0578132	0	0.0833019	0.0845605	0.0675475	0.107029	0.0440357	0.0620697
Tor3a	0.357456	0.235848	0.314903	0.263362	0.287848	0.353204	0.303706	1.13292	0.214325	0.308244	0.353482	0.260557	0.336547	0.255737	0.349163	0.290089	0.336877	0.228056	0.343414	0.202323	0.421671	0.227688	0.356385	0.30027	0.627511	0.331637	0.221076
Fam20b	0.129507	0.107894	0.10339	0.0948037	0.112587	0.0933099	0.124845	0.11834	0.148658	0.106867	0.1419	0.10986	0.100708	0.118995	0.147536	0.117065	0.119735	0.0987679	0.148691	0.138422	0	0.171549	0.0722247	0.0276483	0.134875	0.0416001	0.104082
Ralgps2	0.0331696	0.0809637	0.0579278	0.0615338	0.0370267	0.044237	0.0635948	0.0605129	0.0262508	0.0484739	0.095644	0.0545979	0.0625043	0.0438475	0.0316937	0.0363101	0.047007	0.0875214	0.049843	0.0160945	0.366404	0.0412356	0.0620206	0.0669751	0.0177405	0.0078243	0.0319046
Angptl1	0.384787	0.251011	0.268651	0.331457	0.206392	0.0320946	0.397318	0.338571	0.122383	0.0868657	0.0290179	0.200908	0.0990733	0.357189	0.19294	0.16289	0.180471	0.297889	0.546054	0.157188	0.0327931	0.154749	0.0387062	0.105774	0.0156913	0.0246488	0.280595
Gm28694	0	0	0	0.000194055	0	0.00114373	0	0	0	0.000923951	0	0.00071335	0	0.000251671	0	0	0	0	0	0	0	0	0.00210392	0	0	0	0
Tex35	0.000229138	0	0	0	0.000187576	0.000464088	0.000613777	0	0	0	0	0	0	0	0	0	0	0	0	0.00063233	0	0	0	0	0	0	0
Rasal2	0.081458	0.149939	0.11691	0.148254	0.133522	0.0705784	0.0971657	0.138139	0.0912357	0.139618	0.0688491	0.148315	0.123575	0.142321	0.111272	0.0610836	0.15933	0.11243	0.0912927	0.104025	0	0.115892	0.100846	0.163352	0.339366	0.45247	0.0386888
Cryzl2	0.318008	0.504631	0.422024	0.518955	0.376052	0.228459	0.260723	0.440964	0.389004	0.254909	0.239162	0.398472	0.443894	0.471112	0.420663	0.227291	0.516982	0.514506	0.221272	0.242195	0.562153	0.375956	0.11146	0.390758	0.179682	0.171668	0.173535
Gm15486	0.000398374	0.000243383	0	0	0.000892967	0.000330859	0	0.00117165	0	0.000461287	0	0.00172923	0	0.000197502	0	0.00145731	0	0.00160316	0	0.000910797	0	0.00186638	0	0	0	0	0
Sec16b	0.160306	0.206563	0.21381	0.192061	0.210614	0.0803893	0.203101	0.180531	0.167614	0.133563	0.154116	0.193696	0.188009	0.196485	0.142401	0.178194	0.173109	0.162209	0.130276	0.124915	0.09132	0.165391	0.0455036	0.12812	0.0321397	0.0347087	0.110779
Brinp2	0.00040124	0.00062084	0.00165936	0.00181223	0	0.00150211	0	0	0	0	0.0648408	0.000844263	0.00107344	0.00129487	0	0	0	0	0	0	0	0	0.00803294	0	0	0	0
Astn1	0.000467586	0.000668887	0.000671619	0.00021942	0	0.000928	0.00257201	0.00101438	0	0.00114989	0	0	0	0.000260518	0	0.000435383	0	0	0	0	0	0	0	0	0.00785123	0.111198	0.0550495
Pappa2	0.00101396	0.00137996	0	0.00107404	0.00392032	0.00180802	0.00744554	0.0010741	0	0.000361156	0	0.00104155	0	0.000432342	0	0	0.00153686	0	0.00101628	0.00248219	0	0.00145582	0.0164541	0	0	0.00282822	0.0922722
Cop1	0.518687	0.421464	0.436871	0.405334	0.453855	0.302583	0.372579	0.396002	0.406956	0.412655	0.635534	0.467357	0.383468	0.553408	0.574818	0.494294	0.472335	0.466661	0.483329	0.497724	0.132158	0.547185	0.316219	0.385999	0.407086	0.527743	0.490806
Tnr	0.00245313	0.00135255	0	0.00125932	0	0.000437449	0.00285621	0.00178513	0	0.000836428	0	0.00163159	0	0.000389169	0	0	0.00164046	0	0	0.00114583	0	0	0	0	0	0.0117806	0
4930523C07Rik	0.624587	1.25506	0.825171	0.937972	0.685388	0.34514	1.02991	0.831158	0.69448	0.615996	0.528055	0.907405	0.678366	0.905246	0.685919	0.475971	1.00025	1.01342	0.890901	0.562977	0.614254	0.391124	0.176873	0.988352	1.80366	1.27811	1.46419
4930562F07Rik	0.000171165	0.00217108	0.00180263	0.00285777	0.00227429	0.0056527	0	0.00243459	0	0.00168089	0	0	0.00273818	0.00122924	0	0.00260279	0.00074731	0	0.00134247	0.000880111	0	0	0	0	0	0	0
Tnn	0.004394	0.0342477	0.00265739	0.00666445	0.0247577	0.00501296	0.0012607	0.0192611	0.00355089	0.0538181	0	0.00712113	0.0459499	0.00312744	0.00896118	0.00767537	0.0187961	0	0	0.00148359	0	0	0.0014732	0	0	0.00513685	0
Mrps14	1.84273	1.91978	1.82574	1.88827	1.92727	2.0566	1.72605	1.89463	2.17305	2.14375	2.03606	2.15591	1.94697	1.80667	2.12913	2.80286	1.74136	1.9618	1.67089	2.39148	1.84934	2.00378	1.6956	2.50818	1.88982	2.3226	1.50849
Cacybp	0.925843	0.876632	0.854021	0.864764	0.942886	1.04943	0.794962	0.929036	0.922191	1.54928	0.749472	0.965163	0.888254	0.870291	1.11228	1.71024	0.884912	0.846272	0.869017	1.53355	0.307219	1.24517	0.933598	1.01905	0.992299	1.0283	0.822798
Rabgap1l	0.205279	0.179855	0.235917	0.218462	0.133733	0.265327	0.278017	0.176877	0.105359	0.120003	0.108707	0.15871	0.146798	0.19144	0.230231	0.104269	0.187447	0.146976	0.317321	0.15087	0.0983794	0.162521	0.671488	0.168001	0.0628025	0.111284	0.323927
Gm36975	0	0.000360691	0	0.00045138	0.000379527	0	0	0	0	0	0	0.000407238	0	0	0	0	0.000931557	0	0	0	0	0	0	0	0	0	0
Gm37083	0	0	0	0	0	0.000748132	0.000544906	0	0.0303168	0.000687063	0	0	0	0	0	0.000724116	0	0	0	0	0	0	0	0	0	0	0
Rc3h1	0.172393	0.123522	0.16919	0.14178	0.170548	0.160509	0.201861	0.133059	0.105229	0.120708	0.346545	0.158163	0.110068	0.153033	0.146362	0.160466	0.192877	0.109941	0.195525	0.149169	0.114452	0.119142	0.198432	0.194786	0.17933	0.190662	0.200813
Serpinc1	0.00315532	0.0035254	0.00135213	0.00326619	0.0022598	0.00281604	0.00401546	0.0017247	0	0.00414019	0	0.00475483	0.00457684	0.003539	0.00439746	0.0105137	0.0207492	0.00579086	0.0101048	0.00144519	0	0.00784622	0.00954176	0.00631117	0.0533644	0.00491651	0.0070622
Zbtb37	0.0703007	0.0747962	0.0785816	0.0750832	0.0652579	0.0629498	0.0571736	0.0818734	0.0375304	0.0575084	0.0303781	0.0742031	0.0606568	0.0795187	0.0862198	0.0540346	0.0763673	0.0523991	0.0830931	0.0479008	0	0.0668306	0.0551009	0.0827274	0.0295547	0.119131	0.057298
Gm37362	0	0	0	0	0	0	0	0	0	0	0	0	0	0	0	0	0	0	0	0	0	0	0	0	0	0	0
Dars2	0.0528875	0.0638647	0.0539235	0.0568783	0.0500754	0.0646414	0.0421059	0.0581848	0.0445316	0.110215	0.0151869	0.0469461	0.0521357	0.056181	0.0478535	0.0640886	0.0617955	0.0499683	0.0403822	0.209755	0.0635906	0.141447	0.049392	0.0756099	0.106472	0.0456519	0.074805
Gm37634	0.00341232	0.00048646	0.00106749	0.00105407	0.000874221	0.000532371	0.00109709	0.00228927	0.0022406	0.003261	0	0.000972625	0	0.000500356	0	0.00147341	0.00251723	0	0.00109855	0.00120219	0	0	0.00312638	0	0	0.00588478	0
Cenpl	0.0356012	0.0241428	0.0475204	0.0341869	0.0266951	0.0641628	0.0361367	0.0290432	0.041765	0.248969	0.0184024	0.0354432	0.0297459	0.0273556	0.0408592	0.065942	0.0361645	0.0403565	0.0387716	0.885612	0.0635906	0.109099	0.0242706	0	0.0848439	0.0357483	0.0385002
Klhl20	0.0996128	0.0904898	0.102252	0.0858064	0.107768	0.0665397	0.108257	0.0989865	0.0520393	0.108447	0.179488	0.0991579	0.0713028	0.110214	0.112223	0.0948916	0.107129	0.0777958	0.111922	0.101992	0.185642	0.0898272	0.0626004	0.0567183	0.100802	0.107604	0.119342
Ankrd45	0	0.00013603	0	0	0	0.000428476	0	0	0	0.000950814	0	0	0	0.000289594	0	0.00114209	0	0	0	0	0	0	0.00104504	0	0	0	0.00671766
Prdx6	1.33413	1.20071	1.14552	1.02764	1.23141	1.93775	1.15974	1.42706	1.12321	1.9678	1.59347	1.13295	1.95843	1.00765	1.0289	1.16307	1.24045	0.919919	1.2534	0.636322	1.02202	1.16811	1.91101	1.16386	0.695748	1.08432	1.80382
Tnfsf4	0.00109869	0.00286445	0	0.000971716	0.00239762	0.00374612	0	0.00788923	0.00198937	0.00255518	0	0.00075415	0.0110276	0.0015372	0.00188837	0.0039437	0.00901361	0.00371705	0	0.000971098	0	0	0.00258505	0	0	0.00336697	0
Tnfsf18	0.00195089	0.000581819	0.00247617	0.0025022	0.00450111	0.00204341	0.00038548	0.00138776	0.0049782	0.00288532	0	0.00280908	0.00282494	0.00079734	0.00404401	0.00357815	0	0	0.00260042	0.00191792	0	0.0050823	0	0	0	0	0.00313924
Fasl	0	0	0	0	0	0	0	0	0	0	0	0	0	0	0	0	0	0	0	0	0	0	0	0	0	0	0
Suco	0.10634	0.116471	0.12461	0.115396	0.123283	0.118686	0.119954	0.118455	0.103338	0.116868	0.219633	0.136337	0.143928	0.123942	0.114382	0.110775	0.123231	0.148442	0.0932393	0.15432	0	0.166132	0.182165	0.0275413	0.0870458	0.100293	0.121496
4930558K02Rik	0	0.00100365	0	0.0014528	0	0	0.00183281	0	0	0.000449748	0	0	0	0	0	0	0.000603349	0	0	0	0	0	0.00104162	0	0	0	0
Pigc	0.384486	0.536407	0.486589	0.490881	0.390704	0.252583	0.424692	0.466536	0.363197	0.344503	0.246489	0.455102	0.410444	0.556656	0.42766	0.433754	0.628703	0.547062	0.372471	0.389606	0.579465	0.286703	0.22635	0.467958	0.327032	0.416214	0.290978
Gm38304	0.0007088	0.00084711	0	0.000983288	0.000595568	0.0011986	0.00236081	0	0.00129402	0.000725156	0	0.000886437	0.0014773	0.000303101	0.00517804	0	0.00151053	0	0	0	0	0	0	0	0	0	0
Dnm3	0.121583	0.0953587	0.128229	0.0971147	0.079519	0.0255976	0.104567	0.0882806	0.0584722	0.0525366	0.0235485	0.0999608	0.0799337	0.124796	0.103547	0.0761962	0.127163	0.0843728	0.11262	0.0613986	0	0.065806	0.0196388	0.0668001	0.272288	0.0419355	0.104473
2810442N19Rik	0.00535198	0.020821	0.0100066	0.0168092	0.0109032	0.000557997	0.0105365	0.00900901	0.00449203	0.00697491	0	0.00823746	0.0176797	0.0128548	0.00500466	0.0108262	0.0175939	0.0124258	0.00343186	0.00448818	0	0.00747571	0	0.0146503	0.0148053	0.00327335	0.00653557
Dnm3os	0.148996	0.351996	0.234379	0.260497	0.198129	0.138026	0.190441	0.259993	0.210848	0.195183	0.0708585	0.306652	0.337477	0.355	0.17099	0.221893	0.431443	0.340138	0.105546	0.097638	0.0327931	0.0825792	0.0239607	0.11052	0.0297674	0.225579	0.103694
Mettl13	0.0711239	0.0509817	0.0509344	0.0579043	0.0602747	0.0475838	0.0589034	0.0412569	0.0339637	0.0660474	0	0.0473544	0.0761036	0.057585	0.0755492	0.0712821	0.0743865	0.0447652	0.0490584	0.0432147	0	0.0717389	0.0487499	0.0235323	0	0.0596586	0.0885245
Vamp4	0.778506	0.657818	0.688095	0.655745	0.630819	0.445956	0.809542	0.542393	0.74313	0.539158	0.458391	0.739802	0.594245	0.735479	0.782388	0.748761	0.632014	0.720428	0.71221	0.694003	0.284022	0.646903	0.463442	1.00482	0.567266	0.61453	0.929164
Myoc	0.626317	0.0169413	0.17388	0.123164	0.0234302	0.0228038	1.05432	0.0581073	0.0521552	0.0146666	0.0719812	0.0725963	0.0177623	0.0140589	0.199481	0.0222401	0.0321912	0.174199	1.16536	0.0476536	0	0.0557142	0.0483696	0.154116	0.0102662	0.0076617	2.15504
Prrc2c	0.892481	0.812898	0.809049	0.799921	0.933037	1.07541	0.840379	0.869328	0.621477	1.09985	0.760994	1.07739	0.934205	0.853306	0.861038	1.11394	0.906008	0.788524	0.842661	1.10684	0.683909	0.960453	0.962468	1.1561	0.891103	0.988962	0.876194
Fmo4	0.000787698	0.00343229	0.00441158	0.00274404	0.000554293	0.000481426	0.0119963	0.00549194	0.000551516	0.00206301	0	0.0074946	0.00378739	0.00170225	0	0	0.00180527	0	0	0	0	0.000885957	0.00157514	0	0	0.0016627	0
Fmo1	0.431011	0.225159	0.460761	0.265188	0.132532	0.0562972	0.532306	0.257978	0.180722	0.0842306	0.0973373	0.245337	0.252326	0.192315	0.291832	0.123521	0.20802	0.271213	0.257404	0.118048	0	0.171755	0.0247707	0.196389	1.03203	0.0389643	0.374329
Fmo2	0.42446	0.0903124	0.431328	0.308679	0.0847724	0.177838	1.20555	0.100945	0.0630643	0.0390486	0.121607	0.110282	0.118687	0.0228874	0.10807	0.048953	0.0979055	0.0774494	0.215781	0.042907	0	0.0984516	0.859077	0.0463983	0.61021	0.104859	0.207908
Fmo6	0.00101212	0	0	0	0	0.000709074	0.000596012	0	0	0	0	0	0	0.000325684	0	0	0	0	0	0	0	0	0	0	0.00880888	0	0
Fmo3	0.0011052	0.0022472	0.000666835	0.00152297	0.00281586	0.00180243	0	0.00184049	0	0.000888984	0	0.00205416	0.00375107	0	0.00243688	0	0.000290902	0	0	0	0	0	0	0	0	0	0
Mroh9	0	0	0	0	0.000223706	0	0	0	0	0	0	0	0.000560518	0	0	0	0	0	0	0	0	0	0	0	0	0	0
Prrx1	0.761533	1.05676	1.01924	0.783438	1.40818	0.896073	1.22659	1.09506	0.621653	1.74826	0.632257	0.929896	1.40137	0.879722	0.680556	1.00201	0.871429	0.944427	1.08886	0.885411	0.295138	0.720704	0.170966	0.902178	0.258563	2.21733	1.25846
Gm26523	0.0835561	0.107208	0.127112	0.0850498	0.114543	0.0660937	0.140658	0.116358	0.0551036	0.0993072	0.0638485	0.125118	0.132989	0.0833003	0.0572738	0.073707	0.0774496	0.0977002	0.109143	0.054849	0.0327931	0.0780607	0.0174525	0.0851878	0.00319127	0.349908	0.0977556
Gorab	0.121714	0.130128	0.122547	0.119017	0.142522	0.117807	0.127229	0.132686	0.125583	0.170774	0.107736	0.121521	0.132318	0.12013	0.108085	0.112702	0.140434	0.126643	0.111239	0.124227	0.185642	0.139709	0.103017	0.142699	0.109102	0.210865	0.0998853
Mettl11b	0	0	0	0	0	0	0	0	0	0	0	0	0	0	0	0	0	0	0	0	0	0	0	0	0	0	0
Kifap3	0.355012	0.390967	0.394339	0.3237	0.37787	0.408745	0.432713	0.330056	0.355998	0.329485	0.271204	0.34503	0.308423	0.391465	0.399001	0.31252	0.41504	0.362943	0.392311	0.327546	0.0635906	0.287207	0.435039	0.365204	0.360683	0.556539	0.421301
Scyl3	0.0541538	0.0642364	0.0674526	0.065784	0.0491103	0.0346794	0.0697679	0.0686552	0.055821	0.0695263	0.14749	0.0763826	0.056189	0.0513617	0.047193	0.0410232	0.0583207	0.0474833	0.0681315	0.0436214	0	0.0528003	0.0648645	0.0149541	0.0501382	0.0564619	0.0605571
BC055324	0.0112337	0.0104397	0.0108745	0.00937897	0.0136592	0.0252917	0.0114465	0.00709041	0.0056829	0.093197	0.0235485	0.00582179	0.0121585	0.0107061	0.00974815	0.0276978	0.0112963	0.00434628	0.00325749	0.140538	0	0.107187	0.0088543	0	0.00387599	0.00810281	0.00753383
Mettl18	0.0682977	0.0553906	0.0714827	0.0628718	0.0331618	0.0377885	0.0823091	0.0488246	0.0604502	0.0487224	0.0326416	0.0534035	0.0453565	0.0499749	0.0455761	0.0584825	0.0540267	0.0362947	0.0617066	0.0711438	0	0.0723401	0.0478784	0.0902373	0.0958426	0.0699037	0.0445916
Sele	0.00277053	0.000833429	0.00244268	0.000399802	0.00030059	0.00170602	0	0.000424867	0	0.00483602	0	0.000600511	0.00591505	0.000409993	0	0.000592658	0.000682901	0	0	0.00597253	0	0	0	0	0	0.0575237	0.0223306
Sell	0.000133642	0	0	0	0	0	0	0	0	0	0	0	0	0	0	0	0	0	0	0	0.452284	0	0	0.0622657	0	0	0
Selp	0.000192789	0.00357514	0.00218817	0.00389054	0.00355181	0.00177587	0.000610103	0.00588039	0	0.00420847	0.0142392	0.00366156	0.027448	0.000434133	0	0.000582962	0.00218997	0	0.00086286	0.000661701	0	0	0.0106171	0.0115552	0.0651224	0	0.0548832
F5	0	0.000651974	0.00307294	0.0027224	0.00234846	0.00180521	0.00406968	0.000799213	0.00162336	0.0010841	0.0119973	0.002494	0.00146289	0	0	0.00126254	0.00271507	0.00312778	0.00586222	0	0	0.00183412	0	0	0	0.00177283	0
Slc19a2	0.0273534	0.0307215	0.0275849	0.0297601	0.0305409	0.031954	0.0383491	0.0276684	0.0126165	0.0347769	0.0426112	0.0390504	0.0322224	0.0336981	0.0246174	0.0359302	0.116326	0.0164047	0.0117486	0.0250318	0	0.0282355	0.0333505	0	0.0137336	0.0173111	0.0371552
Ccdc181	0.0449407	0.0386819	0.0377233	0.0412304	0.0416504	0.124861	0.0615591	0.0448522	0.019444	0.0285668	0.0518889	0.031534	0.0288901	0.0332341	0.0677997	0.0306921	0.0507544	0.02307	0.0826566	0.029593	0	0.038464	0.298052	0.0407343	0.099472	0.0413872	0.083897
Blzf1	0.241496	0.262977	0.228176	0.272559	0.258535	0.147659	0.20966	0.223417	0.248916	0.181054	0.156341	0.259209	0.245838	0.253619	0.303464	0.300308	0.260407	0.240875	0.199766	0.149601	0.333611	0.212065	0.129599	0.171788	0.153139	0.278341	0.259106
Nme7	0.105985	0.158785	0.16819	0.141487	0.156574	0.164825	0.118622	0.150566	0.149543	0.15221	0.0766533	0.174515	0.185198	0.142263	0.16525	0.183767	0.156025	0.154763	0.13246	0.178074	0	0.143114	0.155652	0.130844	0.0478365	0.173568	0.103198
Atp1b1	0.0567041	0.26708	0.275449	0.26723	0.354083	2.02786	0.433098	0.283433	0.16316	0.124137	0.543926	0.207223	0.185025	0.0984164	0.0884932	0.0648222	0.10025	0.260959	0.13779	0.0744101	0.0655862	0.0835059	4.9239	0.247744	0.263046	0.365626	2.21403
Gm26685	0	0.000128354	0	0.00131629	0	0.000517964	0.000982613	0.00061489	0	0	0	0.00091905	0	0	0	0.00100568	0	0	0	0	0	0	0.00449431	0	0	0	0.00774359
Gm37754	0.00167814	0.00128695	0.00114531	0.00246253	0	0.00150133	0.001554	0	0.00281411	0	0	0.0029153	0.00200877	0.000934677	0	0.00255913	0	0.00771869	0.000998687	0	0	0	0.00142726	0	0	0	0
Dpt	8.48289	6.96486	11.7763	9.90288	8.1828	1.74395	15.435	8.62307	4.80941	3.24479	4.87749	7.2753	7.24254	5.724	6.99175	4.46927	4.83476	8.97348	14.1668	4.70913	0.835518	5.8703	0.923165	6.62985	1.93572	1.43611	19.1938
Gm32569	0.000353574	0	0.00360322	0	0.000810458	0	0	0	0	0	0	0	0.00091959	0	0	0	0	0	0	0	0	0	0	0	0	0	0
Xcl1	0	0.000152792	0	0.000227641	0.011654	0	0	0	0.00103969	0.00399069	0	0	0	0	0	0	0	0	0	0.00202624	0	0	0.00109873	0.914476	0	0	0
4930568G15Rik	0	0	0	0	0	0	0	0	0	0	0	0	0	0	0	0	0	0	0	0	0	0	0	0	0	0	0
Sft2d2	0.0915705	0.163516	0.126001	0.152765	0.145057	0.183	0.151231	0.137078	0.119195	0.0592085	0.16331	0.147942	0.0903681	0.196753	0.112982	0.0991134	0.169366	0.149779	0.112882	0.0564206	0	0.0829533	0.334373	0.223703	0.179899	0.0519205	0.264428
Tiprl	0.730817	0.735657	0.731415	0.736581	0.680207	0.571927	0.642917	0.641154	0.769808	0.758349	0.364381	0.725764	0.658369	0.774501	0.824131	0.888648	0.749191	0.746984	0.627573	1.09006	1.38214	0.743048	0.425638	0.820798	0.643998	0.710209	0.643963
Gpr161	0.0385469	0.0319617	0.0216566	0.038056	0.0289909	0.0185665	0.0296233	0.0501349	0.016058	0.0282565	0.0319772	0.042978	0.0253274	0.0397275	0.0406143	0.0279562	0.0362249	0.0378685	0.065563	0.0337585	0	0.0704734	0.015657	0.0261183	0.0183151	0.0173412	0.0280857
Dcaf6	0.139254	0.182435	0.1977	0.180567	0.147801	0.164394	0.17106	0.188271	0.133261	0.0943495	0.173299	0.350436	0.165845	0.233418	0.129596	0.111464	0.208141	0.182722	0.126458	0.0661029	0	0.147811	0.158631	0.0983346	0.10102	0.0764972	0.110745
Mpc2	2.22605	2.03734	2.00257	2.08738	1.82752	2.187	1.85412	1.98333	2.30553	1.60855	1.62332	2.1798	1.84182	2.07647	2.3414	2.19616	1.95331	2.08633	2.17491	2.07585	1.12925	2.03792	1.49126	2.49084	1.57303	2.14419	2.14348
Adcy10	0.000322649	0.00162165	0.00131468	0.00148302	0.000482226	0	0	0	0.00474154	0.000907063	0	0.0015327	0	0.0011198	0	0	0.0029729	0	0.00134819	0	0	0	0.00458154	0	0	0	0
Mpzl1	0.700636	0.984295	0.85871	0.937687	0.747355	0.353797	0.693596	0.832172	0.899359	0.817635	0.781522	0.980058	0.92987	1.04589	1.00828	0.841422	0.971425	1.02644	0.517646	0.880559	0.0327931	0.964301	0.231405	0.957527	1.15971	0.53148	0.834125
Rcsd1	0.255971	0.115	0.130933	0.115121	0.0990626	0.0828407	0.136559	0.0886578	0.172612	0.132484	0.066169	0.121791	0.0806185	0.177026	0.20515	0.145253	0.148894	0.100228	0.0616505	0.201883	0.666101	0.182694	0.147346	0.0968204	0.904433	0.852559	0.360557
Creg1	1.17048	1.23592	1.31743	1.35202	1.12326	2.00342	1.18298	1.39738	1.76331	0.857717	2.73015	1.28809	1.08398	1.55672	1.4394	1.19736	1.52937	1.44619	0.976676	1.12541	1.7125	1.28679	4.58282	0.868823	0.694401	0.955919	0.859015
Pou2f1	0.106672	0.0685216	0.0809067	0.0799427	0.0498518	0.055668	0.107712	0.0649185	0.0677759	0.0544543	0.124653	0.091536	0.0597611	0.0736138	0.116499	0.083281	0.0763378	0.0785429	0.0974972	0.121113	0	0.0505717	0.0565161	0.0307613	0.121209	0.110692	0.167057
Dusp27	0.000779116	0.00999901	0	0.00706205	0.00146579	0.00255544	0	0.00381456	0.000957359	0.00958414	0	0.00666275	0.00924802	0.00202302	0	0.00285047	0.00288893	0.0280888	0.0027595	0.00282559	0	0	0	0	0	0.014651	0.00848894
Mael	0.000491448	0.000576486	0.000700708	0.000297731	0	0.0013043	0	0.00118299	0	0.000647314	0	0.000352338	0.000633719	0.000367433	0	0.00111225	0.000684844	0.00172148	0	0.00406994	0	0	0.00490393	0	0	0	0
Ildr2	0.035979	0.0935848	0.157328	0.100235	0.120476	0.776059	0.180969	0.106544	0.0436214	0.0682114	0.21476	0.0683286	0.0904689	0.0308749	0.0775951	0.0525187	0.0574409	0.0653829	0.147876	0.0445585	0	0.0390577	0.860442	0.05121	0.016921	0.0286513	0.171484
5330438I03Rik	0	0	0	0	0	0	0	0	0	0	0	0	0	0	0	0	0	0	0	0	0	0	0	0	0	0	0
Gm15853	0.00759638	0.0186947	0.0133023	0.0205291	0.0101929	0.00519495	0.00634166	0.0119386	0.0229989	0.01262	0.0318138	0.0157117	0.0136293	0.0194179	0.0144693	0.0142733	0.0194297	0.00279334	0.00443845	0.0158501	0	0.0149959	0.00556746	0	0.0164862	0.0365539	0.00753383
Tada1	0.226787	0.216315	0.236073	0.208991	0.202027	0.198017	0.192892	0.215917	0.186612	0.2079	0.135975	0.21619	0.191302	0.216678	0.215384	0.285616	0.231738	0.269991	0.243195	0.299505	0.164951	0.242694	0.204557	0.234027	0.340146	0.192636	0.148183
Pogk	0.097825	0.0969343	0.0944781	0.0917656	0.101563	0.08472	0.0905616	0.0884022	0.0871606	0.0662528	0.0495037	0.113632	0.100274	0.0981537	0.0858696	0.0794322	0.0791307	0.0926481	0.0890286	0.0622473	0	0.121827	0.0721309	0.0664695	0.157064	0.11519	0.0782667
Gm16701	0.00117285	0.00121498	0.0041817	0.00265593	0.0099931	0.0156257	0.00452743	0.00323144	0	0.0030059	0	0	0.00228845	0.00249781	0	0.000485231	0.00215724	0.00262414	0.00622713	0	0	0.00307956	0.00927124	0.0101956	0	0.00426988	0.0145799
Gm16701.1	0.00365252	0.00233129	0.00170077	0.00316542	0.0033994	0.0042223	0.00508229	0.00323542	0.00271755	0.000541827	0	0.00248503	0	0.00406494	0.00245533	0.000348127	0.00567932	0.00291543	0.00340806	0.00248216	0	0.0017074	0.00625049	0	0	0.00872541	0.0238618
Fam78b	0.0246435	0.0181639	0.0355307	0.0188937	0.0571573	0.0762513	0.0740684	0.0316015	0.0263802	0.0240017	0.033997	0.0237361	0.0412232	0.0277243	0.0251639	0.0147205	0.0175031	0.0292084	0.0246275	0.00338163	0	0.0229167	0.0564225	0	0.0498204	0.113965	0.0910317
Uck2	0.123515	0.314678	0.164587	0.191838	0.245245	0.233332	0.047909	0.206624	0.310068	0.453476	0.101922	0.270224	0.344244	0.2786	0.175477	0.272232	0.281821	0.162776	0.0988576	0.234031	0.09132	0.29292	0.260392	0.183642	0.16169	0.149961	0.0694987
Gm2453	0.000491397	0.000471934	0	0	0.000333054	0	0	0	0.00253245	0.000352512	0	0	0	0.000426179	0	0.000753203	0	0.00307818	0.00123859	0	0	0	0	0	0	0	0
Tmco1	1.84512	1.79182	1.77617	1.77568	1.88083	2.06852	1.79801	1.71504	1.52216	2.21697	1.42568	1.829	2.00113	1.61114	1.83446	1.92511	1.71439	1.77518	1.69157	1.97702	1.4613	2.20638	2.30923	1.95882	2.3631	2.68933	2.23757
Aldh9a1	0.134295	0.147429	0.135097	0.10292	0.192711	0.312818	0.134075	0.138067	0.140266	0.242515	0.192658	0.127081	0.18573	0.111035	0.106679	0.183823	0.138904	0.0923346	0.0839946	0.112906	0.282265	0.106866	0.393547	0.208258	0.127107	0.279628	0.244107
Mgst3	0.335025	0.260975	0.414612	0.314805	0.289907	0.68034	0.46292	0.27602	0.296592	0.247174	0.394847	0.261512	0.261494	0.212767	0.349253	0.270807	0.295302	0.273185	0.348758	0.264456	0	0.228129	0.584006	0.228697	1.1225	2.25357	0.575267
Lrrc52	0	0	0	0	0	0	0	0	0	0	0	0	0	0	0	0	0	0	0	0	0	0	0	0	0	0	0
Rxrg	0.00164826	0.00125564	0.0116874	0.00242191	0.0136411	0.0694859	0.013846	0.0019553	0.00153787	0.00743241	0	0.00114136	0.00554613	0.000288837	0	0.00153415	0.00358487	0	0.000625076	0.00154844	0	0.00166258	0.00267419	0	0	0	0.00607546
Lmx1a	0	0.000134472	0	0	0	0.000387097	0.00669617	0.000734971	0	0.00043252	0	0	0	0	0	0	0	0	0.00185354	0	0	0	0	0	0	0	0
Gm20711	0	0	0	0	0	0	0	0	0	0	0	0	0	0	0	0	0	0	0	0	0	0	0	0	0	0	0
Pbx1	0.748936	0.932756	1.31951	1.17382	0.825518	1.20057	1.07283	1.00686	0.513812	0.59781	0.695193	0.823294	0.823731	0.863876	0.715174	0.545224	0.87702	1.04958	0.831303	0.474468	0	0.593101	1.96289	0.584017	0.38496	0.802891	0.357442
Nuf2	0.0138186	0.0184356	0.0156376	0.0157596	0.0381864	0.108105	0.0230956	0.0248678	0.0975508	0.665404	0.0386693	0.0441698	0.0310006	0.017904	0.0141168	0.924067	0.0175845	0	0.01351	1.9771	0	0.304374	0.0225247	0	0.0712485	0.0348865	0.0174093
Rgs5	0.126434	0.163004	0.117615	0.252971	0.338215	0.175417	0.0946619	0.210471	0.290718	2.25182	0.0792943	0.182732	0.119873	0.136884	0.215962	0.297467	0.26888	0.114662	0.110414	0.513979	0	0.0658686	0.0674757	0.857968	2.94952	73.7857	1.24661
Rgs4	0.234865	1.07078	0.363634	1.11835	0.40439	0.08494	0.121894	0.720593	0.665173	0.473636	0.292978	0.89278	0.303103	1.17552	0.481961	0.60349	0.756096	0.7606	0.174393	0.29145	0.0327931	0.319268	0.137135	0.725153	0.364069	3.63605	0.0496154
Ccdc190	0.000471535	0.00102893	0	0.00205046	0	0	0.00472667	0.00217748	0	0.000365842	0	0	0	0	0	0.000734224	0.00137832	0	0.00180401	0	0	0	0	0	0	0.00239188	0.00816448
Hsd17b7	0.0720181	0.0268515	0.0458269	0.030358	0.0947487	0.0559875	0.0476282	0.0343341	0.055289	0.0534159	0.0109759	0.0542572	0.0706184	0.0508625	0.122733	0.0873207	0.0381641	0.00875573	0.123368	0.0457987	0	0.10809	0.0415672	0.0511515	0.0552331	0.0497751	0.0641626
3110045C21Rik	0.0170116	0.00732481	0.0148563	0.00980022	0.0132117	0.0156091	0.0129907	0.00936879	0.00853591	0.0186691	0.0151869	0.00531182	0.00811175	0.00793017	0.0377028	0.0167123	0.0118835	0	0.0274468	0.0126836	0	0.0365087	0.0207673	0	0.0248625	0.00558756	0.0222548
Ddr2	0.764943	0.346819	0.752457	0.512479	0.543417	0.389961	1.11754	0.548894	0.265952	0.416888	0.639424	0.429787	0.515322	0.382135	0.558062	0.445197	0.393427	0.382731	1.35819	0.541485	0.0327931	0.655656	0.2403	0.369783	0.218826	0.453143	0.470837
Uap1	1.89001	0.731792	0.819646	0.873439	1.6308	1.85779	1.46717	0.866273	0.93326	1.01224	0.3446	0.903422	1.0436	0.905848	2.11812	1.13803	0.982935	0.845207	6.1881	1.64061	0.0327931	1.92705	4.82711	0.655909	0.798475	0.65569	1.03174
Gm37748	0.00121446	0.000461857	0.000806961	0.000648656	0.000419157	0.000726174	0	0.000518455	0	0.0010452	0	0	0	0.000558094	0	0.0020014	0	0	0.0051315	0	0	0	0.00310124	0	0	0	0
Gm37502	0	0	0	0	0	0.00279215	0.000833061	0	0	0	0	0	0	0	0.00261249	0	0	0	0.00220059	0	0	0	0.00297691	0	0	0	0
Uhmk1	0.0834472	0.0620253	0.0924728	0.0617932	0.0937173	0.0916862	0.0860407	0.0580452	0.0669937	0.0785859	0.0858914	0.0828074	0.0853437	0.0657184	0.0850945	0.06712	0.0744369	0.0585385	0.0888468	0.0685821	0	0.0821995	0.168543	0.0314877	0.221154	0.0418835	0.0644821
4930500M09Rik	0.000739316	0.0010556	0	0.000139393	0.0011745	0.00164278	0	0.000561154	0	0	0	0	0	0.000251671	0.00705736	0.00204906	0	0	0	0	0	0.00268324	0.00263093	0	0	0	0
Sh2d1b1	0	0.000308141	0	0.000243893	0	0.0102815	0	0	0.0274744	0	0.169847	0	0	0	0	0	0	0	0	0	0.290137	0	0	0	0	0	0
Gm7694	0.00224379	0.00284152	0.00333977	0.00344074	0.00160658	0.0286417	0.00566702	0.000834994	0.00295183	0.00557054	0.0315992	0.00148147	0.000663409	0.00175403	0.00110076	0.00240078	0.00465365	0	0.00206836	0	0	0.00281621	0.0784051	0	0	0.00571927	0.0229164
Nos1ap	0.00546694	0.0098738	0.0109451	0.00536639	0.00378266	0.0548494	0.0141435	0.00739806	0	0.00445781	0.0430085	0.00923372	0.00397947	0.00322321	0.0066288	0.00408269	0.00564454	0	0.00330052	0.00966832	0	0.0127933	0.174888	0	0.0211813	0.00772362	0.0454148
Olfml2b	0.473722	1.17603	1.22098	1.18621	1.15478	1.13331	2.08584	1.27275	0.681924	0.91262	0.602139	0.941332	1.01228	0.999717	0.879214	0.936273	0.804881	1.03756	2.06103	0.661503	0.132158	0.482507	1.07144	0.848754	0.303065	1.59493	1.6302
Atf6	0.110478	0.0920038	0.0830177	0.0746359	0.0885823	0.104536	0.116147	0.0911533	0.0628112	0.0827967	0.211035	0.105871	0.0868125	0.0982159	0.0917728	0.0988294	0.0958847	0.0845303	0.108446	0.0926246	0.205772	0.109968	0.111568	0.0863287	0.0895531	0.157177	0.0771452
Dusp12	0.280382	0.301273	0.251277	0.254598	0.271122	0.265763	0.204645	0.269833	0.230464	0.37733	0.244948	0.245132	0.340649	0.267487	0.296598	0.284217	0.308066	0.33327	0.221818	0.216805	0.0993651	0.260177	0.168829	0.397473	0.134032	0.196172	0.133498
Gm26620	0.00584711	0.0118164	0.0130076	0.00549285	0.00538317	0.0119235	0.00339644	0.00575861	0.0116608	0.0160489	0.0142392	0.00898293	0.0196617	0.00608566	0.00463794	0.0137457	0.00834603	0.00890292	0.00771942	0.00243903	0	0.00944687	0.00764599	0.0159867	0	0.00247732	0.00805445
Fcrlb	0	0	0	0	0.000428992	0.000505639	0	0	0	0.000894618	0.0656996	0	0	0	0	0	0	0	0	0	0	0	0	0	0	0	0
Fcrla	0	0	0	0.000316763	0	0	0	0	0	0	0	0	0	0	0	0	0	0	0	0	0	0	0	0	0	0	0
Fcgr2b	0.00421046	0.00350934	0.00709301	0.00287873	0.00215791	0.121389	0.0030106	0.00967059	0.283759	0.00780992	3.03925	0.00483397	0.00871449	0.00282808	0	0.0066669	0.00102875	0.0023597	0.0165209	0.00551111	3.31008	0.00619432	0.00560927	0.0146503	0.131153	0.0131682	0
Gm10522	0	0	0	0	0	0	0	0	0	0	0	0	0	0	0	0	0	0	0	0	0	0	0	0	0	0	0
Fcgr4	0	0.00161925	0	0.00142543	0.000911535	0.0287002	0.000715056	0.00668272	0.118396	0.012823	0.992924	0.00113725	0.00394183	0.000413609	0	0.00379378	0.000351734	0	0.00174845	0	0.0635906	0.00294392	0.00260445	0	0.0105509	0.00287561	0
Fcgr3	0.0110145	0.0223402	0.00873776	0.00848086	0.0224337	0.156262	0.0106971	0.0193085	0.75256	0.0350873	4.28627	0.0145547	0.0478083	0.00989017	0.0151264	0.0274827	0.0169926	0.0111264	0.00907167	0.00924129	4.99878	0.00567568	0.0252775	0	0.133513	0	0.0132927
Cfap126	0.0187291	0.0197472	0.0264951	0.021496	0.0130192	0.0259335	0.0172315	0.0234846	0.0196861	0.00835117	0.0535062	0.0150476	0.0148703	0.0212959	0.0182607	0.0136094	0.0310154	0.0119867	0.0176817	0.00948874	0.0993651	0.0183224	0.0176557	0.0276364	0	0.013899	0.0169229
Sdhc	0.835289	0.771892	0.669489	0.682947	0.827424	1.37265	0.677745	0.740124	0.753433	1.04005	0.697068	0.871086	0.795301	0.77175	0.889668	1.03883	0.755678	0.627983	0.783025	0.818883	0.722183	0.831805	1.01608	0.546869	0.802226	1.57865	0.779053
Mpz	0.000284313	0.000449399	0	0	0	0.0015697	0	0	0	0.000464652	0	0.000671388	0	0.000426737	0.00110076	0	0.00051093	0	0	0.00464531	0	0	0	0	0	0	0
Pcp4l1	0.00702582	0.00303084	0.00142643	0.00209193	0.0274089	0.0821933	0.00218634	0.000507374	0.0189123	0.036765	0	0.00328547	0.00068888	0.0029426	0	0.00558398	0.000861483	0	0.0087351	0.0106339	0	0	0	0.0203298	0.640141	0.840053	0.00786281
Tomm40l	0.205021	0.158041	0.124736	0.153858	0.15345	0.17134	0.140554	0.165598	0.166046	0.166078	0.0831396	0.151084	0.184031	0.15084	0.188433	0.229393	0.148806	0.188456	0.19368	0.137891	0.317866	0.213022	0.131233	0.160229	0.220149	0.295143	0.234915
Apoa2	0.00871176	0.0161326	0.00878738	0.0191041	0.011532	0.0174911	0.00855863	0.0177764	0.00516491	0.0141765	0.021654	0.0189836	0.012625	0.0181465	0.00576591	0.0224898	0.0147422	0.00689083	0.0102608	0.0126205	0	0.010353	0.0131956	0.0245158	0.0219688	0.0198919	0.00322817
Fcer1g	0.0226887	0.0297063	0.0328977	0.026878	0.103007	0.484143	0.0288207	0.0566149	3.03021	0.087929	18.0069	0.0306877	0.0217722	0.0321799	0.0421762	0.0643393	0.0296224	0.0265154	0.0577384	0.0218802	24.2164	0.015512	0.00968098	1.3422	0.391165	0.0331049	0.00902468
Ndufs2	1.40586	1.49694	1.27578	1.41014	1.4054	2.00613	1.17061	1.40105	1.66935	1.61811	1.29325	1.38962	1.50255	1.42091	1.46188	1.58217	1.64501	1.49283	1.34347	1.43905	2.44116	1.25355	2.00866	1.23251	1.70192	2.33804	1.42484
Adamts4	0.0743224	0.114498	0.104054	0.0791987	0.176032	0.139445	0.104992	0.143465	0.0698854	0.114469	0.0507013	0.111712	0.162747	0.121626	0.114579	0.0721126	0.101357	0.0918206	0.0872993	0.0988433	0	0.0991439	0.0189117	0.0237209	0.147795	0.186986	0.0300197
B4galt3	0.129572	0.165316	0.152727	0.135809	0.149827	0.169789	0.11595	0.165169	0.0934658	0.187937	0.22407	0.154024	0.16119	0.134687	0.11964	0.155364	0.147181	0.121502	0.102478	0.112379	0.292494	0.112436	0.166257	0.107857	0.224756	0.215827	0.168077
Ppox	0.174545	0.161625	0.176608	0.178652	0.115925	0.12977	0.215012	0.155424	0.105251	0.123782	0.174286	0.125361	0.161151	0.142996	0.153171	0.180254	0.1727	0.183587	0.168133	0.196451	0.127181	0.14869	0.126647	0.18099	0.221069	0.260432	0.184079
Usp21	0.105818	0.0987415	0.110619	0.0973107	0.0573485	0.0574939	0.0771369	0.0902679	0.0822448	0.0754942	0.0783577	0.119619	0.0881088	0.099864	0.118906	0.100917	0.120123	0.0927034	0.099688	0.114108	0	0.106648	0.0672445	0.0674338	0.126405	0.115995	0.0654312
Ufc1	1.62226	1.72814	1.58503	1.66965	1.62822	1.48347	1.40157	1.69943	1.69103	1.57754	1.54241	1.66529	1.78141	1.6561	1.67467	1.84048	1.64171	1.71966	1.518	1.44229	0.701253	1.51778	1.52064	1.76189	1.42866	1.37698	1.34645
Gm20045	0.0247557	0.0139925	0.0215015	0.0149366	0.0152428	0.00898062	0.0106175	0.0132959	0.0197884	0.0181105	0	0.00968908	0.0214245	0.0170143	0.0243416	0.0320482	0.0173279	0.0204782	0.0128868	0.0200981	0.0327931	0.0154065	0.0209897	0.0157153	0.0050465	0.0809248	0.0101499
Dedd	0.187214	0.212259	0.244051	0.200452	0.211003	0.217233	0.213573	0.201007	0.209597	0.206183	0.135036	0.276032	0.211909	0.201675	0.257929	0.198419	0.204162	0.226412	0.182865	0.209782	0.147245	0.170955	0.182474	0.191089	0.276763	0.211945	0.145468
Nit1	0.198229	0.184219	0.184508	0.192826	0.184851	0.296639	0.191494	0.168449	0.178934	0.135999	0.293934	0.240735	0.158955	0.193589	0.2048	0.164122	0.240799	0.167086	0.177344	0.168822	0	0.1543	0.347563	0.18409	0.174684	0.31987	0.280235
Pfdn2	1.41999	1.15979	1.18636	1.21234	1.35437	1.3852	1.34602	1.14965	1.50923	1.43174	0.988499	1.27065	1.1817	1.25331	1.37251	1.58026	1.24464	1.2148	1.27132	1.30227	1.30261	1.45412	1.39041	1.26432	1.6657	1.3958	1.46201
Klhdc9	0.0142099	0.00686666	0.0193532	0.00816237	0.00810275	0.00338768	0.016139	0.0115913	0.0104076	0.00720573	0	0.00946469	0.00782239	0.00537632	0.00212281	0.00513709	0.00908103	0.00291543	0.0071182	0.0171066	0	0	0.00732112	0	0	0.00480942	0.0132929
Nectin4	0	0.000537402	0	0.000230429	0.00953029	0.0241923	0	0.00301967	0.00794825	0.00162075	0	0	0	0.0017609	0.00764444	0.00144582	0.00581201	0.00605854	0.00187896	0	0	0.0013103	0.00953216	0.00631117	0	0	0
Arhgap30	0.000640239	0.000906073	0	0.00129035	0.000448068	0.0125681	0	0	0.0488726	0.00346676	0.478732	0	0	0.000972593	0	0.00201347	0	0.00367638	0	0.00150178	0.994767	0	0	0.0735121	0	0	0
Usf1	0.16279	0.0981947	0.133253	0.118877	0.131735	0.156705	0.156887	0.15041	0.200709	0.0953315	0.233643	0.101698	0.0852892	0.124658	0.119375	0.15213	0.131075	0.109841	0.144857	0.100391	0.185642	0.107099	0.247574	0.083526	0.196932	0.140596	0.165803
Tstd1	0.00233782	0.00244552	0.00373792	0.00441801	0.00419722	0.00998719	0.00342215	0.00681264	0.0148674	0.000654835	0.0267643	0.0064941	0.00308204	0.00378787	0	0.00277792	0.00558659	0.0067398	0.00336543	0.00161599	0	0	0.00874715	0	0	0	0
Gm26641	0.000198065	0	0	0.00020925	0	0.00238406	0	0	0	0	0	0	0	0	0	0	0	0	0	0	0	0	0.00387965	0	0.00852538	0	0
F11r	0.0197017	0.0110571	0.0156002	0.012574	0.0847153	0.830449	0.0402093	0.0387442	0.0133189	0.0565296	0.211768	0.0101651	0.0138526	0.0095102	0.00964552	0.0274643	0.024996	0.00518652	0.0263936	0.00790754	0.818286	0.0181177	2.1253	0.0116869	2.09032	0.266565	0.0388824
B930036N10Rik	0.0387893	0.0256595	0.0114759	0.0173662	0.0392959	0.0394727	0.0300987	0.0251492	0.0182653	0.0648018	0.0276306	0.0333806	0.0453637	0.0214098	0.0543704	0.0620819	0.0289872	0.0221562	0.0243234	0.0561201	0	0.0297027	0.027603	0.0837078	0.0242779	0.01375	0.0376629
Alyref2	0.208108	0.226844	0.204063	0.221853	0.213017	0.210736	0.19975	0.213626	0.158315	0.182283	0.205904	0.217326	0.218686	0.216212	0.214616	0.264945	0.217901	0.220838	0.19066	0.212457	0.0635906	0.195325	0.253831	0.0773627	0.177181	0.24492	0.189799
Cd244	0.000622733	0	0	0.000763446	0.000897828	0.0479236	0	0	0.00322456	0.00202836	0	0	0	0	0	0.000386115	0	0.00223456	0.00107024	0	0.71464	0	0.227829	0.0622657	0.0235929	0.00143055	0.00919924
Ly9	0.000231069	0.000268832	0.0010798	0.000435378	0	0.00782701	0	0.00317359	0.0431177	0.000211801	0.161021	0.0032832	0.000436041	0	0	0.000328042	0.00144502	0	0	0	0.515875	0	0.00394575	0	0	0	0
Slamf7	0.000697542	0	0	0	0	0.00628929	0	0.00317359	0.0380854	0	0.286672	0	0	0.000618795	0	0	0	0	0	0.00124701	0.424652	0	0	0.135778	0	0	0
Cd48	0.00200444	0.00257876	0.00287428	0.00134623	0.00138785	0.0311242	0.00268239	0.015051	0.249994	0.0231319	1.25828	0.00147081	0.00174379	0.00243446	0	0.00781165	0.00093904	0	0.00163458	0.00106196	3.19925	0.00308319	0.00307343	0.303065	0.0270056	0.00488293	0.00721363
Slamf1	0.00421848	0.00354006	0.00317682	0.00436267	0.00910109	0.00461823	0.00100858	0.00545693	0.00794502	0.0114451	0	0.00150309	0.00569511	0.00315425	0.00664367	0.00530434	0.00472612	0	0.00206432	0.011438	0	0.00469469	0.00289713	0	0	0.002153	0.0063674
Cd84	0.000182635	0.000677142	0.00106512	0.00194242	0.00151386	0.0252825	0.00140504	0.0041826	0.135331	0.000407956	0.580038	0.00230316	0.000567657	0.001868	0.00381547	0.00163418	0	0	0.00208341	0	0.655677	0	0	0.0622657	0.0265538	0	0
Gm37065	0.00314967	0.00124626	0	0.00113635	0.00142131	0.000768242	0.00200915	0.00321461	0	0.00275953	0	0	0.000638572	0.00173467	0.0055696	0.00301212	0.00244734	0	0	0.0012327	0	0.00344166	0	0	0	0	0
Vangl2	0.0955008	0.110779	0.108758	0.088748	0.0631283	0.0623278	0.0528911	0.0815367	0.0503736	0.0858625	0.093789	0.0671026	0.0925832	0.0849084	0.125316	0.0974982	0.113154	0.084117	0.100107	0.104827	0.0993651	0.110245	0.0559689	0.0455587	0.0679187	0.127321	0.0221763
Nhlh1	0	0	0	0	0	0	0	0	0	0	0	0	0	0	0	0	0	0	0	0	0	0	0	0	0	0	0
Ncstn	0.611907	0.464201	0.628382	0.588702	0.486963	0.489688	0.587272	0.532149	0.403946	0.498799	0.883058	0.499799	0.451375	0.452764	0.602159	0.549485	0.512913	0.495415	0.588058	0.507446	0	0.477432	0.506412	0.408466	0.368443	0.645006	0.351878
Copa	1.6316	1.63372	1.57183	1.51001	1.75696	1.22376	1.46186	1.55601	1.27603	1.44335	1.13643	1.62649	1.65352	1.65367	1.66542	1.78092	1.54553	1.70923	1.5259	1.34096	0.724331	1.59793	1.10407	1.04191	0.929717	1.23221	0.988164
Gm37756	0	0.000481437	0	0.000962865	0	0.000464088	0	0.00181942	0	0	0	0.00544697	0	0.000531574	0.00259118	0	0	0	0.00114773	0	0	0	0	0	0	0	0
Pex19	0.607043	0.555056	0.571681	0.582381	0.471676	0.397233	0.471578	0.540566	0.62184	0.474359	0.429259	0.660723	0.488526	0.577844	0.560173	0.625111	0.531615	0.538555	0.481547	0.508136	0.132158	0.530424	0.430382	0.47994	0.4595	0.722846	0.389217
Dcaf8	0.636299	0.546619	0.576242	0.585264	0.405583	0.486942	0.596003	0.539277	0.538783	0.344549	0.68348	0.551187	0.401477	0.570314	0.502033	0.560085	0.582345	0.551357	0.528633	0.386071	0.610433	0.54078	0.4917	0.849118	0.796757	0.56788	0.647898
Pea15a	1.77136	1.2246	1.32303	1.35321	1.18613	0.872463	1.26669	1.14221	1.46494	1.18105	1.34377	1.28639	1.21455	1.30188	1.60002	1.7695	1.11184	1.23533	1.39061	1.57812	0.735618	1.56529	0.700913	1.72131	2.74313	1.91141	1.16333
Casq1	0.0120208	0.0224454	0.0196669	0.0250667	0.0140119	0.00452054	0.00770167	0.01483	0.0252619	0.00826355	0	0.0154432	0.0111445	0.0194744	0.00998053	0.0115829	0.0150828	0.0321695	0.0053507	0.0084195	0	0.00623897	0.00205592	0	0.0213898	0.00166843	0
Gm17224	0	0.00122512	0.00143118	0.000438814	0	0.000667514	0	0.000903402	0.0108401	0.000388834	0	0	0.00102173	0.00218562	0	0	0.000798683	0	0	0	0	0	0.00174207	0	0	0	0
Atp1a4	0.00293759	0.0100819	0.0061709	0.0154804	0.00582588	0.00196555	0.00637869	0.0115143	0.00283375	0.0113035	0	0.00901612	0.0211027	0.00960263	0.0134877	0.00240135	0.000963592	0	0.00189656	0.0051338	0	0.00308732	0.00164101	0	0.0128943	0.0141667	0
Igsf8	0.799967	0.513114	0.632653	0.555264	0.745131	0.811352	0.920646	0.701872	0.603408	0.722952	0.573642	0.524198	0.527505	0.667297	0.70192	0.798519	0.614291	0.430306	0.989532	0.964493	0.391498	0.845053	0.715404	0.49244	0.400726	0.470473	0.6824
Atp1a2	1.21457	0.160456	1.07471	0.618967	0.143527	0.285609	1.64159	0.309769	0.137768	0.141721	0.544683	0.293553	0.216701	0.235461	0.407273	0.475174	0.241468	0.24551	0.561318	0.418526	0	0.486932	0.161325	0.414015	0.142455	2.45271	0.80166
Kcnj10	0	0	0	0	0	0	0	0	0	0	0	0	0	0	0	0	0	0	0	0	0	0	0	0	0	0	0
Pigm	0.0959376	0.0865259	0.0962983	0.0870491	0.112447	0.0832445	0.0922181	0.0949367	0.125727	0.104356	0.022637	0.0944522	0.092446	0.095322	0.101398	0.098495	0.0978069	0.0544304	0.112142	0.109386	0.0635906	0.0593699	0.136884	0.0720419	0.129084	0.13193	0.0879177
Slamf9	0.0207616	0.0244138	0.0259909	0.0281696	0.0285767	0.0352585	0.0204752	0.0260158	0.0909118	0.0558764	1.23078	0.0421203	0.0376128	0.0199	0.0227945	0.0373037	0.0332698	0.0106257	0.0177823	0.0479798	4.26099	0.048648	0.00645049	0.0457604	0.0110009	0.108505	0
Igsf9	0.00922519	0.0160144	0.0209581	0.0139723	0.0123766	0.0329782	0.0219641	0.00579979	0.0199398	0.0152322	0.00991827	0.00653967	0.00885851	0.0151365	0.00945346	0.019966	0.0233379	0.0109805	0.00246661	0.00824003	0	0.0164023	0.0596333	0.0166901	0	0.050058	0.00203631
Tagln2	8.67785	5.79956	4.49086	4.30871	9.87218	7.20306	4.68509	5.99009	7.06398	15.743	3.91217	6.57739	8.07636	6.44837	9.04393	12.6746	6.14032	5.01841	6.41249	18.4691	5.05674	12.2733	5.32131	6.17371	9.39192	10.4089	5.92226
Cfap45	0.0171508	0.0132274	0.0240511	0.0119459	0.0355498	0.0626906	0.00181563	0.0188335	0.0304094	0.0407336	0	0.0117723	0.0334705	0.021365	0.0319095	0.0289362	0.0296957	0.00809512	0.0143362	0.0306469	0	0.0387715	0.0324651	0.0101316	0.0146845	0.101782	0
Vsig8	0.00626053	0.00342816	0.00260293	0.00705614	0.0107447	0.0810754	0.00261673	0.00335743	0.00103876	0.00319188	0	0.0035392	0.00673048	0.00117173	0.00214461	0.0072373	0.00359339	0	0.00339446	0.00118703	0	0.00371431	0.0276147	0	0.00684781	0	0.0869752
Slamf8	0.0128161	0.00566147	0.0257136	0.00691372	0.00988978	0.011086	0.0133645	0.0298497	0.0128948	0.0186792	0.0207611	0.013469	0.0254272	0.00271518	0.0213156	0.0163388	0.00963519	0.0041619	0.00654095	0.0155512	0.114452	0.0253131	0.00486958	0	0.00704316	0.0466252	0.00711136
Dusp23	0.301797	0.264299	0.321108	0.254546	0.345789	0.359085	0.298063	0.269291	0.22205	0.276456	0.230502	0.266089	0.294828	0.271306	0.294118	0.352192	0.283644	0.370526	0.284277	0.283774	0.0993651	0.284829	0.376988	0.280689	0.339256	0.353339	0.206511
Ackr1	0.00431613	0.000776643	0.0127206	0.00140662	0.011669	0.0133644	0.0184579	0.00947254	0.00249225	0.0013134	0	0.00071203	0.0018497	0.000567179	0.00178375	0.00262298	0.00308286	0.0121388	0.0735878	0.00458337	0	0.00194156	0.00926222	0	0.162317	0.00504028	0.00848894
Cadm3	0.0517247	0.00698541	0.0236923	0.00998164	0.0583254	0.101984	0.0600962	0.0362922	0.0037037	0.011995	0.0515538	0.0183946	0.00641703	0.00920202	0.0455577	0.0222901	0.0150404	0.014579	0.512362	0.0289693	0.0327931	0.0204665	0.047222	0.0101956	0.00456536	0.0385482	0.00559671
Aim2	0.035562	0.0533168	0.0399949	0.0477431	0.0381251	0.00622852	0.0294454	0.0378478	0.0327897	0.0500321	0.0665668	0.0265086	0.053019	0.0425614	0.0583325	0.0463565	0.0814956	0.0299938	0.0358696	0.0521334	0.0635906	0.0580159	0.00756579	0.0385102	0.104359	0.0668526	0
Ifi206	0.000393194	0.000351166	0.00263203	0	0.00135837	0.0143728	0.00709349	0.0227123	0.0026534	0.0089376	0.480755	0	0.00240987	0	0	0	0	0.00264519	0.0026373	0.00222612	0.333611	0.00265611	0	0.294048	0.0110009	0.00636237	0
Ifi213	0	0.000299651	0	0.00108041	0.0011214	0.00896344	0	0.0152442	0.00435096	0.0149913	0.0713226	0	0.00187039	0	0	0.000640048	0	0	0	0.000910797	0.185642	0	0	0.0735121	0.0294835	0	0
Ifi209	0.000624413	0.000859888	0.00168346	0.000471799	0.000799996	0.0167425	0	0.00317359	0.00911631	0.00697437	0.163821	0	0	0	0	0	0	0.00169451	0	0	0.607195	0	0	0.367561	0	0.00790264	0
Ifi208	0.00102479	0.000242482	0	0.000527185	0	0.00181066	0	0.0255556	0.00119693	0.008844	0	0.0012088	0.000852161	0.000950201	0	0.000321838	0.000961258	0	0	0	0	0	0.00219011	0.0735121	0.0325581	0.00368286	0
Ifi207	0.285439	0.0248702	0.216694	0.0753898	0.0897335	0.124166	0.529806	0.410118	0.15166	0.0544381	1.12746	0.0304018	0.123049	0.0200453	0.123428	0.0436582	0.0461378	0.0825759	0.192243	0.0614178	1.0658	0.0609122	0.0134829	0.27161	0.0956803	0.129323	0.0318373
Ifi204	0.427197	0.122106	0.324724	0.135842	0.476484	1.58843	0.596412	1.16315	0.26103	0.403032	1.31149	0.150146	0.428546	0.143275	0.350005	0.256613	0.187813	0.0999951	0.51477	0.347441	1.0496	0.324688	1.52431	0.193403	0.297213	0.264909	0.0376304
Mndal	0.568881	0.40692	0.731206	0.499729	0.582379	1.21081	0.600992	2.28589	0.572759	0.560269	0.917125	0.446299	0.56041	0.446969	0.614001	0.600687	0.436324	0.479732	0.39772	0.628687	0.44224	0.58329	1.34863	0.495978	2.44275	1.5531	0.0635597
Ifi211	0.556229	0.204759	0.384139	0.209179	0.388224	0.592305	0.411916	1.13126	0.328977	0.441546	0.354493	0.253369	0.451923	0.277334	0.446723	0.362784	0.272418	0.246271	0.43899	0.53648	0.132158	0.442224	0.621359	0.220752	0.131775	0.269348	0.0369801
Ifi203	0.764306	0.37532	0.843522	0.57451	0.550177	0.934909	0.751242	2.52803	0.384052	0.427212	1.49112	0.477814	0.624482	0.573834	0.703922	0.521862	0.52483	0.495731	0.631695	0.586373	0.509072	0.630856	1.12772	0.35986	1.74529	1.20182	0.0269434
Ifi205	0.98523	0.122734	0.544149	0.196407	0.395788	0.612877	1.08621	0.907523	0.142919	0.234951	0.414704	0.221934	0.387246	0.142482	0.304372	0.172629	0.17165	0.150905	0.887401	0.264181	0.131172	0.386266	0.491957	0.100398	0.0169861	0.0834301	0.00773719
Spta1	0.0912373	0.00459638	0.0115133	0.0251918	0.0153771	0.00170362	0.023273	0.0204009	0.0161933	0.0185673	0	0.0143921	0.0135367	0.012217	0.0373282	0.0891064	0.00969435	0.00748385	0.0644226	0.153976	0	0.127121	0	0.024476	0	0.0145424	0
Fmn2	0.00902416	0.00112875	0.00266201	0.00183632	0.00276936	0	0	0.00253408	0.00193844	0.00483554	0	0.00197879	0.000526738	0.00154356	0.00231196	0.000760272	0.00498329	0	0.00535656	0.00649107	0	0.0016772	0	0	0	0.00493333	0
Grem2	0.000285518	0.00225406	0.00570708	0.000571014	0.0114447	0.041381	0.0131232	0.00235841	0	0.00187459	0.0203951	0.00297183	0.00318474	0.00086439	0	0.00270704	0.00158802	0	0.00109855	0.000793418	0	0	0	0	0	0	0
Rgs7	0.0204864	0.00346243	0.0131199	0.00540752	0.00122922	0.0166689	0.0165856	0.00375856	0	0.000994131	0	0.00921065	0	0.00264139	0.00601411	0.00100826	0.00267033	0	0.00382809	0.0163298	0	0.0110046	0.00459984	0.00631117	0	0	0.0143148
Fh1	0.436754	0.378633	0.316905	0.317361	0.452142	0.626994	0.286652	0.3705	0.408643	0.700837	0.290307	0.375298	0.387923	0.365801	0.390023	0.508605	0.43278	0.283264	0.394701	0.626246	0.725471	0.628083	0.423174	0.521117	0.599541	0.84496	0.521931
Kmo	0	7.04e-05	0	0	0	0	0	0	0	0.00046019	0	0	0	0.000388576	0	0	0	0	0	0.00102498	0.343355	0	0	0	0	0	0
Opn3	0.076924	0.030141	0.0389278	0.0378966	0.0601912	0.0376031	0.0667499	0.0366713	0.0361101	0.0363943	0	0.0433173	0.0176907	0.0447843	0.0772645	0.0711471	0.0403672	0.0471819	0.111981	0.0729907	0.114452	0.0805628	0.0332633	0.0212653	0.0277076	0.0363702	0.0189457
Chml	0.0467579	0.0185271	0.0183661	0.0223545	0.0227255	0.0202959	0.0417591	0.0291475	0.0451621	0.0185334	0.0207545	0.0185426	0.0144823	0.0269364	0.0420534	0.0346465	0.0208947	0.0419643	0.0295735	0.033604	0	0.0366388	0.0412587	0.0276364	0.0460208	0.0521022	0.0212327
Exo1	0.00171658	0.00195254	0.00276133	0.00302166	0.004776	0.0259619	0.00191321	0.000650661	0.0363626	0.128247	0.00962368	0	0.00339913	0.00223813	0.00639105	0.00799635	0.00241599	0.00172884	0.006219	0.113754	0	0.252655	0.0028605	0	0.0221279	0	0
Pld5	0	0	0	0	0.000612521	0	0	0	0	0	0	0	0	0	0	0.000992296	0	0	0	0	0	0	0	0	0	0	0
Rbm8a2	0.0272448	0.0202618	0.0214358	0.0215928	0.0180519	0.0291455	0.0290853	0.0221906	0.0741847	0.034993	0.00761758	0.0178887	0.0275485	0.0245404	0.0326228	0.0226113	0.0361958	0.0397249	0.0177314	0.036122	0	0.0159709	0.0327086	0.00631117	0.01432	0.0363321	0.0215496
Cep170	0.381129	0.274948	0.344777	0.260619	0.372781	0.226838	0.397982	0.305183	0.227088	0.351978	0.339026	0.28908	0.323501	0.300964	0.33552	0.348937	0.327788	0.318341	0.469779	0.379443	0.127181	0.50374	0.196958	0.363896	0.2788	0.257883	0.238541
Sdccag8	0.213245	0.143705	0.203791	0.155304	0.187666	0.156961	0.182476	0.169952	0.131023	0.119395	0.18724	0.154357	0.140974	0.168477	0.142567	0.163935	0.164689	0.143909	0.241444	0.195935	0	0.216497	0.152793	0.109439	0.118403	0.181629	0.18812
Akt3	0.101722	0.0877999	0.112586	0.0933996	0.0852069	0.0537377	0.106889	0.112328	0.0909993	0.0888827	0.0564332	0.0865026	0.0891903	0.107561	0.0899417	0.0958944	0.113141	0.0804086	0.106176	0.131239	0.124113	0.139064	0.0463758	0.0749229	0.157314	0.186858	0.0702813
Gm26801	0.000752859	0.000129858	0.000720686	0	0.000191655	0	0	0.00189492	0	0	0	0	0.000901364	0.000358643	0.00178375	0	0	0.00160316	0	0	0	0	0	0	0	0	0
Zbtb18	0.0330147	0.0220802	0.0198648	0.0218813	0.021329	0.0269669	0.0285935	0.021184	0.0781904	0.0208911	0.0123633	0.0189474	0.0295266	0.0258842	0.0486791	0.0224852	0.0284186	0.0153328	0.0241429	0.0439866	0	0.0627992	0.0156163	0.0334249	0.13508	0.018052	0.0433177
Adss	0.389549	0.355473	0.354873	0.331062	0.397828	0.478872	0.351079	0.384865	0.502693	0.552945	0.550246	0.365941	0.353784	0.386929	0.44043	0.513261	0.372618	0.374835	0.341046	0.5423	0.114452	0.507668	0.6401	0.333961	0.577228	0.417456	0.420055
Catspere2	0.0104855	0.0136695	0.00576146	0.0186966	0.00891655	0.00642367	0.00796052	0.0111443	0.00620709	0.00423743	0	0.0109732	0.0137279	0.0165801	0.00871224	0.0112316	0.00550317	0.0274847	0.00746787	0.00403314	0	0.0105535	0.00455011	0	0.0177405	0	0.0131297
Desi2	0.945222	1.03728	0.937912	0.974656	1.08913	0.674275	0.897989	0.960644	0.923064	0.785642	0.530785	1.1102	0.921601	1.12618	1.11189	0.958249	1.00665	1.35593	0.972328	0.890292	0.0327931	1.03372	0.464646	1.42536	0.736262	1.1046	0.587109
B230369F24Rik	0.00426362	0.00201339	0.00184543	0.00226728	0.00213054	0.00554299	0.00336994	0.00750846	0	0.00378229	0	0.00188015	0.00209918	0.00118783	0.0211902	0.00763981	0.00519618	0	0.00409333	0.00448536	0	0	0.00102489	0.0150449	0.0198994	0	0.0225009
Cox20	1.53747	1.26606	1.05528	1.16327	1.33878	1.42769	1.3258	1.25381	1.62157	1.23788	0.671895	1.48565	1.05906	1.42342	1.74496	2.14922	1.34056	1.36319	1.34332	2.1586	0.380405	1.70258	1.43301	1.52073	1.18318	1.70917	1.82475
Hnrnpu	1.91608	1.57392	1.54392	1.50161	1.8971	2.22809	1.72843	1.57155	1.75489	2.83983	1.49271	1.68748	1.78105	1.62542	1.77575	3.19857	1.68111	1.5654	1.66475	3.3506	1.45043	2.68119	1.98375	2.02094	2.81265	2.19556	1.74762
Efcab2	0.0351484	0.037592	0.0371654	0.0353551	0.029862	0.096686	0.0432761	0.0251891	0.0275139	0.0492766	0.0247265	0.0472092	0.0265423	0.0322758	0.0366613	0.0421285	0.0270877	0.0607377	0.0448425	0.0277582	0	0.0193195	0.0573252	0	0.0297583	0.0998272	0.047326
Kif26b	0.050329	0.648729	0.316574	0.479878	0.344945	0.189702	0.08606	0.43729	0.239884	0.358831	0.264876	0.559737	0.557331	0.374864	0.172135	0.141396	0.446282	0.436421	0.0571672	0.10805	0.226546	0.108215	0.0621172	0.214964	0.0433768	0.0748286	0.0430055
Smyd3	0.10531	0.123792	0.138627	0.122668	0.114285	0.105503	0.101347	0.108419	0.125745	0.164018	0.0926009	0.121589	0.119119	0.119659	0.0760112	0.0844247	0.145328	0.119165	0.0879604	0.131714	0	0.0884946	0.0921683	0.193258	0.0532694	0.0932813	0.0669973
Tfb2m	0.219205	0.20575	0.187109	0.216231	0.204526	0.259451	0.205359	0.166392	0.190268	0.191951	0.208629	0.197781	0.185635	0.224132	0.218473	0.279901	0.240684	0.25425	0.19227	0.109991	0.114452	0.194262	0.205919	0.160998	0.199174	0.234572	0.216279
Cnst	0.0510553	0.0407639	0.0643378	0.0461487	0.0597274	0.0456746	0.0480397	0.0504885	0.0461192	0.0311705	0.0443801	0.0378199	0.0491202	0.0469596	0.0437339	0.0283327	0.047582	0.0320294	0.0437493	0.0304701	0	0.0260048	0.0429116	0.0688771	0.143695	0.0592045	0.082881
Sccpdh	0.323548	0.349835	0.309995	0.312959	0.315705	0.216179	0.19973	0.320423	0.322745	0.321613	0.114771	0.38175	0.300672	0.382932	0.411489	0.440116	0.384415	0.392338	0.281198	0.526271	0	0.362877	0.150689	0.245083	0.372921	0.410946	0.297993
Ahctf1	0.18467	0.124133	0.1554	0.144001	0.189054	0.142964	0.166412	0.134004	0.0881643	0.198729	0.074653	0.149371	0.138161	0.136139	0.16963	0.166263	0.12247	0.139919	0.208121	0.292625	0.333611	0.247093	0.0909287	0.116502	0.159779	0.234958	0.184715
Cdc42bpa	0.290984	0.343749	0.307781	0.296508	0.303766	0.217341	0.284332	0.306152	0.190626	0.290168	0.260446	0.298133	0.283411	0.352748	0.359162	0.260132	0.33064	0.361728	0.3779	0.371651	0.0327931	0.293383	0.241376	0.315012	0.457203	0.427581	0.348808
Coq8a	0.0275942	0.0351987	0.0614331	0.035413	0.0198318	0.113861	0.0413717	0.0350448	0.0272105	0.00793743	0.0757867	0.0300741	0.030401	0.0368979	0.0153499	0.00821348	0.0786736	0.0621463	0.0305454	0.00941522	0.0327931	0.0252062	0.0879989	0.0771622	0.0452434	0.0203732	0.0276235
Gm37336	0.00100825	0.000638114	0	0.00117943	0.00119114	0	0.00195973	0.000944193	0	0.000569658	0	0.000520818	0	0.000710136	0	0	0	0	0	0	0	0	0	0	0	0.00558387	0
Psen2	0.261077	0.197725	0.293422	0.230599	0.167845	0.30286	0.282367	0.216066	0.175844	0.101265	0.533332	0.233405	0.212476	0.189895	0.228036	0.101729	0.210927	0.231804	0.299367	0.0592057	0.223478	0.159739	0.349338	0.15127	0.327102	0.241792	0.283459
Gm31728	0.000278464	0.000361362	0.000631517	0.000486939	0.00153855	0.00144419	0.00163269	0.00077925	0.00108751	0.000930561	0.00761758	0.00374362	0.000703512	0.000699635	0.00750561	0	0.00090914	0	0.00106522	0	0	0	0	0	0	0	0
Itpkb	0.166451	0.0963992	0.125426	0.118647	0.129294	0.120847	0.172932	0.123996	0.145153	0.10243	0.181488	0.11797	0.0852973	0.14244	0.156478	0.125692	0.146783	0.140471	0.151578	0.113736	0.09132	0.130353	0.128028	0.0966139	1.67192	0.176702	0.269295
Stum	0.000209819	0.00402586	0.00328713	0.00651691	0	0.00318842	0.00108775	0.001853	0.0113955	0.00260681	0	0.00522261	0.0010591	0.00172036	0.00163325	0.0017624	0.00231876	0	0.00128764	0	0	0.00572938	0.0056286	0	0	0.0387734	0
Parp1	0.161718	0.195835	0.141052	0.176027	0.264984	0.275936	0.168432	0.202178	0.163688	0.368775	0.436793	0.174297	0.23425	0.187988	0.152851	0.209823	0.168646	0.25639	0.191119	0.207221	0.230538	0.470367	0.257202	0.184001	0.185631	0.18214	0.158655
Lin9	0.0289063	0.0205798	0.0372518	0.033459	0.0277717	0.04519	0.0354924	0.0294642	0.0137207	0.106444	0.0417011	0.0438706	0.0238487	0.026104	0.0195964	0.0347889	0.0186922	0.0245	0.027456	0.304612	0	0.214495	0.0269857	0.0220948	0.0631455	0.0437097	0.0483249
Mixl1	0.000402181	0.000337136	0	0	0.000963116	0.000371466	0	0	0	0.00119244	0	0.000779941	0.00109873	0.000779894	0	0.000520238	0.00127054	0	0	0	0	0.0039947	0	0	0	0	0
Acbd3	0.445826	0.461372	0.397307	0.417619	0.53723	0.421248	0.384528	0.465256	0.413257	0.618504	0.331409	0.469681	0.526946	0.474734	0.469695	0.481101	0.500946	0.534828	0.389052	0.505571	0.0635906	0.42349	0.403161	0.3303	0.282834	0.322595	0.30294
Gm37768	0.000416692	0.000473564	0	0	0	0	0	0	0	0	0	0	0	0	0	0.000842101	0	0	0	0	0	0	0	0	0	0	0
H3f3a	6.44149	6.38751	5.69612	5.82891	5.95531	7.28418	5.38418	5.86631	6.81332	7.27648	7.76539	5.78025	6.28994	5.87527	6.01457	8.27315	6.10016	5.6488	5.97795	9.85148	16.2836	7.82849	9.38265	6.77534	8.26321	8.80648	7.30366
Gm17275	0.00328437	0.00466996	0.00148048	0.00525515	0.00391384	0.00221285	0.00232806	0.00331348	0.00163615	0.00157075	0	0.00402884	0.00152264	0.00258371	0	0.0043155	0.00551745	0	0.00486834	0.00768692	0	0.00147593	0.00571665	0	0	0	0
H3f3aos	0.0014579	0.00136089	0.00288191	0.00103427	0.00149656	0.0037914	0.0021352	0.000573845	0.00259283	0.00100136	0.0132141	0.00220633	0.00241506	0.0017781	0	0.001175	0.00352092	0	0.00232292	0.000623554	0	0.00124611	0.00390763	0	0.0117943	0.0123825	0
Sde2	0.349942	0.338691	0.348732	0.342077	0.332145	0.358987	0.380189	0.33594	0.477764	0.301133	0.228692	0.340631	0.355202	0.327076	0.375799	0.339694	0.378037	0.463507	0.300969	0.355615	0.213817	0.277549	0.34647	0.210997	0.419126	0.430659	0.404339
Lefty2	0.0012294	0.000797578	0	0.000326358	0	0.0697988	0.00104146	0	0	0	0	0	0	0.000718396	0	0.000981793	0	0	0	0.00220087	0	0	0.0772159	0	0	0	0
Pycr2	0.466437	0.339307	0.283393	0.327011	0.417756	0.379178	0.333732	0.339495	0.450457	0.482395	0.357241	0.351926	0.351164	0.445804	0.445689	0.525172	0.368125	0.281986	0.427179	0.55752	0.124113	0.611198	0.42969	0.333075	0.416965	0.500581	0.523431
Lefty1	0.588231	0.14572	0.237132	0.22556	0.202177	0.306384	0.332517	0.203786	0.241459	0.148248	0.198795	0.221994	0.191572	0.217546	0.399053	0.468625	0.235024	0.155677	0.561429	0.343486	0.223738	0.476506	0.315255	0.314727	0.137164	0.217603	0.565685
Tmem63a	0.289889	0.12828	0.166146	0.150184	0.163098	0.246338	0.231399	0.144921	0.131121	0.148788	0.164303	0.135061	0.162632	0.169633	0.245712	0.180743	0.144898	0.101367	0.343591	0.259832	0.190945	0.250217	0.305672	0.0975887	0.166717	0.301811	0.257634
Ephx1	0.597159	0.229614	0.260536	0.255509	0.332338	0.305862	0.449231	0.296156	0.201286	0.179349	0.278906	0.264359	0.236086	0.37544	0.524592	0.357427	1.0131	0.199817	0.430826	0.314914	0.190945	0.389574	0.552734	0.171873	0.711194	0.331936	0.632296
Nvl	0.206542	0.22223	0.274424	0.231657	0.206924	0.162028	0.206151	0.215222	0.182672	0.223889	0.358044	0.22552	0.212087	0.212463	0.261771	0.238259	0.244852	0.275762	0.154182	0.24049	0	0.249645	0.147968	0.275238	0.166164	0.237836	0.161621
Cnih4	1.06838	0.983256	0.993408	0.945425	1.33402	1.66741	1.04773	0.94792	0.967275	1.74095	0.758237	1.00284	0.992509	0.940002	1.17681	1.37149	1.02782	1.04621	1.05716	2.12085	1.19236	1.64202	1.56147	0.800198	1.37267	1.09329	0.863668
Wdr26	0.51118	0.512544	0.529298	0.504781	0.51684	0.476411	0.474342	0.513602	0.420365	0.463493	0.564838	0.505759	0.467567	0.544516	0.499829	0.507136	0.546566	0.474805	0.537321	0.523631	0.665819	0.415378	0.563095	0.427386	0.437249	0.420125	0.409676
A430110L20Rik	0.00234987	0.00111682	0.00119571	0.00121677	0.000911675	0.000837891	0	0.00151243	0	0.000677819	0	0.00246771	0	0.00183424	0.00308269	0.00132899	0.00129124	0.00169451	0.00234661	0.00397108	0	0.00325693	0	0	0.00509895	0	0
Cnih3	0.00119271	0.000340822	0	0.000293	0.000786506	0.000972254	0	0	0	0	0	0	0	0.000978122	0	0	0.000641718	0	0	0	0	0	0	0	0	0	0
Ccdc121	0.000393194	0	0	0.000331318	0	0.00126277	0	0.000720087	0	0	0	0	0	0	0.00151688	0	0	0	0.00166262	0	0	0	0	0	0	0	0.0371148
Lbr	0.175205	0.110512	0.121189	0.11087	0.161981	0.142565	0.148791	0.0984979	0.141755	0.392098	0.189775	0.118832	0.120639	0.106915	0.149799	0.298858	0.13131	0.117994	0.161388	0.859112	0.147245	0.482454	0.12172	0.174605	1.12743	0.215699	0.155166
Enah	0.143742	0.318786	0.15876	0.206326	0.431186	0.178683	0.179518	0.248068	0.145747	0.400155	0.170407	0.324543	0.329608	0.199478	0.17795	0.149301	0.254041	0.281767	0.330375	0.136064	0	0.162595	0.0641453	0.212622	0.159283	0.0859328	0.531448
Srp9	2.50487	3.18916	2.71404	2.88661	3.41987	2.41829	2.27873	2.881	3.11256	3.78619	2.5687	3.25371	3.26077	3.24393	3.16837	4.00193	3.12885	3.35521	2.54183	3.28378	2.91465	3.16511	1.92408	3.25623	2.5426	2.33813	1.92534
Degs1	2.1958	1.2152	1.33735	1.53955	1.32544	0.890973	1.61521	1.34773	1.42106	1.39285	1.20826	1.42543	1.25649	1.46717	2.13015	2.21131	1.40725	1.22448	1.88832	1.85251	1.01238	2.21531	1.05472	1.15302	2.08434	1.68124	2.15327
1700047M11Rik	0.0175728	0.000280035	0.0122948	0.00278065	0.00623151	0.00164474	0.0378765	0.00162451	0.00254667	0.000207219	0.0299201	0.00300748	0	0.00115165	0.00922121	0.00159227	0.000644756	0	0.04931	0.00327306	0	0.00471777	0.00199163	0.0101956	0	0	0.0124207
Fbxo28	0.147748	0.131314	0.141083	0.127035	0.193263	0.174203	0.124989	0.131109	0.0880961	0.173736	0.151461	0.185464	0.15701	0.153243	0.117707	0.200249	0.165883	0.21912	0.161698	0.180113	0	0.139536	0.130011	0.133724	0.23894	0.185871	0.128775
Trp53bp2	0.109014	0.0875042	0.109248	0.0982673	0.0963996	0.141531	0.120872	0.0784447	0.0614658	0.0567532	0.0739622	0.0789961	0.0778733	0.0934352	0.0868912	0.109274	0.103795	0.101491	0.127695	0.0947025	0	0.0810137	0.271508	0.0510473	0.0523204	0.0160546	0.0497217
Capn2	1.47899	0.958758	0.92582	0.921621	1.34855	1.21745	0.980189	0.959985	1.04767	1.24822	0.798029	0.997338	1.06094	1.00462	1.40552	1.44744	1.03746	1.01955	1.39439	1.46249	0.695631	1.44336	1.03769	0.994327	1.63173	0.911401	0.985146
Gm37885	0.00126385	0.000257912	0.00121822	0.000250554	0.000343516	0	0.00228956	0	0	0.00108836	0	0	0	0	0	0	0	0	0	0	0	0	0	0	0	0.00201557	0
Susd4	0.00554488	0.00909094	0.00789525	0.00533916	0.00784401	0.00514371	0.00543485	0.00672929	0.00238764	0.00170967	0	0.00700805	0.00254984	0.0116413	0.00256567	0.00178844	0.00680873	0.00802304	0.00133494	0.00248219	0	0	0.0104528	0	0	0	0.0106321
Tlr5	0.000298065	0.00726026	0.00263955	0.0035974	0.0150291	0.0271458	0.00337333	0.0065612	0.00136299	0.00367584	0.0123633	0.0040351	0.00234285	0.00416223	0.00178867	0.000701499	0.00247974	0.00395872	0.0109126	0.00163466	0	0.00192039	0.0403371	0.0101956	0	0	0
Gm38079	0.000529569	0.00187539	0.00171029	0.00058781	0.000995527	0.0085817	0.000408915	0.001863	0	0	0	0	0.000567824	0.002156	0.000900142	0	0.000690338	0.00207966	0.000723705	0.000793418	0	0	0.00479894	0	0	0	0
Disp1	0.130461	0.0876238	0.11442	0.0802912	0.122954	0.18705	0.0882672	0.123057	0.0948652	0.0811338	0.0655282	0.0897194	0.0718777	0.129685	0.125258	0.108444	0.10804	0.12461	0.236647	0.111257	0	0.112048	0.179796	0.0571342	0.100099	0.0316203	0.0657849
Brox	0.250658	0.165285	0.188845	0.19018	0.200865	0.192477	0.206539	0.19791	0.204602	0.165186	0.450374	0.159383	0.173683	0.194121	0.258851	0.270476	0.195774	0.153644	0.274973	0.196005	0.0963837	0.174757	0.217256	0.203971	0.296444	0.258368	0.252595
Aida	0.935866	0.461217	0.645362	0.548203	0.67635	0.431278	0.749143	0.916321	0.587922	0.76229	0.546511	0.565272	0.59319	0.5577	0.870152	1.0429	0.528169	0.508572	0.972871	1.2117	0.0655862	1.18869	0.39769	0.606179	0.978597	0.412756	0.617668
Mia3	0.640258	0.677494	0.659071	0.665579	0.690481	0.446543	0.616127	0.626791	0.434512	0.605307	0.324402	0.610104	0.72418	0.623685	0.589645	0.684045	0.666524	0.578361	0.630329	0.679303	0	0.636785	0.370067	0.348522	0.393372	0.434815	0.392002
Taf1a	0.0487576	0.0436433	0.0488589	0.0496924	0.0420001	0.0409926	0.0412546	0.058546	0.0651894	0.0468485	0.00962368	0.0557352	0.0407179	0.0437366	0.0565706	0.0544339	0.0532672	0.0269484	0.0439309	0.0387823	0	0.0370325	0.0313456	0.10015	0.0843908	0.057574	0.0371665
Gm37986	0.00127065	0.00252532	0.0025455	0.00083492	0.00178351	0.00324645	0.00132557	0.000758923	0.00131097	0.00276525	0	0	0.00153816	0.00113873	0	0.000755028	0.000993074	0	0	0	0	0.0021156	0	0.0101316	0	0	0
Hhipl2	0.000251375	0.000147658	0	0.000703184	0.000813263	0.000320567	0	0.000332416	0	0	0	0	0.00122412	0	0	0	0	0	0	0	0	0	0	0	0	0	0
Dusp10	0.0586028	0.037295	0.0375664	0.0402483	0.109974	0.0461405	0.0627031	0.0575983	0.0307678	0.0541917	0.0140785	0.0358292	0.0439535	0.0420768	0.0339527	0.0530878	0.056368	0.0771129	0.117163	0.0538083	0	0.0622192	0.00870182	0.0892476	0.00456536	0.0459599	0.087638
1700056E22Rik	0.0164582	0.0275614	0.0328919	0.030044	0.0181233	0.0176663	0.0119354	0.0163738	0.0120784	0.0198179	0.00991827	0.0251121	0.0263903	0.0277406	0.02042	0.014376	0.0236812	0.0228469	0.0164851	0.015046	0	0.0196498	0.00569016	0.0101316	0.0120871	0.0213168	0.0145581
1700112H15Rik	0	0	0	0	0	0	0	0	0	0	0	0	0	0	0	0	0	0	0	0	0	0	0	0	0	0	0
Gm37800	0.0005472	0.00163774	0.00322115	0.0021879	0.000189562	0.00206141	0.000388644	0.00145093	0	0.00640503	0.028157	0.00185144	0.00587157	0	0	0.00439293	0.00154961	0	0.00117987	0	0	0	0	0	0	0.0053225	0
Hlx	0.0837476	0.0564718	0.0705845	0.0707362	0.0984774	0.216556	0.0963021	0.0861489	0.0718793	0.0761642	0.338103	0.101264	0.0519628	0.0668709	0.0583352	0.0727339	0.0606388	0.0493782	0.0452476	0.100392	0	0.0555446	0.0191367	0.0368049	0.386858	0.221497	0.0866311
Gm34342	0.0520096	0.0376161	0.0741584	0.0565608	0.0336879	0.0375419	0.0497976	0.0393403	0.027596	0.0205071	0.028652	0.036337	0.0423168	0.0328323	0.0264285	0.0389146	0.0389708	0.0509822	0.0359571	0.0359165	0	0.0387712	0.0032519	0.0296995	0.0494587	0.0247695	0.0212677
2023-03-01	0.000899043	0.00719528	0.00611791	0.00115812	0.00125712	0.00146373	0.000944018	0.00862863	0	0.00187888	0	0	0.0110251	0.000286943	0.00264743	0.000422956	0.00050756	0	0	0.00202681	0	0	0	0	0	0	0
2023-03-02	0.957783	0.935232	0.943748	1.0013	0.881445	0.835208	1.00852	1.01597	0.865261	0.726042	1.08858	0.908295	0.859433	0.99143	0.991955	1.03279	0.957656	0.887262	0.89706	0.895926	1.46465	0.844511	0.844085	0.873745	1.24189	1.10261	0.884002
C130074G19Rik	0.000758454	0.000185866	0.0011817	0.000660188	0.0110278	0.00320757	0.000951268	0.00122298	0.00278476	0.00269928	0	0.00161221	0	0.00145751	0	0	0.00080376	0	0	0	0	0.00155717	0.00689889	0	0.119526	0	0
Mark1	0.0101661	0.0291243	0.0150478	0.0270377	0.0229591	0.0355573	0.0244396	0.034535	0.013538	0.0286511	0.00839783	0.0260072	0.0381185	0.0221316	0.00854951	0.0118198	0.0137492	0.0258592	0.00654165	0.0144179	0	0.0267065	0.0122676	0.0293007	0	0.139813	0.0417773
Gm37662	0	0	0	0	0	0.000630042	0	0	0	0	0	0	0	0.000886479	0	0	0	0	0	0	0	0	0.00341289	0	0	0	0
Rab3gap2	0.116976	0.103042	0.11471	0.10297	0.141628	0.100228	0.0987745	0.129247	0.0825935	0.0969778	0.0957893	0.119211	0.105709	0.107708	0.0773907	0.11091	0.121848	0.0689562	0.0879321	0.102625	0	0.0825096	0.0971942	0.0266001	0.112338	0.104872	0.0848346
Iars2	0.211246	0.194508	0.183389	0.199352	0.179775	0.231601	0.202416	0.175485	0.157461	0.165898	0.152127	0.189966	0.217214	0.176016	0.222768	0.208826	0.207607	0.167668	0.210644	0.197357	0	0.196932	0.223208	0.151406	0.192702	0.250163	0.19627
Bpnt1	0.139383	0.0919039	0.0715909	0.0956072	0.106093	0.151305	0.105095	0.0886412	0.0847897	0.146473	0.0628567	0.0856333	0.11489	0.102822	0.188278	0.148112	0.100208	0.133197	0.158962	0.149295	0	0.182416	0.197215	0.0812254	0.282083	0.239721	0.151188
4930532G15Rik	0.0105981	0.0113608	0.0122402	0.0121582	0.011514	0.0131653	0.0252603	0.014896	0.00398756	0.011729	0	0.0146503	0.0124124	0.00934794	0.0169669	0.0263106	0.0149212	0.00302314	0.00891643	0.0201505	0	0.00388174	0.0254246	0.0101956	0.00379579	0.0219201	0.0100357
Eprs	1.16292	1.22148	0.967232	1.10894	1.4654	1.03289	0.981729	1.13868	1.27306	1.5458	0.620484	1.27209	1.42685	1.21472	1.21267	1.50862	1.32411	1.15093	0.957576	1.19821	0.29031	1.20229	0.748772	1.33902	0.594671	0.895312	0.979786
Lyplal1	0.102035	0.133322	0.0884681	0.111311	0.155716	0.188281	0.0857112	0.126481	0.15731	0.118869	0.0792349	0.110498	0.0994761	0.133943	0.110197	0.0919555	0.132605	0.13753	0.0925062	0.0928621	0	0.0969755	0.176443	0.158416	0.122627	0.0837784	0.0633071
Tgfb2	0.665138	0.526955	0.45891	0.672966	0.817894	0.42595	0.563458	0.469252	0.331166	0.600501	0.21588	0.507244	0.526369	0.389667	0.68773	0.588328	0.406461	0.412128	0.508388	0.385455	0.289325	0.496453	0.403813	0.601385	0.199702	0.84093	0.813653
Rrp15	0.349798	0.258952	0.230314	0.238605	0.3408	0.228593	0.278431	0.279242	0.425735	0.445222	0.185738	0.320353	0.383201	0.256657	0.3384	0.358976	0.253818	0.207795	0.255771	0.184713	0.114452	0.38079	0.15695	0.392236	0.388708	0.334487	0.254316
A430105J06Rik	0.0118223	0.012336	0.0124939	0.0150183	0.00387729	0.00665069	0.0158823	0.0138763	0.0117112	0.00820685	0	0.0137631	0.00995331	0.0140115	0.0137025	0.0147017	0.0105379	0.0369762	0.00633382	0.00588509	0	0.00342029	0.0104598	0	0	0.0067095	0.0201057
Spata17	0.000264357	0.000651878	0.000991977	0.000495224	0.000343786	0.00132821	0.00206479	0.000290561	0	0.00142144	0	0.000709609	0	0.00112343	0	0.00125754	0	0	0.00380172	0.00323657	0	0.00156218	0.00243483	0	0	0	0
1700007P06Rik	0.000397836	0.0020847	0	0.000552598	0	0.000237769	0	0.000516485	0	0.00249767	0	0.000995452	0.00175108	0.00019142	0	0	0.00119207	0	0	0	0	0	0	0.0220948	0	0	0
Gpatch2	0.117147	0.106958	0.111789	0.114048	0.103771	0.0925188	0.124462	0.0961577	0.0880627	0.0793985	0.0770072	0.112565	0.101547	0.0971619	0.112684	0.0908836	0.130694	0.11174	0.12494	0.120334	0.0327931	0.106101	0.126016	0.0842177	0.157011	0.243022	0.0727785
Gm37896	0.00186651	0.00660135	0.00315894	0.00443907	0.000394396	0	0.00107967	0.00623119	0.00893873	0.00365915	0	0.00796713	0.00864615	0.0057159	0.00368566	0.00461243	0.00531795	0.00747582	0.000594206	0.00346625	0	0.0052091	0	0	0	0	0
Esrrg	0.00469565	0.0174558	0.00796184	0.00842135	0.0160242	0.000987256	0.0112301	0.0160571	0.0122192	0.00325535	0	0.0161363	0.00384603	0.0247689	0.0115081	0.00221031	0.0156556	0.00400383	0.00727889	0.00173188	0	0.018419	0.00185177	0	0	0.00477425	0
Kctd3	0.130279	0.128556	0.101338	0.114116	0.126445	0.0982906	0.0834426	0.122852	0.0993078	0.135981	0.132656	0.094209	0.121233	0.126197	0.169224	0.134433	0.130104	0.115747	0.12981	0.141934	0	0.163391	0.0873529	0.126619	0.194435	0.163033	0.116252
Kcnk2	1.62499	0.130664	0.172489	0.164574	0.217906	0.0285069	0.320594	0.209115	0.285578	0.146453	0.0490162	0.264097	0.159253	0.647452	0.656088	0.413723	0.395125	0.226256	0.786769	0.448302	0	1.48677	0.0463826	0.105024	0.147282	0.092309	0.089242
A430027H14Rik	0.0390572	0.0018669	0.00676363	0.00427382	0.00254624	0.00255325	0.0101758	0.00335303	0.00492193	0.00179664	0	0.00259324	0.00469526	0.0125411	0.0227328	0.0137238	0.0130825	0.00675166	0.0161772	0.0100473	0	0.0169263	0.00246737	0.00631117	0	0.0029988	0
Cenpf	0.0264015	0.0264384	0.0329126	0.0242353	0.0900158	0.362906	0.0133601	0.0367537	0.0278924	1.42543	0.0445215	0.10611	0.0499372	0.0273095	0.039888	1.1537	0.028841	0.0322578	0.0105033	5.67618	0	0.19614	0.0340408	0.0331066	0.124658	0.0556712	0.0565854
Ptpn14	0.0859243	0.172427	0.131635	0.147448	0.160954	0.211818	0.112246	0.173733	0.0968834	0.136088	0.115908	0.219416	0.151155	0.170735	0.155106	0.103658	0.249917	0.246425	0.0956745	0.127598	0	0.127314	0.284331	0.162407	0.270951	0.133465	0.146931
Gm37422	0.00139156	0.000952335	0	0.00109788	0.00157279	0.00467599	0.00102164	0.00131995	0	0	0	0.000289676	0.000921723	0.000697044	0.0053752	0.00101773	0.00346587	0	0	0	0	0.00431319	0.00250951	0	0	0.00446543	0
Smyd2	0.39873	0.382403	0.314982	0.313255	0.467875	0.539677	0.249618	0.35739	0.344681	0.564712	0.381578	0.382337	0.424295	0.380083	0.28509	0.261758	0.354073	0.429412	0.287084	0.377178	0.287329	0.656496	0.284349	0.430975	0.454976	0.401403	0.147371
Prox1	0.00828089	0.00221189	0.00682446	0.00514053	0.0115026	0.00752809	0.00397874	0.00600556	0.00483104	0.00230538	0	0.00330253	0.00270711	0.00424166	0.0028295	0.00209228	0.00622176	0.00367638	0.00502662	0	0	0.00159698	0	0	0.0100402	0.00229957	0.0152277
Prox1os	0.000232347	0	0	0.000177998	0	0.00266887	0	0	0	0	0	0	0	0	0	0	0	0	0	0	0	0	0.00116306	0	0	0	0
Rps6kc1	0.107229	0.0706234	0.0592522	0.0699212	0.0638879	0.0634308	0.0663042	0.0872689	0.0651922	0.0562563	0.053228	0.0628742	0.0692227	0.0753463	0.07897	0.0997157	0.0787227	0.0386815	0.0793016	0.0988949	0	0.0815474	0.0461781	0.263778	0.0977925	0.108125	0.0379822
Angel2	0.392139	0.381059	0.422169	0.393969	0.337258	0.284607	0.39683	0.363834	0.29639	0.321247	0.323236	0.404806	0.34647	0.370229	0.384704	0.328753	0.391876	0.418834	0.377665	0.413986	0.159974	0.331959	0.297281	0.389725	0.479676	0.499806	0.359927
Vash2	0.0195224	0.0399935	0.0324293	0.0196656	0.0467591	0.0215069	0.0181039	0.0341201	0.0249928	0.0445666	0.0305847	0.025257	0.0568906	0.0304885	0.0225964	0.0221015	0.036356	0.0418921	0.0210041	0.0119095	0	0.0565725	0.00290058	0.0227855	0	0.0470188	0
Flvcr1	0.0365627	0.0262067	0.0287539	0.0310492	0.0330183	0.0304645	0.0368186	0.0160255	0.0551468	0.0333052	0.118732	0.0336412	0.0340558	0.0271526	0.0220134	0.0258243	0.0293374	0.0224149	0.0456121	0.0373045	0.114452	0.0311791	0.0500352	0.0219796	0	0.0523314	0.044502
A230020J21Rik	0	0	0	0	0	0	0	0	0	0.000405891	0	0	0	0.000703492	0	0.000779139	0.000489863	0	0	0	0	0	0.00109873	0	0	0	0
Tatdn3	0.076932	0.0863671	0.0726391	0.084357	0.0687199	0.0530273	0.093633	0.0827747	0.0777117	0.0483721	0.0315992	0.0710397	0.0700449	0.0846872	0.0685024	0.05723	0.0735569	0.144622	0.107713	0.0758222	0	0.0727254	0.0835617	0.402189	0.05334	0.0650905	0.120166
Nsl1	0.0025519	0.0029437	0.00205937	0.00253622	0.0158927	0.0191382	0.00235555	0.00238253	0.00119308	0.0657558	0	0.0180387	0.00132983	0.00151071	0	0.0404365	0.00434048	0.00172884	0.00354168	0.158495	0	0.0854503	0	0	0.0255145	0.00263768	0
Batf3	0.00652566	0.00188637	0.0146015	0.0090087	0.0210227	0.0149607	0.0271828	0.00457898	0.00759188	0.028197	0.140551	0.00334827	0.0136888	0.00449488	0.00498202	0.00600847	0.0056071	0	0.00360065	0.0164885	0	0.0516744	0.00139286	0	0.0241441	0.0491473	0
Fam71a	0.00153791	0.00162174	0.00324925	0.00237894	0.00294859	0.0262356	0.0400654	0.00311853	0	0.00141368	0	0.00209532	0.00567436	0.000951969	0.0193943	0	0.00163663	0	0.0161717	0.00121754	0	0	0.0392736	0	0	0	0.014952
Atf3	0.0427522	0.0224508	0.0419352	0.0364482	0.122101	0.520138	0.490546	0.0831599	0.0527948	0.0455983	0.20982	0.0397863	0.0592082	0.0192877	0.0490557	0.0317156	0.0775325	0.0232017	0.1844	0.0335202	0	0.0199204	0.556794	0	0.0921721	0.0700222	0.240009
D730003I15Rik	0.0504971	0.0382844	0.0547751	0.043282	0.0498367	0.0282746	0.06377	0.0278683	0.0527662	0.0370222	0.0184024	0.0392429	0.0291494	0.0491882	0.0462952	0.0638949	0.0699228	0.0267281	0.0487015	0.0319078	0	0.0311225	0.0444382	0.0364345	0.159143	0.0733145	0.0317899
Nenf	5.14109	4.39511	4.78596	4.81992	4.04235	4.58213	4.91856	4.61406	3.34731	3.27742	3.56708	4.13927	4.2793	4.22404	4.83126	3.99404	3.88739	4.98311	5.64167	4.20364	0.687604	4.84341	5.16827	3.85782	2.59807	4.04051	5.36852
Tmem206	0.0314969	0.0294194	0.0256497	0.0270931	0.029103	0.035897	0.0196303	0.0416066	0.0308855	0.0364434	0.465188	0.0216692	0.0207932	0.0365084	0.0412621	0.0259601	0.051338	0.0182619	0.029093	0.0427715	0	0.0479313	0.0310892	0.0934445	0.0658011	0.0637754	0.0044872
Ppp2r5a	0.256269	0.130692	0.162334	0.144135	0.163899	0.286776	0.212301	0.144235	0.144965	0.161281	0.17488	0.134876	0.161011	0.133331	0.194496	0.172497	0.154861	0.123008	0.23868	0.200332	0.249233	0.230132	0.381061	0.325586	0.471729	0.406165	0.193723
Gm32200	0	0	0	0	0	0	0	0	0	0	0	0.000897222	0	0	0	0	0	0.00172148	0	0	0	0	0.00502015	0	0	0	0
Dtl	0.0307986	0.0422294	0.0314194	0.0314828	0.0561328	0.0782271	0.0218236	0.03307	0.017745	0.234453	0	0.0327712	0.0406376	0.0457346	0.0240968	0.0341792	0.0264019	0.0530955	0.015005	0.248246	0.0635906	0.818058	0.0260192	0	0.0766	0.0204038	0.0146301
Ints7	0.0737921	0.0761761	0.0766656	0.0768957	0.0955281	0.102438	0.0671002	0.0756681	0.0533432	0.121925	0.0804894	0.132048	0.0805184	0.0725926	0.0612313	0.0710741	0.0643376	0.0510129	0.0994578	0.123373	0.09132	0.16018	0.0881204	0.0717294	0.248126	0.105802	0.0352031
Lpgat1	0.367217	0.417696	0.514285	0.460913	0.372178	0.237119	0.361813	0.410956	0.282362	0.36177	0.230549	0.421758	0.44757	0.355013	0.396259	0.362062	0.400169	0.39156	0.542983	0.352194	0.342549	0.487723	0.217829	0.319126	0.128142	0.204064	0.238673
Gm38037	0.0012531	0.00087293	0	0.000503273	0.00034627	0.00924948	0.000609226	0.000484051	0.000747267	0.0416775	0	0.00125666	0.00206316	0.0010799	0.00161799	0.0472941	0.000438686	0	0.0011683	0.154266	0	0.0257648	0.00228112	0	0	0	0
Nek2	0.00501756	0.00299601	0.00358037	0.00344111	0.00541349	0.0447409	0.00417061	0.00130033	0	0.170951	0	0.00476394	0.00567725	0.00335805	0	0.188319	0.00600426	0.00230883	0.00562785	0.741373	0	0.0587498	0.00245162	0.0150449	0.0030482	0.00117136	0.0129596
1700034H15Rik	0.000599111	0.000720957	0.00088246	0	0.000813263	0.00196973	0.000371981	0.00063602	0	0	0	0.0015124	0.000814381	0	0	0	0	0.00223456	0	0	0	0	0.00635943	0	0	0	0
Slc30a1	0.0507224	0.029799	0.0522867	0.0396559	0.0424104	0.0659537	0.0488474	0.0363229	0.0393095	0.0424062	0.0109759	0.0387107	0.055203	0.0345566	0.0526253	0.0486756	0.0536128	0.0227468	0.0578661	0.0446451	0	0.0403388	0.134217	0.0357067	0.220266	0.0285168	0.0130137
Gm26670	0.010337	0.00793149	0.00945636	0.00664072	0.00730701	0.0102766	0.00733806	0.00506132	0.00336974	0.00783627	0.0109759	0.0160175	0.00849498	0.0110126	0.00435154	0.00630671	0.0164197	0.00569709	0.00640396	0.00927861	0	0.00268324	0.0176076	0.0511192	0.0117026	0.022857	0
Traf5	0.171556	0.0793724	0.089762	0.0629297	0.107871	0.181947	0.141995	0.0914848	0.0624134	0.108847	0.0940381	0.0793357	0.121263	0.0634603	0.113327	0.188311	0.0670752	0.0800407	0.167334	0.132487	0.0327931	0.157809	0.221661	0.164144	0.128159	0.136898	0.122865
Gm26879	0	0.000696274	0.00125177	0.00113444	0.00106882	0.000489073	0.00256418	0	0.000887788	0.000554557	0	0	0	0.000550494	0	0.00150249	0.000914642	0	0	0	0	0	0	0	0	0	0
Rcor3	0.254882	0.233458	0.283966	0.270937	0.175852	0.175886	0.340455	0.235834	0.173729	0.149793	0.130408	0.263506	0.182406	0.248049	0.259215	0.229866	0.263178	0.272204	0.231195	0.214206	0.0327931	0.238721	0.186611	0.213517	0.234824	0.188918	0.148803
Gm10516	0.00788168	0.0175257	0.0122652	0.0183566	0.00730486	0.0130306	0.0151359	0.00896273	0.0044817	0.009914	0.0258254	0.00774579	0.0234285	0.0123949	0.0179889	0.0113806	0.0144004	0.022528	0.0113068	0.0105511	0	0.0143458	0.0118438	0.0201353	0	0.0108013	0.00637827
Kcnh1	0.00129206	0.00846636	0.00331828	0.00435597	0.00535863	0.00227228	0.00113384	0.00776397	0.00365186	0.00185826	0	0.00206146	0.00561265	0.00911874	0	0.00139895	0.00340083	0.00380142	0	0.00157099	0	0	0	0	0	0.0142306	0
Hhat	0.0767673	0.138733	0.0840152	0.0813633	0.1165	0.0460776	0.0554727	0.0993774	0.0853481	0.0843768	0.0644468	0.134872	0.0947372	0.170456	0.0783956	0.0958312	0.0956109	0.154134	0.0546668	0.0813155	0	0.112583	0.0327268	0.0730572	0.0526671	0.0448723	0.0230347
Sertad4	0.364714	0.714348	0.595613	0.639617	0.426373	0.133542	0.423766	0.56362	0.526912	0.311482	0.197137	0.621618	0.507413	0.670663	0.524071	0.475479	0.542094	0.63696	0.42191	0.343967	0.0327931	0.372229	0.190328	0.519357	0.0771458	0.201139	0.42493
Gm15867	0.360646	0.551415	0.351816	0.415448	0.404329	0.122466	0.315887	0.411856	0.51856	0.267531	0.126878	0.475677	0.23289	0.943467	0.458431	0.327728	0.618493	0.560859	0.211315	0.248929	0.114452	0.353529	0.150024	0.274659	0.13819	0.121986	0.186855
Syt14	0.000258692	0.00111354	0	0.000891241	0.00148118	0.0010885	0	0.00243151	0.0042653	0	0	0.00174461	0.000528942	0.0013609	0.00294369	0	0.00196576	0.00406372	0.00137096	0.000675315	0	0.00320385	0.0064367	0	0	0	0
Diexf	0.0479231	0.0360516	0.0328312	0.0266092	0.0389226	0.0357354	0.0476413	0.0332807	0.0366959	0.0483473	0.0784444	0.0463496	0.0496164	0.0438532	0.0528105	0.0568099	0.04547	0.056519	0.027412	0.0305128	0	0.0648268	0.0341597	0.0418909	0.0721247	0.0121379	0.0492228
Irf6	0	0.000562235	0	0	0.00118327	0.00360828	0	0	0	0	0.0299201	0.000827973	0	0	0.00583387	0	0.000407805	0.00586105	0	0	0	0	0.00920969	0	0.0467755	0	0
A130010J15Rik	0.0949724	0.0920114	0.0954107	0.0767683	0.0676244	0.0730172	0.0841398	0.0939059	0.0975506	0.0750786	0.114981	0.117561	0.0811961	0.109864	0.1213	0.112044	0.0839387	0.0998457	0.0731492	0.08795	0	0.110361	0.0531689	0.112903	0.015253	0.0831317	0.093956
Traf3ip3	0.00192049	0.0011179	0.0063983	0.00276123	0.00191985	0.000616791	0.00132536	0.000710088	0.0338491	0.00120646	0.364437	0.000933058	0.00284506	0.0036228	0.00572648	0.00584596	0.00133197	0	0	0.00148137	0.0963837	0.00575096	0	0	0	0	0
Lamb3	0.00536339	0.000675026	0.00167267	0.0047883	0.00337803	0.00371524	0.00237757	0.00187916	0	0.000685678	0	0.00322971	0.000687557	0.0031163	0.005661	0.00331077	0.000654911	0	0.0167986	0.00205001	0.785895	0	0.00845046	0	0	0	0
Hsd11b1	2.13066	0.0490247	0.248476	0.136061	0.0575226	0.0650359	0.466136	0.175826	0.0898372	0.101757	0.112037	0.131471	0.143425	0.0875493	0.340898	0.644127	0.0956272	0.0757403	0.27813	0.722112	0	0.689159	0.104791	0.328076	0.120364	0.527915	0.212788
G0s2	3.3321	0.424113	1.45679	1.05356	0.309406	0.249277	2.25628	0.661181	0.760216	0.331396	0.606391	0.810152	0.5191	0.40361	1.43793	1.98083	0.464079	0.50255	0.917322	0.776487	0.185642	1.35882	0.199427	1.58926	0.50987	4.30766	1.98193
Camk1g	0.00122429	0.000785934	0.00214023	0.00141562	0.000456086	0.00181593	0	0	0	0	0	0.000902813	0.00256774	0.00222724	0.00200354	0	0.00200731	0.00434628	0.00123449	0	0	0.000885957	0	0	0	0.00880293	0
4631405K08Rik	0	0	0	0	0	0.00202237	0	0.000563961	0	0	0	0	0	0	0	0	0	0	0	0	0	0	0	0	0	0	0
Plxna2	0.0829525	0.14478	0.121902	0.152317	0.0494499	0.0656501	0.0987665	0.0916635	0.0448457	0.0448974	0.0637901	0.0958646	0.0894811	0.0556021	0.0754176	0.045042	0.08176	0.0760073	0.0950081	0.0270529	0.0327931	0.048999	0.0393456	0.0676472	0.469047	0.034518	0.0919281
Cd34	8.22625	1.74527	3.17863	3.18285	2.71456	3.2674	5.56119	2.77218	1.6515	1.11583	1.96273	2.37236	1.56901	2.92647	6.4086	4.27123	2.45738	2.58015	13.1718	5.54292	0.359714	6.47711	3.65304	2.33351	7.0902	0.571012	3.82848
Gm16897	0.000500031	0.000798013	0.00151089	9.02e-05	0.00083452	0.00218321	0	0.00190547	0	0.00145002	0	0.000599517	0.00040494	0	0	0	0.000673602	0	0.00411978	0	0	0.00172226	0	0	0.0037409	0	0
Gm37027	0	0	0	0.000207691	0	0	0	0.00092829	0	0	0	0	0	0	0	0	0.00138748	0	0	0	0	0	0.00288819	0	0	0	0
Cd46	0.010994	0.00990468	0.0198106	0.0136659	0.00711848	0.0109508	0.0123913	0.0125256	0.00815127	0.00418083	0.0153979	0.00501698	0.006087	0.0107016	0.0216978	0.015216	0.0112095	0.0235108	0.0179208	0.0031087	0	0.00598141	0.0163432	0	0.00382274	0	0.015392
Cr1l	0.994933	0.724031	0.890858	0.798109	0.753789	0.638655	0.837318	0.754796	0.647147	0.678434	0.758731	0.759199	0.695087	0.800098	0.992627	0.957963	0.744137	0.759558	0.929456	0.863512	0.66856	0.745079	0.782309	0.741973	1.71955	0.939917	0.769873
Cr2	0.000559329	0	0.0045176	0.000717555	0.000369952	0.000699586	0.00611506	0.000555342	0	0.00188734	0	0.00297744	0	0.00256994	0.00453013	0.000755028	0.000431582	0	0.00113847	0	0	0	0.00182652	0	0.0148988	0.028021	0
Fam171a1	0.194927	0.206304	0.203725	0.205664	0.258357	0.115248	0.234175	0.21134	0.137052	0.225357	0.0682759	0.21523	0.241648	0.234311	0.202529	0.21047	0.222813	0.28368	0.244914	0.297712	0.333611	0.288422	0.0455717	0.185546	0.250193	0.088998	0.127741
Nmt2	0.463277	0.370727	0.333136	0.356898	0.520229	0.323753	0.387516	0.374202	0.412419	0.510165	0.176866	0.519974	0.329048	0.479762	0.475791	0.556379	0.48443	0.437522	0.487514	0.646295	0.0655862	0.578308	0.297293	0.3749	0.374679	0.251401	0.329224
Rpp38	0.17537	0.0999269	0.128131	0.108629	0.114942	0.0973512	0.106012	0.104873	0.171944	0.108395	0.0473491	0.117777	0.123149	0.100596	0.133321	0.174454	0.118227	0.120776	0.0794251	0.0765356	0.0993651	0.127997	0.116215	0.240463	0.0880657	0.190213	0.118432
Acbd7	0.00183551	0.000702083	0.00432986	0.00185486	0.000206661	0.00177334	0.00223663	0.00493666	0	0.0010658	0	0.00071335	0	0.00216437	0	0.00134157	0	0	0.000910479	0	0	0.0019322	0.00208063	0	0	0.00692894	0
Meig1	0	0.000276206	0.000682407	0.000514142	0.000957954	0.00302249	0	0.000477965	0	0.00163912	0	0	0	0	0	0	0	0	0.00246614	0.00239262	0	0.00263601	0.00543388	0	0	0	0
Dclre1c	0.0223394	0.0152385	0.0212335	0.0168607	0.0164593	0.0142553	0.0171397	0.0205181	0.0300686	0.0107075	0.126829	0.0147168	0.00987006	0.0193815	0.0217896	0.0129214	0.0186982	0.0089458	0.017792	0.0106573	0	0.00945857	0.0422635	0	0.0390884	0.0203449	0.0358056
Suv39h2	0.0251656	0.0138853	0.00832381	0.0169094	0.0151066	0.0299627	0.00914565	0.0148136	0.00288865	0.0981965	0	0.0121996	0.0167759	0.0161358	0.0190815	0.0345443	0.0101194	0.015762	0.00974193	0.163566	0	0.103024	0.00622813	0.00631117	0.0298825	0.0218616	0.0142387
Hspa14	0.380843	0.298568	0.280182	0.308474	0.324508	0.311037	0.33089	0.278099	0.376983	0.575786	0.205831	0.327447	0.314496	0.329881	0.364029	0.485635	0.321232	0.303349	0.309762	1.02687	0.190685	0.789863	0.289015	0.148608	0.535267	0.372178	0.289205
Gm45902	0.00682782	0.00466492	0.0118962	0.00523733	0.00709427	0.00860407	0.0107731	0.00362398	0.0105027	0.0170844	0	0.00653352	0.00738238	0.00340808	0.00788374	0.014944	0.00986349	0.0174019	0.00504573	0.0192695	0	0.0160297	0.0103435	0	0.0424883	0	0
Cdnf	0.00584685	0.00505347	0.00666375	0.00495487	0.00522908	0.0075629	0.0093285	0.00221143	0.00349299	0.00110356	0.0271842	0.0044909	0.000483765	0.00519347	0.00543698	0.012562	0.00646222	0	0.00321905	0.00549164	0	0.00270695	0.00436067	0	0.00495475	0	0.00804522
Fam107b	0.0320813	0.0929723	0.0564954	0.0801586	0.0710156	0.0632846	0.041264	0.0584549	0.0168725	0.11107	0.0678061	0.0909446	0.0793024	0.0596121	0.0448692	0.0442099	0.0598371	0.0553707	0.0714778	0.0699518	0.594763	0.0531257	0.217057	0.308508	0.075592	0.373271	0.0577074
Frmd4a	0.445214	0.260149	0.271387	0.214327	0.362643	0.124435	0.192786	0.260605	0.220059	0.288161	0.237186	0.268307	0.290474	0.274158	0.347447	0.371002	0.268387	0.233498	0.238127	0.493741	0	0.463132	0.0370353	0.195377	0.314092	0.597891	0.127672
Gm13179	0.0083842	0.00176261	0.00488191	0.00104568	0.00200882	0	0.00115088	0.000837114	0.0110558	0.00106178	0	0.0100093	0.000435825	0.00124747	0.00774111	0.0052419	0.0038361	0.00470577	0	0.00356476	0	0.00588467	0.00246806	0	0	0.0158332	0
Prpf18	0.162233	0.139886	0.132777	0.145435	0.12304	0.121727	0.167812	0.122268	0.180463	0.146662	0.0450556	0.163716	0.151614	0.133221	0.12232	0.156437	0.176082	0.188438	0.164054	0.223059	0.09132	0.140086	0.107739	0.296866	0.269265	0.2111	0.0899504
Bend7	0.00620974	0.00305952	0.00792703	0.00193303	0.00436655	0.0179797	0.00469959	0.00565987	0.00120721	0.0113688	0.0311495	0.00385667	0.00361559	0.00293544	0.013343	0.00359487	0.00621638	0.01106	0.00501137	0.00367556	0	0.00383904	0.0470695	0	0.106227	0	0.0111291
Sephs1	0.201912	0.198202	0.211928	0.226535	0.21431	0.149365	0.167183	0.197779	0.278503	0.335184	0.0697776	0.215573	0.198787	0.212442	0.213065	0.332034	0.189097	0.207578	0.183552	0.609048	0	0.25673	0.175894	0.121175	0.182627	0.195318	0.284417
Phyh	0.397303	0.422283	0.526141	0.511041	0.432593	0.872801	0.465167	0.498739	0.450893	0.325878	0.969842	0.463198	0.405974	0.393326	0.464184	0.326037	0.378412	0.432387	0.404035	0.274788	0.0635906	0.299711	0.395261	0.570631	0.221991	0.847324	0.744658
Ucma	0.00312648	0.00642416	0.0484719	0.0157159	0.000507262	0.000538313	0.0269214	0.00713536	0.00328774	0.00187241	0	0.00618231	0.00327735	0.00661698	0	0.00294405	0.00462152	0	0.00116906	0.00397015	0	0	0.0124711	0	0	0	1.23999
Mcm10	0.00198047	0.00135631	0.00752747	0.00207155	0.0170855	0.017691	0.00526769	0.00182028	0.0011959	0.0823031	0	0.00198779	0.00146935	0.000984843	0	0.00626076	0.000791321	0	0.00268725	0.120891	0	0.171463	0	0.0116869	0.0318448	0.00188927	0
Optn	0.135097	0.0556249	0.115458	0.104431	0.079207	0.107295	0.127419	0.091447	0.0832431	0.0658248	0.0425691	0.0928374	0.0724239	0.0601985	0.111724	0.0834445	0.069053	0.0620906	0.138265	0.197812	0.114452	0.146275	0.0743612	0.0580195	0.314653	0.157265	0.172168
Ccdc3	0.0134024	0.00232748	0.0365213	0.0443037	0.0658158	0.0125166	0.0994717	0.00909198	0.00772718	0.0103141	0	0.0150717	0.00459098	0.00976492	0.0291289	0.00983805	0.00670658	0	0.0472126	0.00318355	0	0.00984734	0.00999113	0.0101956	0.0179512	0.0955474	0.910244
Camk1d	0.100613	0.0133013	0.0206389	0.0210969	0.0323182	0.0100665	0.073914	0.0164785	0.0383794	0.00912429	0.127517	0.0205582	0.00762766	0.0153902	0.0639221	0.0375914	0.0298236	0.0335235	0.196777	0.0406288	0.114452	0.0615856	0.00975066	0.0274022	0.0102204	0.0306771	0.031255
Cdc123	0.782643	0.820652	0.730841	0.779094	0.842109	0.795316	0.68025	0.731465	0.820783	1.11019	0.749089	0.795026	0.820552	0.775092	0.927195	0.980814	0.787844	0.855467	0.689706	1.20981	0.681985	1.25244	0.69547	0.525203	0.539037	0.733789	0.583516
Nudt5	0.460057	0.449241	0.369195	0.401024	0.556514	0.460924	0.302631	0.458218	0.588426	0.872099	0.357538	0.539826	0.533028	0.459183	0.48128	0.691331	0.490002	0.43207	0.379255	0.870075	0.854442	0.920869	0.357588	0.659398	0.596521	0.645258	0.273176
Gm13199	0.00184958	0.00168093	0.00663707	0.000559712	0.00199487	0.0026457	0.0018175	0.00435647	0	0.000583836	0	0.00336781	0.00261467	0.0014516	0	0.00315694	0.000551546	0	0	0.000970105	0	0	0	0	0	0	0
Sec61a2	0.232122	0.220118	0.272066	0.23607	0.209341	0.187098	0.283906	0.215207	0.22255	0.205993	0.273777	0.260742	0.228875	0.239029	0.249984	0.288724	0.299652	0.264475	0.213573	0.276581	0	0.228719	0.150005	0.127961	0.280007	0.224722	0.341836
Gm13267	0.000484722	0	0	0	0	0	0	0	0	0	0	0	0	0	0	0.00149308	0	0	0	0	0	0	0	0	0	0.00141471	0
Dhtkd1	0.00628319	0.00390803	0.0107088	0.00435476	0.00292836	0.00460167	0.0164734	0.0043098	0.00417804	0.00405427	0	0.00143039	0.00676438	0.00543978	0	0.00204208	0.00604972	0.00679709	0.00282982	0.00278792	0	0.00554435	0.00151903	0	0	0.00639298	0
Upf2	0.326309	0.296901	0.366555	0.315869	0.320763	0.293858	0.312135	0.330731	0.207754	0.33791	0.193284	0.375669	0.363712	0.307111	0.265335	0.298605	0.370659	0.375315	0.297225	0.232004	0.0983794	0.315048	0.307313	0.290293	0.366895	0.331252	0.272902
Proser2	0.0114887	0.00931493	0.00834186	0.0146347	0.00703256	0.0771607	0.0181477	0.0104909	0.00717797	0.00635069	0	0.00882703	0.00928096	0.0123531	0.0103521	0.00809374	0.00672975	0.0200228	0.00973004	0.00889338	0	0.00169503	0.139834	0	0.0129346	0.0101767	0.040383
Echdc3	0.0578156	0.0244822	0.0401314	0.0426272	0.0105376	0.066709	0.0541356	0.0297138	0.0336901	0.0112552	0	0.034643	0.0139002	0.0294333	0.0395263	0.02484	0.0313592	0.011749	0.032542	0.028124	0	0.0388035	0.0856163	0	0.00342391	0.0355953	0.112985
Usp6nl	0.0454345	0.0508551	0.0457955	0.0558469	0.0367908	0.0428813	0.0349419	0.0463055	0.0375788	0.0403833	0.023651	0.039338	0.0380276	0.0626836	0.0268805	0.0377761	0.0484551	0.0736643	0.0631128	0.0577301	0.452284	0.0502786	0.115951	0	0.0651912	0.0513186	0.0355209
Celf2	2.32895	1.25041	2.50034	1.89546	1.36985	1.40537	2.84626	1.59428	1.44376	0.864738	1.3116	1.53815	1.25259	1.60064	1.97157	1.18576	1.31197	1.63664	2.51753	1.66469	0.947207	1.89498	1.98621	1.13311	0.235992	0.387579	0.980793
Gm26565	0	0	0	0	0.000745053	0	0	0.00061489	0	0	0	0	0	0.000197502	0	0	0	0	0	0	0	0	0	0	0	0	0
Gata3	0.00250326	0.00103091	0.00329943	0.00169562	0.0159043	0.0171911	0.0232401	0.00330857	0.000635611	0.0158548	0.111329	0.00222678	0.00290121	0.00124396	0.00290748	0.00297553	0.00303626	0.00296136	0.00718085	0.00342672	0	0.00377818	0.00998678	0	0	0	0.254793
Gm13256	0	0	0	0	0	0.000537329	0	0	0	0.00052311	0	0	0	0.000305582	0	0	0	0	0	0	0	0	0	0	0	0	0
Taf3	0.220771	0.148055	0.23368	0.18376	0.161393	0.165945	0.244737	0.162958	0.166029	0.201358	0.248281	0.14695	0.180406	0.173343	0.209834	0.224586	0.203658	0.132934	0.255663	0.237413	0.156906	0.260508	0.154068	0.192309	0.329943	0.266596	0.248816
Atp5c1	3.2362	3.57334	3.20255	3.40021	3.18899	4.80702	3.05888	3.35705	3.90773	3.8968	2.95398	3.45575	3.28856	3.51452	3.71674	4.30292	3.69375	3.43643	3.04227	3.8879	2.78933	3.39182	3.47106	4.63725	3.38325	4.87103	2.6523
Kin	0.188791	0.169891	0.201884	0.177317	0.179958	0.208548	0.212921	0.163858	0.16238	0.221906	0.150991	0.183117	0.196172	0.172465	0.197169	0.191928	0.225299	0.102557	0.193751	0.215032	0.114452	0.18114	0.195215	0.139064	0.398138	0.306281	0.169867
Itih2	0.0374007	0.0295243	0.048058	0.0375024	0.0351012	0.00914476	0.100715	0.0291944	0.0306411	0.021991	0.0218356	0.0373862	0.0386493	0.0575898	0.0322453	0.0375385	0.0426365	0.0409914	0.0168797	0.0313815	0	0.0335725	0.00432011	0	0.00963317	0.00575473	0.260675
Itih5	1.27259	0.297965	0.628248	0.616907	0.678752	0.388332	0.929133	0.648037	0.563925	0.283275	1.24385	0.595511	0.363885	0.95735	1.40441	0.882245	0.428011	0.507295	1.28241	1.36468	0.0327931	1.59973	0.119482	0.608232	0.179469	0.229201	3.06957
Sfmbt2	0.00383029	0.00757385	0.00259328	0.00702976	0.0118542	0.00926271	0.00494215	0.0057674	0.00403262	0.00708292	0	0.00185721	0.010809	0.00689779	0.0137282	0.00672015	0.00434016	0.0108584	0.00381087	0.00508194	0	0.00198669	0.0158144	0	0	0.0450337	0
Prkcq	0.000136501	0.0004727	0	0	0.0050756	0	0.00299281	0	0	0	0	0	0	0	0	0.0013555	0.00122342	0	0	0	0	0	0	0	0.0598559	0	0.00203631
8030442B05Rik	0	0	0	0	0	0.000551819	0	0.00145293	0	0	0	0	0.00105921	0	0	0	0	0	0	0	0	0	0.00206478	0	0	0	0
Gm13293	0	0.00037627	0	0.00147186	0.00101785	0.0224434	0	0.000795488	0	0.000876088	0.0235485	0	0.000438513	0	0	0	0.0032112	0	0	0	0	0	0.0112587	0	0	0	0
Pfkfb3	0.036452	0.0394861	0.0596408	0.0605765	0.066386	0.0532709	0.0619788	0.0519735	0.0454997	0.0444791	0.0662555	0.0402241	0.0617036	0.0341512	0.0314951	0.0398934	0.0428177	0.0413721	0.0343321	0.0253008	0.09132	0.0399103	0.0484415	0.0462021	0.0798648	0.0562286	0.0516887
Rbm17	0.720919	0.839922	0.770511	0.762942	0.849174	0.753429	0.74464	0.762785	0.769521	1.14264	0.669072	0.887978	0.832859	0.811133	0.764737	1.11863	0.848947	0.857633	0.67987	1.0564	0.826452	1.06677	0.78723	0.833448	0.647831	0.763364	0.70572
Il2ra	0.00203862	0.000108514	0.000561953	0	0	0.000401681	0.000757648	0	0	0.00267664	0	0	0.00254538	0.00029244	0	0	0.000682957	0	0.00320027	0	0	0	0.00404127	0.0622657	0.0157025	0.11292	0
Il15ra	0.17055	0.04108	0.123656	0.063976	0.0876854	0.0758669	0.146884	0.108584	0.0393931	0.0791572	0.149776	0.0610251	0.0812896	0.0587188	0.0891659	0.0957159	0.0491046	0.0536221	0.139971	0.0817721	0	0.0967543	0.0301505	0.0427185	0.148212	0.3433	0.280181
Fbxo18	0.352698	0.345994	0.336172	0.350076	0.341733	0.238134	0.338223	0.333767	0.286373	0.241419	0.211784	0.367443	0.294299	0.39721	0.429568	0.36538	0.367071	0.311056	0.355417	0.252582	0.297092	0.322408	0.21263	0.392435	0.275587	0.304612	0.240009
Ankrd16	0.103673	0.0821304	0.094545	0.0942082	0.0937319	0.0811507	0.0971399	0.0931138	0.0758894	0.0590743	0.0409209	0.0618308	0.0835724	0.0964036	0.0939378	0.0851644	0.0984941	0.135109	0.105934	0.0626537	0.185642	0.0604714	0.0849174	0.0405894	0.192386	0.108531	0.110959
Itga8	0.0776457	0.0171268	0.0610774	0.0274915	0.0118664	0.00806439	0.109251	0.0143243	0.0322668	0.0166939	0	0.0236524	0.0134908	0.03172	0.0250251	0.0328501	0.0155165	0.00495059	0.00320717	0.0419717	0	0.0439373	0.00464673	0.0662131	0.115527	0.282533	0.368706
E030013I19Rik	0.00154292	0.000253363	0.00129996	0.000357317	0.00200416	0.000502981	0.0024326	0.000895849	0	0.00174484	0	0.00173588	0	0.00153984	0	0.00117876	0.000993327	0	0	0	0	0	0	0	0.00500115	0.0127891	0.0252775
Mindy3	0.24779	0.245993	0.174058	0.207577	0.215544	0.213902	0.2172	0.228795	0.212694	0.273605	0.0847354	0.261457	0.187967	0.250598	0.225595	0.303777	0.245238	0.265636	0.233328	0.299403	0.371285	0.249317	0.405082	0.353646	0.381004	0.497979	0.206885
Gm37565	0	0.000368629	0	0	0	0	0	0	0	0	0	0	0	0	0	0	0	0	0	0	0	0	0	0	0	0	0
Pter	0.15558	0.150312	0.167539	0.154576	0.134978	0.163481	0.142398	0.147575	0.129112	0.120886	0	0.157987	0.140736	0.11692	0.105892	0.115144	0.153686	0.146838	0.145528	0.0631424	0	0.0889005	0.17348	0.13819	0.12257	0.114127	0.128599
C1ql3	0.00139799	0.0138829	0.000725547	0.00787014	0.00242692	0.00470228	0.00266802	0.00698667	0.00131531	0.0131055	0	0.00473596	0.0035013	0.00882363	0	0.00542558	0.00969807	0.00466852	0.00142331	0.00389391	0	0.00574222	0.000908489	0	0	0.00117136	0.021194
Rsu1	2.47709	2.36131	2.04991	2.13211	2.06911	1.53788	2.0152	1.97891	2.23828	2.06222	1.63623	2.30614	2.10638	2.1494	2.3199	2.3456	1.89446	1.90019	2.2326	2.14973	0.643088	2.13767	1.38298	1.84348	3.20022	3.81772	2.54421
Cubn	0.00566976	0.00680007	0.00247596	0.00922622	0.00503629	0.000791371	0.008438	0.00924911	0.0116857	0.00788904	0	0.00535485	0.00415415	0.00963084	0.0067766	0.00700935	0.00595321	0	0.00385732	0.00596147	0	0.00370498	0.00250945	0	0	0.0016905	0.097337
Trdmt1	0.0608259	0.0406111	0.0446116	0.041172	0.0433418	0.0469957	0.0568512	0.0327464	0.050397	0.0611967	0.0772692	0.0456544	0.0359244	0.0469614	0.0732336	0.0746991	0.0344351	0.0456663	0.0475508	0.124528	0	0.0460712	0.0368064	0.186183	0.0508408	0.110207	0.135783
Vim	26.3601	21.8162	21.0375	21.0743	27.7379	17.0009	22.1084	21.7524	22.6227	28.9164	15.6386	22.5829	24.1522	23.2504	29.9647	36.3735	26.5172	21.1339	26.5239	30.7454	8.04102	24.7195	18.6394	23.7544	21.196	20.9914	80.7761
St8sia6	0.00895689	0.00106286	0.0016554	0.000766083	0.00785334	0.000442291	0.00230449	0	0.00573272	0.0104697	0	0.00117726	0.00120996	0.00235993	0.00224027	0.010023	0.00827107	0	0.000862604	0.00937719	0.0655862	0.0136896	0	0	0.135383	0.0408277	0.00736977
Hacd1	0.624752	1.01129	0.739834	0.747941	0.802823	0.644338	0.647099	0.691376	0.573508	1.2079	0.538017	0.916905	0.897583	0.551248	0.566751	0.611784	0.518228	0.70189	0.665303	0.516326	0.0655862	0.763321	0.31249	0.644733	0.337019	0.878055	0.278398
Stam	0.134058	0.116962	0.165552	0.120701	0.143579	0.101914	0.162074	0.126659	0.114653	0.102192	0.123208	0.11694	0.117949	0.117562	0.11319	0.102013	0.164353	0.190016	0.177012	0.163793	0	0.112644	0.084967	0.331452	0.151085	0.150282	0.0331719
Tmem236	0.000349411	0	0.0024791	0	0.0014596	0.000647286	0	0.000504405	0	0.000561883	0	0	0	0.000305247	0	0	0	0	0.00328918	0	0	0	0.0023435	0	0	0	0
Mrc1	0.00194912	0.00393466	0.0036029	0.00237088	0.0130672	0.0312057	0.00560619	0.00328131	0.125428	0.00345928	0.706609	0.00388199	0.00765218	0.00470971	0.0030171	0.00369589	0.00333995	0.00373824	0.00412346	0.00427173	1.61058	0	0.00341289	0.0247476	0.0516956	0.00658409	0
Slc39a12	0	0	0	0	0	0	0	0	0	0	0	0	0	0	0	0	0	0	0	0	0	0	0	0	0	0	0
Cacnb2	0.00336104	0.0081156	0.012058	0.0150584	0.00589285	0.033148	0.0144947	0.0142907	0.00112143	0.00299144	0.0142392	0.0164081	0.0128372	0.00286329	0.00567889	0.00970679	0.00150798	0	0.00897459	0.00504277	0	0.00788862	0.0988124	0.0116869	0	0.0342722	0.0285611
Gm10848	0	0.000277316	0	0	0	0.00149104	0	0	0	0	0	0	0	0	0	0	0	0	0	0	0	0	0.00668944	0	0	0.00266059	0
Gm13269	0.000349789	0.000432773	0	0.000297731	0	0.0010583	0	0.00055026	0	0	0	0	0.00096135	0	0	0	0	0	0	0	0	0	0.00283074	0	0	0	0
Nsun6	0.0883559	0.0762723	0.0995846	0.107029	0.069192	0.11226	0.123172	0.0762769	0.0574032	0.0803258	0.0350762	0.0970586	0.0748294	0.0740839	0.0778714	0.0778498	0.121708	0.10328	0.0903546	0.118241	0.154911	0.0953279	0.0866312	0.0218825	0.0770301	0.0889915	0.0693929
Arl5b	0.140929	0.136522	0.150133	0.139328	0.150832	0.237856	0.225924	0.160785	0.137685	0.0975813	0.0203951	0.131042	0.128088	0.163891	0.128392	0.124198	0.192535	0.150585	0.131125	0.138368	0	0.150583	0.22233	0.0503869	0.298202	0.116267	0.143233
Plxdc2	2.02875	2.12237	2.09132	2.31275	1.43407	1.54984	1.43428	2.10083	1.24459	0.882668	1.40245	1.83609	1.39956	1.98541	1.67941	1.31518	1.87048	2.17278	2.30355	1.43547	0.09132	1.50599	0.792711	1.96238	0.359126	1.45727	2.76484
Nebl	0.00306822	0.0200616	0.0018744	0.002326	0.036865	0.0755253	0.0015298	0.014208	0.00395433	0.0129108	0	0.00975046	0.00723494	0.0272357	0.00399945	0.00885455	0.0227726	0.00928697	0.00600448	0.00411831	0	0.00836575	0.029089	0.0157153	0.0298566	0.00458311	0.074753
A930004D18Rik	0.0594953	0.0854458	0.07809	0.102419	0.0619551	0.0372446	0.0485985	0.0865608	0.0674763	0.0593384	0.00962368	0.101423	0.060289	0.0850959	0.0356639	0.0913094	0.0842733	0.129861	0.0589547	0.0660996	0	0.104944	0.0686281	0.0953184	0.0681676	0.0426976	0.0526913
Skida1	0.0241583	0.0252747	0.0242273	0.0288862	0.0126581	0.00524377	0.0248269	0.0224838	0.0202846	0.0150464	0.0153979	0.0327648	0.0182628	0.0263145	0.0273619	0.0437419	0.0276711	0.0518793	0.0233997	0.0194523	0	0.0247428	0.0248524	0.0166901	0.0188444	0.0388382	0.033914
Mllt10	0.302407	0.290037	0.315471	0.291075	0.258633	0.259528	0.311419	0.253074	0.187365	0.314529	0.234747	0.279508	0.284576	0.268952	0.297482	0.28491	0.305432	0.290092	0.321225	0.462128	0	0.290261	0.32557	0.270718	0.402793	0.551235	0.33984
Dnajc1	0.934717	1.0711	1.10016	1.07211	1.03305	0.91578	0.870838	1.09988	0.815746	0.962401	0.791196	1.08312	1.18103	1.05824	0.946945	0.791375	1.18367	0.974657	0.839337	1.01779	0.228542	0.9776	1.40909	1.08169	0.68358	0.896497	0.732295
Commd3	1.38189	1.9252	1.70817	1.87795	1.66526	1.57538	1.29161	1.76013	1.704	1.78417	1.26153	1.86478	1.76191	1.81521	1.84202	1.82357	3.20749	1.84682	1.39599	1.70121	3.08502	1.64463	1.76493	2.27667	1.43186	1.57164	1.29602
Bmi1	0.120566	0.17722	0.161881	0.147488	0.201586	0.147619	0.134666	0.167803	0.151231	0.241974	0.0853676	0.158095	0.18684	0.178726	0.128967	0.227662	0.211959	0.133822	0.116057	0.175866	0.132158	0.186874	0.175401	0.142102	0.113573	0.169659	0.145918
Spag6	0.00100486	0.000264024	0	0.000702216	0.00121341	0	0.00105552	0.00116019	0	0	0	0	0.000850139	0.000330179	0	0	0	0	0	0	0	0	0	0	0	0	0
Carlr	0.00277981	0.000665065	0.00266843	0.000874982	0.000483776	0	0.000951268	0.00380764	0	0.000277283	0	0.00215679	0.00342853	0.00120001	0	0	0.000441547	0	0	0	0	0.00236523	0	0	0	0	0
Pip4k2a	0.162446	0.0987578	0.1375	0.112717	0.0954652	0.0769989	0.110693	0.106336	0.134518	0.105304	0.191197	0.119473	0.099856	0.127352	0.131216	0.103393	0.107913	0.0843666	0.133624	0.179958	0.648692	0.181922	0.0895342	0.148713	0.0746198	0.170852	0.0587638
4930426L09Rik	0.00720395	0.00907207	0	0.0035441	0.00791407	0.00391358	0.00479754	0.00241021	0.00579361	0.0107687	0	0.00499415	0.00983612	0.0034224	0.014755	0.00718768	0.00316707	0.00353033	0.0055005	0.00582512	0	0.00266803	0.00140006	0	0	0.00988729	0
Armc3	0.000678292	0.000649931	0.00104036	0.000604052	0	0.0116087	0.000972877	0.00382876	0.0108481	0	0.0555074	0.00082426	0	0.000279967	0.00316888	0	0.00218414	0.00226535	0	0	0	0.00156999	0.0029589	0	0	0	0
Msrb2	0.26303	0.161609	0.231616	0.208719	0.16702	0.161412	0.237705	0.178221	0.212166	0.136732	0.183812	0.230401	0.139366	0.223272	0.210084	0.213176	0.201986	0.162994	0.202341	0.197107	0	0.232464	0.206065	0.123071	0.156051	0.137236	0.308222
Gm33940	0.000334215	0.000200478	0	0	0	0.00044781	0	0	0.00176297	0	0	0	0	0	0	0	0	0	0	0.00167431	0	0	0	0	0	0	0
Otud1	0.155389	0.0853127	0.143754	0.11043	0.0716964	0.0489493	0.142458	0.0748873	0.106658	0.0595282	0.0788185	0.0883808	0.0637065	0.104156	0.106396	0.091751	0.101695	0.0972618	0.133371	0.139784	0.0635906	0.1479	0.052022	0.0735885	0.323933	0.176663	0.224368
Etl4	0.0313167	0.0810474	0.0335029	0.0380089	0.0711618	0.0502865	0.0316014	0.0383968	0.0348032	0.0385619	0.0331721	0.0376609	0.0438192	0.080231	0.0708864	0.0259914	0.0553523	0.0667709	0.027262	0.0511986	0	0.0189135	0.113679	0.0296952	0.737027	0.129953	0.0591489
Arhgap21	0.297418	0.125866	0.213495	0.191655	0.165265	0.132156	0.314217	0.17315	0.0785959	0.14158	0.0986746	0.139943	0.133246	0.175446	0.275458	0.216936	0.162477	0.175412	0.312899	0.263555	0.0655862	0.282543	0.147352	0.155195	0.252066	0.0977302	0.150223
Gm13375	0.007421	0.00370491	0.00772752	0.00457495	0.00421578	0.0023987	0.00345662	0.00448963	0.00158199	0.00219599	0	0.00707911	0.00410724	0.00471245	0.00142247	0.00578936	0.0061845	0.00812156	0.00776402	0.00292309	0	0.00612262	0	0.0138241	0	0.00727859	0.00992225
Enkur	0.0198405	0.0170677	0.018074	0.0155825	0.0253526	0.00751921	0.0202255	0.0129533	0.0114561	0.00944595	0	0.0153679	0.00693308	0.0180139	0.0271373	0.030131	0.0234575	0	0.014776	0.0209831	0	0.009135	0.0374384	0.0361629	0.0264485	0.00924477	0.022495
Thnsl1	0.0387456	0.0531367	0.0369835	0.0604117	0.0332203	0.0668422	0.0411076	0.0388391	0.0331816	0.0258995	0.0384925	0.0569443	0.0384708	0.0563235	0.0430143	0.03387	0.0483112	0.0366665	0.0400189	0.0309607	0	0.0492004	0.0680495	0.0424886	0.0313212	0.0496246	0.0296544
Apbb1ip	0.619109	0.224626	0.411814	0.313632	0.382438	0.26207	0.559271	0.381937	0.335582	0.301344	0.91126	0.294746	0.39084	0.273804	0.456868	0.404255	0.301767	0.154892	0.649973	0.474357	1.86814	0.48924	0.0982196	0.453728	0.129534	0.156416	0.219825
Pdss1	0.0447236	0.0370299	0.0339982	0.0299024	0.0465071	0.0456322	0.0395242	0.0308831	0.055883	0.13112	0.00962368	0.0507071	0.0515084	0.0394279	0.0618008	0.0651138	0.029692	0.034523	0.0377884	0.115084	0	0.107323	0.020261	0.120903	0.0749615	0.0577841	0.029116
Abi1	0.477798	0.358765	0.403991	0.417501	0.510011	0.533119	0.568916	0.390483	0.35869	0.335931	0.547779	0.365775	0.405858	0.385193	0.47224	0.432781	0.460606	0.372244	0.596697	0.449187	0.502523	0.381962	0.658106	0.205543	0.348566	0.483211	0.3601
Acbd5	0.315514	0.275011	0.31429	0.30256	0.296873	0.307915	0.28675	0.254703	0.317632	0.223384	0.204844	0.29287	0.256264	0.31366	0.33146	0.3163	0.32951	0.323467	0.298919	0.242199	0.785895	0.261341	0.355282	0.187801	0.404126	0.355219	0.28614
Mastl	0.0153807	0.0130995	0.0181302	0.0147081	0.00921026	0.0413663	0.0125636	0.0188146	0.0104343	0.196232	0.0510428	0.0150078	0.0102031	0.0125598	0.00634384	0.106431	0.0183597	0.00974546	0.0118533	0.530962	0.228904	0.104168	0.0102251	0.0285917	0.0746566	0.00469297	0.00667694
Yme1l1	0.648833	0.597945	0.555402	0.626763	0.63177	0.525008	0.562009	0.621539	0.550953	0.608981	0.393628	1.1463	0.596376	0.590013	0.653259	0.741451	0.63813	0.774544	0.605665	0.627539	0	0.648132	0.450605	0.566624	0.45461	0.746845	0.5276
Spopl	0.160067	0.149054	0.186056	0.143813	0.159192	0.151305	0.177164	0.181685	0.104643	0.142104	0.0949522	0.161625	0.141799	0.171348	0.180224	0.142683	0.189192	0.165252	0.198462	0.147025	0	0.180252	0.163786	0.122669	0.425006	0.184586	0.171493
Hnmt	0.0561615	0.00833855	0.0251817	0.027551	0.00617887	0.0190801	0.0549978	0.0101697	0.034437	0.00324061	0.113523	0.015574	0.00567791	0.010431	0.00935364	0.0128218	0.0132115	0.00518044	0.0564473	0.0172583	0	0.0161911	0.0494645	0.0101956	0	0	0.0933972
Il1rn	0	0.000224654	0	0	0.000746583	0.0018502	0	0	0.00919363	0	0	0	0.0025306	0.000192951	0	0	0.000671557	0	0	0	0	0	0.00125534	0	0	0	0
Psd4	0	0.000102054	0	0.000228539	0	0.00519329	0	0	0.0105659	0	0.0230789	0	0	0	0	0.00144582	0	0	0	0.00225661	0.432976	0	0.00617554	0	0	0	0
Cacna1b	0.000914156	0.000123401	0	0.000364477	0.00129554	0.000955969	0.000669566	0.000424867	0	0	0	0	0.00120996	0.0005433	0	0	0	0	0	0	0	0.00123075	0	0	0	0	0
Ehmt1	0.265145	0.262506	0.27563	0.266792	0.255039	0.24796	0.24586	0.231012	0.231991	0.273403	0.223541	0.260312	0.238138	0.262158	0.246337	0.256239	0.318013	0.345222	0.230031	0.245905	0.396457	0.315246	0.237854	0.278419	0.216584	0.376536	0.30014
Arrdc1	0.0604314	0.114957	0.128817	0.111422	0.0863878	0.211208	0.0934688	0.0979905	0.137638	0.0689999	0.319037	0.082781	0.10597	0.0916405	0.0668024	0.0545746	0.115802	0.110385	0.100108	0.062795	0.432578	0.106221	0.32399	0.150342	0.289897	0.174466	0.06337
Zmynd19	0.100507	0.0889378	0.0644981	0.0905551	0.0995942	0.0821121	0.0578105	0.0959067	0.094994	0.174672	0.0604702	0.0866738	0.0992225	0.101553	0.0912859	0.0894865	0.101258	0.0803652	0.0988702	0.0962675	0	0.392446	0.0438293	0.0422246	0.0713867	0.0874088	0.0723118
Dph7	0.10303	0.0777142	0.070151	0.0836706	0.0719924	0.0618327	0.0741829	0.0854252	0.0562897	0.0869288	0.00839783	0.0742557	0.0659157	0.0899251	0.107101	0.0890809	0.0672459	0.0831886	0.094204	0.087617	0.223738	0.0975276	0.0701362	0.0448401	0.121348	0.0895138	0.0644519
Mrpl41	0.61463	0.578507	0.533071	0.575823	0.61616	0.58386	0.49287	0.507852	0.701608	0.665437	0.459909	0.632429	0.507082	0.632015	0.62883	0.625488	0.588185	0.579758	0.538822	0.522871	0	0.538932	0.509972	1.07293	0.754841	0.90651	0.74231
Pnpla7	0.0322257	0.0302276	0.0525455	0.0379724	0.0239308	0.23406	0.0321618	0.038984	0.0375364	0.0246141	0.112354	0.033884	0.0282886	0.0276623	0.0233771	0.0176098	0.0336494	0.0241679	0.022614	0.0161293	0.276962	0.02784	0.305014	0.0227855	0.0296939	0.018494	0.0439121
Nsmf	0.2835	0.190989	0.254295	0.191237	0.203681	0.155208	0.2922	0.17782	0.168227	0.152802	0.14569	0.205742	0.217279	0.240813	0.238156	0.281978	0.192878	0.200193	0.244571	0.249788	0	0.266875	0.162224	0.264658	0.161022	0.268951	0.173321
Noxa1	0	0	0	0	0	0	0	0	0	0	0	0	0	0	0	0	0	0	0	0	0	0	0	0	0	0	0
Nrarp	0.0037658	0.0025859	0.00417835	0.00149665	0.0315635	0.00230156	0.0083691	0.00190412	0.0217029	0.0922303	0	0.00329959	0.000567824	0.00309205	0.00701062	0.0099597	0.00193101	0	0.00227802	0.0311901	0.452284	0	0.00623293	0.0115552	1.52805	0.704837	0.0157695
Tor4a	0.0150514	0.0151429	0.0128927	0.0103585	0.0289059	0.0773055	0.00643549	0.013619	0.0146191	0.0115955	0.0416754	0.0103432	0.0199986	0.009548	0.00886056	0.0112077	0.0130608	0.00741958	0.00994984	0.0224639	0	0.0201073	0.0994165	0	0.0722724	0.0437429	0.0381697
Nelfb	0.47155	0.381392	0.372655	0.373771	0.435342	0.396998	0.410422	0.375335	0.440185	0.3807	0.256252	0.376238	0.39991	0.357613	0.418283	0.492655	0.406191	0.382904	0.433981	0.476465	0.269362	0.409303	0.390885	0.325169	0.645272	0.689249	0.373949
Stpg3	0	0	0	0.000239605	0.00048607	0	0	0	0	0	0	0	0	0.000416134	0	0	0	0	0	0	0	0	0	0	0	0	0
Fam166a	0	0.000339696	0.000708863	0	0	0	0.00239415	0	0	0	0	0	0	0	0	0	0	0	0	0.00220322	0	0	0	0	0	0	0
Tubb4b	1.17496	0.699297	0.605208	0.643342	1.16239	2.11346	0.990248	0.744552	0.831535	3.9705	0.979453	0.793203	0.987222	0.601453	0.9618	3.1455	0.971681	0.517129	1.17697	8.21931	1.68455	1.70139	2.44846	1.20571	4.08734	2.37454	1.96827
Cysrt1	0.000240446	0.000106556	0	0.000247708	0	0.000529857	0	0	0	0	0	0	0	0	0	0	0	0	0	0	0	0	0	0	0	0	0
Rnf208	0	0.00098726	0	0.00227457	0.000970221	0.00612916	0.00155961	0.00193177	0	0.000422002	0	0	0.00113266	0.00152496	0	0.000846147	0.00228172	0	0.00355248	0	0	0.00135015	0.00743521	0	0	0	0
AL732309.1	0	0	0.00158906	0.000449427	0.00224538	0	0	0	0	0.000800366	0	0	0	0	0	0	0	0	0	0	0	0	0	0	0	0	0.0044872
Ndor1	0.0265113	0.0121805	0.0111	0.0127571	0.00955126	0.0135427	0.0231853	0.0174632	0.0536531	0.0241168	0.0831462	0.00686469	0.0160082	0.0103422	0.0159164	0.0214368	0.0106318	0.0125045	0.0229124	0.0235747	0	0.0150431	0.019657	0	0.0380855	0.0154042	0.00992225
Tmem203	0.313912	0.390418	0.382271	0.395312	0.303848	0.248457	0.319795	0.33469	0.342898	0.225351	0.32684	0.397422	0.322467	0.380996	0.353042	0.239623	0.407745	0.286576	0.239537	0.1959	0.218436	0.220952	0.302431	0.278031	0.359601	0.468879	0.225943
Tprn	0.0248242	0.0283418	0.020171	0.0256286	0.0346196	0.0249219	0.0168281	0.0276879	0.0383796	0.0251209	0.0520277	0.0273968	0.0209994	0.0357986	0.0410925	0.0225529	0.0355561	0.0160882	0.0241296	0.0211049	0	0.0283954	0.05297	0.0426213	0.0719415	0.0260839	0.0044872
Ssna1	0.993953	0.977525	0.904801	0.937145	1.10752	1.03532	0.866397	0.909432	1.20439	1.46839	0.812745	1.06352	0.891721	1.05334	1.06529	1.3109	1.03217	0.965676	0.99859	2.40932	0.558448	1.73286	1.00041	1.50674	1.283	1.06539	0.736297
Anapc2	0.490122	0.481347	0.452754	0.469646	0.470325	0.385625	0.471449	0.499245	0.594701	0.480997	0.35199	0.437675	0.452129	0.493002	0.4597	0.519368	0.499605	0.477581	0.483667	0.551337	0	0.402605	0.482355	0.583145	0.659959	0.392403	0.434542
Grin1	0.000910134	0.000350056	0.00177577	0.000679309	0.000254455	0.000716151	0	0.00119988	0	0	0	0	0.000420459	0.000800337	0	0	0.00106008	0	0.00124336	0	0	0	0.00205592	0	0	0	0
AA543186	0.00484144	0.00391822	0.00269739	0.00322841	0.00209267	0.00274677	0.00757093	0.004767	0.00227972	0.00435163	0	0.00117764	0.00925576	0.00687203	0.00217692	0.00656307	0.0105546	0.00226535	0	0.00181751	0	0.00142939	0.00486918	0	0	0.00373415	0
Man1b1	0.235119	0.239559	0.275755	0.255874	0.242182	0.216275	0.231552	0.246809	0.200343	0.221971	0.276451	0.247743	0.227712	0.229014	0.271928	0.342571	0.253575	0.227227	0.229248	0.341676	0.0327931	0.212859	0.233737	0.21656	0.231558	0.204971	0.209105
Dpp7	0.294349	0.257853	0.47157	0.37974	0.177409	0.231363	0.456504	0.288774	0.157988	0.116699	0.346208	0.21782	0.180326	0.218466	0.279189	0.173635	0.262334	0.262068	0.346846	0.156616	0.228542	0.193011	0.275206	0.159145	0.157308	0.261396	0.365591
Uap1l1	0.420393	0.402542	0.526025	0.470614	0.346955	0.518372	0.525627	0.430783	0.443434	0.257242	0.905163	0.385276	0.401333	0.370889	0.476049	0.377478	0.491855	0.500845	0.40849	0.321581	1.54333	0.279992	0.623787	0.622301	0.2184	0.335042	0.548706
Sapcd2	0.00507316	0.0039898	0.00234367	0.00675601	0.00243851	0.0272309	0.00602173	0.00628836	0.0106477	0.186013	0	0.00234385	0.00632409	0.00763422	0.00503149	0.121298	0.00688992	0.00172148	0.00609808	1.02326	0	0.0440739	0.00955056	0	0.00812878	0	0
Entpd2	4.50141	0.888394	3.71604	2.21545	1.04609	0.58951	4.6031	1.7089	1.03749	0.428725	1.07306	1.46293	1.14337	1.16741	2.97661	1.3092	1.19686	1.49086	4.87304	1.84255	0.0655862	2.18273	0.947374	1.55059	0.46105	0.746194	0.918785
Npdc1	2.71878	2.52328	2.4746	2.76072	2.59426	1.79675	2.25702	2.54956	2.00215	1.76284	1.66522	2.47882	2.40853	3.06919	2.84327	2.40533	2.63231	2.64347	2.63532	2.23289	0.124113	3.0927	2.3192	2.25174	2.0162	1.44205	2.50563
Fut7	0.000546162	8.86e-05	0	0.000172049	0	0	0.0021808	0.000847338	0	0	0.032375	0	0	0	0	0	0	0	0	0	0	0	0	0	0	0	0
Abca2	0.0606433	0.048695	0.0403022	0.0575442	0.0438416	0.0513198	0.0825751	0.054959	0.0322961	0.0295633	0.0585766	0.0473128	0.0310911	0.054243	0.0700707	0.0316563	0.0638505	0.0802126	0.132774	0.0520291	0.09132	0.0488045	0.106349	0.0258097	0.0357228	0.0668841	0.106876
Paxx	0.302129	0.298425	0.363979	0.341261	0.296123	0.411436	0.346718	0.291192	0.272758	0.16663	0.400208	0.312982	0.239856	0.307541	0.316255	0.155999	0.326366	0.281286	0.42383	0.173883	0.256358	0.220512	0.601661	0.393337	0.281257	0.255714	0.578417
Clic3	0.00373524	0.0023847	0.000490741	0.00249204	0.00404131	0.119347	0.00215395	0.00324176	0.0019245	0.004182	0	0.00431414	0.00375141	0.00225696	0	0.00596453	0.0025137	0	0.00799291	0.00370826	0	0.00106699	1.05889	0.00864295	0	0	0.0215583
Ptgds	0.00696296	0.00408379	0.00438488	0.00592368	0.00495375	0.338709	0.0166294	0.00205242	0.0198373	0.00332649	0.101904	0.00987197	0.00376325	0.00539352	0.0107319	0.00392283	0.00296955	0.00264519	0.0043155	0	0	0.00246131	0.123528	0	0.00913199	0.00282822	0.542507
C8g	0.0127925	0.0244909	0.0301728	0.0269263	0.0160283	0.0149044	0.0178511	0.0286632	0.0145112	0.00478473	0.0554774	0.0303677	0.0177216	0.0341029	0.00637139	0.00891495	0.0262688	0.0216436	0.0112856	0.0178589	0	0.0186283	0.0211949	0	0.0117026	0.00585153	0.00565815
Fbxw5	0.277232	0.253114	0.282513	0.255942	0.231487	0.339977	0.265221	0.223327	0.26091	0.238225	0.30884	0.264716	0.270414	0.268718	0.262966	0.274079	0.287021	0.277699	0.281253	0.243225	0.164951	0.28255	0.437275	0.170494	0.277101	0.52413	0.225591
Traf2	0.188597	0.166812	0.16972	0.149632	0.240597	0.202922	0.124205	0.165282	0.219325	0.289339	0.234755	0.207064	0.19635	0.17336	0.216251	0.21953	0.206508	0.152832	0.173958	0.303578	0.0327931	0.256489	0.147186	0.207539	0.218867	0.134008	0.144886
Edf1	3.65524	3.62342	3.74911	3.63067	4.31678	4.28506	3.25941	3.73879	3.93453	4.9088	4.24205	3.81236	4.7517	3.23302	3.88374	4.36139	3.54644	3.65269	3.79059	3.74159	2.06162	3.77317	4.30847	4.58195	3.96424	3.81356	3.77456
Mamdc4	0.00200531	0.00294602	0.00938879	0.00342282	0.000854719	0.00110865	0.00631638	0.0009101	0	0.00167298	0	0.00312513	0.00175218	0.00214486	0.000806812	0.00201906	0.00467891	0	0.00101628	0.00216386	0	0	0.00759236	0	0	0	0
Phpt1	0.623147	0.870002	0.893382	0.870874	0.697019	0.843402	0.714708	0.763769	0.791054	0.650895	0.768003	0.817833	0.792981	0.797118	0.714318	0.614433	0.740234	0.872386	0.564354	0.433405	0.305397	0.533646	0.729136	1.15513	0.49047	0.63109	1.03989
Gm996	0.000378519	0.00148586	0.00287327	0.00237704	0.000736678	0.00217707	0.00100707	0.000943423	0.00701681	0.000907424	0	0.00433145	0.00223065	0.000305279	0	0	0.00273709	0.00169451	0.000909169	0	0	0.00144103	0	0	0	0	0
Rabl6	0.391401	0.43976	0.389188	0.386289	0.407906	0.44026	0.309678	0.418207	0.399267	0.561608	0.330198	0.455329	0.47947	0.388304	0.471038	0.48574	0.425092	0.376986	0.351858	0.400747	0.213817	0.52334	0.500997	0.561722	0.40703	0.431765	0.364007
Tmem141	0.0533955	0.119405	0.100703	0.11056	0.0651574	0.209084	0.0808739	0.102477	0.106143	0.0672456	0.142188	0.0796138	0.0959704	0.0819767	0.0659499	0.0527504	0.110174	0.10679	0.0470216	0.0204674	0.254536	0.0471887	0.276468	0.0737139	0.0474882	0.0786616	0.178619
Fcna	0	0.000346637	0	0.000745337	0.00023928	0.00558863	0.00107025	0.000670223	0.014552	0.000337149	0.063518	0.0158043	0	0.000593466	0	0	0	0.00384217	0	0.000963255	0	0	0.00245197	0	0	0	0
Lcn8	0.000401988	0	0.000648072	0.00314787	0.0137529	0.000963227	0.01253	0.000522579	0	0.000592883	0	0.00025553	0.000584097	0	0	0	0	0	0	0	0	0.00234877	0	0	0	0	0.0532987
A230005M16Rik	0.000640044	0.0002393	0.00515659	0.00276187	0.000971439	0.000774752	0.0135157	0	0	0.000296441	0	0.00184447	0.00133885	0.00215279	0	0.000494251	0.000883661	0	0.00385988	0	0	0	0	0	0	0.00229957	0.186231
Bmyc	0.700108	0.602174	0.842602	0.732183	0.582352	0.531535	1.21549	0.591337	0.898389	0.43688	0.815968	0.64802	0.482734	0.722744	0.77259	0.600621	0.698508	0.578286	0.616565	0.451131	0.783357	0.561248	0.353941	0.907907	0.939936	0.724349	2.03561
Lcn11	0.000266689	0.000167799	0.00697946	0	0.000403042	0	0.00426994	0.000936439	0	0	0	0	0	0	0	0	0	0	0.00140217	0	0	0	0	0	0	0	0
Sohlh1	0.000797822	0.000182599	0.000899175	0.000706125	0	0	0	0	0.00111106	0	0.0430085	0.00076369	0	0.000782837	0	0	0.000866927	0	0.00112735	0.00123598	0	0.00242061	0	0	0	0	0
Kcnt1	0	0	0	0	0	0	0	0	0	0	0	0	0	0	0	0	0	0	0	0	0	0	0	0	0	0	0
Camsap1	0.0889833	0.0970473	0.097239	0.0810421	0.118809	0.0890349	0.0667939	0.0926823	0.0783623	0.0967533	0.061567	0.0782625	0.0833572	0.10361	0.0852349	0.0964112	0.137252	0.127168	0.0854928	0.077272	0	0.0820224	0.0512096	0.0569085	0.0499059	0.102204	0.12318
Ubac1	0.265911	0.274526	0.238088	0.232902	0.281751	0.377053	0.219506	0.239786	0.217332	0.378451	0.0940767	0.258493	0.254024	0.299527	0.335532	0.303688	0.340578	0.299097	0.281246	0.394451	0.228904	0.333999	0.294854	0.209223	0.150822	0.400095	0.257649
Nacc2	0.163219	0.174889	0.210202	0.228949	0.176784	0.187331	0.202923	0.179165	0.190028	0.125601	0.227483	0.176875	0.16893	0.182659	0.209326	0.124531	0.224352	0.132496	0.196493	0.0553193	0.0635906	0.122065	0.152696	0.258749	0.0640771	0.132757	0.249106
Tmem250-ps	0.294935	0.255602	0.209293	0.24434	0.292362	0.357952	0.213776	0.25626	0.285037	0.254636	0.171021	0.451688	0.284632	0.305064	0.248518	0.354498	0.28059	0.306571	0.296136	0.311637	0.0327931	0.405652	0.309145	0.188467	0.44791	0.43272	0.231746
Qsox2	0.108764	0.0950517	0.0855623	0.0988373	0.100312	0.0696092	0.0908943	0.0865137	0.0777045	0.118335	0.0607648	0.09261	0.0778463	0.118078	0.128968	0.109821	0.152155	0.0880661	0.121013	0.12587	0	0.130597	0.0804738	0.0165068	0.0952953	0.110295	0.0920515
Ccdc187	0	0.000320726	0.000542011	0.000293278	0	0.00303744	0	0.000701105	0	0.000285876	0	0	0	0	0.00616538	0	0	0	0.00179111	0	0	0	0.00755859	0	0	0	0
Gpsm1	0.177004	0.155167	0.198477	0.214424	0.125769	0.095096	0.191523	0.146485	0.181796	0.0894833	0.503843	0.203508	0.145246	0.181956	0.242185	0.137226	0.168015	0.109551	0.141506	0.113214	0	0.171193	0.0664024	0.0635526	0.16263	0.120676	0.328502
Dnlz	0.891062	0.75588	0.776406	0.78646	0.832634	0.737299	0.894381	0.734075	0.782403	0.896531	0.714893	0.821473	0.760671	0.79447	0.882049	0.964354	0.727346	0.782273	0.849093	0.881625	0.124113	0.89711	0.544396	1.05962	0.582919	0.848149	0.967329
Card9	0.00172617	0.000246649	0	0.000470421	0.000285272	0.000439974	0.00149407	0.000572587	0.0070108	0.00589261	0.0443591	0.000746335	0	0.000805819	0	0	0	0	0	0	0	0	0	0	0	0.0100234	0
Snapc4	0.039823	0.0208085	0.0276637	0.0275707	0.0202981	0.0255086	0.0453711	0.0291598	0.0132611	0.0272255	0.0371096	0.0300957	0.019247	0.0282583	0.0476758	0.045093	0.0377168	0.0255467	0.0252833	0.0242269	0	0.0341168	0.0343027	0.0218825	0.045495	0.0480214	0.0965142
Gm13563	0.00245826	0.00123844	0.00068948	0.000697896	0.000374103	0	0	0.000767138	0.00113582	0.000699592	0	0.000655207	0	0.000357005	0	0.000639072	0	0	0.00276847	0	0	0.00222455	0.00126027	0	0	0	0
Sdccag3	0.436197	0.306015	0.294957	0.336741	0.336612	0.305351	0.371991	0.30897	0.471548	0.364331	0.247048	0.32667	0.299744	0.374826	0.433765	0.380946	0.363332	0.366192	0.376629	0.447928	0.178042	0.447614	0.270319	0.0983035	0.560735	0.335497	0.492169
Pmpca	0.249124	0.215511	0.226138	0.225682	0.234155	0.295117	0.181495	0.208455	0.27666	0.3349	0.23804	0.240164	0.293797	0.228291	0.259786	0.323172	0.236399	0.316684	0.214696	0.291753	0.67072	0.246009	0.274519	0.277158	0.38726	0.306947	0.252761
Inpp5e	0.0789781	0.0744919	0.0824836	0.0644254	0.0700927	0.0581949	0.0740618	0.05919	0.0335748	0.049461	0.0585468	0.0808316	0.0637655	0.0739522	0.089325	0.0668212	0.0639028	0.0665041	0.079789	0.0642882	0.190945	0.0492772	0.0799823	0.0749831	0.0531108	0.0930803	0.058119
Sec16a	0.184167	0.206528	0.19533	0.20427	0.208147	0.1625	0.19217	0.186652	0.210591	0.177275	0.0832784	0.210562	0.217955	0.191598	0.180937	0.196948	0.192866	0.235677	0.215666	0.144753	0	0.125259	0.156429	0.0659685	0.104822	0.14188	0.0854342
Notch1	0.115025	0.0892671	0.172398	0.104752	0.152932	0.0266887	0.121336	0.120048	0.111452	0.157338	0.105011	0.115315	0.105724	0.147724	0.152543	0.155246	0.147702	0.142438	0.0861197	0.201617	0	0.165774	0.0106978	0.124349	0.528562	0.389619	0.190603
Egfl7	0.0191201	0.0507726	0.0261776	0.0360296	0.303306	0.0725151	0.0297208	0.0797112	0.148843	0.242681	0.0132107	0.052621	0.0528443	0.04247	0.0251507	0.0353587	0.0493341	0.0458136	0.0205612	0.0401778	0	0.0414484	0.0505313	0.0146503	10.8048	0.133202	0.0389699
Agpat2	0.344017	0.319076	0.418292	0.347553	0.298888	0.315082	0.317014	0.275397	0.285916	0.302357	0.223812	0.347981	0.340972	0.305686	0.398004	0.293933	0.313642	0.289942	0.295439	0.225753	0.29005	0.338104	0.336148	0.402191	0.161606	0.42128	0.37527
Fam69b	0.370956	0.319978	0.27998	0.319631	0.204259	0.132595	0.330999	0.290697	0.275221	0.177655	0.194887	0.309102	0.249043	0.401898	0.286569	0.182494	0.348875	0.298837	0.237762	0.175385	0	0.501919	0.0552938	0.350659	0.0763314	0.192516	0.408898
Snhg7os	0.00196393	0.00261358	0.00173893	0.00309816	0.000574028	0.000393362	0.00256186	0.00191845	0	0	0.0140785	0.000942904	0.00220546	0.000398617	0	0.0012445	0.00059358	0.0035443	0	0.000897484	0	0	0.00675039	0	0	0	0.00885558
Surf6	0.0863972	0.0605963	0.0596091	0.0560761	0.0724066	0.0493777	0.0528892	0.0614592	0.0708754	0.0652882	0.0236796	0.0740455	0.0629807	0.0708692	0.0756049	0.0997614	0.0666284	0.0745443	0.0626943	0.0774423	0.114452	0.0695448	0.0579126	0.0146503	0.0815897	0.115586	0.0818132
Med22	0.0913843	0.0762632	0.0684015	0.0719173	0.104455	0.0799807	0.0734434	0.0801038	0.103505	0.0829902	0.0785196	0.0938851	0.0576326	0.102668	0.0663967	0.0985795	0.0873755	0.0946239	0.0816303	0.0732374	0.0327931	0.105936	0.095535	0.0172859	0.0610458	0.0862673	0.0310971
Rpl7a	9.09571	9.59995	9.01017	9.22257	8.4987	9.70761	7.80597	9.18086	9.43798	10.5623	8.5997	8.52192	10.3342	8.95112	8.60731	9.23986	9.71325	8.86142	8.80825	7.24157	9.67122	7.84861	8.10826	10.4714	7.25235	7.77755	8.24396
Surf1	0.506086	0.401022	0.507177	0.443378	0.346698	0.432652	0.53238	0.407862	0.397246	0.289004	0.684588	0.418803	0.430283	0.422387	0.451739	0.391547	0.514026	0.48658	0.501025	0.319475	0.249233	0.387294	0.530187	0.27809	0.460846	0.506572	0.645565
Surf2	0.237896	0.138867	0.154509	0.160026	0.144588	0.193317	0.178017	0.161515	0.271638	0.165155	0.165541	0.161514	0.169107	0.17614	0.195355	0.168348	0.191178	0.111887	0.199734	0.12808	0.630326	0.20041	0.225637	0.161438	0.332443	0.361142	0.237391
Surf4	1.67416	2.50415	1.76223	2.14344	2.36226	1.76047	1.37184	2.20319	1.72758	2.83097	1.50876	2.34849	2.63496	2.25966	1.86167	2.34613	2.06043	2.35865	1.64183	1.62809	1.54395	1.98549	1.46892	2.15307	1.11845	1.17128	1.02776
Stkld1	0.000319778	0.000242406	0	0.000495328	0.000254455	0.000963227	0	0	0	0.00126058	0	0	0.000908433	0.00040774	0	0.000494251	0.000780424	0	0.00250489	0	0	0	0	0	0	0	0
Rexo4	0.175001	0.152766	0.158188	0.133732	0.152497	0.177768	0.180103	0.134013	0.107389	0.209464	0.122292	0.156585	0.184018	0.142095	0.17044	0.183544	0.160063	0.155128	0.13611	0.219465	0.164951	0.194284	0.134358	0.190133	0.180395	0.207634	0.159816
Adamts13	0.000339582	0.000617139	0	0.000299729	0	0.00169196	0	0	0	0	0	0.00148466	0	0.000794055	0	0	0	0	0.00506214	0	0	0	0	0	0	0	0
Cacfd1	0.340539	0.344829	0.304993	0.348987	0.296949	0.227687	0.293878	0.333355	0.277403	0.240061	0.267509	0.340928	0.336545	0.353246	0.334285	0.293141	0.370016	0.397212	0.245917	0.226941	0.132158	0.299102	0.307954	0.647678	0.128094	0.329965	0.324311
Slc2a6	0.00537359	0.00801871	0.0104133	0.0157392	0.0076002	0.00188572	0.0032754	0.0122975	0.00866483	0.00683993	0.0505519	0.0128291	0.0100093	0.00799455	0.0174883	0.00307155	0.008328	0	0.0143358	0.000800388	0.27396	0.0144668	0.000963596	0	0	0.0055545	0
Mymk	0.00434293	0.00285768	0.0143186	0.0124711	0.000488312	0.000239044	0.00114923	0.00483832	0.00131531	0.00489464	0	0.0125419	0.0115439	0.00194086	0.0164604	0.00537458	0.00813578	0	0.00288176	0.00527668	0	0	0	0	0	0.00468187	0
Adamtsl2	2.32275	0.921894	2.43707	3.30192	0.423917	0.259057	1.08553	1.23988	0.548689	0.385662	0.347136	1.288	0.742183	0.712099	1.58374	0.703382	0.799172	1.13375	1.37828	0.980634	0.162956	1.37597	0.190887	0.845027	0.311668	0.47074	0.509605
Fam163b	0.000291985	0.00167222	0.00120551	0.00400682	0	0.00213905	0	0.00160893	0	0.00116041	0.0153979	0.0052029	0	0.000515538	0.00285133	0	0.00399426	0	0	0.000954816	0	0	0	0	0	0	0
Dbh	0.000629386	0.000702107	0.00155223	0.00366749	0	0.0021813	0	0.000892625	0.0077039	0.00109999	0	0.0014267	0.00061704	0.000546109	0.00190038	0.000540102	0.00109206	0	0.00132845	0	0	0	0	0	0	0	0
Sardh	0.20713	0.22288	0.169134	0.245925	0.17076	0.176716	0.144089	0.21258	0.176565	0.131053	0.278473	0.179248	0.180062	0.211407	0.213212	0.19365	0.202432	0.177453	0.142919	0.128518	0	0.181338	0.159984	0.158552	0.0926206	0.124116	0.0995994
Vav2	0.0899888	0.0583033	0.103368	0.0685977	0.0795179	0.0920475	0.109177	0.08015	0.0407395	0.0592397	0.0930827	0.0920892	0.0764203	0.0646413	0.120663	0.0547928	0.0616643	0.0934621	0.132405	0.10409	0	0.172178	0.261668	0.31177	0.0400709	0.0840715	0.0839801
Brd3os	0.0765146	0.0407938	0.0405812	0.037474	0.0422746	0.0486135	0.0705134	0.0530317	0.0613966	0.030656	0	0.0544261	0.0442704	0.0551158	0.0514554	0.0748147	0.0611633	0.0463417	0.0583054	0.0367089	0	0.0346638	0.0681451	0.0405254	0.031702	0.0848758	0.0890225
Brd3	0.499542	0.531577	0.550968	0.510975	0.536813	0.408874	0.523122	0.528713	0.393232	0.702309	0.282105	0.515125	0.478403	0.518893	0.495704	0.59684	0.57796	0.591792	0.567043	0.854026	0.0635906	0.974266	0.421521	0.370729	0.460156	0.854166	0.489748
Wdr5	0.119288	0.102736	0.110247	0.0887128	0.112247	0.115522	0.0956472	0.105857	0.135586	0.202462	0.0543998	0.11378	0.131307	0.0953436	0.117645	0.178304	0.106382	0.119702	0.0832833	0.173275	0.114452	0.191763	0.114451	0.0552904	0.0742255	0.152022	0.0895054
Rxra	0.113919	0.0907568	0.171838	0.109825	0.0849798	0.0763741	0.13138	0.0824902	0.0569764	0.0739652	0.102016	0.0788208	0.106828	0.0836951	0.0894149	0.0790083	0.106744	0.137637	0.121995	0.0804157	0	0.0973428	0.109152	0.027987	0.100879	0.125656	0.0853943
Col5a1	3.23796	6.17251	4.44114	4.63488	5.88602	2.01999	2.81706	5.38468	2.7665	3.99036	1.52209	5.02225	6.01968	5.32192	3.56874	3.01547	4.53545	6.10202	4.28624	2.81218	0.950399	3.61662	0.976035	3.55411	1.33673	1.34825	0.996754
Olfm1	0.434305	0.179041	0.316639	0.268971	0.262891	0.135513	0.460874	0.203787	0.213925	0.163568	0.491415	0.274828	0.178689	0.265616	0.434582	0.327575	0.3497	0.229247	0.556347	0.429721	0.759963	0.450477	0.123116	0.0774453	0.0603913	0.310647	0.433069
Ppp1r26	0.0005344	0.0012893	0	0.000625452	0	0.00657079	0	0	0.000764465	0.000591422	0	0	0.000704511	0.00225566	0	0.000986015	0.00157067	0	0	0.00150665	0	0.00410172	0.00833875	0	0	0.00146181	0.0155372
1700007K13Rik	0.0023668	0.00760823	0.0022788	0.00467815	0.0109986	0.0071074	0.00435474	0.0130118	0.00305292	0.00538217	0.0371096	0.00687148	0.0155501	0.0044807	0	0.000644837	0.225701	0.0151405	0.00067686	0.00205227	0	0.00197142	0.0192044	0	0.00785123	0.0198482	0.00825566
Mrps2	0.107165	0.0933778	0.0652934	0.0994393	0.104565	0.0858228	0.131047	0.098198	0.104848	0.122728	0.117644	0.122111	0.119426	0.105	0.108331	0.110692	0.119928	0.0817482	0.0901542	0.0908944	0	0.154092	0.0846081	0.177262	0.152397	0.0834171	0.103998
Ralgds	0.111001	0.0433091	0.0860672	0.0634217	0.0916274	0.152144	0.162903	0.0601386	0.0940315	0.0655849	0.106518	0.0777873	0.0702902	0.0681674	0.0744905	0.0811608	0.0856112	0.0503565	0.15037	0.0350988	0.0993651	0.0850785	0.240559	0.108889	0.145215	0.0516332	0.218125
Gtf3c5	0.0482127	0.0439763	0.0630329	0.0435537	0.0520244	0.0439297	0.0425337	0.0381326	0.0339821	0.0610134	0	0.0327337	0.0387388	0.0429144	0.0309684	0.0578531	0.0522648	0.0341953	0.0579422	0.0859355	0	0.0666588	0.0414859	0.0491698	0.0110734	0.0454936	0.0417609
Gfi1b	0	0	0	0	0	0	0	0	0	0	0	0	0	0	0	0	0	0	0	0	0	0	0	0	0	0	0
Tsc1	0.115344	0.0835464	0.120988	0.0867902	0.0800465	0.0907106	0.122447	0.0897826	0.071525	0.0709039	0.107071	0.0813759	0.114159	0.0831765	0.11261	0.0630097	0.112421	0.0607551	0.106263	0.072149	0	0.0585284	0.103066	0.0986298	0.0907179	0.101929	0.0805373
Spaca9	0.000968161	0.00240776	0.00268937	0.00189627	0.00288212	0.00261147	0	0.00307918	0.0126969	0.00326135	0.0461578	0.00111171	0.00336798	0.000659492	0.00215066	0.00208411	0.00215195	0	0.00152019	0.00192962	0.18264	0.00219184	0.00227518	0	0	0	0
Ak8	0	0.000489532	0	0.000765651	0	0.00172045	0.000628633	0.000332416	0.000844213	0.000313092	0	0.00141295	0	0.00182282	0.00212281	0	0.00228181	0	0	0	0	0	0.00380454	0	0	0.00146181	0
Gtf3c4	0.103625	0.109824	0.116864	0.106713	0.122331	0.0788276	0.108717	0.107872	0.114302	0.113279	0.152922	0.106955	0.0918571	0.138158	0.107369	0.114353	0.100794	0.1367	0.0956176	0.109339	0	0.108049	0.0709307	0.0283815	0.139169	0.117446	0.092073
Ddx31	0.0540901	0.038319	0.0355721	0.0485225	0.0292702	0.0338611	0.0287326	0.0423556	0.0564594	0.0669122	0.0855952	0.0492077	0.0484909	0.0463981	0.0436171	0.0570764	0.0432149	0.0386481	0.0347337	0.052914	0	0.0493293	0.0424464	0.117921	0.0161698	0.0649	0.104572
Cfap77	0.000902612	0.00143608	0.00132425	0.000880734	0.00315376	0.0045872	0.000931674	0.00361139	0.00129184	0.0038897	0	0.00378063	0.00137306	0.00144421	0.00906358	0	0.00599814	0	0	0.0302207	0	0.0103358	0.0109837	0	0.00382274	0.00168443	0
Ttf1	0.137808	0.121966	0.141352	0.120602	0.122478	0.132384	0.139546	0.117533	0.146695	0.12149	0.130538	0.127961	0.143377	0.124014	0.187099	0.140271	0.172117	0.134441	0.137953	0.144944	0	0.13283	0.129197	0.174131	0.171912	0.157057	0.102216
Setx	0.138627	0.096327	0.117261	0.0951373	0.11354	0.119005	0.12645	0.125241	0.0770643	0.112627	0.0544751	0.114897	0.0976143	0.105002	0.114195	0.112911	0.119455	0.119631	0.120815	0.186681	0.637926	0.146497	0.157253	0.0765483	0.141119	0.132044	0.112375
Ntng2	0.000585662	0.000242669	0.00111986	0.000856077	0.000576846	0.000681856	0.00106798	0.000470953	0	0.00027075	0	0	0	0.00111884	0	0	0.0031289	0.00222448	0.00200487	0	0	0	0.0019464	0	0	0	0
Med27	0.183719	0.175107	0.11998	0.142654	0.17556	0.165082	0.140806	0.151791	0.13463	0.215712	0.149804	0.166487	0.136188	0.178935	0.187192	0.174818	0.199783	0.166082	0.198468	0.233992	0.213817	0.223778	0.158081	0.317175	0.163671	0.253204	0.17786
Rapgef1	0.120738	0.0820869	0.0913913	0.0868863	0.134027	0.106999	0.0910294	0.0767075	0.0634713	0.0852438	0.0819316	0.105751	0.0957485	0.100497	0.113367	0.0822744	0.103951	0.0829717	0.17074	0.0890797	0	0.106408	0.0896906	0.10314	0.39845	0.104751	0.0892293
Trub2	0.105157	0.0900511	0.0854352	0.0883172	0.0847676	0.0697766	0.0712259	0.07756	0.0730259	0.111831	0.0461405	0.0906403	0.0923706	0.101399	0.0973147	0.115604	0.0901256	0.102584	0.0968137	0.104942	0	0.109508	0.065984	0.125182	0.0778667	0.079539	0.0865687
Coq4	0.10729	0.100091	0.0984377	0.0903874	0.121604	0.135004	0.112591	0.0921113	0.0993842	0.158079	0.0879469	0.0930703	0.120015	0.108506	0.12149	0.146379	0.10206	0.0750326	0.110731	0.083946	0	0.143142	0.0880504	0.133551	0.2546	0.148572	0.116737
Slc27a4	0.116669	0.0983837	0.1095	0.106736	0.127495	0.136543	0.105233	0.0841342	0.106533	0.0870054	0.118715	0.129402	0.12814	0.111403	0.095933	0.0955707	0.0972506	0.116083	0.111714	0.0816639	0.185642	0.131698	0.146214	0.0728835	0.199829	0.120425	0.0766325
Urm1	0.293176	0.261159	0.294846	0.246799	0.27272	0.317063	0.255348	0.260162	0.236686	0.34016	0.310543	0.26562	0.319393	0.249573	0.244404	0.347482	0.309264	0.24261	0.276186	0.25461	0.363685	0.246998	0.33194	0.165969	0.35946	0.32442	0.330763
2600006K01Rik	0.0527478	0.0620094	0.043731	0.0559225	0.0507684	0.0507187	0.0550249	0.054025	0.0631557	0.0305804	0.0297354	0.0461302	0.0565511	0.0599877	0.0342373	0.0460939	0.0711439	0.10466	0.0526334	0.0271169	0	0.0242792	0.0374987	0.0936943	0.0935251	0.0275949	0.019938
Cercam	0.596357	0.89622	0.874619	0.930953	0.698032	0.557416	0.587585	0.838772	0.41683	0.437204	0.365898	1.28345	0.649597	0.859184	0.55873	0.321401	0.897495	0.94684	0.72521	0.475138	1.39487	0.642543	0.545379	0.400341	0.0990383	0.157099	0.32133
Odf2	0.189802	0.180632	0.205845	0.18067	0.190837	0.130827	0.197347	0.189957	0.221599	0.263633	0.130937	0.20749	0.158397	0.191617	0.235071	0.261911	0.2317	0.175388	0.206949	0.548034	0.515875	0.184648	0.10516	0.21813	0.285447	0.191497	0.167375
Gle1	0.317583	0.290123	0.312888	0.311514	0.272741	0.240878	0.344251	0.280104	0.243566	0.441134	0.18037	0.284338	0.279886	0.309891	0.30336	0.363634	0.291315	0.353297	0.316794	0.482349	0	0.435719	0.253456	0.189175	0.564206	0.247453	0.337705
Sptan1	0.916131	0.732832	0.788833	0.820663	0.862682	0.675758	0.773141	0.785138	0.632061	0.611543	0.650539	0.751074	0.732307	0.925276	1.08802	0.741644	0.807067	0.857034	1.18045	0.843665	0.87756	0.879131	0.790866	0.707668	1.30122	0.558125	0.804
Wdr34	0.0889963	0.0815436	0.099771	0.0867141	0.0727237	0.132649	0.0928206	0.0803511	0.090279	0.0907656	0.0253162	0.0873563	0.0784025	0.0886712	0.0490895	0.0846919	0.108527	0.0938667	0.0937326	0.147491	0	0.128196	0.205233	0.0244502	0.0287263	0.109142	0.0368906
Set	1.47028	1.58899	1.35715	1.42015	2.10451	1.95702	1.23713	1.54947	1.80051	3.34173	1.2539	2.26916	1.79748	1.68124	1.70157	2.51711	1.74024	1.60549	1.25911	2.71735	0.451396	2.73946	1.44659	1.96258	1.86478	1.42078	1.26394
Pkn3	0.00267981	0.00526352	0.00710532	0.00338616	0.0186511	0.0133855	0.00381889	0.0114515	0.00794667	0.0270836	0	0.0229454	0.00490866	0.0109347	0.0166608	0.025791	0.010552	0.00843545	0.00656419	0.0543961	0	0.0139915	0.00167209	0	0.466178	0.00312796	0
Zdhhc12	0.0381319	0.147796	0.082477	0.100864	0.132459	0.396962	0.0665814	0.128758	0.0974293	0.165726	0.262827	0.0983908	0.14476	0.0870925	0.0542243	0.0608415	0.158977	0.0686404	0.0721633	0.0553947	0.114452	0.0674534	0.508424	0.139757	0.237483	0.146928	0.151341
Zer1	0.102713	0.101432	0.110774	0.126502	0.0698671	0.0851978	0.145586	0.0987046	0.0989867	0.0689048	0.0778389	0.0921562	0.0931642	0.106404	0.0804047	0.0896177	0.107135	0.11093	0.104737	0.0796308	0	0.0868161	0.0650305	0	0.0551772	0.115956	0.0973683
Tbc1d13	0.05025	0.0470122	0.0544645	0.0492202	0.046484	0.0483615	0.0489891	0.0511164	0.0610778	0.0458204	0.063833	0.0406652	0.0582585	0.052843	0.0645524	0.0365411	0.0586904	0.0192584	0.0733004	0.0465323	0	0.0476482	0.0655123	0.0142545	0.0866034	0.0320654	0.0287331
Endog	0.310364	0.355443	0.341243	0.343168	0.387963	0.344624	0.335341	0.289822	0.393747	0.257537	0.161376	0.367244	0.332852	0.319798	0.291597	0.214813	0.290834	0.268904	0.287338	0.112776	0.190945	0.27558	0.207602	0.312025	0.198292	0.635219	0.447115
Spout1	0.215118	0.159186	0.163943	0.15643	0.174736	0.162392	0.159796	0.154554	0.282825	0.26318	0.141953	0.155993	0.180999	0.177533	0.173938	0.226583	0.153474	0.143226	0.156039	0.296157	0.0963837	0.303924	0.13431	0.198395	0.0953582	0.17524	0.14048
Kyat1	0.0447285	0.0270724	0.0460361	0.0346092	0.027611	0.0400589	0.0597848	0.0265231	0.0189602	0.0221315	0	0.0283862	0.028498	0.0374288	0.0307608	0.0180827	0.0460216	0.0188936	0.0356653	0.0112165	0	0.0139627	0.0192592	0.0116869	0.0221839	0.0531985	0.0523036
1700084E18Rik	0.0145955	0.0139294	0.00984425	0.0128715	0.00790166	0.00919086	0.0141299	0.00924157	0.0325141	0.0136035	0	0.0115342	0.00959151	0.0186097	0.0057311	0.0193342	0.0268889	0.0196046	0.00875477	0.00516521	0	0.0145179	0.0101495	0	0.0138855	0.0352333	0
Lrrc8a	0.880454	0.610622	0.650626	0.712149	0.780862	0.334852	0.706775	0.705921	0.605028	0.510666	0.391825	1.77848	0.540496	0.882024	0.745907	0.590399	0.760314	0.555837	0.72835	0.72544	0.0655862	0.841133	0.309122	0.552912	1.95093	1.27358	0.782268
Gm28035	0	0.000495075	0	0	0.00137817	0.00133603	0	0.00185542	0	0.000805572	0	0	0	0.0014463	0	0.000724116	0	0	0	0.00151618	0	0	0	0	0	0	0
Phyhd1	0.00678619	0.011345	0.0124154	0.00896286	0.0126783	0.0115447	0.00629471	0.00834078	0.0345773	0.00506218	0	0.00890733	0.00890321	0.0099336	0.00238951	0.00648402	0.0059359	0.00827431	0.00619327	0.00414925	0	0.00834674	0.0252881	0.0157153	0	0.00727489	0
Dolk	0.227213	0.179157	0.218724	0.18618	0.180058	0.159353	0.207593	0.189326	0.211901	0.2101	0.109299	0.191264	0.198113	0.207596	0.204327	0.209722	0.222007	0.138704	0.20706	0.152562	0	0.209408	0.147349	0.165136	0.22173	0.207469	0.317472
Nup188	0.0710976	0.0740778	0.0621859	0.0634378	0.108408	0.0681448	0.0767367	0.069729	0.0530386	0.102757	0.0425421	0.0731733	0.0846792	0.0766095	0.075711	0.0736006	0.0702497	0.0504153	0.0781803	0.111124	0	0.146802	0.0710526	0.0442002	0.0326057	0.0810926	0.0436786
Sh3glb2	0.511295	0.466822	0.417744	0.45132	0.471084	0.664956	0.517018	0.471198	0.495094	0.429088	0.30742	0.448348	0.400483	0.55959	0.427464	0.452281	0.467788	0.397316	0.510573	0.451589	0	0.551564	0.961764	0.360214	0.968804	0.899485	0.50638
Miga2	0.071655	0.0510796	0.0453969	0.0567042	0.0399054	0.0630156	0.0578415	0.0495791	0.0568813	0.0591963	0.0374237	0.0511324	0.0596691	0.0543938	0.0456177	0.0489344	0.0525691	0.0755771	0.0713317	0.0674681	0	0.110444	0.070121	0.0133366	0.0413235	0.107341	0.103504
Dolpp1	0.0655827	0.0672055	0.0661619	0.0799493	0.072483	0.0498206	0.0699375	0.0702445	0.0595327	0.0633571	0.0489572	0.0572054	0.0551232	0.0823047	0.0640108	0.100911	0.0789614	0.0589345	0.0714292	0.0794618	0	0.058141	0.0418074	0.0133366	0.0470403	0.0662407	0.0651292
Crat	0.220324	0.130028	0.203282	0.16889	0.156818	0.230272	0.196055	0.147528	0.19562	0.148827	0.050757	0.136877	0.138046	0.152187	0.169688	0.270605	0.130918	0.164129	0.206328	0.262807	0.132158	0.147319	0.1692	0.155349	0.152166	0.227388	0.178394
Ptpa	0.591061	0.368971	0.414713	0.402688	0.456724	0.505595	0.424379	0.369096	0.351873	0.616203	0.366105	0.453026	0.429944	0.450556	0.494592	0.897047	0.465709	0.425531	0.482863	0.829724	0.798983	0.636815	0.471894	0.351852	0.639513	0.59189	0.64872
Ier5l	0.148824	0.126429	0.19825	0.133152	0.137071	0.0847286	0.158833	0.146479	0.103736	0.173234	0.10389	0.129651	0.186117	0.124637	0.167447	0.130027	0.148327	0.130279	0.106287	0.135063	0.0327931	0.139604	0.0777306	0.123206	0.175846	0.132096	0.0455755
Cstad	0.0293611	0.0434365	0.0653199	0.0430326	0.0217113	0.0350481	0.0346287	0.0305746	0.0311656	0.0195337	0	0.0395435	0.0531153	0.0222582	0.028673	0.0157645	0.0391179	0.0345826	0.00853169	0.0032683	0	0.00221759	0.0463029	0	0	0.139921	0.0441861
9330198N18Rik	0.000851522	0.00223935	0.0019058	0.000657452	0.00504425	0.00470308	0.00105084	0.00215328	0	0.000232735	0	0.00281682	0.00209018	0.000827113	0	0.00258543	0.000678693	0.00348254	0.000837359	0	0	0	0.00196676	0	0.00627905	0.00641026	0.00715575
Gm14486	0.000149681	8.94e-05	0	0	0.000863033	0.000438926	0	0	0	0.000667205	0	0.00115865	0.000567824	0.00157448	0	0	0	0	0	0	0	0	0.00659422	0	0	0	0
1700001O22Rik	0.00454957	0.00535951	0.00255496	0.00400004	0.0057904	0.00595151	0.00605178	0.00411261	0.000607297	0.00818591	0.0622951	0.00320795	0.00761608	0.00537455	0.00583387	0.00353326	0.0040043	0.00826275	0.00352307	0.0113525	0	0.00793193	0.00648528	0	0	0.018654	0.0106376
Ntmt1	0.574497	0.561562	0.553759	0.544517	0.636601	0.545126	0.526428	0.544095	0.608791	0.670674	0.399464	0.506737	0.674827	0.567487	0.549142	0.606006	0.53608	0.53512	0.57152	0.406654	0	0.541954	0.517993	0.375121	0.460244	0.565359	0.468014
Asb6	0.0971408	0.0806594	0.0772663	0.0680425	0.0794486	0.100927	0.0757556	0.0774468	0.0524105	0.0918128	0.196064	0.0785221	0.0908701	0.0811096	0.07774	0.109714	0.0853565	0.101712	0.0929537	0.0725305	0	0.0805423	0.0878611	0.0236878	0.142803	0.152015	0.0811797
Prrx2	0.258488	0.346223	0.409193	0.414797	0.413684	0.267279	0.344248	0.407163	0.321355	0.245908	0.148688	0.370229	0.331418	0.321044	0.439588	0.346817	0.26006	0.400795	0.538441	0.289095	0	0.370173	0.0644295	0.19138	0.0431888	0.105286	0.27808
Ptges	0.0795471	0.0426833	0.140169	0.071557	0.15111	0.314335	0.192606	0.125666	0.0304949	0.072758	0.0216338	0.0415253	0.110354	0.0329015	0.0722996	0.0398118	0.0406498	0.149793	0.156124	0.0445027	0	0.053292	0.098663	0.00631117	0.0338426	0.0309474	0.164602
Tor1b	0.28875	0.258677	0.246322	0.281328	0.251512	0.285083	0.263001	0.279475	0.173286	0.251949	0.579591	0.245203	0.25383	0.25678	0.29086	0.303873	0.265785	0.303343	0.260297	0.266249	0.114452	0.379461	0.27429	0.330534	0.248746	0.325394	0.217255
Tor1a	0.565761	0.563283	0.559979	0.575448	0.507741	0.423618	0.533846	0.528558	0.532678	0.584598	0.400959	0.558333	0.519072	0.56882	0.659402	0.515607	0.584862	0.615208	0.553213	0.802596	0.821928	0.709413	0.408937	1.06354	0.804857	0.66106	0.457313
BC005624	0.879755	0.643511	0.77182	0.754458	0.759974	0.587714	0.841197	0.664016	0.902518	0.572042	0.98	0.711173	0.622254	0.696096	0.79898	0.773846	0.765438	0.703088	0.826643	0.714842	0.414184	0.657746	0.640667	0.922133	0.892591	0.826133	1.10297
Usp20	0.0337702	0.0341991	0.0436415	0.0397055	0.0298152	0.0471401	0.0412134	0.0358185	0.0314606	0.0233757	0	0.0362751	0.0324825	0.037143	0.04317	0.0350747	0.0419266	0.0170479	0.0345715	0.0189164	0	0.0197228	0.0454557	0.0523531	0.0316381	0.0494177	0.0666147
Fnbp1	0.223647	0.182724	0.233037	0.198754	0.155303	0.134208	0.186199	0.176716	0.150779	0.158883	0.247074	0.172335	0.132962	0.215445	0.177755	0.174108	0.162539	0.217402	0.159124	0.218725	0.162956	0.22386	0.123552	0.126889	0.199604	0.230322	0.130239
Gpr107	0.344305	0.332944	0.318623	0.357755	0.30641	0.286385	0.285975	0.345824	0.312179	0.292299	0.346161	0.376039	0.334157	0.342224	0.393083	0.326763	0.382583	0.386368	0.273393	0.295817	0	0.282013	0.200736	0.265361	0.450564	0.370572	0.239208
Ncs1	0.197903	0.139566	0.124353	0.110248	0.218024	0.0691715	0.114631	0.143036	0.179068	0.202167	0.0413276	0.181097	0.164934	0.175954	0.203728	0.203753	0.150733	0.120092	0.141523	0.156814	0	0.260534	0.0256701	0.117766	0.0396724	0.158111	0.160125
Hmcn2	0.618018	0.0177443	0.0656173	0.0474987	0.0640044	0.0362416	0.242918	0.0792338	0.0353743	0.027083	0.0359919	0.0302281	0.0455977	0.0326759	0.169602	0.102354	0.0598071	0.108075	0.685693	0.171379	0	0.259926	0.0441229	0.0101956	0.128692	0.022703	0.0291097
Ass1	0.765522	0.453712	0.268538	0.380409	1.03218	0.274391	0.271576	0.699334	0.747467	0.908123	0.399119	0.65018	0.61986	0.945415	1.50006	1.37371	2.73029	0.494609	0.608111	1.35651	0.180038	1.22985	0.213212	0.495641	0.577303	0.415953	0.593415
Fubp3	0.272179	0.194252	0.173622	0.21171	0.194812	0.214822	0.200258	0.205092	0.197784	0.188015	0.217158	0.215926	0.175775	0.205201	0.266769	0.26089	0.226844	0.188361	0.231883	0.223319	0	0.207023	0.216542	0.186904	0.236748	0.258376	0.188972
Exosc2	0.114354	0.0756152	0.0937656	0.0799232	0.122604	0.109815	0.0995454	0.0671494	0.14522	0.256963	0.048891	0.116819	0.082186	0.075041	0.101504	0.126624	0.106215	0.0425104	0.103898	0.209629	0	0.332729	0.0620102	0.0188386	0.145264	0.120562	0.140467
Abl1	0.21088	0.172113	0.198427	0.162255	0.205496	0.196984	0.198807	0.175152	0.147674	0.178313	0.238517	0.143701	0.159094	0.172088	0.136786	0.182861	0.162771	0.17056	0.203588	0.237606	0.0327931	0.217647	0.1455	0.108665	0.21686	0.185866	0.121986
Fibcd1	0.00131031	0.000112253	0	0.000529795	0.00133614	0.00140499	0	0	0	0.000399151	0	0	0	0.000452254	0.00153855	0	0.000835857	0	0.000925494	0.0014719	0	0.00202153	0	0	0	0	0
Lamc3	0.00664255	0.000752564	0.0115103	0.00329402	0.0208277	0.0566287	0.0325987	0.00156794	0	0.00330386	0.0721608	0.0030481	0.00278622	0.00167771	0.0137776	0.00392181	0	0	0.000957691	0.00672348	0	0.00865318	0.190898	0	0	0.0289312	0
Aif1l	0.0321523	0.00979848	0.00671947	0.00682208	0.0139233	0.0492475	0.0111504	0.0111188	0.0285685	0.0170826	0	0.00710481	0.0139151	0.00631072	0.0234608	0.0191098	0.0109136	0.0149396	0.135722	0.0366709	0	0.0460256	0.0467914	0	0.0110027	0.0794164	0
Nup214	0.124711	0.120344	0.120202	0.109825	0.104642	0.117647	0.112492	0.118601	0.122019	0.126995	0.191234	0.131416	0.126506	0.123363	0.115015	0.119349	0.12304	0.0698376	0.132503	0.133007	0.09132	0.123595	0.113999	0.0792024	0.10145	0.154775	0.154188
Fam78a	0.00433727	0.000740783	0.00154017	0.00105089	0	0.0223201	0.00165669	0.000444055	0.00936299	0.000610502	0	0	0	0.000893881	0	0.00540726	0.00224869	0.00160316	0	0	0.333611	0.00445817	0.00207841	0	0.00824166	0	0
Plpp7	0.159599	0.0988454	0.117243	0.117313	0.0607787	0.048605	0.116554	0.105002	0.0681267	0.0611576	0.0952825	0.0700787	0.0684949	0.120104	0.145149	0.0766342	0.106539	0.10972	0.127872	0.125966	0	0.0262092	0.0345465	0.0924393	0.0342043	0.0944326	0.125335
Prrc2b	0.397144	0.313588	0.389858	0.388119	0.310037	0.322358	0.39929	0.320798	0.297416	0.271665	0.338997	0.339229	0.332783	0.376488	0.362583	0.30116	0.375937	0.440685	0.394441	0.355781	0.452284	0.394923	0.32341	0.323987	0.394969	0.354144	0.419423
Gm13610	0.00152448	0.00198817	0.00186217	0.00173664	0.000846248	0.00261056	0.00175922	0.00134583	0	0.00384923	0	0.00133224	0	0.000464364	0.00333893	0.00782196	0.00294035	0.00376126	0	0.00270395	0	0	0	0	0.0121872	0	0
Pomt1	0.0706915	0.0551017	0.0650562	0.0576335	0.0641365	0.0726099	0.054576	0.0646383	0.0477949	0.08619	0.0623054	0.0601149	0.0395518	0.0564738	0.0799084	0.15006	0.0391391	0.0363509	0.0597647	0.265762	0	0.0665074	0.0502715	0.0468045	0.0983231	0.037054	0.0551619
Uck1	0.223459	0.155903	0.220166	0.184132	0.161959	0.281885	0.217999	0.168428	0.217294	0.172001	0.0904285	0.199956	0.161573	0.170681	0.210853	0.178004	0.188508	0.210659	0.205537	0.212161	0.452284	0.269982	0.204347	0.122536	0.140962	0.168512	0.218475
Swi5	4.68191	5.1736	4.16503	4.59072	5.9095	4.94197	4.18566	4.98565	6.11956	6.00068	3.26524	5.50898	5.55723	5.23754	5.41891	7.02626	4.46658	4.79368	4.27796	5.0809	2.44502	5.32951	4.3005	5.16354	3.57013	3.98631	4.19019
Golga2	0.251548	0.234348	0.22669	0.22341	0.247105	0.189502	0.213971	0.210767	0.201969	0.209257	0.190597	0.230162	0.255623	0.246041	0.28068	0.207627	0.215604	0.201921	0.232019	0.1881	0	0.215386	0.170669	0.579206	0.126429	0.25128	0.264845
Dnm1	0.273943	0.156739	0.16627	0.156963	0.202943	0.151489	0.202171	0.192809	0.113846	0.107129	0.038776	0.162592	0.174796	0.227968	0.2108	0.149349	0.193026	0.154007	0.364932	0.186225	0.55735	0.32218	0.0861976	0.13735	0.0593432	0.0728789	0.292908
Ciz1	0.212958	0.158171	0.173447	0.165192	0.175725	0.202365	0.17237	0.158208	0.206472	0.175785	0.28665	0.136213	0.169481	0.182408	0.172911	0.189775	0.192364	0.204015	0.185275	0.208346	0	0.193808	0.247975	0.521674	0.144473	0.241108	0.196456
1110008P14Rik	0.723093	0.753405	0.786708	0.758072	0.73523	0.817755	0.747473	0.675942	0.843792	0.53866	0.768753	0.75931	0.672616	0.824138	0.788899	0.611773	0.73884	0.815972	0.717043	0.531901	1.48612	0.749673	0.766791	1.11243	0.587719	0.651209	1.22465
Lcn2	0.0255402	0.00656079	0.0948388	0.018491	0.0238958	0.749711	0.129933	0.039065	0.0278474	0.0327991	0.429688	0.0139074	0.0696103	0.00663785	0	0.00857747	0.0156883	0.0334126	0.0226336	0.0123952	0	0.0135156	1.66363	0	0.0395584	0.0140046	0.0622652
Ptges2	0.234249	0.199237	0.184439	0.211034	0.223063	0.257061	0.186083	0.190821	0.172129	0.246328	0.162764	0.215188	0.232244	0.219014	0.268489	0.216706	0.25179	0.217578	0.222091	0.199348	0.424931	0.285899	0.301947	0.144334	0.229535	0.325608	0.200076
Slc25a25	0.0486162	0.0458482	0.0545994	0.0554683	0.0582393	0.0576304	0.0511299	0.032098	0.0322178	0.0681273	0.00962368	0.0462246	0.067911	0.0496931	0.0582338	0.0458836	0.0684155	0.0352237	0.0384528	0.10499	0.309756	0.0828907	0.0930767	0.0414663	0.0789589	0.114489	0.0325698
Naif1	0.0148668	0.0127393	0.0188823	0.0144788	0.0285539	0.00816459	0.0120813	0.0158267	0.00627862	0.0137465	0.00761758	0.0051201	0.0188624	0.0129967	0.0289206	0.011348	0.00722508	0.0169262	0.0126858	0.0151769	0	0.00600538	0.0111699	0.00631117	0	0.00777131	0.0215009
Fam102a	0.0392289	0.0604347	0.0664529	0.0663489	0.0843541	0.0727613	0.0791354	0.0831145	0.0754705	0.0320249	0	0.080795	0.0732207	0.0769132	0.0366886	0.0409384	0.0573527	0.0595106	0.0683881	0.030583	0.223738	0.049009	0.119871	0.0346719	0.0960583	0.0271772	0.0385134
Dpm2	0.63108	0.575739	0.569396	0.5972	0.552736	0.509499	0.521931	0.547196	0.65276	0.477444	0.405169	0.577887	0.607494	0.555288	0.575895	0.545197	0.58216	0.510395	0.606852	0.527924	0.178042	0.493956	0.536443	0.894771	0.505206	0.554775	0.446285
9430097D07Rik	0	0.000137204	0	0	0	0	0	0	0	0	0	0.000698145	0.000373225	0.000210254	0	0	0	0	0	0	0	0	0	0	0	0	0
Pip5kl1	0.000472913	0.000672151	0	0	0.000974761	0	0	0.000575409	0	0	0	0	0.00156909	0.000690879	0	0	0.00188547	0	0.00135422	0.000920775	0	0	0	0	0	0	0
St6galnac4	0.339258	0.280329	0.256068	0.284963	0.354341	0.130682	0.20079	0.276744	0.354348	0.288284	0.189409	0.338442	0.278977	0.428246	0.337884	0.351709	0.341822	0.233325	0.221989	0.290424	0.190685	0.406114	0.0652023	0.197086	0.478975	0.328243	0.357324
St6galnac6	0.506991	0.327787	0.38188	0.378491	0.327618	0.278571	0.432977	0.349998	0.405263	0.243484	0.332661	0.390538	0.272072	0.419569	0.436264	0.417247	0.327008	0.343039	0.406635	0.296869	0.0635906	0.424961	0.307437	0.496779	0.190196	0.247843	0.473666
Ak1	1.1585	1.04668	1.06527	1.05454	1.23808	1.21356	0.947935	1.07592	1.11998	0.947394	0.586359	1.23209	1.1791	1.25232	1.67884	1.01891	1.99689	0.930253	1.06007	0.793712	0	1.19373	0.543908	1.24713	0.354593	0.342435	1.28954
Eng	1.5858	0.727873	0.919757	0.870785	0.819594	0.268727	0.902615	0.907544	0.728457	0.842309	0.555791	0.769867	0.90759	0.893677	1.14999	1.31034	1.02899	0.590341	1.10967	1.33018	0.16197	1.50427	0.208983	0.601899	6.49794	1.53459	1.55321
Fpgs	0.199365	0.163863	0.174388	0.15971	0.165808	0.168627	0.186177	0.145271	0.158601	0.170603	0.0738468	0.161098	0.20294	0.152264	0.150702	0.184331	0.137065	0.180281	0.152106	0.121773	0	0.148743	0.197949	0.134038	0.0998124	0.150157	0.164514
Cdk9	0.373116	0.367488	0.308395	0.336138	0.364313	0.323043	0.301833	0.347221	0.395249	0.437514	0.392716	0.369592	0.357116	0.373328	0.387503	0.387998	0.368845	0.337249	0.320312	0.360823	1.58601	0.437875	0.333415	0.244112	0.357036	0.484787	0.373014
Sh2d3c	0.0158305	0.00475804	0.00953019	0.00943607	0.0211126	0.0544678	0.0193854	0.00770118	0.0179958	0.0323056	0.0894316	0.0104696	0.00555519	0.00497992	0.00722215	0.0135562	0.0131845	0.00357398	0.0105893	0.0544352	0	0.0187867	0.0337126	0	1.24155	0.144803	0.0439188
Ttc16	0.00146321	0.00106482	0.000502796	0.00255766	0.000847459	0.00158786	0.00259856	0.00240083	0.00133259	0.00024049	0	0.000524099	0.00307964	0.00251158	0	0.00215805	0.00535772	0	0.0022275	0	0	0	0.00355943	0	0	0.00580403	0.00746377
Tor2a	0.709053	0.927386	0.855443	0.837582	0.764316	0.496396	0.686706	0.791583	0.756738	0.728478	0.616914	0.810141	0.983835	0.810713	0.842906	0.817136	0.797823	0.947855	0.714736	0.797777	0.66312	0.729529	0.53032	0.958109	0.464191	0.662179	0.450001
Ptrh1	0.0980162	0.138837	0.0974921	0.125343	0.129632	0.109166	0.0721601	0.1128	0.110187	0.226782	0.117543	0.134597	0.176991	0.121341	0.100363	0.106061	0.126656	0.138092	0.116952	0.0726806	0.185642	0.123396	0.0768963	0.222567	0.0556486	0.082456	0.0937458
Cfap157	0.00171397	0.000255499	0.00266938	0.000483041	0.000373321	0.00145076	0.00105746	0.000427356	0	0	0	0.00161752	0	0.000622274	0.00283845	0	0.0004747	0	0	0	0	0	0	0	0	0	0
Stxbp1	0.163191	0.100181	0.148184	0.112202	0.15828	0.0973646	0.169851	0.145244	0.0702676	0.13934	0.066031	0.116245	0.117835	0.101441	0.171847	0.127232	0.114105	0.120695	0.18146	0.227059	0	0.206067	0.105587	0.10495	0.293671	0.330134	0.214856
Gm13524	0.00756054	0.00752252	0.0230333	0.00761228	0.00947028	0.0105875	0.0160814	0.0111952	0.0240833	0.00835441	0	0.00426592	0.0147641	0.00894983	0.0121672	0.0201869	0.0118162	0.0205039	0.0074907	0.00387217	0	0	0	0.0346076	0.0457048	0.0172404	0
Gm13523	0.00221477	0.00388166	0	0.00184315	0.00175709	0.00170142	0.00367151	0.00257334	0.00477245	0.00228697	0	0.00382755	0.00274721	0.00306316	0.0102458	0.0128302	0.00051989	0.00371705	0.0137362	0.00148108	0	0.00792554	0	0	0.0154263	0.00196467	0.00738916
Fam129b	0.235518	0.241214	0.228767	0.226841	0.391543	0.272107	0.195345	0.226262	0.280584	0.353068	0.209832	0.254046	0.325828	0.26139	0.249607	0.342487	0.295395	0.213314	0.235917	0.251693	0.187704	0.26412	0.314378	0.354684	0.461354	0.387887	0.21615
Lrsam1	0.0478162	0.0386973	0.0510486	0.0430953	0.0330912	0.0365767	0.0387162	0.0385735	0.0365928	0.0197416	0.0272892	0.0445037	0.0332029	0.0401659	0.0353922	0.0307864	0.0392389	0.015672	0.0385568	0.0139887	0	0.0291306	0.0379063	0.028509	0.00485949	0.0179109	0.0265653
Rpl12	8.2222	10.2962	8.81803	8.5902	10.1371	10.8903	6.93722	9.76046	9.6159	13.1227	7.27159	8.69596	12.6113	8.94902	8.1222	9.39028	9.55787	9.83453	7.56058	6.63253	14.8125	8.60168	7.17987	10.8107	6.91833	5.90698	6.91109
Slc2a8	0.170982	0.137421	0.159857	0.170085	0.103133	0.107201	0.175626	0.13965	0.106224	0.116968	0.115606	0.132883	0.109873	0.14387	0.140358	0.0876854	0.160993	0.166412	0.142475	0.128401	0.0993651	0.125244	0.143968	0.0391093	0.117431	0.237974	0.105928
Garnl3	0.0751358	0.0387433	0.0861169	0.0519314	0.0663992	0.100982	0.142498	0.0692312	0.0405237	0.0371476	0.126074	0.0663012	0.0460077	0.0487581	0.0550033	0.0584811	0.0354286	0.103951	0.0737498	0.0758563	0	0.0570104	0.0469135	0.0464581	0.0919551	0.0298695	0.293687
Ralgps1	0.0291243	0.0132178	0.0291364	0.0182692	0.0130528	0.0212026	0.0191756	0.0247498	0.00835964	0.00822053	0.0258254	0.0161783	0.0149175	0.0215128	0.0281219	0.0215814	0.0189173	0.00499914	0.0444867	0.0249003	0	0.0249693	0.0373709	0.0331066	0	0.188473	0.0138534
Gm13528	0.00248603	0.00254952	0.00259439	0.00186519	0.00211354	0.0048576	0.000703252	0.00358697	0.0065093	0.00139955	0	0.000780089	0.00373099	0.0035045	0.00790719	0.00883837	0.00247637	0.0116989	0	0	0	0.00478577	0.00871365	0.00631117	0	0.00345252	0
Angptl2	2.28992	0.909364	1.10167	0.756327	0.921047	0.417238	1.03744	0.875994	0.680912	0.965867	0.65717	0.873406	0.884437	1.17859	1.23252	1.70787	1.11641	0.796997	1.08975	1.31019	0.159974	1.61929	0.277651	0.871384	0.369403	3.24914	1.23839
Zbtb34	0.0256644	0.0353054	0.0425679	0.0393922	0.0371787	0.0275205	0.0349118	0.0385277	0.0306491	0.0364846	0.0520441	0.0340632	0.032112	0.0495915	0.0252127	0.0259237	0.040013	0.0487204	0.0257494	0.0369954	0.114452	0.0321697	0.0343838	0.0923507	0.00512143	0.0573998	0.0166856
Zbtb43	0.083147	0.050647	0.0818515	0.059761	0.0558452	0.0610053	0.0804937	0.0566022	0.0544881	0.0443214	0.0473491	0.0577258	0.0418439	0.0543489	0.0509363	0.0675063	0.0806004	0.0979573	0.0792366	0.0748161	0	0.0513803	0.0778379	0.0656142	0.0362638	0.112258	0.0675655
Lmx1b	0.000750141	0.000219736	0.00123851	0	0.00126896	0	0	0.0010852	0	0	0	0.00107651	0	0.000800337	0.00214461	0.00047471	0	0	0.00773007	0	0	0.00189473	0	0.0115552	0	0	0
C130021I20Rik	0.000299361	0	0	0	0.000631898	0	0	0	0	0	0	0	0	0.00028535	0.00373488	0	0.000789473	0	0.003477	0	0	0	0	0	0	0	0
Mvb12b	0.0971401	0.050193	0.0624165	0.075651	0.0636906	0.0330683	0.0761035	0.0681167	0.095741	0.0710577	0.160155	0.094136	0.0577964	0.0649767	0.118939	0.0916738	0.081533	0.0944475	0.0724342	0.0805667	0	0.0913644	0.0515468	0.0576631	0.056702	0.122817	0.11368
C230014O12Rik	0.000603414	0.00169721	0	0.000411654	0.000579797	0.00101597	0	0.000945769	0	0.000255208	0	0.000456764	0	0.002969	0	0.000447077	0	0	0	0	0	0	0.00245162	0	0	0	0
Pbx3	0.117225	0.115776	0.110012	0.101942	0.115748	0.0636092	0.0960513	0.122781	0.0969264	0.174443	0.0749331	0.110155	0.084131	0.135735	0.128509	0.118381	0.110875	0.155449	0.127125	0.302932	0	0.242275	0.0724569	0.0657391	0.227488	0.147015	0.182704
Mapkap1	0.513762	0.424338	0.395622	0.41836	0.462325	0.304302	0.416183	0.381894	0.508186	0.388057	0.208709	0.450665	0.428398	0.507213	0.537263	0.566484	0.486076	0.455641	0.465017	0.548532	0.41618	0.503935	0.346919	0.374922	0.522995	0.611767	0.597491
Gapvd1	0.28624	0.279385	0.261394	0.284251	0.35075	0.256189	0.29106	0.276549	0.230154	0.283938	0.435036	0.343389	0.272762	0.312155	0.266893	0.280459	0.290171	0.419551	0.329745	0.321283	0	0.300215	0.20487	0.503839	0.491955	0.258612	0.267676
Hspa5	7.50554	7.72965	7.84468	7.88669	8.78128	6.91546	6.08193	8.05858	7.29415	10.0731	5.68946	8.22404	8.89455	8.19808	8.11599	9.73893	7.02644	7.51712	7.0275	6.73353	3.06631	7.79745	6.64586	8.52707	4.81207	6.31523	5.53769
Rabepk	0.247574	0.231354	0.213544	0.190966	0.28002	0.294811	0.205469	0.245648	0.295436	0.305395	0.204337	0.210576	0.256283	0.254895	0.287305	0.241238	0.225265	0.283166	0.244583	0.27414	0	0.298778	0.287333	0.359585	0.125635	0.255174	0.210264
Fbxw2	0.765291	0.65246	0.736082	0.711637	0.632437	0.561732	0.73051	0.661891	0.561309	0.581672	0.566867	0.749949	0.644711	0.691891	0.908232	0.803759	0.733737	0.779126	0.782825	0.867565	0.800882	0.813414	0.666834	0.654941	1.08061	1.12802	0.743207
Gm34653	0.00056393	0.00020806	0	0	0	0.000693616	0.00185263	0	0	0	0	0	0	0	0	0	0	0	0	0	0	0	0	0	0	0	0
Psmd5	0.365363	0.312626	0.290239	0.292292	0.369618	0.342208	0.25621	0.293712	0.380893	0.449924	0.290156	0.372053	0.296168	0.34364	0.375109	0.484232	0.381406	0.334383	0.28129	0.52949	0.205772	0.494709	0.308251	0.260779	0.357994	0.539864	0.266442
Cutal	0	0	0	0	0	0	0	0	0	0	0	0	0	0	0	0	0.000368819	0	0	0.00123927	0	0	0	0	0	0	0.00637827
Phf19	0.00282621	0.000890108	0.000676698	0.00124084	0.00143714	0.0106285	0.00183592	0.000797415	0	0.0141977	0	0	0.000921723	0.0016823	0	0.0153142	0	0	0.00364272	0.136053	0	0.0454158	0	0	0.0175996	0.0100234	0.00711948
Traf1	0.005258	0.0019629	0	0.00321792	0.0148831	0.0536227	0.0039154	0.00510433	0.00708662	0.0203626	0.0990396	0.00190708	0.00559537	0.00248756	0.00697536	0.00224498	0.0118604	0	0.00472458	0.0113484	0.185642	0.0116852	0.00896202	0	0.0701342	0.0142771	0
Hc	0.00174391	0.00127329	0.00096518	0.000181707	0.00109735	0.00267617	0.0022596	0.000859686	0	0.00129236	0	0	0.000373225	0.00290114	0	0.00265531	0.00113686	0	0.0015562	0.000966565	0	0	0	0	0	0.00405537	0
AI182371	0.00125027	0.000732367	0	0.00192517	0	0.00117176	0.00129821	0.000348166	0	0.00184196	0	0	0.00193866	0.00089735	0	0	0.00034759	0	0	0.00239937	0	0.00227362	0	0	0.0100402	0	0
Cntrl	0.0959363	0.0741302	0.0874728	0.0843256	0.0808701	0.0854695	0.0950371	0.0798566	0.0491493	0.146364	0.156868	0.0856169	0.068182	0.0711148	0.0914359	0.141164	0.0863367	0.121526	0.0848934	0.314173	0.376588	0.144734	0.0648517	0.141159	0.123831	0.128742	0.0854251
Rab14	2.12088	1.66943	1.80209	1.73533	1.8156	1.88292	1.92332	1.6234	1.83186	1.71085	1.97285	1.87887	1.60371	1.81957	2.19322	2.00754	1.94474	1.68261	1.83865	2.17137	1.34175	1.80496	1.8299	1.905	2.83024	2.87436	1.85063
Gsn	175.452	7.96481	50.978	31.9939	12.4989	7.64082	231.446	18.5211	13.9413	6.89545	18.9326	18.3985	13.796	14.5183	70.753	26.3675	16.8005	16.922	130.929	43.6368	8.62139	59.7498	9.70087	22.9741	5.71566	9.89125	188.051
Stom	0.0430587	0.128167	0.0902133	0.0765316	0.100435	0.111455	0.0542939	0.0974627	0.108296	0.128161	0.14893	0.118841	0.100049	0.080837	0.0670829	0.197977	0.0898195	0.0676899	0.0539562	0.156269	0.09132	0.0463642	0.625468	0.0603938	0.223284	0.438293	0.0313075
Ggta1	0.0233891	0.0950109	0.0854771	0.0893757	0.0815225	0.100093	0.0478339	0.0757469	0.0946531	0.119796	0.176488	0.0878457	0.0889543	0.058444	0.0414253	0.0464277	0.123649	0.0580415	0.0332666	0.020715	0.376773	0.0219211	0.0265527	0.0149541	0.812186	0.329109	0.12355
Dab2ip	0.317987	0.297808	0.289716	0.275333	0.231802	0.168073	0.179307	0.24931	0.226104	0.212108	0.210554	0.30311	0.265971	0.298791	0.290652	0.265072	0.327051	0.266703	0.279105	0.231152	0	0.238074	0.194025	0.238454	0.841715	0.529935	0.319614
Ttll11	0.00296046	0.0128673	0.00560102	0.00560286	0.00513076	0.00238525	0.00319405	0.00456738	0.0152193	0.0161807	0	0.00808683	0.0117917	0.0042217	0.00133549	0.00549791	0.00497458	0.00440215	0.00534323	0.0250835	0	0.00961445	0	0	0.0221986	0.0448717	0.0111195
Ndufa8	1.65111	1.79551	1.68842	1.63038	2.22902	2.77353	1.49303	1.66209	1.99706	2.09636	2.04891	1.83364	1.89367	1.70652	1.91778	2.1315	1.84977	1.96143	1.76985	1.80505	1.35325	1.7446	2.0807	2.0364	4.4025	2.38985	1.82903
Morn5	0.00235282	0.00376713	0.0052734	0.00213568	0.00156516	0.0104587	0.00526854	0.00292771	0.00434877	0.0021538	0.00962368	0.00156814	0.0030401	0.000423317	0.00502938	0.00172095	0.00142147	0	0.00276502	0.00278354	0	0.00142933	0.017899	0	0	0	0.0113387
Lhx6	0	0.00091946	0	0.000417158	0.00152841	0.0109622	0	0.000431989	0	0.00168788	0	0.00092596	0.000994466	0.000343169	0	0.00402887	0	0	0.00227251	0.000699001	0	0	0.00644325	0	0.0294567	0.00738552	0
Rbm18	0.296569	0.274861	0.290426	0.274949	0.32314	0.308439	0.248092	0.252353	0.238537	0.263715	0.186743	0.229826	0.241339	0.274332	0.334475	0.356926	0.302876	0.23791	0.230442	0.270993	0	0.304279	0.298435	0.306652	0.61134	0.369611	0.266979
Mrrf	0.25602	0.260465	0.257032	0.242017	0.26967	0.433955	0.20531	0.260149	0.279836	0.304573	0.296098	0.266796	0.262295	0.246384	0.262647	0.273676	0.273066	0.264804	0.247008	0.192932	0.0327931	0.234993	0.352867	0.643874	0.443176	0.240598	0.154013
Gm13431	0.000698563	0.00203421	0	0.00166508	0.00931222	0.127999	0.0013976	0.00595468	0.00164573	0.00557476	0.0491494	0.000394051	0.00378121	0.00283506	0	0.00190478	0.0026504	0	0.00211383	0.00355302	0	0.00144103	0.196714	0	0	0.0145938	0
Ptgs1	0.0315592	0.0261552	0.0319081	0.0284068	0.240688	2.06872	0.0602736	0.102486	0.110528	0.0795207	0.299743	0.0129036	0.0420548	0.022976	0.0504783	0.0439547	0.0296495	0.0463565	0.196525	0.0332113	0.0963837	0.020564	3.33209	0.0305869	0.856659	0.140688	0.0448513
Olfr338	0	0	0.000949678	0.000437252	0	0	0.00141032	0	0	0.000251927	0	0	0.00102836	0	0	0	0	0	0.000731573	0	0	0	0	0	0	0	0
Olfr344	0.00110581	0.000162352	0.000932512	0	0	0	0	0	0	0.000491971	0	0	0	0	0	0	0	0	0	0	0	0	0	0	0.00974329	0	0
Olfr354	0	0.000397025	0	0	0.0019763	0	0	0.000355222	0	0	0	0.000430664	0	0	0.00441858	0	0.000752281	0	0	0	0	0	0	0	0	0	0
Pdcl	0.332399	0.182633	0.232283	0.219225	0.215245	0.19227	0.260162	0.209845	0.230337	0.205205	0.158461	0.221916	0.179756	0.216989	0.246015	0.297677	0.211779	0.217468	0.239683	0.294782	0.0635906	0.219399	0.258671	0.186003	0.333929	0.315411	0.295604
Rc3h2	0.245276	0.261284	0.290452	0.279332	0.251013	0.166695	0.290594	0.294803	0.175866	0.203924	0.179518	0.287946	0.241585	0.304759	0.258083	0.212562	0.242696	0.320709	0.310757	0.225979	0.300094	0.25785	0.216453	0.104615	0.18202	0.173043	0.182604
Zbtb6	0.0717786	0.0559058	0.071198	0.0575686	0.0782486	0.0588727	0.0749865	0.0696519	0.0554033	0.0627437	0.0555688	0.0480496	0.0671609	0.0610548	0.0496133	0.0697452	0.0465961	0.0615738	0.0521776	0.055621	0	0.0542077	0.0647246	0.0345539	0.0157358	0.0665942	0.0357636
Zbtb26	0.0289768	0.0356724	0.0464408	0.0354668	0.0311128	0.0176772	0.0335757	0.0289892	0.0152387	0.0230896	0.0523709	0.0287258	0.0228807	0.0337646	0.0254018	0.0443403	0.02649	0.0343787	0.0285225	0.0320181	0	0.0342296	0.0320203	0.0157153	0.0210938	0.0259511	0.0277474
Rabgap1	0.289384	0.274606	0.35054	0.298594	0.269845	0.230684	0.315742	0.266948	0.205107	0.180074	0.27038	0.264774	0.198544	0.306346	0.27494	0.247154	0.320817	0.332324	0.306196	0.239788	0.129177	0.208053	0.266325	0.261611	0.322074	0.319531	0.351329
Strbp	0.108251	0.332765	0.173528	0.268245	0.177522	0.175255	0.160602	0.203711	0.258165	0.183088	0.185245	0.283678	0.123465	0.435833	0.155376	0.294572	0.283125	0.248839	0.119369	0.270483	0.0327931	0.192393	0.189346	0.179323	0.10765	0.080832	0.201736
Gpr21	0.00071867	0.00186526	0.00255106	0.0026396	0.000969084	0.00248623	0.00362703	0.00196972	0.0019353	0.000808644	0	0.00179972	0.00141041	0	0	0.00106346	0.00234434	0	0.00108388	0.000963255	0	0.002339	0	0	0	0.0109308	0
Crb2	0.00216466	0.00299898	0.00280689	0.00233088	0.00226256	0.133434	0.00238683	0.00367767	0	0.00393974	0.0217876	0.0030245	0.00135032	0.00254922	0.00173898	0	0.00314826	0.00264519	0	0.000963255	0	0.00142418	0.284151	0	0.00342391	0.00253675	0
Dennd1a	0.12797	0.0932295	0.130104	0.104516	0.0876775	0.084315	0.116292	0.116422	0.104314	0.0768631	0.167633	0.123154	0.119872	0.0900064	0.0628428	0.0772574	0.103304	0.154356	0.116263	0.109101	0.313182	0.120623	0.0543461	0.0448401	0.127726	0.140257	0.0875587
Lhx2	0.000463164	0.00114514	0.00156461	0.000587498	0.000639977	0.000568685	0.000933186	0.00149578	0	0.00435051	0	0	0	0.000361876	0.00312545	0	0.000929949	0.00353033	0	0.0109295	0	0.011521	0	0	0	0	0
Nek6	0.186193	0.469813	0.422177	0.407262	0.294589	0.368416	0.179637	0.393111	0.375942	0.465154	0.472867	0.481549	0.59561	0.34775	0.268996	0.268989	0.327144	0.485126	0.117542	0.142447	0.0993651	0.195456	0.203378	0.466178	0.24553	0.290016	0.0686986
Psmb7	1.30764	1.30951	0.979876	1.12877	1.58729	1.57626	0.906563	1.27687	1.55283	2.09954	1.06766	1.34333	1.39849	1.30501	1.49628	2.08363	1.4608	0.981736	1.09338	1.92087	1.22149	1.62428	1.24322	1.47916	1.6005	1.78329	1.44182
Nr6a1	0.0189458	0.0155536	0.0165702	0.0196165	0.0175901	0.0233091	0.0211212	0.0177556	0.00411446	0.00724602	0.0102395	0.0133117	0.0150059	0.0103526	0.0158898	0.0112312	0.0173843	0.0195166	0.0278195	0.00870384	0	0.0044959	0.041645	0.0558817	0.0240151	0.0164641	0
Nr6a1os	0.00197698	0.00236522	0	0.000558756	0	0.000816135	0.00213003	0.000615309	0	0	0	0.00201834	0.000537288	0.00317397	0	0.00124725	0.00117367	0.00238398	0	0	0	0	0	0	0	0	0
Olfml2a	0.0571526	0.00363083	0.00775679	0.00766763	0.0290041	0.0222852	0.0688065	0.0210257	0.00867501	0.00874744	0.0598401	0.0159617	0.00342482	0.00532504	0.0263287	0.00495491	0.0109066	0.00169451	0.0970803	0.0122824	0	0.0148055	0.0043279	0	0.0430306	0.0154694	0.147873
Gm13496	0.00222998	0.000167026	0	0	0.00023928	0.000539325	0.00282446	0.00156991	0	0.000709054	0	0.000932339	0.000456198	0.00113011	0.00243688	0.00290213	0.00207396	0	0.00706157	0	0	0.00454167	0	0	0	0.0361458	0
Wdr38	0.00279953	0.00224689	0.00546486	0.00357532	0.00359352	0.00172043	0.00127114	0	0.0015488	0.00295397	0	0.000393535	0	0.00178775	0.00245217	0.00664638	0.00643635	0	0.00308308	0	0	0.0026909	0.00157614	0	0	0	0.0186827
Rpl35	18.7333	24.6825	25.3672	24.8865	23.2061	23.0758	22.2946	23.8267	24.4773	23.9567	22.6862	25.9412	25.7189	20.8482	22.5007	18.6837	23.269	28.9511	21.5509	16.6986	25.9609	18.394	15.5185	28.8677	19.9574	15.6554	15.198
Arpc5l	1.0572	0.848783	0.851865	0.89802	0.96726	0.880889	0.87248	0.868391	0.973061	1.18552	0.954151	1.01453	0.827626	0.984207	1.11482	1.31531	0.980505	0.898484	0.857106	1.68286	0.810641	1.48263	0.766275	0.565741	1.1889	1.37553	0.808339
Golga1	0.156434	0.132987	0.168127	0.145702	0.128181	0.118654	0.137173	0.119658	0.154401	0.118852	0.0222368	0.126274	0.113614	0.135631	0.151188	0.119234	0.139149	0.0907159	0.144998	0.125521	0	0.105189	0.154005	0.0690855	0.257311	0.223648	0.143211
Scai	0.0854577	0.101471	0.126422	0.108355	0.0767641	0.0770061	0.115306	0.105625	0.0672359	0.0536431	0.052324	0.112087	0.0845743	0.106961	0.0663793	0.0678049	0.0991391	0.0932148	0.0948353	0.0549686	0.0327931	0.0992694	0.063791	0.123739	0.0773838	0.0657123	0.0650965
Ppp6c	0.521395	0.450422	0.464091	0.470322	0.522473	0.448196	0.469752	0.484984	0.472005	0.503503	0.427448	0.466474	0.432367	0.50942	0.574165	0.620045	0.520498	0.423697	0.506318	0.58912	0.350594	0.562981	0.426688	0.429567	0.825242	0.724235	0.539138
Arhgap15	0.0133194	0.00492119	0.0253447	0.011966	0.0174224	0.00568902	0.0385692	0.0028995	0.0464516	0.0161325	0.13199	0.0154602	0.00334089	0.00471116	0	0.00754335	0.00504605	0.00226535	0.00799311	0.0139501	0.907289	0.0133007	0	0.354084	0.00509895	0.251494	0
Arhgap15os	0.000205631	0	0	0	0.00100576	0	0.00212329	0	0	0.000316853	0	0	0	0	0	0	0	0	0	0	0	0	0	0	0	0.0021595	0.00957229
Gtdc1	0.0505202	0.0467167	0.0506697	0.047783	0.0495437	0.0371442	0.0494639	0.0459547	0.0580574	0.0625284	0.0142392	0.0722785	0.0404788	0.0540471	0.0358534	0.0657899	0.0377135	0.0473473	0.0332219	0.103084	0	0.0330117	0.0292616	0.0522895	0.077923	0.0734884	0.0470627
Zeb2	1.16551	0.823959	1.51131	0.94541	0.937307	0.609044	1.52641	1.01795	1.03014	0.853409	2.14018	1.13012	1.16876	0.742277	1.02914	0.926649	0.835081	1.00281	1.23609	0.832103	1.14433	1.04735	0.199689	1.14169	0.396675	3.30562	0.732937
Zeb2os	0.142907	0.114359	0.148877	0.165425	0.0846374	0.111224	0.157157	0.12211	0.248704	0.0966779	0.413111	0.130022	0.0968089	0.111449	0.175754	0.152468	0.0912667	0.155669	0.125817	0.114326	0.856873	0.106834	0.0427021	0.164353	0.0169593	0.12137	0.0674212
Gm13465	0.000202631	0.000481886	0.000844009	0.000330726	0	0.000518944	0.000913597	0	0	0	0	0	0	0	0	0	0	0	0	0	0	0	0.00196842	0	0	0	0
Gm13470	0.0475425	0.0581063	0.0813739	0.0701308	0.0602987	0.0186753	0.062957	0.0557031	0.0237127	0.0458027	0.00991827	0.0619158	0.050577	0.0717334	0.0538246	0.0444933	0.0346739	0.122528	0.0538654	0.0415715	0	0.0734231	0.00295314	0.0146503	0.0149071	0.262723	0.0168461
Gm13481	0	0.000236028	0	0	0	0	0	0	0	0	0	0	0	0.000329511	0	0	0	0	0	0	0	0	0	0	0	0	0
Acvr2a	0.0426513	0.0534109	0.0798235	0.0502873	0.0407689	0.045069	0.0810737	0.0703008	0.0339588	0.035688	0.0394263	0.0599222	0.0411564	0.0493415	0.0378412	0.03376	0.0423343	0.0283243	0.0446257	0.057913	0.333611	0.0564935	0.0649833	0.0390006	0.067688	0.0421725	0.0230733
Orc4	0.310233	0.249146	0.264745	0.243152	0.329056	0.220001	0.231361	0.269203	0.33149	0.318327	0.256367	0.266409	0.257687	0.238952	0.247589	0.339825	0.272692	0.226724	0.207723	0.320873	0.0327931	0.293108	0.251246	0.168233	0.367454	0.377195	0.246072
Mbd5	0.0649047	0.0602669	0.0781001	0.0695065	0.0911341	0.0608551	0.0786403	0.0937501	0.067322	0.0374156	0.074759	0.0582181	0.0692347	0.08064	0.054138	0.0488021	0.0794587	0.0529859	0.0962049	0.0469458	0.0327931	0.0682258	0.0644147	0.103258	0.0316605	0.080652	0.0327239
Epc2	0.231201	0.125863	0.192699	0.158442	0.13774	0.17169	0.239724	0.175818	0.11898	0.110127	0.0908729	0.143639	0.11974	0.163349	0.188331	0.164207	0.193527	0.130274	0.218071	0.201383	0	0.223775	0.160335	0.105368	0.187378	0.169906	0.124423
Kif5c	0.0502957	0.00765997	0.00669126	0.00682466	0.0174071	0.00493739	0.0170912	0.0184126	0.0202381	0.0117164	0.0134114	0.013873	0.00600038	0.039865	0.059783	0.0307872	0.0502884	0.0100833	0.0228666	0.0345382	0	0.0499575	0.0236407	0	0	0.00218942	0.0718355
Lypd6b	0	0	0	0	0	0.0295739	0	0	0	0.000255208	0	0.00128739	0	0	0	0	0.00253366	0	0	0.00134907	0	0	0.0603861	0	0	0	0
Lypd6	0.000255828	0.000534657	0	0.000555277	0.000224039	0.00292323	0	0.00101417	0	0.00124928	0	0	0.000867526	0	0	0.0021156	0.00269344	0	0	0.00121754	0	0.00224763	0.00227518	0	0	0	0.0322148
Mmadhc	0.619808	0.636831	0.541669	0.585332	0.655339	0.852968	0.521455	0.600008	0.66817	0.803423	0.506184	0.623406	0.684797	0.606361	0.677034	0.873782	0.641746	0.525521	0.577286	0.800917	0.35808	0.727615	0.699895	0.5943	0.685245	0.709883	0.520173
Gm13483	0.00461601	0.00120256	0.00182579	0.00335804	0.00466132	0.00345099	0.0018975	0.00229791	0.00193844	0.00273577	0	0.00301706	0.00124872	0.00268679	0.00680335	0.00366484	0.00160663	0	0.008521	0.00199329	0	0.00320452	0.0100459	0	0	0.00864679	0
Gm48908	0.000537099	0.000216222	0	0	0.000391814	0.000268262	0	0.000854145	0	0	0	0	0	0	0	0	0	0	0	0.00254619	0	0	0	0	0	0	0
Rnd3	0.761954	0.501625	0.477497	0.480768	0.466831	0.39013	0.504806	0.479415	0.450592	0.440627	0.462837	0.666178	0.504182	0.539695	0.578435	0.647405	0.640468	0.400881	0.650785	0.547529	0.528998	0.777685	0.226095	0.617076	0.0690454	0.594198	0.303576
Rbm43	0.204534	0.128656	0.153917	0.127106	0.132928	0.174353	0.166392	0.231998	0.0916091	0.155142	0.136684	0.119859	0.166831	0.134644	0.162055	0.203236	0.193126	0.104402	0.202259	0.199471	0.127181	0.239519	0.248839	0.311467	0.152198	0.21278	0.186103
Nmi	0.343486	0.242948	0.269747	0.243699	0.321835	0.460665	0.359979	0.662973	0.239348	0.420515	0.312537	0.279801	0.390419	0.227788	0.325264	0.378259	0.233334	0.241499	0.328394	0.404056	0.432578	0.310858	0.540716	0.370114	1.14512	0.410071	0.311859
Tnfaip6	0.448919	0.419978	0.430645	0.383755	1.33373	0.416263	0.652343	0.668433	0.376199	0.939047	0.278823	0.427555	0.830272	0.552785	0.379494	0.542129	0.491898	0.362572	0.941674	1.11216	0.09132	0.499454	0.253126	0.586915	0.2372	0.207168	0.638629
Rif1	0.169044	0.106355	0.182359	0.137173	0.10287	0.134262	0.156388	0.134985	0.07245	0.212441	0.0733261	0.107458	0.114473	0.114086	0.128108	0.119437	0.13174	0.178094	0.179587	0.264985	0.205772	0.415073	0.158249	0.128416	0.223349	0.204134	0.189192
Neb	0.00745312	0.00228129	0.00282396	0.00343212	0.00216308	0.00544859	0.00622714	0.00490354	0.00103876	0.00588015	0	0.00385314	0.00761514	0.00308936	0.00186071	0.00149572	0.00149051	0	0.00636412	0.00813863	0	0.00627572	0.0112976	0	0.0128943	0.00805413	0
Gm13522	0.0105468	0.00800078	0.0175648	0.0142276	0.0128352	0.00700091	0.013647	0.00519317	0.00635072	0.0075687	0	0.00219782	0.0148345	0.00549943	0.0135145	0.0111526	0.0267692	0.0125952	0.00785417	0.00470962	0	0.00657853	0.00227563	0.0166901	0.0543275	0.0242614	0.00715575
Arl5a	0.342162	0.239252	0.304053	0.264376	0.246736	0.214985	0.387545	0.267151	0.292621	0.238355	0.224615	0.271988	0.269575	0.283977	0.367036	0.272774	0.277309	0.263399	0.316412	0.237244	0.0963837	0.302195	0.248887	0.232289	0.255479	0.320462	0.243543
Cacnb4	0.0177754	0.00447564	0.00971506	0.00462312	0.0216732	0.0120611	0.0261004	0.0104181	0.00556769	0.00705165	0.0358661	0.00733729	0.00318428	0.00500087	0.0154707	0.0128526	0.00403074	0.00470577	0.0076291	0.0135453	0	0.00572914	0.00635058	0.0116869	0.0191367	0.267494	0.062318
Stam2	0.200311	0.20227	0.204905	0.203948	0.226992	0.211204	0.192465	0.221599	0.283344	0.226231	0.266573	0.190425	0.223477	0.216212	0.197672	0.247218	0.240345	0.232788	0.153924	0.208233	0	0.181549	0.216129	0.238908	0.407762	0.324493	0.133213
Fmnl2	0.168097	0.132173	0.15809	0.126861	0.120266	0.0435806	0.180245	0.12506	0.0884447	0.0992658	0.0904307	0.111008	0.131262	0.141943	0.146974	0.0941666	0.124735	0.155668	0.219851	0.12091	0.0327931	0.132356	0.0339293	0.0975711	0.363126	0.0279551	0.0311515
Prpf40a	0.914671	0.91191	0.918066	0.875749	0.953222	0.995755	0.856723	0.875143	0.940084	1.20898	0.610188	0.983501	0.901022	0.902829	0.992271	1.23285	0.947974	1.10734	0.807693	1.22472	1.6571	1.05512	0.974389	0.807349	1.21018	0.870837	0.905896
Arl6ip6	0.288129	0.249391	0.272546	0.26355	0.251853	0.263487	0.271494	0.249049	0.258709	0.436208	0.325972	0.221706	0.264812	0.271764	0.297461	0.258393	0.305189	0.338246	0.2831	0.423868	0.185642	1.03794	0.21032	0.418936	0.376274	0.462147	0.148067
Rprm	0.00165116	0.00268857	0.00249111	0.00127319	0.0040861	0.00142446	0.00209366	0.00298384	0.00129689	0.00126088	0	0.00205965	0.00589835	0.00228003	0	0.00227151	0.067044	0	0.0050108	0	0	0.00521068	0	0	0.00500115	0	0
Kcnj3	0	0	0	0	0	0.000444313	0.00121331	0	0	0	0	0	0	0	0	0	0	0	0	0	0	0	0	0	0	0	0
Nr4a2	0.0801466	0.198344	0.118679	0.205488	0.315467	0.390189	0.518481	0.223511	0.117153	0.116926	0.131614	0.13104	0.292545	0.165742	0.152193	0.116236	0.173333	0.171794	0.189373	0.109376	0.124113	0.111392	0.236988	0.0626	0.0438055	0.0520988	0.250016
Gpd2	0.100104	0.0793939	0.0981027	0.0847281	0.124348	0.208381	0.116504	0.0881474	0.103115	0.127446	0.220252	0.0788814	0.104459	0.0802037	0.123959	0.0755265	0.0852193	0.158795	0.130003	0.0891941	0	0.122086	0.232856	0.0320167	0.347356	0.100328	0.249507
Galnt5	0.00517376	0.0166471	0.00535845	0.00784663	0.0166113	0.00783485	0.00405164	0.0153976	0.00391514	0.0172611	0	0.014071	0.023	0.00792539	0.00492104	0.00711516	0.0150286	0.00559752	0.00146876	0.00542787	0	0.00482064	0	0	0	0	0.00943325
Cytip	0.000452412	0.000145205	0	0	0.0027847	0.00561284	0	0.00258829	0.00400887	0.000653087	0.0211227	0	0	0	0	0	0	0.00169451	0	0.00112223	0.51093	0	0	0	0.00319127	0	0
Gm13546	0.000312519	0.0008345	0	0.000885035	0.00068447	0.000793938	0	0.00145416	0.00394711	0.000612458	0	0	0	0.00177654	0	0	0.000468845	0	0	0.00374661	0	0	0	0	0	0	0
Acvr1c	0	0.000422724	0	0.000714988	0.000958026	0.00159383	0	0	0	0	0	0.00126505	0	0.00037165	0	0	0.00041957	0	0	0	0	0	0.00321416	0	0	0	0
Acvr1	0.206967	0.260518	0.24895	0.267673	0.280466	0.149899	0.224744	0.23686	0.197745	0.185143	0.117798	0.249794	0.214501	0.347874	0.276472	0.194793	0.272926	0.335254	0.217617	0.17643	0.0327931	0.235924	0.155822	0.103211	0.220942	0.132303	0.271799
Upp2	0.15112	0.156274	0.168584	0.15611	0.137838	0.0899241	0.147462	0.146991	0.146709	0.111045	0.0890576	0.145557	0.12141	0.183399	0.168136	0.133169	0.139973	0.2076	0.133032	0.0896028	0.190945	0.160427	0.100806	0.325949	0.0760773	0.0745707	0.188783
Ccdc148	0.0022331	0.00273119	0.00213663	0.00162209	0.000841922	0.00271125	0.00292117	0.00284117	0.00665633	0.00750514	0	0.00133224	0.00161435	0.00189954	0.00614302	0.00650676	0.00296347	0.00315624	0.00242002	0.0147082	0	0.00226607	0.00119326	0	0.0136866	0.0016947	0.00742235
Pkp4	0.0303551	0.106094	0.0473944	0.0962562	0.0976858	0.0551617	0.0285965	0.0393782	0.0441654	0.083298	0.0761148	0.090025	0.0604653	0.0653879	0.0245885	0.105525	0.0787864	0.0572098	0.0161382	0.136639	0	0.0465631	0.0211719	0.134316	0.474349	0.0629637	0.0636848
Tanc1	0.166327	0.13435	0.145585	0.105218	0.176802	0.149407	0.0976225	0.131988	0.154851	0.117321	0.0803879	0.124905	0.132296	0.188332	0.160821	0.126334	0.181762	0.102156	0.120981	0.0904865	0	0.18673	0.207428	0.100196	0.652312	0.371953	0.0575609
Wdsub1	0.178448	0.129624	0.193951	0.179452	0.116105	0.170853	0.184428	0.125875	0.0988094	0.0932193	0.0953258	0.182613	0.137681	0.119029	0.207148	0.164096	0.150642	0.128534	0.148456	0.158108	0.09132	0.134968	0.318099	0.0663304	0.151241	0.210888	0.187631
Baz2b	0.425809	0.321123	0.471856	0.362192	0.323445	0.316312	0.410297	0.361189	0.270375	0.262263	0.406994	0.325486	0.304319	0.357198	0.328712	0.369964	0.429586	0.532356	0.438743	0.327331	0.64867	0.285099	0.341835	0.31304	0.677081	0.392158	0.416826
Gm13572	0.00115163	0.000492913	0	0	0.00030059	0.000316743	0.000563202	0.000917812	0	0.00065349	0	0.000341313	0.000500708	0	0	0	0	0	0	0.00106663	0	0	0.00165085	0	0	0	0
Gm13620	0.00166139	0.000709458	0.00432261	0.00143936	0	0.000325117	0	0.0013488	0	0.000869754	0.0217876	0	0	0.00208907	0	0.00276822	0.0013577	0	0	0.00137322	0	0.00609999	0.00171852	0.00631117	0.0234076	0	0
2023-03-07	0.390418	0.445402	0.464005	0.460121	0.418509	0.388733	0.428405	0.47288	0.403767	0.399986	0.451992	0.472634	0.404293	0.435673	0.419605	0.411244	0.481254	0.62593	0.359508	0.408566	0.248226	0.349313	0.438632	0.515981	0.494954	0.447969	0.402209
Cd302	4.58581	2.021	4.41649	3.43634	1.5159	1.26365	5.34057	2.51566	1.66957	1.30165	2.55731	2.29878	2.20103	2.38912	2.89472	2.06129	2.37817	2.04049	3.68653	2.1704	1.3198	2.90794	0.691133	2.3305	1.1767	2.65674	2.20279
Ly75	0.000865709	0.00420781	0.00145947	0.00413109	0.00400137	0.0125957	0.00237784	0.00456931	0.00496404	0.0169486	0	0.00284223	0.00554654	0.000542409	0.00451232	0.00624949	0.00386624	0	0.00203541	0.00274095	0	0.00136162	0.0525658	0	0	0	0
Gm13571	0	0	0	0	0.000153392	0	0	0	0	0.000492979	0	0	0	0	0	0	0.00069997	0	0	0	0	0	0	0	0	0	0
Gm13580	0	0	0	0	0	0	0	0	0	0	0	0	0	0	0	0	0	0	0	0	0	0	0	0	0	0	0
Pla2r1	0.154734	0.0969646	0.206402	0.141048	0.09937	0.0549635	0.151011	0.115104	0.0700535	0.0507268	0.0786096	0.118248	0.107672	0.0912046	0.143685	0.0637574	0.118493	0.121946	0.217801	0.0709226	0	0.101606	0.0268763	0.177266	0.0505385	0.359897	0.040063
Gm13583	0	0.00020232	0.000740261	0	0	0	0	0	0	0	0	0	0	0.000329511	0	0	0.0004582	0	0	0	0	0	0	0.0180127	0	0	0
Itgb6	0.000672636	0	0.00175208	0	0	0	0.00106869	0.000243052	0	0.000757872	0	0	0	0	0	0	0.000780965	0	0.00232123	0	0	0	0	0	0	0	0
Rbms1	2.52001	1.60496	1.90536	1.96494	1.80238	1.98607	2.05592	1.92762	1.50919	1.85001	1.21335	1.83644	1.80869	1.76752	2.32886	1.76467	1.96814	1.79245	2.50189	3.13741	2.06756	2.65226	2.25738	1.60083	2.9204	3.01597	0.971057
Tank	0.162322	0.132417	0.187005	0.15264	0.154714	0.132169	0.135854	0.143054	0.239997	0.171216	0.2291	0.155101	0.145945	0.144346	0.172392	0.214792	0.162282	0.153925	0.175365	0.213529	0.546842	0.188598	0.0950299	0.15513	0.107518	0.188369	0.102327
Psmd14	0.767315	0.756225	0.620784	0.671612	0.948108	1.01936	0.59614	0.733829	0.893766	1.39607	0.625569	0.787553	0.858074	0.735388	0.847115	1.3082	0.757849	0.786828	0.775095	1.4787	0.147245	1.25961	0.798702	1.11513	1.12325	0.874032	0.728779
Tbr1	0	0.000578583	0.00076699	0	0	0.000264548	0	0.000910735	0	0	0	0	0.000696846	0	0	0	0	0	0.000924023	0	0	0	0	0	0	0	0
Slc4a10	0	0	0	0.0048011	0	0	0.000717349	0	0	0	0	0	0	0	0	0	0	0	0.00343293	0	0	0	0	0	0	0	0
Dpp4	0.0476765	0.00748534	0.0119871	0.0233443	0.0786538	0.332123	0.0593253	0.0620861	0.000764465	0.00769633	0.059247	0.00422532	0.006506	0.0149918	0.032231	0.0191275	0.00739629	0.00169451	0.498786	0.0181907	0.566736	0.0248406	1.42973	0.024476	0.0928206	0	0
Gm13565	0.00171626	0.00012971	0.00199708	0.000336186	0.00198876	0.00158245	0.00110114	0.000939721	0	0	0	0	0	0.00186768	0	0.00176418	0	0	0.00675869	0	0	0.00241659	0.0110489	0	0	0	0
Fap	0.53607	0.4833	0.415391	0.380436	0.379217	0.11888	0.249009	0.438594	0.366522	0.274968	0.256801	0.44798	0.496789	0.454974	0.416277	0.528794	0.382942	0.463643	0.248197	0.51436	0.0327931	0.585896	0.0645288	0.463708	0.141792	0.654737	0.277913
Ifih1	0.201898	0.119696	0.159798	0.131452	0.158099	0.31582	0.184694	0.780595	0.0856983	0.138414	0.576218	0.131308	0.16657	0.11381	0.189618	0.183494	0.144476	0.13607	0.115589	0.138602	0	0.149306	0.460037	0.19109	0.331237	0.266713	0.0900251
Gca	0.00760387	0.0154294	0.0132689	0.0208558	0.00787923	0.0490281	0.0229962	0.0269281	0.0118781	0.0211787	0	0.027812	0.0108161	0.0137602	0.00671391	0.019798	0.014787	0.0172246	0.0223801	0.0226134	0	0.011647	0.129611	0.0320601	0	0.00497664	0.00994156
Kcnh7	0.000136501	0.000574972	0	0.000400495	0	0	0.00249195	0	0	0.000320521	0	0	0.00128954	0.000648606	0	0	0.00192054	0	0.00149321	0	0	0	0	0	0	0	0
Fign	0.0166513	0.0246217	0.0331663	0.0293415	0.0263323	0.030611	0.0361569	0.022861	0.0170729	0.0282707	0.130601	0.0233649	0.0351138	0.0162263	0.0055869	0.0148148	0.027066	0.0202333	0.0222088	0.0469332	0	0.0151568	0.0351422	0	0.0106369	0	0.103165
Grb14	0.0596628	0.521211	0.348697	0.746762	0.138191	0.159659	0.194897	0.35456	0.337641	0.16553	0.242044	0.440261	0.295365	0.26922	0.231233	0.190356	0.262646	0.390972	0.0846688	0.128263	0	0.102515	0.101479	0.952026	0.00795668	0.179623	0.311334
Cobll1	0.0315333	0.0257031	0.0281772	0.0470968	0.0326662	0.218099	0.0235961	0.0280594	0.015131	0.0432752	0.017738	0.0432506	0.0238967	0.0216225	0.0322647	0.0155883	0.0271839	0.0212165	0.0486878	0.0598468	0.0327931	0.0596455	0.620317	0.0292994	0.199852	0.653607	0.0153202
Gm13594	0.00909406	0.00521745	0.00523702	0.0119626	0.00353682	0.0180406	0.00482488	0.00831924	0.00641056	0.00434074	0	0.00275723	0.00171076	0.00401366	0.00625869	0.00572568	0.00323185	0.00583086	0.00624699	0.000803891	0	0.0145377	0.0435865	0	0.0253348	0.00468638	0
Scn3a	0.000771241	0.00031257	0	0.000667615	0.00762057	0.00306192	0.00267889	0.000836267	0	0.00178187	0	0	0	0.000463611	0	0	0.000682957	0	0	0	0	0	0	0.0233738	0.0141356	0.299956	0
Scn2a	0.0380858	0.0339853	0.0462398	0.0456733	0.0312668	0.0156974	0.0564933	0.0263467	0.0279868	0.0145853	0.0554151	0.0433972	0.0279588	0.0432061	0.0373497	0.0298302	0.0189183	0.0184852	0.0417049	0.0106175	0	0.00904495	0.0310559	0.0497967	0.00325543	0.0299761	0.0285977
Galnt3	0	0.000176047	0	0.000188893	0.000276821	0	0.0010357	0	0	0	0	0.000351253	0	0	0	0	0	0	0	0	0	0	0	0	0	0	0.0174988
Ttc21b	0.0612188	0.0497009	0.0774242	0.0511608	0.0445804	0.102041	0.0751762	0.0803672	0.0261531	0.0380387	0.0600214	0.0576855	0.0359534	0.0366226	0.0575439	0.0437393	0.0476251	0.0634814	0.0779184	0.0357655	0	0.0383908	0.0547493	0.0339993	0.0127585	0.0589662	0.0886289
Scn1a	0	0.000184138	0	0.000228455	0	0	0	0.000671084	0	0	0	0	0	0.00100236	0	0.000946093	0	0	0	0	0	0	0	0	0	0	0
Scn7a	1.17039	0.403829	1.24239	0.851646	0.264809	0.167871	1.5578	0.556338	0.2709	0.169853	0.509773	0.539036	0.455037	0.415511	0.568935	0.279503	0.358061	0.558766	1.11567	0.41648	0	0.5664	0.115787	0.500217	0.175324	0.535417	0.217415
Xirp2	0.00550917	0.00364798	0	0.00508086	0.015016	0.248459	0.00884591	0.0243952	0.034356	0.00777315	0.0341988	0.0111214	0.00251485	0.0238904	0.00870883	0.0102156	0.0150358	0.00416836	0.00259762	0.00705874	0	0	0	0.0142545	0	0.0117512	0
B3galt1	0.033168	0.0483023	0.0475176	0.0692198	0.0251694	0.0156017	0.062047	0.0516653	0.0334218	0.0300173	0.0349936	0.043349	0.0274314	0.0608018	0.0594107	0.0204447	0.0487895	0.0813649	0.0324923	0.0393128	0	0.0529276	0.0281345	0	0	0.017224	0.0348869
Stk39	0.272637	0.299496	0.280188	0.251304	0.367572	0.464364	0.201843	0.369908	0.227197	0.34759	0.169717	0.323424	0.309879	0.342888	0.354691	0.285079	0.26954	0.28109	0.294254	0.371402	0	0.332203	0.347221	0.620125	0.210124	0.687924	0.392961
Gm13596	0	8.87e-05	0	0	0	0.00149556	0	0.000524513	0	0	0	0	0	0.00125138	0	0	0	0	0	0	0	0	0	0	0	0	0.00737267
Cers6	0.0851165	0.122178	0.09906	0.115762	0.125862	0.186249	0.0806424	0.151499	0.121142	0.13526	0.0975889	0.124906	0.131649	0.128967	0.104171	0.113201	0.106246	0.102127	0.13935	0.212531	0.371285	0.100623	0.1052	0.04509	0.0435104	0.0823937	0.0185499
Nostrin	0.0665537	0.0515812	0.0567179	0.0568523	0.107567	0.0174576	0.0465192	0.0483332	0.0701404	0.108778	0.151506	0.0666059	0.0395445	0.0486887	0.0643628	0.0553289	0.0625763	0.0691743	0.0557373	0.128281	1.359	0.0598434	0.0143738	0.0720976	1.10381	1.74651	0.187244
Spc25	0.0407512	0.0436963	0.0441807	0.0443142	0.0651697	0.256446	0.0309136	0.0454606	0.0319743	1.33033	0.0315992	0.0729509	0.0622923	0.0424458	0.0176977	0.412541	0.0782299	0.0190239	0.0386381	4.96062	0.333611	0.808588	0.0575716	0.092912	0.172551	0.0482857	0.0490134
Dhrs9	0.000421714	0.000704837	0	0.00077084	0.00292637	0.0771939	0.002205	0.00367187	0.000717494	0.00200311	0.11348	0.000674735	0.00236271	0.00164154	0	0	0.000227715	0	0.00340264	0.00114072	0	0	0.0558793	0	0	0	0.0101517
Lrp2	0.000473675	0.000628182	0	0.000522949	0	0.117179	0.00246066	0.000699126	0.000764465	0.000273206	0	0.00612395	0.00106166	0.00171983	0	0.000857371	0	0	0.00193026	0.00297219	0	0	0.353459	0	0	0	0
Bbs5	0.0786228	0.0808486	0.0651081	0.0871652	0.0709641	0.0541682	0.0865472	0.0762988	0.100851	0.107556	0.00839783	0.0712063	0.0609618	0.0875078	0.0588977	0.0619126	0.0726356	0.101881	0.0695155	0.0978767	0.0635906	0.0728118	0.0518308	0.0379424	0.0567482	0.129537	0.110152
Klhl41	0.000762755	0.0021527	0.00154677	0.00178323	0.00128346	0.0136003	0	0.000434411	0.00598498	0	0	0.00811353	0.00177664	0.00236116	0.00264743	0	0.000888603	0.00842203	0	0.00138206	0	0	0	0	0	0	0
Fastkd1	0.0379638	0.0268881	0.0263401	0.035261	0.0211484	0.0235089	0.0419502	0.0286844	0.0194048	0.0189003	0	0.0362589	0.0203411	0.0295026	0.0270758	0.0255643	0.032809	0.0546268	0.0415243	0.0194613	0	0.0413209	0.03616	0.0443265	0.0231111	0.02172	0.0290255
Ppig	1.04619	1.06064	1.14179	1.08386	0.998823	1.02059	1.14387	1.10958	1.00874	1.37533	1.38705	1.11582	1.07794	1.0676	1.13558	1.22958	1.11605	1.16303	1.01894	1.61899	0.742953	1.44315	0.935332	1.16117	1.26017	1.14383	1.14916
Ccdc173	0.0305321	0.0233469	0.0435708	0.0360031	0.0247239	0.0276517	0.0428922	0.0354112	0.00587596	0.0195732	0.0501434	0.0306482	0.0205295	0.0221	0.0232912	0.0292283	0.0354735	0.027729	0.0470128	0.0288088	0	0.0171081	0.040034	0.0599873	0.0409259	0.0365469	0.0688836
Phospho2	0.238103	0.208151	0.212935	0.227168	0.187675	0.134814	0.200632	0.195477	0.184725	0.172412	0.111974	0.265721	0.183751	0.23582	0.256714	0.266619	0.217271	0.204042	0.209774	0.202441	0.0635906	0.159132	0.154294	0.625917	0.285392	0.246753	0.168552
Klhl23	0.0386009	0.0528471	0.036175	0.0269187	0.0664704	0.0303684	0.0455946	0.0336325	0.0427022	0.104268	0.00839783	0.0560023	0.0221415	0.0685419	0.0408371	0.0458418	0.0446533	0.0552085	0.0214236	0.0606991	0	0.132842	0.0341809	0.0307804	0.0835391	0.915919	0.0842133
Ssb	1.64729	1.40494	1.37952	1.42521	1.91074	1.87672	1.42706	1.4707	1.65882	2.35633	1.3168	1.62063	1.58457	1.52095	1.80284	2.32614	1.55461	1.51654	1.41533	2.40837	1.13717	2.27671	1.62579	2.08496	2.16873	2.22281	2.06763
Mettl5	0.327977	0.239311	0.286687	0.259086	0.268817	0.209007	0.293619	0.270269	0.304028	0.258232	0.289885	0.313593	0.211887	0.290237	0.335463	0.325633	0.337844	0.318371	0.30077	0.314423	0	0.283908	0.163037	0.196339	0.307961	0.377251	0.299117
Mettl5os	0.00488089	0.00772608	0.000883771	0.00652972	0.0088506	0.00912717	0.00549837	0.00510686	0.00261205	0.00566482	0.0102395	0.00786848	0.0124352	0.00939506	0.00151688	0.0220533	0.0131986	0.00632367	0.0046677	0.0117194	0	0.0269973	0.00599595	0	0	0.00844441	0
Ubr3	0.171686	0.15339	0.148352	0.159966	0.127818	0.125698	0.16312	0.143397	0.135891	0.136465	0.0803899	0.129726	0.143677	0.172429	0.160841	0.120095	0.187345	0.177087	0.182337	0.141439	0.0993651	0.150992	0.190865	0.120078	0.0973476	0.158726	0.176428
Myo3b	0.000196025	0	0	0.000691373	0.0011786	0	0	0	0	0.000439757	0	0	0.000778145	0	0	0.000383024	0	0	0	0	0	0	0	0	0	0	0
Sp5	0	0	0	0.000419424	0	0.0116519	0	0.000286318	0	0	0	0	0	0.000440197	0	0	0	0	0	0	0	0	0	0	0.0132902	0	0.0408538
Gad1os	0.000270773	0.000160835	0	0.000175312	0.000541489	0	0	0.000253699	0	0.0030517	0	0.000334445	0.00493147	0	0	0.000394297	0	0	0	0	0	0.00159698	0	0	0	0	0
Erich2os	0.000666533	0.000174031	0.000693119	0.000220819	0.00026743	0.00117606	0	0	0	0.00462789	0	0	0.00363903	0	0	0	0.00122774	0	0	0	0	0	0	0	0	0	0.00503583
Erich2	0.000816555	0.00112519	0.000507057	0.000432996	0.00470339	0.00818102	0.00180181	0.000876921	0.000551516	0.0108036	0	0.000864654	0.00552656	0.00137157	0	0.0021449	0.0014312	0	0.00109855	0.00274299	0	0.00295186	0.000960842	0	0.0167024	0.00201557	0.00801881
Gad1	0	0	0	0	0	0	0	0	0	0	0	0	0	0	0	0	0	0	0	0	0	0	0	0	0	0	0
Gm26558	0.00733429	0.00953936	0.00730476	0.00893499	0.00570668	0.021329	0.00443129	0.00806176	0.0123422	0.00319254	0	0.0136016	0.00528073	0.00819066	0.00742042	0.00624294	0.00372638	0.00708743	0.003812	0.00219355	0	0.00947122	0.00206478	0	0	0.0136266	0
Gorasp2	1.2575	1.20425	1.02788	1.10249	1.3276	0.887188	0.888417	1.18002	1.0484	1.65538	0.671883	1.24541	1.32207	1.17474	1.31441	1.569	1.08947	1.23716	1.15495	1.19519	0.366404	1.25484	0.749402	1.43287	0.507878	0.964062	0.832283
Tlk1	0.181879	0.2021	0.225014	0.199407	0.202107	0.16114	0.203194	0.179387	0.140995	0.164407	0.248344	0.184711	0.163247	0.18852	0.187252	0.180802	0.204705	0.156585	0.172293	0.135392	0.124113	0.192223	0.214932	0.565802	0.279679	0.140633	0.131947
Gm13632	0	0.000112987	0.000506828	0.000271515	0.000497157	0	0	0.000495017	0	0	0	0	0	0	0	0	0	0	0	0	0	0	0	0	0	0	0
Mettl8	0.0572796	0.0465662	0.0616692	0.0528549	0.0525864	0.0561849	0.043799	0.0461336	0.0365974	0.0451226	0.0753041	0.0463263	0.064384	0.0440022	0.0390549	0.0476892	0.0659255	0.0326524	0.0426818	0.04132	0.0963837	0.0469008	0.0474515	0.0415541	0.0311108	0.0610815	0.0221592
Dcaf17	0.180339	0.182234	0.243473	0.182946	0.188299	0.191259	0.178583	0.161011	0.18669	0.152045	0.0981869	0.196415	0.136663	0.170206	0.221201	0.234196	0.215187	0.156773	0.128792	0.138852	0.114452	0.175667	0.217576	0.366523	0.160556	0.22396	0.218422
Cybrd1	0.00136929	0.00134671	0.0046969	0.000204946	0.00256806	0.0704963	0.00276729	0.00205698	0	0.00243411	0.0119973	0.000540452	0	0.00136137	0.0022725	0	0.000530779	0	0.00376596	0.00270171	0	0	0.331966	0	0	0	0
Dync1i2	1.53482	1.23614	1.22848	1.24801	1.38146	1.87555	1.40399	1.25882	1.32262	1.1884	1.44766	1.36694	1.1527	1.39014	1.56513	1.7481	1.45912	1.26252	1.44828	1.70787	1.87279	1.13521	3.78138	1.09139	1.69286	1.8034	1.40872
Slc25a12	0.171048	0.114418	0.112529	0.107508	0.107319	0.11722	0.130359	0.120667	0.115884	0.121927	0.153425	0.126743	0.113901	0.133322	0.150188	0.122535	0.11178	0.169374	0.147768	0.118293	0.238565	0.148167	0.132572	0.0714036	0.107816	0.191826	0.219055
Hat1	0.218152	0.161659	0.151468	0.175369	0.194876	0.350036	0.212344	0.147796	0.32306	0.822369	0.305507	0.18065	0.183437	0.163693	0.176763	0.218783	0.16792	0.150546	0.175909	1.04512	0.0963837	1.67015	0.254331	0.174884	0.484556	0.232613	0.215743
Metap1d	0.153602	0.148019	0.18686	0.165987	0.103438	0.146286	0.179977	0.170956	0.18359	0.0973285	0.0650048	0.143841	0.131486	0.12967	0.14372	0.0807848	0.179231	0.153064	0.150677	0.114265	0.164951	0.136621	0.123581	0.202059	0.0667292	0.124536	0.237955
Dlx1	0	7.75e-05	0	0.00016155	0	0.000501592	0	0	0	0	0	0	0.00123823	0	0	0	0	0	0	0	0	0	0	0	0	0	0
Dlx2	0	0	0	0	0	0.0004294	0	0	0	0	0	0	0	0	0	0	0	0	0	0	0	0	0	0	0	0	0
Platr26	0	0	0	0	0	0.00515115	0	0	0	0	0	0	0	0	0	0	0	0	0	0	0	0	0.00278672	0	0	0	0
Itga6	0.00398596	0.00700286	0.00250436	0.00502892	0.0915015	0.11015	0.00875802	0.00786373	0.0545974	0.0370019	0.735088	0.0108032	0.0094294	0.0104833	0.0101169	0.0128734	0.00681417	0.00661371	0.00643022	0.0135505	0.389502	0.0107189	0.276296	0	1.42217	0.0894972	0.0264683
Pdk1	0.0575373	0.0746346	0.0653391	0.0753885	0.0748134	0.120807	0.033224	0.0820673	0.0581935	0.0908446	0.0302334	0.0688831	0.107651	0.0653775	0.0536655	0.0508143	0.0545803	0.0470326	0.0455565	0.021844	0.09132	0.0291708	0.0603724	0.0142545	0.21999	0.0813218	0.0623373
Rapgef4	0.00704423	0.0278742	0.00716897	0.0118389	0.0261698	0.00649845	0.0128786	0.0206154	0.0265038	0.0330382	0	0.0368995	0.017905	0.0430305	0.021659	0.0102844	0.0392828	0.00980195	0.00987465	0.0106969	0	0.0170863	0.00940533	0	0.488293	0.0215038	0.144378
Map3k20	0.144181	0.100797	0.132695	0.115324	0.123835	0.152529	0.200624	0.119835	0.111867	0.150377	0.113805	0.109841	0.115575	0.116605	0.146436	0.116674	0.235749	0.0827657	0.123233	0.184324	0.0635906	0.157839	0.0861765	0.0632409	0.115069	0.450883	0.310451
Cdca7	0.0837016	0.0469348	0.0344495	0.0335475	0.0688138	0.0842375	0.024071	0.036381	0.0590099	0.184881	0.0216338	0.070215	0.0752203	0.056257	0.043525	0.101717	0.036517	0.0305044	0.0467068	0.174474	0	0.780528	0.0197339	0.0543025	0.117809	0.095133	0.0230328
6430710C18Rik	0	0	0	0.000317197	0.00034288	0.000635164	0	0	0	0.000264171	0	0	0	0	0	0.000403087	0	0.00169451	0.0010456	0	0	0	0	0	0	0	0
Sp3	0.571539	0.351187	0.502431	0.358686	0.383572	0.542287	0.5578	0.371052	0.425961	0.398486	0.541541	0.4124	0.424007	0.384405	0.460603	0.529316	0.432381	0.351141	0.577622	0.735392	0.666378	0.666776	0.586819	0.515382	0.785047	0.519029	0.412836
Sp3os	0.247873	0.231743	0.250001	0.230946	0.209622	0.341028	0.266342	0.231181	0.205702	0.177278	0.2816	0.24421	0.221194	0.184643	0.20473	0.221162	0.286688	0.197989	0.217757	0.296183	0	0.215431	0.450549	0.153054	0.115245	0.229596	0.311956
Ola1	0.544389	0.549827	0.421436	0.477573	0.536175	0.627144	0.360273	0.526265	0.579653	0.758507	0.377469	0.506426	0.550584	0.508227	0.589991	0.843641	0.523975	0.408015	0.486656	0.653056	0.29449	0.638232	0.530817	0.659109	0.568214	0.450499	0.647938
Sp9	0	0.000281387	0	0.000324262	0	0	0	0	0	0.000792512	0	0	0	0	0	0	0.00136831	0	0	0	0	0	0	0	0	0	0
Cir1	0.476524	0.463942	0.647156	0.551811	0.450522	0.523167	0.624645	0.481637	0.445627	0.330066	0.459315	0.472843	0.438368	0.474179	0.486663	0.409837	0.572376	0.430009	0.406491	0.369586	0.129177	0.283678	0.545714	0.45735	0.735898	0.682426	0.496149
Scrn3	0.0843255	0.0709364	0.080709	0.073092	0.0505329	0.0948269	0.0868506	0.0680859	0.0894739	0.0796075	0.0517556	0.0695582	0.0642704	0.0889585	0.08856	0.108646	0.0970626	0.052068	0.0819805	0.135529	0	0.0884914	0.0733064	0.0749524	0.0607882	0.087785	0.0877222
Gpr155	0.0401116	0.0128016	0.0348586	0.0253524	0.0141515	0.00914123	0.0434321	0.0205417	0.0151734	0.0185641	0	0.0167268	0.0224396	0.0188358	0.0165951	0.0190237	0.0320095	0.0182286	0.0420325	0.016115	0	0.0244957	0.0158799	0.0150449	0.00456536	0.101915	0.0237906
Gm13703	0.0139174	0.00184914	0.00290513	0.00524546	0.00438061	0.00112739	0.0043877	0.00384875	0	0.00217576	0	0.0033164	0.00328621	0.00884525	0.0295301	0.0148685	0.0282794	0	0.0148021	0.0204318	0	0.0132607	0	0	0.00319127	0	0.00771537
Gm13709	0.000982058	0.000115039	0	0	0	0	0.000396705	0.00131142	0	0	0	0	0.000456198	0.000893562	0	0	0.00480778	0	0	0	0	0	0	0	0	0	0.00755409
Wipf1	0.414452	0.158023	0.252637	0.208217	0.273077	0.0892697	0.405419	0.219256	0.24146	0.169337	0.209481	0.210009	0.157059	0.227908	0.32642	0.332215	0.227271	0.195413	0.458852	0.36857	0.365746	0.333	0.123612	0.119494	0.294766	0.299365	0.310606
Chrna1	0.0040241	0.00208881	0	0.00105525	0.00655268	0	0	0.000907901	0	0.00371785	0	0.000618299	0	0.00203488	0.00164745	0.0040266	0.00119957	0	0.00416843	0.00579426	0	0.00219094	0	0	0	0.00230221	0
Chrna1os	0.110801	0.105627	0.119224	0.113857	0.0832537	0.0841309	0.132375	0.124559	0.0842518	0.0578683	0	0.115883	0.106863	0.113359	0.137246	0.114039	0.127233	0.111727	0.109317	0.0537585	0	0.0711436	0.0674996	0.152678	0.0501229	0.177634	0.0650048
Chn1os3	0.0105058	0.00546146	0.00960357	0.00915984	0.00361508	0.00750977	0.00964264	0.0072547	0.000811978	0.00457261	0	0.00516284	0.00782934	0.00547247	0.00934651	0.00483825	0.00469957	0	0.0014955	0.00283187	0	0.00401107	0.0070569	0	0	0.00925112	0.0116722
Chn1	0.216949	0.0477275	0.0604627	0.0516219	0.0570799	0.0214361	0.0538498	0.058485	0.0933473	0.144981	0	0.102579	0.0570695	0.0848559	0.152025	0.231381	0.0826144	0.0410758	0.120961	0.337899	0	0.269576	0.0195206	0.0404832	0.0899374	1.04327	0.0554572
Atf2	0.283709	0.230866	0.327624	0.252809	0.233749	0.27863	0.317056	0.206991	0.218087	0.216391	0.169466	0.233314	0.200026	0.257804	0.228634	0.282013	0.2906	0.210462	0.262888	0.324267	0.114452	0.200937	0.275299	0.209168	0.3961	0.247011	0.257352
Gm10822	0	0.000593059	0	0.000938124	0	0.000507259	0.000754454	0.00107121	0	0	0	0	0	0	0.00243688	0.0012691	0	0	0	0.00585743	0	0.00193769	0	0	0	0	0
Atp5g3	1.38537	1.40042	1.24907	1.26812	1.64347	2.45618	1.14067	1.31632	1.71428	2.06147	1.30394	1.51093	1.5338	1.34799	1.32057	1.80877	1.35769	1.43899	1.38972	1.73971	2.68326	1.70517	1.8121	1.76444	1.89149	2.17493	1.14987
Lnpk	0.226352	0.152415	0.179618	0.159437	0.191701	0.11105	0.192355	0.165315	0.185542	0.347403	0.0996533	0.243517	0.1512	0.188236	0.218825	0.216961	0.173942	0.201346	0.219418	0.579451	0	0.31674	0.0896917	0.138214	0.308513	0.174191	0.343243
Hoxd9	0.00887492	0.00227619	0.0127982	0.00233794	0.00849663	0.00281561	0.0157537	0.00396434	0.0112177	0.00281919	0	0.00168648	0.00401005	0.00425511	0	0.00183862	0.00260476	0	0.00291381	0.000954816	0	0.00219094	0.00163564	0.0142545	0.0100402	0	0.0189678
Hoxd3os1	0.0291897	0.036948	0.047997	0.0200018	0.038324	0.0129891	0.0251496	0.035013	0.0326012	0.0130314	0.0132141	0.0244738	0.0342183	0.0413881	0.017984	0.0227829	0.0177936	0.0472662	0.0328894	0.0104771	0	0.0149957	0.0049002	0	0.0981028	0.00655391	0.0164537
Hoxd8	0.0405594	0.041519	0.0647575	0.0299869	0.0519642	0.011133	0.0381134	0.0437191	0.0336466	0.0199022	0.0477409	0.0367572	0.0536474	0.0474837	0.0552329	0.0390592	0.0371336	0.0487795	0.0403829	0.023983	0	0.0532463	0.00785454	0.0284647	0.0226459	0.0028397	0.0192685
Mtx2	0.82481	0.850297	0.87824	0.790392	0.825036	0.940906	0.73244	0.807036	0.930891	0.948785	0.581611	0.901183	0.876681	0.812264	1.02376	0.864748	0.854547	0.896208	0.693082	1.05733	0.124113	0.927455	0.850876	0.746623	0.6922	0.917046	0.532177
Gm13652	0.00128703	0.00104898	0.00211091	0.000307947	0	0	0.00757792	0.000686834	0	0.00026081	0	0.000564895	0.00105817	0.00233743	0	0	0.000579181	0	0	0	0	0	0	0	0	0	0.00602012
2600014E21Rik	0.00773088	0.0194446	0.0646023	0.0200405	0.00693759	0.00425581	0.0150086	0.0231536	0.022756	0.0117443	0.0350463	0.0146123	0.0602712	0.007517	0.0127347	0.00646888	0.0103661	0.00954899	0.00333365	0.00361234	0	0	0	0.0247476	0	0	0.00602012
A330043C09Rik	0	0.000711724	0.000622497	0	0	0	0.00390448	0.000279046	0	0	0	0	0	0.00073079	0	0	0.000684844	0	0	0	0	0	0	0	0	0	0
Hnrnpa3	2.4976	1.84086	1.65976	1.58513	2.47521	2.6159	1.80912	1.846	2.29292	3.57169	1.62037	2.04396	2.31043	1.9193	2.52406	3.79465	1.79694	1.83378	2.20509	4.87273	2.93361	4.0727	2.35244	2.21812	3.48556	2.55617	2.16761
Nfe2l2	1.09811	0.509352	0.855227	0.662488	0.88697	1.58946	1.20479	0.719928	0.827031	0.660808	1.39365	0.627714	0.800063	0.627197	0.915661	0.850847	0.958459	0.540594	1.52607	0.724395	0.363685	0.713183	2.65189	0.575574	1.78142	1.19751	1.1017
Agps	0.136729	0.165835	0.149939	0.156783	0.183716	0.129998	0.127449	0.148594	0.10933	0.207161	0.145537	0.160862	0.175203	0.15449	0.115922	0.151844	0.152612	0.143131	0.170251	0.19275	0.0993651	0.183164	0.113054	0.152505	0.179361	0.147809	0.109543
Ttc30b	0.17329	0.1496	0.189076	0.185146	0.162342	0.0991891	0.199657	0.167738	0.126208	0.0814134	0.150814	0.128516	0.144782	0.153929	0.174589	0.142718	0.147179	0.172831	0.156561	0.146833	0	0.145844	0.178247	0.136881	0.0688871	0.108949	0.285071
Ttc30a2	0.000269712	0.00123442	0.000758816	0.000607936	0.00278959	0.00123019	0.000523609	0.00241515	0.00298325	0.00343174	0	0.00312206	0	0.00210399	0	0	0.000658426	0.00172148	0	0.00219811	0	0.002339	0.00185275	0	0.00530693	0	0
Ttc30a1	0.0343394	0.0349378	0.0430007	0.0277391	0.0309989	0.0213703	0.0290425	0.0356706	0.0582998	0.0405908	0.0371096	0.0298359	0.0324963	0.0343618	0.0308274	0.028585	0.0305004	0.0409011	0.0297858	0.0524299	0	0.0761747	0.0220828	0.0164428	0.081854	0.00960145	0.0635421
Cyct	0.000253463	0.000165971	0	0	0.00190189	0.000877198	0.000759865	0.00125458	0.00184218	0.000591422	0	0.000485752	0	0	0	0	0	0	0	0.00982107	0	0.00486715	0	0	0	0	0
Rbm45	0.0236959	0.0234126	0.026153	0.0257762	0.0249827	0.0234044	0.0205501	0.024353	0.00999069	0.021087	0.0140785	0.125972	0.0271706	0.0259852	0.0207692	0.0256932	0.0322795	0.0336539	0.0237766	0.015327	0	0.0212099	0.0298947	0	0.0303201	0.0247287	0
Osbpl6	0.0143982	0.0118656	0.0110461	0.0132542	0.0185219	0.0098604	0.0189503	0.0152354	0.00658005	0.0226579	0	0.0182668	0.00883123	0.0120794	0.0288574	0.0144597	0.0296035	0.0322069	0.0242464	0.0234908	0.0327931	0.0387717	0.00695703	0.0243582	0.0160158	0.0118336	0.0335526
Prkra	0.417911	0.457405	0.42737	0.448195	0.34583	0.404314	0.334927	0.406144	0.477339	0.381197	0.423602	0.464206	0.404512	0.453622	0.397392	0.284658	0.396517	0.495311	0.364714	0.341434	0.445481	0.397418	0.481219	0.52819	0.378006	0.560405	0.36093
Pjvk	0.00113044	0.00114657	0.000708863	0.00182248	0.000189562	0.000365441	0.00110024	0	0	0.000411907	0	0.000569492	0	0.00102093	0	0.00298346	0.000320859	0.0136837	0.000926143	0.00156299	0	0	0.0025293	0	0	0	0
Fkbp7	3.02127	3.55482	3.04611	3.25275	3.46479	2.25874	3.05903	3.55074	2.53468	2.7813	1.69106	3.32916	3.44667	3.99048	3.17902	3.01119	3.25427	3.61293	2.53377	2.4094	0.752838	3.14	2.00464	2.76096	1.42895	1.82062	2.50665
Plekha3	0.167983	0.119404	0.122674	0.123458	0.160136	0.105591	0.15379	0.134601	0.124135	0.165617	0.135069	0.128676	0.114029	0.181081	0.107333	0.176218	0.150601	0.136152	0.193382	0.164658	0.404078	0.222979	0.0941966	0.0633462	0.309671	0.225182	0.155899
Ttn	0.00523164	0.00284369	0.001292	0.00611878	0.00252418	0.0283357	0.00431878	0.00309229	0.00653095	0.00432544	0.0326509	0.000980359	0.00435608	0.00529496	0.00190038	0.00487635	0.000290902	0.00370731	0.0050573	0.00223275	0	0.0097891	0.00517738	0	0	0	0.00411212
Ccdc141	0.0292869	0.0683569	0.0264272	0.0430023	0.0929847	0.205791	0.0453405	0.0590355	0.0908388	0.0823142	0.0491494	0.0713121	0.0549411	0.0631692	0.0360892	0.0610138	0.0562966	0.0285931	0.0207708	0.0603466	0.0327931	0.0531933	0.102929	0.0172859	0.00784565	0.343146	0.068483
Sestd1	0.158095	0.0932794	0.130943	0.105574	0.118626	0.187993	0.174062	0.107406	0.0614844	0.143537	0.0944554	0.0834028	0.13002	0.106922	0.164189	0.130197	0.120426	0.0858116	0.24918	0.186431	0	0.139828	0.236404	0.201103	0.0537512	0.0681267	0.145239
Zfp385b	0.0157992	0.0196793	0.0210208	0.0228245	0.0317767	0.00817364	0.0210728	0.033701	0.0383571	0.0190776	0.0216086	0.0262006	0.0355001	0.0276568	0.0243108	0.00723496	0.0384216	0.0354091	0.0195756	0.0175142	0	0.0206771	0.00272135	0.0331066	0.0105136	0	0.00559671
Cwc22	0.140928	0.114687	0.135361	0.115591	0.108771	0.0986718	0.117355	0.0964276	0.120255	0.13904	0.232893	0.132965	0.110564	0.112166	0.129718	0.151257	0.116748	0.0996036	0.0983684	0.122274	0.0327931	0.123965	0.102408	0.102462	0.17477	0.146257	0.146649
Ube2e3	1.24395	1.18875	1.34959	1.20252	1.02197	1.19391	1.08871	1.09267	1.15874	1.29952	1.0157	1.19466	0.999465	1.11113	1.25081	1.53138	1.08832	1.11339	0.949374	1.99917	0.770063	1.84952	1.03504	1.1006	1.61881	1.67561	1.1025
Itga4	0.00227675	0.00254583	0.00399425	0.00339101	0.00716601	0.00827559	0.00347397	0.00408504	0.014133	0.00624971	0.231412	0.00413655	0.000571127	0.00321304	0.00205846	0.00336827	0.00483458	0	0.00470976	0.0063032	1.81946	0.0053933	0	0.0735121	0	0.00339102	0.0111081
Cerkl	0.0247816	0.0195441	0.0344605	0.0233319	0.0101756	0.00168248	0.0262711	0.0179468	0.00602746	0.0246318	0	0.0152134	0.0152347	0.0175558	0.00904388	0.040089	0.0162215	0.00353823	0.0182669	0.0330496	0	0.0318542	0.00125534	0.0231167	0	0.0135103	0.0260049
Ssfa2	0.395788	0.280919	0.392891	0.415109	0.215605	0.100783	0.310498	0.338237	0.223514	0.186016	0.193688	0.386585	0.247478	0.277747	0.308001	0.29334	0.253533	0.233445	0.331949	0.282415	0.159974	0.341484	0.217527	0.350452	0.255434	0.177215	0.241111
Pde1a	0.930086	0.748874	1.01519	1.00377	0.654257	0.231371	0.991437	0.758322	0.682382	0.670144	0.295119	0.867593	0.92757	0.692549	0.943755	0.632264	0.749882	0.715416	1.04036	0.562167	0	0.587709	0.135547	0.428072	0.283495	1.03751	0.741866
Prdx6b	0.0014465	0.00111593	0.000836953	0.000775895	0.00114804	0.0106649	0	0.0015222	0	0.00146069	0	0.00169868	0.0022796	0.00127525	0	0.00100527	0.000431582	0	0.00144224	0	0	0.0026175	0.000981778	0	0	0	0
Dnajc10	0.845663	0.631737	0.779254	0.777094	0.80528	0.766049	0.781053	0.732897	0.559634	0.900131	0.49595	0.750472	0.758844	0.78044	0.929287	1.27331	0.695019	0.598051	0.97727	1.18852	0.0327931	0.958655	0.786205	0.970776	0.853151	0.853548	0.719317
Frzb	1.29899	1.52542	1.57919	2.75544	0.928237	0.162649	0.8026	1.56496	1.31833	0.813826	1.00973	1.81897	1.11273	2.11542	1.91389	1.60965	1.65607	1.82677	0.599292	1.19459	0	1.52324	0.149421	1.82053	0.272191	0.323963	3.35674
Nckap1	0.679075	0.48328	0.628572	0.513659	0.622055	0.572265	0.559927	0.49734	0.517992	0.555836	0.251973	0.580017	0.516157	0.566343	0.635114	0.614548	0.530303	0.443186	0.690566	0.684649	0.196759	0.765808	0.752225	0.519174	0.733069	0.755618	0.480132
Dusp19	0.192575	0.22196	0.204744	0.209469	0.233314	0.255779	0.177298	0.209563	0.227451	0.224294	0.14893	0.242211	0.242572	0.220785	0.251159	0.201537	0.235026	0.250256	0.15736	0.235205	0.515875	0.194238	0.225915	0.155672	0.126604	0.287285	0.149662
Nup35	0.132626	0.0803449	0.0959781	0.0927618	0.0856905	0.129959	0.123246	0.0973609	0.11633	0.374984	0.129989	0.121744	0.105786	0.098173	0.148538	0.163881	0.106062	0.0822425	0.119653	0.725187	0	0.282766	0.0854361	0.104469	0.120533	0.122962	0.160714
Zfp804a	0	0.000224355	0	0	0.000276821	0	0	0	0	0	0	0.000618578	0	0	0	0	0	0	0	0	0	0	0	0	0	0	0
Zc3h15	1.06819	1.12986	1.05344	1.03068	1.21418	1.02546	0.781801	1.09663	1.09226	1.45405	1.15631	1.2429	1.26593	1.12679	1.12879	1.32631	1.15839	1.21727	0.976474	1.42041	0.60513	1.36819	0.931088	1.36171	1.07598	1.00841	0.75516
Itgav	0.698823	0.634488	0.714619	0.720984	0.84629	0.653702	0.635976	0.699965	0.573793	0.64268	0.405311	0.791437	0.662706	0.868783	0.811344	0.654641	0.668814	0.663522	0.692346	0.679618	0.285007	0.836681	0.857811	0.508525	0.281269	0.423408	0.519969
Fam171b	0.283846	0.292	0.274849	0.288659	0.266123	0.0985765	0.289181	0.293362	0.265745	0.167948	0.0656502	0.240431	0.198869	0.297745	0.22343	0.210707	0.246827	0.33807	0.319229	0.186229	0	0.190457	0.0364023	0.28083	0.0889096	0.091199	0.225978
Calcrl	0.219765	0.0571093	0.11519	0.0771359	0.0734899	0.0412366	0.0978237	0.0949249	0.0743225	0.0578336	0.0676421	0.092828	0.0833834	0.070568	0.120216	0.0543859	0.116764	0.107734	0.272894	0.0933941	0	0.13219	0.0246733	0.0810716	0.765317	0.168253	0.0562222
Tfpi	0.748749	0.860557	0.779036	0.804953	0.688908	0.502311	0.646439	0.86436	0.649145	0.788069	0.388455	0.727382	0.801071	0.798891	0.740705	0.732072	0.699863	0.650319	0.679007	0.62386	0	0.856406	0.74715	0.411702	0.726718	1.44682	0.274695
Gm13710	0	0.000288016	0	0.00151154	0.00258814	0.00182981	0	0.00124788	0.0101275	0.000557733	0.0184024	0	0	0.00047563	0	0	0	0	0.00116103	0	0	0	0	0	0	0	0
Ctnnd1	0.373615	0.34162	0.26415	0.284251	0.351812	0.297347	0.340983	0.338914	0.321885	0.304895	0.172692	0.30766	0.343604	0.350886	0.294626	0.322775	0.329898	0.343045	0.374714	0.36738	0	0.326923	0.361866	0.219024	0.544367	0.443208	0.30591
Selenoh	0.586113	0.899025	0.748208	0.771824	1.11732	1.66704	0.760523	0.899842	1.23602	3.89315	1.27554	1.10316	1.1151	0.691317	0.859065	6.31699	0.715111	0.84274	0.752959	6.84219	0.490239	2.23287	0.757405	1.45501	1.21381	1.12731	0.752084
Tmx2	0.265069	0.186494	0.201216	0.180015	0.185711	0.2362	0.227434	0.189879	0.182214	0.326899	0.271014	0.218576	0.161705	0.209388	0.209022	0.340936	0.212685	0.235466	0.247458	0.442161	0.671802	0.441208	0.249591	0.207816	0.352073	0.407029	0.307584
Med19	0.212532	0.157127	0.177485	0.156849	0.17156	0.271423	0.164094	0.171086	0.221518	0.245582	0.168937	0.189496	0.175281	0.175564	0.2113	0.247504	0.195516	0.228088	0.184994	0.382601	0.485077	0.257472	0.313364	0.274182	0.544614	0.365581	0.224654
Zdhhc5	0.132743	0.103383	0.124735	0.103301	0.1352	0.130568	0.106847	0.114508	0.0677651	0.123499	0.0976629	0.124447	0.11518	0.128947	0.0835601	0.110993	0.127413	0.0863114	0.128542	0.114354	0	0.179693	0.110029	0.095382	0.0987792	0.135882	0.107632
Clp1	0.119878	0.101387	0.0988302	0.104786	0.0957031	0.0800114	0.140327	0.121639	0.11445	0.11534	0.148932	0.115705	0.0945561	0.104457	0.138798	0.124869	0.0964414	0.0929404	0.0917346	0.17732	0.218436	0.0815584	0.1209	0.0376079	0.158582	0.153797	0.131157
Ypel4	0.0373329	0.0367085	0.0440511	0.043583	0.0295598	0.0230712	0.0735247	0.0413894	0.0269198	0.0116491	0.0253478	0.0351711	0.025634	0.03437	0.0299253	0.0114363	0.0481912	0.0131287	0.0432385	0.00927056	0	0.0212909	0.0201035	0.0442051	0	0.0056533	0.089997
Gm19426	0.0316866	0.059376	0.0573628	0.0584432	0.0228917	0.0534396	0.0271665	0.0630612	0.0298601	0.0622459	0.0248105	0.0559011	0.0636768	0.0501765	0.0684354	0.0809306	0.0329426	0.0544748	0.0225094	0.088621	0	0.0920479	0.0708481	0.0276364	0.0456331	0.0973137	0.0251411
Serping1	18.316	8.15926	24.1671	16.4342	7.01403	10.6467	31.6954	13.5805	6.27023	3.4685	11.3781	9.41752	10.2667	7.76986	12.0171	5.74101	7.76921	9.90713	20.6483	6.32059	4.23067	7.81549	16.4212	7.53629	2.21201	9.64963	6.05615
Ube2l6	0.439365	0.426085	0.402259	0.395874	0.498286	0.881337	0.42935	1.21686	0.78863	0.563225	0.396329	0.426731	0.606656	0.294198	0.440538	0.620292	0.374806	0.321224	0.474807	0.61936	0	0.385583	1.7301	0.369834	0.647696	0.903547	0.358816
Timm10	0.38904	0.269603	0.206202	0.251003	0.361066	0.40732	0.216464	0.266753	0.401204	0.366853	0.256705	0.271667	0.295971	0.301864	0.333	0.359819	0.313523	0.250953	0.292105	0.224431	0.277407	0.382474	0.29156	0.281846	0.372505	0.480156	0.331353
Slc43a1	0.111174	0.0964452	0.119581	0.0907337	0.0729432	0.105031	0.148018	0.0916614	0.0452972	0.0905825	0.0561235	0.090272	0.10965	0.0698225	0.0703556	0.102032	0.0842994	0.0863743	0.082138	0.0480723	0	0.122636	0.183951	0.0653428	0.0128162	0.0401068	0.0266613
Rtn4rl2	0.000595362	0.000209675	0.000918701	0	0	0.000289065	0.000973347	0	0	0.000384842	0	0	0.000438513	0	0	0	0	0	0	0.00200369	0	0	0	0	0	0	0
Slc43a3	3.76835	1.10165	3.29961	2.45898	1.05811	1.32279	4.79293	1.72387	0.967259	1.29158	1.30095	1.47311	1.56487	1.01398	2.04709	1.63062	1.23585	1.55221	4.43157	3.32493	0.0655862	2.86064	2.19904	1.61049	2.32262	1.24716	1.79895
Prg2	0.00132456	0.000487757	0.000554222	0.000600923	0.000474343	0.00327082	0	0	0	0	0.00761758	0.00153845	0.00389011	0.000676398	0	0	0	0	0	0	0	0	0.00141869	0.0101956	0	0	0
P2rx3	0	0.000649053	0	0.000263298	0.000579797	0	0	0	0	0	0.0267643	0.0027865	0	0.0010318	0	0	0.000650408	0	0.00686611	0.00485518	0	0	0	0	0.0490956	0	0
Ssrp1	0.747857	0.639193	0.674054	0.676209	0.729035	0.812298	0.657165	0.653166	0.797528	1.57834	0.631147	0.756914	0.734308	0.671998	0.697789	1.08573	0.723804	0.629426	0.71322	2.19442	0.511654	1.97473	0.7155	1.04889	1.17233	0.941229	0.777631
Tnks1bp1	0.28771	0.25632	0.262812	0.217822	0.305775	0.360345	0.247939	0.274195	0.233158	0.263467	0.165847	0.26224	0.27345	0.276258	0.222013	0.245104	0.215868	0.336798	0.371563	0.196979	0.0327931	0.238992	0.561175	0.226017	0.33458	0.475559	0.179248
Aplnr	0.00457043	0.00236432	0.00302085	0.00213466	0.0980472	0.000693616	0.00672956	0.00420076	0	0.0687181	0	0.00299754	0.00113279	0.00337175	0.0102923	0.00251746	0.000563792	0.00572852	0.0054731	0.00415456	0	0.00880238	0.00115472	0	4.29255	0	0
Gm13713	0.00664981	0.00301635	0.00641446	0.00258958	0.0105857	0.00435304	0.00528398	0.0275858	0.00126901	0.00490042	0.0267643	0.00366279	0.00227647	0.00298413	0.00431137	0.0160535	0.00176257	0	0.00538347	0.00734647	0	0.00887231	0.00787005	0	0.00319127	0	0
Lrrc55	0.0920337	0.00134935	0.00239093	0.00481526	0.00228898	0.00184431	0.00613953	0.0137717	0.00125571	0.00858122	0.0307958	0.00653803	0.0107676	0.0204627	0.0508083	0.047096	0.0104005	0	0.0151739	0.0390736	0	0.109921	0.00620847	0.0213561	0.0140653	0	0
Gm13715	0.0328033	0.00378007	0	0.00575867	0.00927159	0.00298896	0.00601598	0.00574478	0.000957359	0.00513133	0	0.0219764	0.00806119	0.00786018	0.0225267	0.10794	0.00533157	0.00609795	0.00463353	0.0737951	0	0.0486466	0.00504541	0.00631117	0.0458578	0.0250149	0.00919924
Olfr1033	0.111256	0.116222	0.130621	0.14874	0.156234	0.141125	0.257958	0.166539	0.0544122	0.0888988	0.122925	0.0963184	0.196459	0.0834337	0.0801527	0.0735318	0.106891	0.0971803	0.154783	0.0390647	0	0.0354694	0.140295	0.0843373	0.0303406	0.103844	0.128537
Olfr1034	0.0116512	0.0126628	0.0164268	0.0135322	0.0186507	0.0105971	0.0187433	0.0130915	0.0196037	0.00432303	0.00962368	0.0162063	0.0223649	0.0137244	0.0227285	0.00673858	0.0255008	0.02548	0.0129586	0.00539675	0	0.00224182	0.00567634	0.038529	0	0.00392615	0.00203631
Olfr52	0.000268838	0.000155552	0.00180231	0.000450249	0.000276821	0	0	0	0	0	0	0	0	0	0	0	0	0	0.00197592	0	0	0	0	0	0	0	0
Olfr1055	0	0	0	0	0	0	0	0	0	0	0	0	0	0	0	0	0	0	0	0	0	0	0	0	0	0	0
Olfr1090	0	0	0	0	0	0	0	0	0	0	0	0	0	0	0	0	0	0	0	0	0	0	0	0	0	0	0
Olfr259	0	0.00164488	0	0	0	0	0	0.00245129	0	0	0	0	0	0.000972403	0	0	0.00107472	0	0	0.0012307	0	0	0.00168255	0	0	0	0
Olfr1122	0	0.00041023	0	0	0	0	0.000760798	0	0	0	0	0	0	0	0	0	0	0	0	0	0	0	0	0	0	0	0
Olfr1124	0.000271797	0.0004009	0	0.000104658	0.000512906	0	0.00285368	0	0	0	0	0	0	0	0	0.000516193	0.00165045	0	0	0	0	0.00171691	0	0	0	0	0
Olfr1129	0	0	0	0	0	0	0	0	0	0	0	0	0	0	0	0	0	0	0	0	0	0	0	0	0	0	0
Olfr1152	0	0	0.000811234	0	0	0	0	0.000649766	0	0	0	0	0	0.000455771	0	0	0	0	0	0	0	0.00155717	0	0	0	0.00263768	0
Olfr1156	0.000526161	0.00102982	0.00263414	0.000222156	0	0	0	0.000753447	0	0	0.0230789	0	0	0.000846472	0	0	0.00128998	0	0	0.000951784	0	0	0	0	0	0	0
Olfr1160	0.000563722	0.00139457	0.00111825	0.00123411	0.000297895	0.00124804	0	0.00191854	0	0.000889756	0	0.00166458	0.00100002	0.000429753	0	0.00247083	0.00262851	0	0.00268563	0.0027008	0	0	0.00258655	0	0	0	0
Olfr73	0	0.000927592	0.000846623	0	0.000632645	0	0	0.000611178	0	0	0	0.00301816	0	0	0.00231547	0	0	0	0	0	0	0	0	0	0	0	0
Olfr1175-ps	0	0.0006858	0.000779165	8.12e-05	0	0	0	0	0	0	0	0	0	0	0	0	0	0	0	0	0	0	0.0039455	0	0	0	0
Olfr1178	0	0	0	0.0001801	0.000203776	0.000347247	0	0	0	0	0	0	0	0.00102066	0	0	0	0	0	0	0	0	0	0	0	0	0
Olfr1217	0	0	0	0	0	0.000327898	0	0	0	0	0	0	0	0	0	0	0	0	0	0	0	0	0.00457616	0	0	0	0
Olfr1238	0.000344573	0.000654025	0	0.00130765	0.000902474	0.00027261	0	0.00178686	0.00283773	0.000837232	0	0.00115528	0	0.00288729	0.00324718	0.00185686	0	0	0.00252598	0	0	0	0	0	0	0	0
Olfr1247	0.000330291	0	0	0	0	0	0	0	0	0.00128315	0	0	0	0	0	0.000970811	0.00126595	0	0	0	0	0	0	0	0	0	0
Olfr1260	0.000665679	0.000172636	0.00138052	0	0.0032126	0.000231887	0	0.000789734	0.00117909	0	0	0.00197408	0	0.000831066	0.00177492	0	0.00151343	0	0	0	0	0	0	0	0	0	0
Ptprj	0.0951373	0.0517789	0.0638226	0.0643886	0.0931926	0.0510813	0.0794694	0.0549367	0.0769139	0.0602609	0.325712	0.0593964	0.0645388	0.0669319	0.133966	0.0709834	0.0491344	0.0415275	0.201122	0.0731066	0.452284	0.104209	0.0758644	0.0220948	0.0309467	0.0367232	0.0918112
4933423P22Rik	0.000855402	0.000218111	0	0	0	0	0	0	0.000551516	0.000645667	0	0	0	0	0	0	0	0	0	0	0	0	0	0	0	0	0
Nup160	0.0461295	0.0337163	0.0377629	0.0417662	0.0394531	0.0504432	0.0382665	0.0324156	0.0160381	0.0888183	0.017738	0.0401415	0.0350433	0.0327761	0.0368252	0.0421711	0.0309062	0.0428826	0.0529218	0.138327	0	0.0892826	0.0233339	0.0115552	0.0806412	0.0284675	0.0185255
Fnbp4	0.12982	0.11955	0.120138	0.13382	0.128073	0.154291	0.147576	0.142661	0.0820517	0.133415	0.0950344	0.159256	0.133763	0.125827	0.139665	0.14764	0.136396	0.10053	0.122623	0.145651	0	0.125364	0.0836717	0.0774794	0.186258	0.186517	0.129282
Agbl2	0.00665291	0.00963158	0.0133606	0.0059602	0.0127419	0.0335137	0.00963978	0.00672329	0.00259444	0.0219665	0	0.0128436	0.00401149	0.0137744	0.0111955	0.0460737	0.0143959	0.0141531	0.00664805	0.0510659	0	0	0.0107518	0	0	0.0141808	0
Mtch2	1.22984	1.29562	1.18797	1.26474	1.35278	1.43598	1.22342	1.24059	1.2849	1.67113	1.10812	1.2134	1.32621	1.2515	1.34692	1.69287	1.39565	1.05846	1.1927	1.69924	0.620282	1.50108	1.20149	1.02004	1.47767	1.53705	1.12143
C1qtnf4	0.0237798	0.062408	0.0209638	0.0292849	0.0395343	0.140426	0.03393	0.0351992	0.0429248	0.0165726	0.0235485	0.036565	0.025981	0.07926	0.0140728	0.00921733	0.0632188	0.0873161	0.023684	0.0066984	0.0327931	0.0222467	0.171527	0.0371397	0.0170442	0.04959	0.0594603
Ndufs3	1.40905	1.44617	1.19647	1.31072	1.42468	1.86605	1.18778	1.38595	1.66281	1.62447	0.972262	1.45313	1.41089	1.51817	1.6194	1.55332	1.52359	1.49453	1.21768	1.27814	0.828695	1.50378	1.38256	1.26768	1.56246	2.21133	1.33655
Kbtbd4	0.0998975	0.0925163	0.0862323	0.107409	0.0950018	0.101197	0.079245	0.0908357	0.0812088	0.113096	0.0722717	0.107985	0.0879794	0.114257	0.118876	0.122004	0.111156	0.0614366	0.0911393	0.13226	0.213817	0.115471	0.10095	0.0756548	0.130299	0.110286	0.0687427
Celf1	0.315313	0.347182	0.329741	0.306548	0.409142	0.321605	0.373434	0.35757	0.303302	0.396917	0.258429	0.330346	0.303537	0.312286	0.367766	0.401512	0.351619	0.351795	0.336476	0.382088	0.309756	0.37543	0.377923	0.419036	0.720046	0.587157	0.235081
Rapsn	0.0042834	0.0141847	0.0117508	0.023776	0.00372601	0.0425114	0.0128536	0.0114869	0.0387377	0.00340851	0.203656	0.0122786	0.0187489	0.0123621	0.0126077	0.00604474	0.0105121	0.0057595	0	0	0	0.00444259	0.00213319	0.0115552	0.0101001	0.0673676	0.0133533
Psmc3	1.91763	1.7161	1.25837	1.42231	1.9787	1.75295	1.37517	1.58174	1.77667	2.23042	1.25549	1.80483	1.74142	1.8441	1.97636	2.6852	1.84926	1.51382	1.6584	2.48224	0.424652	2.22467	1.61846	1.95315	2.45063	2.41403	1.7147
Slc39a13	0.445219	0.559868	0.422331	0.423644	0.535944	0.291948	0.362522	0.471696	0.343141	0.462957	0.234593	0.479668	0.577966	0.567159	0.545911	0.434853	0.509422	0.480734	0.403167	0.321339	0	0.435448	0.277686	0.58865	0.176335	0.368917	0.268436
Spi1	0.0036101	0.00190304	0.00312768	0.00364653	0.0224751	0.0779455	0.00292717	0.00663455	0.377271	0.0599596	2.51836	0.00169887	0.00373586	0.00327615	0	0.0115957	0.00214235	0.00169451	0.00295668	0.00322913	4.23837	0.00124611	0	0	0.0414977	0.00115558	0
Mybpc3	0.00355525	0.0037325	0.00486949	0.00749357	0.00140249	0.277526	0.00608918	0.00459921	0.0325814	0.00464981	0.0208283	0.00982402	0.00396033	0.0048057	0	0.00614274	0.00580376	0.00185398	0.00526736	0.00189292	0	0.0119325	0.0138009	0	0.0233304	0.00480404	0
Madd	0.0105897	0.0109321	0.010048	0.0139172	0.0263479	0.0560018	0.011842	0.0115198	0.0255055	0.00578296	0.0994679	0.00710309	0.0180464	0.0150453	0.0110595	0.016649	0.0119927	0.0174911	0.0182923	0.00358713	0.190945	0.019649	0.0443489	0	0.227323	0.0575433	0
Nr1h3	0.359234	0.0585466	0.191085	0.0899627	0.0847741	0.116507	0.299528	0.141893	0.151244	0.0530847	0.298193	0.101194	0.10345	0.144984	0.188954	0.11689	0.129762	0.092969	0.354716	0.108573	0	0.154948	0.0815135	0.126888	0.157031	0.777752	0.196379
Acp2	0.248084	0.212011	0.261735	0.266451	0.179997	0.156043	0.235008	0.224375	0.159628	0.12522	0.537479	0.248729	0.189724	0.265833	0.217736	0.205474	0.241246	0.225451	0.248202	0.163331	0.254536	0.221474	0.161259	0.174617	0.138542	0.242092	0.133218
Ddb2	0.0432683	0.0337369	0.0432147	0.0431407	0.0327584	0.0454288	0.054991	0.0367079	0.023415	0.0192111	0.0119973	0.0254849	0.0221077	0.0412217	0.0256806	0.0205614	0.0391459	0.0384121	0.0354332	0.0318319	0.0635906	0.0435538	0.0578728	0.0245158	0.0101899	0.0499717	0.0389318
A330069E16Rik	0.0202212	0.0215536	0.0152824	0.0206983	0.0123991	0.0298241	0.0400788	0.0250821	0.0100033	0.0553634	0.0299201	0.0134728	0.0191286	0.0239766	0.0186368	0.0306794	0.021733	0.0606498	0.026152	0.0299313	0	0.0172916	0.0142495	0.0580195	0.0421739	0.0510494	0.0070622
Gm17281	0	0	0	0	0	0	0	0	0	0	0	0	0	0	0	0	0	0	0	0	0	0	0	0	0	0	0
Pacsin3	0.13135	0.124389	0.183501	0.148357	0.120811	0.150028	0.136801	0.129111	0.125108	0.140001	0.0266255	0.112598	0.14977	0.12582	0.155741	0.148223	0.133685	0.0828245	0.131105	0.135708	0	0.209446	0.0616561	0.153049	0.0420604	0.422394	0.2027
Arfgap2	0.407645	0.307666	0.352665	0.321376	0.300264	0.344814	0.35892	0.268422	0.265325	0.291864	0.233544	0.316173	0.273616	0.308949	0.381816	0.375949	0.312169	0.417781	0.360756	0.380967	0.628725	0.433112	0.369971	0.579974	0.345308	0.446283	0.29942
1110051M20Rik	0.237041	0.189152	0.183966	0.174488	0.182673	0.206808	0.199084	0.188092	0.220546	0.147228	0.107503	0.188029	0.192243	0.212395	0.2307	0.178657	0.182754	0.19137	0.200348	0.193169	0	0.199203	0.222478	0.215783	0.0609023	0.247608	0.163986
Lrp4	0.128446	0.0465906	0.12194	0.0802977	0.0672642	0.0538692	0.122307	0.068387	0.0277684	0.0324929	0.0309521	0.185474	0.0670653	0.0830214	0.0625753	0.0805592	0.0582463	0.0400043	0.0842416	0.0760263	0	0.0835606	0.0268273	0.0435458	0.0900818	0.0181542	0.157969
[truncated: 19,793 more rows]
