# Supplementary material for: IL-6 in the infarcted heart is preferentially formed by fibroblasts and modulated by purinergic signaling
Source: J Clin Invest. 2023 Jun 1;133(11):e163799. doi: 10.1172/JCI163799 (PMC10232006; doi:10.1172/JCI163799)
Supplement: Supplemental data set 4 [file jci-133-163799-s116.xlsx]

## Sheet: Supplementary_Material_4b_EpiSC
	RNA.0	RNA.1	RNA.2	RNA.3	RNA.4	RNA.5	RNA.6	RNA.7	RNA.8	RNA.9	RNA.10	RNA.11	RNA.12	RNA.13	RNA.14	RNA.15	RNA.16	RNA.17	RNA.18	RNA.19	RNA.20	RNA.21	RNA.22	RNA.23	RNA.24	RNA.25	RNA.26
Xkr4	0.00345254	0.00354679	0	0.00570707	0.00207993	0.000847026	0.000962261	0.00143974	0	0	0	0	0.00207799	0.00561798	0	0.00408293	0	0	0.00411024	0	0	0	0.0073384	0	0	0	0
Mrpl15	0.762396	0.816794	0.628855	0.735766	0.902159	1.06448	0.564654	0.799513	0.717522	1.28235	0.923598	0.956872	0.906882	0.837951	0.859429	1.09837	0.783237	0.815836	0.625741	0.900594	0.756646	1.05044	0.691011	0.774174	2.94358	0.847399	0.56272
Lypla1	0.53923	0.42452	0.396065	0.464308	0.384653	0.470547	0.361563	0.431277	0.540098	0.429681	0.269974	0.410521	0.388266	0.443591	0.711595	0.534632	0.427157	0.726338	0.53932	0.527807	0.592947	0.699072	0.502183	0.262458	0.261416	0.937479	0.463362
Gm37988	0.000648677	0.00136122	0	0.00191489	0.00146629	0.000994073	0.00288376	0	0	0.00104416	0	0	0	0	0	0.000851578	0.00350833	0	0	0	0	0	0	0	0	0	0
Tcea1	0.992426	0.696258	0.691823	0.650704	0.841555	0.755379	0.828649	0.701649	1.30633	0.878845	1.12621	0.849866	0.737549	0.902854	0.946763	1.22758	0.840376	0.966769	0.780027	1.08948	0.786064	1.17443	0.688261	0.928118	2.73917	0.679567	1.10655
Rgs20	0.00387271	0.00201853	0	0	0.00454495	0	0	0.00169833	0	0.00102735	0	0	0.00169365	0.00325567	0	0	0.00168856	0	0	0	0	0	0	0	0	0	0
Atp6v1h	0.348264	0.285914	0.219728	0.348633	0.347577	0.338199	0.32092	0.294277	0.360882	0.280837	0.640291	0.341706	0.323291	0.366783	0.285303	0.300161	0.433138	0.222612	0.371929	0.286719	0.0744579	0.322758	0.500863	0.286381	0.112051	0.865476	0.467677
Rb1cc1	0.520367	0.36295	0.63206	0.57427	0.3543	0.376763	0.549163	0.368554	0.153094	0.256715	0.388235	0.352943	0.276344	0.498564	0.537836	0.389138	0.43922	0.753932	0.565683	0.311305	0.218625	0.381612	0.465391	0.0485154	0.430472	0.503565	0.575954
4732440D04Rik	0.0453988	0.0230903	0.044462	0.0470933	0.019981	0.0268631	0.102396	0.0218395	0.0154392	0.0231183	0	0.0228635	0.0129512	0.0470345	0	0.0289978	0.0206722	0.0197957	0.0455517	0.0418618	0	0.0391076	0.0643275	0.0485154	0	0.0454601	0.0425538
Alkal1	0	0.0011117	0	0	0	0	0	0	0	0.000112771	0	0	0	0	0	0	0	0	0	0	0	0	0	0	0	0	0
Pcmtd1	0.81074	0.389842	1.00431	0.781585	0.309626	0.32759	0.976362	0.422305	0.1793	0.207919	0.764536	0.190321	0.241511	0.628218	0.713402	0.397791	0.438712	0.939588	0.855214	0.614651	0.510628	0.493739	0.469894	0.310359	0.318421	0.298734	1.38599
Gm26901	0.00127707	0.00636209	0.00506796	0.000697755	0.00903332	0.00822186	0	0.00683669	0.0044402	0.0125639	0	0.0248398	0.00196884	0	0	0.00141013	0.0102918	0.107165	0.0057583	0	0	0.0059274	0.00166169	0	0	0	0
Sntg1	0.00258982	0.013989	0.0364094	0.0409288	0.0234286	0.02588	0.0792937	0.0324687	0.15445	0.00453394	0	0.00100168	0.0110001	0.00511283	0	0	0.00479141	0	0.0161235	0	0	0.00743848	0.0148693	0	0	0	0
Rrs1	0.511015	0.49712	0.489416	0.60094	0.511319	0.547899	0.565752	0.620851	0.457116	0.793915	0.585938	0.703245	0.697396	0.46976	0.388218	0.474131	0.506557	0.349882	0.429003	0.468593	0	0.884451	0.479943	2.2025	0.112051	0.509596	0.518653
Adhfe1	0.0511782	0.0231147	0.149632	0.126337	0.0172941	0.045382	0.215009	0.0413555	0.0249577	0.0132309	0.0642539	0.00408165	0.0382199	0.0212474	0.0247142	0.0129299	0.0315148	0.0327648	0.0635534	0.00977763	0.0744579	0.0233327	0.0350302	0	0	0	0.117137
3110035E14Rik	0.00207139	0	0	0	0.000314907	0.00384807	0.00339705	0	0	0	0	0	0	0	0	0.00305049	0	0	0.00160744	0	0	0.0150367	0	0	0	0	0
Mybl1	0.0139578	0.00403806	0	0.00993808	0.0195581	0.0128111	0.00284726	0.00469889	0.00793294	0.0289403	0	0.0269044	0.00807998	0	0	0.0245953	0.0403188	0	0.0138451	0.192883	0	0.173592	0.00735815	0	0	0	0
Vcpip1	0.187812	0.123128	0.35194	0.201431	0.174441	0.16115	0.241882	0.196846	0.110405	0.117471	0.170048	0.135198	0.121531	0.202972	0.362071	0.169006	0.222488	0.423701	0.228837	0.232797	0	0.154601	0.164414	0.130157	0	0.239616	0.220079
1700034P13Rik	0.00183152	0.00183944	0	0.0023718	0.00218637	0.00364715	0	0.0062684	0	0.00226823	0	0	0.00254127	0.0024751	0	0.00316023	0.00496332	0	0	0	0	0	0	0	0	0	0
Sgk3	0.148713	0.0863378	0.0949226	0.143071	0.0822149	0.0642473	0.132972	0.13148	0.0374867	0.0778963	0.111559	0.0554971	0.0658918	0.152689	0.276059	0.0980555	0.0786892	0.0158824	0.163686	0.192107	0.125945	0.232318	0.11354	0	0.81096	0.0695083	0.242739
Mcmdc2	0.00205546	0.00609342	0.0139898	0.00197296	0.000502762	0.00265203	0.00174034	0.00500589	0	0.00239581	0	0.00396295	0.00307672	0.00564281	0	0.00316	0.00638687	0.0130666	0.00263388	0	0	0	0	0	0	0	0.0196433
Snhg6	0.433153	0.766453	0.478954	0.628136	1.02259	0.766614	0.356099	0.638588	1.25875	1.33198	0.432504	1.10252	0.995104	0.605658	0.604751	0.699839	0.991036	0.694158	0.506537	0.487057	0.200631	0.660465	0.481269	0.942983	0.112051	0.46432	0.372634
Tcf24	0.0301555	0.00623857	0.00935966	0.0130416	0.00785882	0.00429969	0.0120357	0.00709174	0	0.00338035	0	0.00247758	0.00730731	0.0530954	0.0462481	0.011804	0.0055297	0	0.00690169	0.0837243	0	0.0590534	0.00649755	0	0	0.0216533	0
Ppp1r42	0	0	0	0	0	0.000127055	0	0.00112184	0	0	0	0	0	0	0	0	0	0	0	0	0	0	0	0	0	0	0
Cops5	0.791065	1.03647	0.774738	0.763771	1.04789	1.15099	0.605855	0.946504	0.679733	1.24745	0.932462	1.01762	1.06183	0.8759	0.881013	1.17228	0.973654	0.734389	0.702585	1.02652	1.20277	1.12199	0.920907	0.65018	0.318421	0.909331	0.927656
Cspp1	0.275148	0.222429	0.235335	0.267336	0.219361	0.190178	0.227706	0.173695	0.0616854	0.184876	0.198908	0.181365	0.175652	0.286946	0.0898556	0.238421	0.229373	0.303615	0.274826	0.520336	0	0.337893	0.197195	0.0611471	0.773646	0.391499	0.257359
Arfgef1	0.212565	0.18465	0.317328	0.205067	0.311118	0.197567	0.208127	0.213558	0.333289	0.20393	0.196794	0.223231	0.186814	0.167299	0.409197	0.197384	0.255723	0.213865	0.193545	0.200178	0.123603	0.163911	0.330578	0.0965877	1.41044	0.193853	0.0734216
Cpa6	0.000986497	0	0.00427684	0.000407895	0	0	0	0	0	0.000253036	0	0.00309412	0.000834838	0	0	0	0	0	0	0.00374611	0	0	0.00195244	0	0	0	0
Prex2	0.44244	0.0131738	0.153925	0.1364	0.00692926	0.00718017	0.200535	0.012858	0.116902	0.0268642	0.0195682	0.0133965	0.0264357	0.0858184	0.263803	0.076412	0.0336452	0.234278	0.1811	0.15792	0	0.294366	0.0178024	0	0.149365	0.421024	0.0844747
A830018L16Rik	0.00107247	0	0	0	0.000282332	6.76e-05	0	0	0.00308475	0	0	0	0	0	0	0.002731	0	0	0.00363102	0	0	0	0	0	0	0	0
Sulf1	1.0634	0.563107	0.486979	0.692671	1.07384	0.417247	0.688931	0.921086	0.471851	0.410413	0.145785	0.475327	0.615129	1.22406	1.50604	0.589521	0.740292	1.00026	1.94015	0.745287	0.182636	0.86497	1.89266	3.85451	0.224102	0.434274	0.331397
Slco5a1	0.00871236	0.0129894	0.013338	0.00509238	0.0223601	0.0197033	0.00325291	0.00887549	0	0.0119294	0	0.00245428	0.00556477	0.0102112	0	0.00322346	0.00968861	0	0.0127944	0.00723844	0	0	0.0126971	0	0	0.015445	0
Ncoa2	0.109812	0.0687013	0.11841	0.145377	0.119544	0.0638247	0.0972377	0.103289	0.0229851	0.0496111	0.0469008	0.0933455	0.0595648	0.0950584	0.157531	0.0377224	0.103235	0.29941	0.157012	0.05821	0.0540891	0.139422	0.0613364	0.0485154	0	0.0346579	0.0654374
Tram1	3.19986	3.22207	2.28302	2.6255	2.52723	2.15231	2.66813	2.97049	1.70081	3.04451	2.01433	3.20183	3.4055	3.43444	3.36874	3.28232	2.68889	3.11453	2.97921	2.45495	2.004	3.61701	1.9242	1.80068	1.44595	2.5051	2.25896
Lactb2	0.170101	0.096771	0.0965734	0.126436	0.127444	0.111934	0.112822	0.0957109	0.0541142	0.0887424	0.0660118	0.0733922	0.0828773	0.145294	0.202231	0.106661	0.107854	0.0504505	0.226576	0.0983877	0	0.171684	0.143813	0	0.112051	0.234697	0.330963
Xkr9	0	0	0	0	0	0.000664433	0	0	0	0	0	0	0	0	0	0	0	0	0	0	0	0	0	0	0	0	0
Eya1	0.00219339	0	0.00313468	0	0	0	0	0	0	0.000457004	0	0	0	0.0069835	0.0221558	0	0	0	0	0	0.0360418	0	0	0	0	0	0
Gm9947	0.0579567	0.0136522	0.034227	0.0297551	0.00298823	0.000159899	0.0100034	0.00784696	0.00835775	0.00191642	0	0.00385557	0.00832154	0.0391355	0.0302259	0.0363221	0.00974133	0	0.0304744	0.0521386	0	0.036364	0	0	0.430472	0.0145213	0.018427
Msc	0.44765	0.103721	0.259089	0.112962	0.0303108	0.00963435	0.0720344	0.0299684	0.204073	0.0307043	0.0195682	0.0706289	0.0567408	0.314887	0.300794	0.135735	0.0607933	0.109502	0.11535	0.408244	0	0.296292	0.0101561	0.17823	1.06731	0.0904615	0.269503
Trpa1	0	0.000814746	0	0	0	0	0	0	0	0.000114798	0	0	0.00148599	0	0	0	0	0	0	0	0	0	0	0	0	0.0145213	0
Kcnb2	0	0.00102847	0	0.00134812	0	0.000770118	0	0	0	0	0	0	0	0	0	0	0.00767201	0	0	0	0	0	0.00501403	0	0	0	0.0224776
Terf1	0.226452	0.157891	0.138711	0.198597	0.14491	0.286217	0.274335	0.152274	0.370172	0.388716	0.0528363	0.150849	0.153863	0.166488	0.217245	0.441732	0.175918	0.11179	0.194862	1.16031	0	0.238351	0.181631	0.145546	0.112051	0.240392	0.14545
Sbspon	0.000438851	0.00152691	0	0	0	0.000446217	0	0	0	0.00061657	0.0501404	0	0.000313656	0	0	0.00435851	0.00742938	0	0	0	0	0	0	0	0	0	0.0325209
4930444P10Rik	0.00170617	0.00398934	0.00408537	0.00148976	0.0032996	0.00317389	0.00195411	0	0	0.00538267	0	0.00478481	0.00700251	0.00441075	0	0.0035994	0.00210552	0	0	0	0	0	0.00877015	0	0	0.0176058	0
Rpl7	10.8716	15.2036	12.4131	13.3348	13.466	14.6348	10.4653	13.5382	18.3177	17.308	11.2993	15.6664	15.6892	13.4607	9.85399	12.88	15.0258	14.4982	10.6857	7.96336	11.0051	10.6399	10.5629	10.6272	10.8349	10.9971	10.4031
Rdh10	0.206265	0.17571	0.128112	0.108301	0.646547	0.725603	0.105932	0.333585	0.174193	0.657985	0.206261	0.317642	0.912583	0.151371	0.227011	0.209096	0.341209	0.136168	0.261137	0.197458	0	0.138428	0.57043	0.164359	0.661594	0.157396	0.0860524
Stau2	0.182693	0.131389	0.160265	0.141002	0.12475	0.109204	0.108287	0.0978611	0.103767	0.115282	0.0419604	0.086736	0.113884	0.162748	0.0807353	0.12868	0.190795	0.0130666	0.115194	0.18739	0	0.265548	0.0751168	0	0	0.0816427	0.162943
Ube2w	0.969865	0.730706	0.885442	0.821983	0.64752	0.54176	0.666366	0.755783	0.396763	0.523206	0.74171	0.588346	0.693048	0.809173	0.72153	0.604838	0.70742	1.01957	0.819382	0.666153	0.0744579	0.820929	0.638407	0.272936	0.430472	0.634568	0.900892
Eloc	2.75856	4.07203	2.5536	2.25167	4.81213	3.83111	2.22191	3.52487	3.60824	5.8318	2.44717	4.61627	4.47572	2.59999	3.5184	4.76709	3.63042	3.00044	2.38197	4.06604	2.33594	4.36448	2.73851	2.45129	3.97864	3.83105	2.41385
D030040B21Rik	0	0.00381862	0	0.000797368	0.00605583	0.00213235	0	0.00151857	0	0.00557439	0.0182604	0.00570008	0.00180242	0	0	0.00125144	0.00266604	0	0	0	0	0	0	0	0	0	0
Tmem70	0.573091	0.993573	0.487054	0.476594	0.750637	0.748096	0.502244	0.711779	0.600774	1.1278	0.425698	0.995239	0.880044	0.744766	0.331075	0.880153	0.823422	0.598856	0.475262	0.668859	0.576156	0.577429	0.510768	0.41851	0.773646	0.569862	0.556223
Ly96	0.235811	0.320728	0.365039	0.410441	0.385368	0.51218	0.271601	0.397486	0.148576	0.276621	0.669916	0.293394	0.358391	0.321691	0.149632	0.267285	0.320875	0.558077	0.278026	0.239596	0.184958	0.221613	0.429141	0.294516	0.430472	0.215638	0.179954
Jph1	0.000769792	0.00553868	0.0280994	0.0129027	0.0185393	0.00962091	0.00191032	0.0124072	0	0.00766196	0	0.0110479	0.0081705	0.0125766	0.0130989	0.00467222	0.0407084	0	0.00274731	0.00335444	0	0.0122218	0.00376315	0	0	0.0475864	0
Gdap1	0.00149183	0.000593279	0	0.00154449	0.00205185	0.000181054	0.00470921	0.00321804	0	0.000587198	0	0.00232608	0	0	0.0462481	0	0.005971	0	0	0	0	0	0	0	0	0	0
Pi15	0.25996	0.084504	0.499105	0.311421	0.209431	0.0144267	0.556032	0.12078	0.0292202	0.110668	0.0440265	0.104035	0.103906	0.269776	0.448905	0.155753	0.189191	0.488358	0.486684	0.188612	0.400128	0.217092	0.00982473	0.0352696	0.224102	0.326792	0.087185
Gm28154	0.00108666	0.000632287	0.00434294	0.00216638	0.000414565	0.00012208	0.00430202	0	0	0.00136779	0	0	0	0	0	0	0.00255053	0	0	0.00306329	0	0	0	0	0	0.0349221	0.010302
Gm16070	0	0.000870367	0	0	0	0	0	0	0	0	0	0	0	0	0	0	0	0	0	0	0	0	0	0	0	0.0149995	0.0221213
Crispld1	0.0336031	0.0086379	0.00504797	0.0390784	0.00724438	0.00303549	0.0185571	0.00364126	0	0.000816236	0	0.00453959	0	0.123335	0	0.0367393	0.0393758	0	0.0249556	0.0370139	0	0.0661987	0	0	0	0.0448093	0.32906
Mcm3	0.143909	0.153149	0.0748787	0.101571	0.265658	0.397818	0.124233	0.184912	0.379115	0.781558	0.258343	0.30116	0.217754	0.136976	0.11889	0.157677	0.0811403	0.101153	0.103309	0.639627	0.216357	2.79495	0.146821	0	0.373467	0.086842	0.0901835
6720483E21Rik	0.00123834	0.00144474	0.00368016	0.000921242	0	0.000845987	0.00343811	0.00173148	0.00966326	0	0	0	0.0017373	0	0.0263453	0.00444411	0	0	0	0	0	0	0	0	0	0	0
Paqr8	0.00746787	0.0190542	0.0200843	0.0126469	0.0107324	0.0120268	0.0180849	0.00873644	0.00387264	0.010884	0.0595919	0.00809299	0.00668097	0	0.0431081	0.0138185	0.0292801	0.015444	0.00643189	0.00915033	0	0.00743848	0.0180367	0	0	0.0226626	0.0163329
Efhc1	0.0604643	0.0529315	0.0554158	0.051793	0.0328112	0.0343883	0.0442819	0.0477406	0.0353767	0.0264511	0.0223019	0.0296398	0.0416859	0.055576	0.0833506	0.0161348	0.0333014	0.205645	0.0599831	0.0260667	0.0360418	0	0.0231814	1.9305	0	0.0180285	0.00933397
Tram2	0.291461	0.220647	0.19222	0.322065	0.230171	0.197392	0.135151	0.23254	0.610251	0.1944	0.487736	0.581319	0.256188	0.325673	0.151606	0.244837	0.166815	0.316495	0.237805	0.267851	0.0360418	0.231871	0.302972	0.129089	0.661594	0.0451192	0.258794
Tmem14a	0.257047	0.114416	0.20363	0.284215	0.104798	0.159595	0.327164	0.140312	0.103876	0.0669045	0.217907	0.0866504	0.101777	0.201686	0.253702	0.0962787	0.174307	0.164788	0.354149	0.110204	0.0540891	0.166015	0.192071	0	0	0.0963205	0.202018
Gsta3	0.790301	0.00881289	0.292281	0.145579	0.0166207	0.0770275	0.284752	0.0183373	0.317427	0.0133851	0.0692027	0.00534057	0.0290553	0.061255	0.47373	0.118895	0.136508	0.175512	0.25245	0.226388	0.0744579	0.306688	0.331197	0.0352696	1.96003	0	0.0897159
Gm28836	0.00221721	0.000291055	0	0.00360439	0.000891767	0	0	0	0	0.000209273	0	0	0	0	0	0	0	0	0.00621576	0	0	0.0110318	0.00166169	0	0	0	0.0141473
Kcnq5	0	0.000913723	0	0	0.000848378	0.00352095	0	0	0	0.00200659	0	0.00186895	0	0.00869118	0	0	0.00213189	0.0168824	0	0	0	0	0	0	0	0	0.0355057
Gm26580	0	0	0	0.00271512	0	0	0	0	0	0.000193399	0	0	0	0	0	0	0	0	0	0	0	0	0	0	0	0	0
Rims1	0.00128764	0.00153604	0	0	0.00173866	0.000290875	0	0.00099049	0	0	0	0	0	0	0.0163881	0	0.00246945	0	0.00209333	0.00281633	0	0	0.00162671	0	0	0	0
4933415F23Rik	0	0.000692267	0	0	0	0	0	0	0	0.000551937	0	0	0.0014781	0	0	0	0	0	0	0	0	0	0	0	0	0	0
Gm29107	0.0103601	0.00254146	0	0.00385162	0.00312798	0.00964855	0	0.00255792	0	0.0032305	0.0146389	0	0.00304321	0	0	0	0.00394971	0	0.00115954	0	0	0.00697987	0.0261849	0	0	0	0
Ogfrl1	0.120427	0.148369	0.212096	0.186964	0.0733841	0.0826119	0.200892	0.137872	0.0535476	0.150679	0.039931	0.156708	0.111871	0.129006	0.181153	0.106965	0.147696	0.0668497	0.0799947	0.156492	0.177692	0.312349	0.0610084	0.0480723	0.661594	0.210992	0.0914589
B3gat2	0.00102208	0.00237759	0.00350414	0.000832459	0.00155597	0.000884863	0	0	0	0.000906753	0	0	0.00217034	0	0	0	0	0	0	0	0	0	0	0	0	0	0
Smap1	1.15458	1.09378	0.932928	1.0639	1.09404	1.01928	0.946107	1.02134	1.18779	1.00153	0.740362	1.19526	1.04444	1.25285	0.98537	1.2431	1.13628	1.10047	1.15796	1.24146	1.13409	1.26609	1.16795	0.495228	1.63454	1.7079	1.14141
Sdhaf4	0.924521	0.900604	1.13555	1.02611	0.87174	0.988592	1.04146	1.0244	1.1033	0.702484	1.05737	0.708037	0.803164	1.02765	1.0919	0.622838	1.09564	0.865408	1.14137	0.97776	0.383039	1.01171	1.01864	0.109219	0.261416	0.540769	1.14544
Fam135a	0.0684215	0.0497826	0.078984	0.092793	0.0637264	0.0608314	0.0623277	0.0434654	0.11557	0.0448052	0.0342071	0.0409695	0.0446263	0.0650855	0.0317597	0.0465693	0.0788785	0.0861136	0.0379742	0.0382007	0	0.0911555	0.061482	0	0.318421	0.0967808	0.198622
Col9a1	0	0.00978457	0.0217205	0.00611107	0.00351764	0.00111847	0.00587097	0.00764571	0	0.000889071	0.0223019	0	0.00576945	0.00355119	0	0.00162854	0.00148986	0	0	0	0.400128	0	0	0	0	0	0.194644
Lmbrd1	0.657649	0.276681	0.63871	0.462209	0.224714	0.320851	0.627701	0.281852	0.187797	0.173331	0.846202	0.210357	0.247022	0.325196	0.446505	0.329602	0.305124	0.358225	0.641823	0.345796	0.0901309	0.390964	0.504424	0.205807	0.430472	0.860002	0.75306
Adgrb3	0	0.000559388	0	0.000958828	0.000843806	0.00067677	0	0	0	0.000818131	0	0	0.00118673	0	0	0	0.0025528	0	0	0	0	0	0	0	0	0	0
Phf3	0.447265	0.323361	0.481681	0.444955	0.356383	0.3439	0.45932	0.330386	0.298376	0.293839	0.280816	0.304501	0.301387	0.422996	0.377043	0.335626	0.390531	0.291241	0.499758	0.43194	0	0.503911	0.303079	0.214756	0	0.608246	0.5134
Ptp4a1	1.78159	0.823365	0.962986	1.2965	1.00354	0.774882	1.10784	0.8173	1.48927	0.835442	0.57954	1.06971	0.861271	1.496	1.70403	1.43982	1.09705	1.2321	1.78634	1.41722	1.79195	2.03475	0.964976	0.180373	1.04762	0.909697	2.17092
Gm29128	0	0	0.00747372	0.000707992	0.000284579	0	0	0	0	0	0	0	0	0	0	0.00176758	0	0	0.00148561	0	0	0	0	0	0	0	0
Khdrbs2	0	0.000320949	0	0	0	0.00401245	0	0.00103217	0	0.000354123	0.0696069	0	0	0	0	0	0	0	0	0	0	0	0.0142352	0	0	0	0
Prim2	0.146362	0.0695156	0.0953583	0.088739	0.0907107	0.130276	0.102735	0.0929009	0.0485319	0.217122	0.0433306	0.114212	0.0676007	0.0673233	0.0405599	0.13698	0.0703849	0.195814	0.15695	0.545399	0.0901309	0.671408	0.0899168	0	0	0.0953966	0.0384349
Rab23	0.809065	0.280073	0.196927	0.387812	0.289073	0.100818	0.315329	0.246449	0.392277	0.225769	0.232912	0.249676	0.240505	0.589364	0.569897	0.529647	0.324635	0.670438	0.883507	1.05891	0.1105	1.22416	0.105635	0.131414	0.112051	0.254313	0.205033
Bag2	0.189592	0.256715	0.12542	0.180412	0.228503	0.133019	0.144049	0.164597	0.147018	0.255547	0.0832751	0.245541	0.165572	0.151553	0.170833	0.171278	0.19761	0.15751	0.150261	0.09283	0.182636	0.279723	0.037779	0	0	0.14868	0.101078
Zfp451	0.282822	0.252167	0.206358	0.305497	0.303632	0.192302	0.282027	0.278005	0.137612	0.177417	0.185047	0.230517	0.200408	0.311857	0.374033	0.259907	0.326306	0.307545	0.341719	0.173858	0.162267	0.269869	0.195913	0.0485154	0.318421	0.141814	0.321793
Bend6	0.0670116	0.0890834	0.0446601	0.0445461	0.120084	0.0794753	0.0254888	0.139919	0.0249992	0.0842834	0.0528363	0.0810356	0.0863847	0.0611309	0.0453323	0.141019	0.0660328	0.141375	0.0927092	0.223807	0	0.0719806	0.0582142	0.0485154	0.224102	0.0825498	0.00911022
Dst	0.79618	0.641852	0.741482	1.01214	0.871737	0.57637	0.825432	0.769315	0.526404	0.502699	1.32499	0.689998	0.600546	0.921429	0.757408	0.489545	0.790265	0.828855	1.07393	0.618667	0.616432	0.754631	0.55343	2.08438	1.09207	1.32903	0.53288
Gm37233	0.00290771	0.0080344	0	0.00364743	0.00737121	0.00498717	0.00309314	0.00175285	0	0.00656579	0.0148608	0.00410388	0.0103714	0.0024751	0	0.00970434	0.0355632	0	0.00271507	0	0	0	0.0012429	0	0	0.140378	0.0176814
Ccdc115	0.336532	0.220477	0.222195	0.204021	0.214018	0.22424	0.204875	0.203729	0.251722	0.289332	0.172014	0.226741	0.254664	0.262789	0.172732	0.308905	0.267453	0.167006	0.201515	0.25208	0.303637	0.313355	0.211951	0.282799	0.261416	0.331436	0.266899
Imp4	0.39363	0.382123	0.317083	0.290208	0.384352	0.442544	0.349304	0.341423	0.620355	0.629653	0.3978	0.448096	0.38581	0.382127	0.263255	0.491072	0.37026	0.170308	0.377004	0.397758	0.213734	0.491258	0.362022	0.425134	0	0.482841	0.196935
Ptpn18	0.0186162	0.0556785	0.0480381	0.0324544	0.0209601	0.0643302	0.0234033	0.0516509	0.375849	0.0300888	0.138531	0.0321544	0.0304436	0.00838458	0.0232775	0.0333662	0.0414571	0.015444	0.00954053	0.016518	0.791582	0.021144	0.0447947	3.37268	0.149365	0.142683	0.0341279
4930568A12Rik	0.00103321	0.00158962	0.00218237	0	0.000777179	0.00355494	0	0.00350781	0	0.00111416	0	0.00233362	0.00239738	0.0095751	0	0.00110132	0.00370759	0	0.00669046	0.00562959	0	0	0.00577352	0	0	0.00802658	0
Arhgef4	0.00601997	0.000643988	0.00468894	0	0.00207964	0.00349077	0.00753025	0.00287291	0	0.00150943	0	0.00466157	0.00209272	0	0	0	0.00903946	0	0.00157062	0	0	0	0.0130659	0	0	0	0
Gm38336	0.00423248	0.000682208	0	0.00331489	0.00229705	0.000307054	0.0026818	0.0012982	0	0.00151286	0	0.00234816	0	0	0	0	0.00637369	0	0	0	0	0	0.00104322	0	0	0	0
Fam168b	0.30988	0.246523	0.34893	0.30518	0.399036	0.34818	0.265318	0.281926	0.231586	0.271963	0.212403	0.324263	0.238675	0.211642	0.264158	0.259369	0.269503	0.10829	0.217654	0.304271	0.162267	0.26086	0.366925	0.163916	0.318421	0.228253	0.214168
Plekhb2	0.116649	0.093563	0.0588172	0.0687412	0.166398	0.252236	0.0960306	0.119657	0.0496658	0.097014	0.0739162	0.0725653	0.0774459	0.0188453	0.0779474	0.0696183	0.0921584	0.0653669	0.124449	0.128351	0.791028	0.124075	0.71428	0	0	0.233255	0.0834817
1110002O04Rik	0.00105437	0.0133078	0.020159	0.0151853	0.00964762	0.00718445	0.0316262	0.00748118	0	0.00324316	0	0.00547487	0.00354004	0	0	0.0087318	0	0	0.0390306	0	0	0	0.0423598	0	0	0	0
Hs6st1	0.0254743	0.0314859	0.0362213	0.0281093	0.0580571	0.0351393	0.0340274	0.0205458	0.0128807	0.0299312	0.0396335	0.0206193	0.0157435	0.0410341	0	0.0193369	0.0150042	0.0712162	0.0278119	0.0336918	0	0.0462438	0.0987634	0.0965877	0	0.0545409	0
Gm33280	0	0.000293962	0	0	0	0.000110024	0	0	0	0.000192951	0	0	0	0	0	0	0	0	0	0.00137547	0	0	0	0	0	0	0
Uggt1	0.183904	0.197267	0.110189	0.160694	0.363014	0.251825	0.167358	0.223645	0.43819	0.279952	0.461766	0.27053	0.249856	0.162783	0.192134	0.235977	0.23695	0.242092	0.202218	0.191183	0.0360418	0.136101	0.26109	0.0965877	0.430472	0.211683	0.260012
Neurl3	0.00248445	0.000626724	0	0.0020467	0.00150366	0.00221884	0.00155021	0	0	0.000930628	0.0346328	0	0.00243374	0.0203255	0	0	0.00455853	0	0.0045889	0	0.0540891	0.00706589	0.00486326	0	0	0	0.0170135
Arid5a	0.0794096	0.0829601	0.0701467	0.0957869	0.0940195	0.110026	0.0937457	0.105417	0.147772	0.0849873	0.0839226	0.0398438	0.0999142	0.114196	0.0770132	0.0907123	0.120114	0.0565977	0.0360355	0.136922	0.177692	0.0223897	0.0838819	0	0	0.158779	0.188456
4930403P22Rik	0	0.000913454	0	0.00213317	0.00028402	0.00202514	0.000752215	0	0	0.00205922	0	0	0.00344949	0	0	0.00303555	0.00174467	0	0	0.0117802	0	0.00248088	0	0	0	0	0
Kansl3	0.159061	0.118993	0.26227	0.171967	0.133022	0.124901	0.18967	0.10298	0.0831083	0.101776	0.320845	0.0906446	0.0900625	0.160191	0.259313	0.101473	0.137611	0.198218	0.21347	0.112442	0.375492	0.162243	0.149981	0	0	0.455212	0.262291
Lman2l	0.155519	0.24049	0.163486	0.199586	0.164923	0.278589	0.186307	0.25101	0.277186	0.155531	0.36187	0.121523	0.156981	0.271098	0.0612503	0.208512	0.208548	0.0767087	0.176684	0.0956659	0	0.117272	0.208172	0.131414	0	0.310832	0.162696
Cnnm4	0.0130995	0.024072	0.0053666	0.0227412	0.0425922	0.0283112	0.0166111	0.0323183	0.00502613	0.0261822	0.0182604	0.0330269	0.01593	0.0157779	0.0209743	0.0215501	0.0228629	0	0.0335309	0.0281898	0.123603	0.0196196	0.0165572	0	0	0.0106771	0.0225754
Cnnm3	0.0482944	0.0420237	0.0980679	0.0614827	0.0386939	0.0357136	0.148388	0.0371463	0.0191816	0.0208514	0	0.0324397	0.0275812	0.0716681	0	0.030032	0.0391267	0.0197957	0.0797419	0.0383107	0	0.0407687	0.0500254	0.0611471	0	0.0360914	0.162778
Gm38033	0	0	0	0	0	0.000744124	0	0	0	0	0	0	0	0	0	0.000988668	0	0	0.00261361	0	0	0	0	0	0	0	0.0212618
Ankrd23	0	0.00291076	0.0121687	0.00293072	0.00160497	0.00305232	0	0	0	0.00105825	0	0.00493167	0.00102922	0	0	0	0.00400565	0	0.00607968	0.0036833	0	0	0.00315897	0	0	0	0
Gm42417	0	0	0	0	0.000856342	0.000338858	0	0	0	0	0	0	0	0	0	0	0	0	0.00171285	0	0	0	0	0	0	0	0
Ankrd39	0.176314	0.154368	0.188921	0.202997	0.133734	0.192126	0.213468	0.150458	0.265365	0.138557	0.0635947	0.143676	0.161655	0.139762	0.12175	0.160189	0.126494	0.106242	0.184703	0.0867272	0.400128	0.114458	0.17273	0.0970309	0	0.220615	0.143578
Sema4c	0.161611	0.0651676	0.144448	0.100077	0.0978035	0.139197	0.146087	0.0934749	0.242266	0.0648429	0.138507	0.0599084	0.0684243	0.108081	0.0708078	0.0862754	0.0863992	0.0859875	0.178782	0.164633	0	0.19938	0.161599	0.0485154	0	0.285112	0.197211
Fam178b	0.0456845	0.017977	0.0506867	0.0174514	0.0147245	0.0327191	0.0266116	0.0275585	0.0649846	0.00581095	0	0.0173975	0.0187271	0.0168645	0	0.0190698	0.0276582	0	0.0485287	0.0220222	0	0.0255355	0.0475541	0	0	0.0698441	0.0299339
Cox5b	3.98664	5.19937	3.7561	3.63423	5.17269	5.76934	3.45946	5.17726	5.50835	5.6496	4.71504	5.51209	5.44729	3.98312	5.92929	5.79288	5.36226	4.58818	3.58985	4.56823	6.22067	4.58445	5.25397	4.21861	7.08176	6.00674	3.45555
Actr1b	0.431582	0.511959	0.288184	0.342199	0.501259	0.398898	0.257978	0.41274	0.490195	0.696372	0.435114	0.597565	0.539054	0.488671	0.387333	0.646107	0.393643	0.414445	0.3445	0.536346	0.126173	0.339553	0.316301	0.0964168	0.373467	0.425334	0.199819
4933424G06Rik	0	0	0	0.00103338	0.000953463	0.000303758	0	0.00193631	0	0.000178579	0	0	0	0	0	0	0.00147731	0	0	0.00200339	0	0	0.00196608	0	0	0	0
Zap70	0	0	0	0	0	0	0	0	0	0.00185689	0	0	0	0	0	0	0	0	0	0	0	0	0	0	0	0	0
Tmem131	0.107843	0.111503	0.17157	0.135068	0.171589	0.106203	0.189672	0.105136	0.294691	0.096632	0.209572	0.100529	0.103668	0.0955619	0.112934	0.0959607	0.10821	0.0368113	0.124622	0.0946786	0.1105	0.0667275	0.191127	0.0485154	0	0.215525	0.110902
Vwa3b	0.00648569	0.00746248	0.00498571	0.0160051	0.00744853	0.00387558	0.0046218	0.00055515	0.00374361	0.001654	0	0.00224101	0.00914322	0	0	0.00820194	0	0	0.00990067	0	0	0.0142941	0.00372587	0	0	0	0.00888001
Inpp4a	0.100139	0.0705357	0.0896772	0.111091	0.0628374	0.0735187	0.0975498	0.0621342	0.224242	0.0377469	0.204082	0.0446572	0.0622455	0.137967	0.048613	0.0486977	0.0449637	0.0136101	0.0900943	0.0763368	0	0.0912402	0.0926281	3.61684	0	0.203057	0.257901
Coa5	0.269568	0.275476	0.225808	0.27954	0.333827	0.261161	0.21278	0.313422	0.333351	0.224279	0.187768	0.260604	0.273133	0.271556	0.47728	0.260626	0.235666	0.287876	0.381091	0.152135	0	0.179761	0.270739	0.130157	0	0.153171	0.230779
Unc50	1.55071	1.26814	1.23154	1.30819	1.15176	1.04237	1.33312	1.36456	1.03742	1.09646	1.44148	1.25801	1.19456	1.55902	1.80552	1.29405	1.20399	1.01286	1.35373	1.29351	0.974439	1.07922	1.13865	0.466583	0.467786	0.860894	1.12968
Mgat4a	0.0324524	0.0144056	0.0703438	0.0361328	0.0167495	0.0275613	0.0285455	0.0259899	0	0.0135715	0.0806507	0.0154861	0.0205314	0.0309039	0.0778756	0.0163675	0.00785484	0.0216164	0.0296368	0.0128096	0	0.0522492	0.044397	0	0.448096	0.0366528	0.0854535
2010300C02Rik	0.00262347	0.0069584	0	0	0.00441955	0.0165558	0.00449756	0.00189581	0.0189548	0.00323663	0	0.00188591	0.00188823	0.00355119	0	0.0014521	0.00179369	0	0	0	0	0	0.0321013	0	0	0	0
Tsga10	0.0816275	0.0279695	0.0631908	0.0542681	0.0418488	0.0317894	0.124342	0.0353852	0.057751	0.0287773	0.431178	0.0263854	0.0278662	0.013022	0	0.0624917	0.0320074	0.127296	0.0779581	0.0658435	0	0.0272595	0.0280812	0.0611471	0	0.0892462	0.0970626
Lipt1	0.0462701	0.0585878	0.0428806	0.0489154	0.0524831	0.0631523	0.0305708	0.0523861	0.0230516	0.044331	0.0250702	0.0345921	0.0376389	0.030094	0.0773576	0.0460417	0.050685	0.0506622	0.0477455	0.0402212	0	0.0507192	0.0638051	0.0352696	0	0	0.0250471
Mitd1	0.300161	0.338627	0.255918	0.250918	0.53873	0.781779	0.318201	0.840762	0.638568	0.468547	0.521637	0.411748	0.463854	0.241091	0.351689	0.354177	0.379035	0.257851	0.266884	0.303746	0.326608	0.182175	0.771634	0.416981	0	0.393624	0.299426
Mrpl30	1.50081	1.66005	1.50873	1.65988	1.67601	1.81253	1.59715	1.83612	2.23162	1.96265	1.46764	1.83697	1.80185	1.49558	1.72959	1.93797	1.82695	1.88755	1.54124	1.63453	2.40151	1.38294	1.76731	1.93108	2.88657	2.18631	1.39185
Txndc9	1.55564	1.68122	1.76555	1.45809	1.62594	1.70748	1.59847	1.62086	1.87216	1.60739	1.55793	1.55185	1.72121	1.52355	2.84384	1.21547	1.67346	1.86167	1.56313	1.70296	0.973022	1.45924	1.69148	0.877738	1.42109	1.26077	1.2541
Eif5b	1.55819	1.7287	1.45889	1.47189	2.18049	1.90425	1.17107	1.54143	1.9021	2.11701	1.20015	2.07281	1.93978	1.55877	1.56	1.84561	1.70425	1.48253	1.2544	1.2612	1.78139	1.5373	1.77635	2.23022	1.58819	1.79401	1.60304
Rev1	0.125151	0.0914778	0.140741	0.109683	0.105955	0.0817857	0.124081	0.0945561	0.0437196	0.10173	0.195211	0.101584	0.0946444	0.103654	0.225206	0.091382	0.250037	0.0328783	0.119773	0.0521425	0.128547	0.112885	0.0686328	0.130157	0.149365	0.0420411	0.141869
Aff3	0.296299	0.0494706	0.1751	0.218158	0.0399614	0.0112771	0.248172	0.0521561	0.182666	0.0206469	0	0.030215	0.0251152	0.100324	0.458051	0.048637	0.0523188	0.230859	0.20855	0.123405	0	0.126651	0.0328159	0	0	0.0118873	0.158124
Gm16152	0.00400063	0.00321049	0	0.0115002	0	7.1e-05	0.0124727	0	0	0.000233113	0	0.00347558	0	0.023657	0	0.00512932	0.00452583	0	0	0.00438786	0	0.00516812	0.00387195	0	0	0	0.0157148
Lonrf2	0.0199396	0.00305412	0.0135352	0.0259454	0.00124008	0.000832719	0.016766	0.000847153	0	0.00112805	0	0	0.0023186	0.0082106	0	0.0116059	0.00638687	0	0.0186624	0	0	0.038276	0	0	0	0.0349221	0.021742
Chst10	0.0276859	0.0211623	0.0545863	0.0191114	0.0182616	0.00497176	0.0140735	0.0129238	0.0155554	0.0183869	0	0.0278248	0.0259317	0.00896333	0.00971676	0.0134373	0.0321318	0	0.0430071	0.0135177	0	0.0150367	0.00577461	0.0352696	0	0	0.1258
Pdcl3	1.80283	1.78181	1.62248	1.32257	1.66478	1.37997	1.61603	1.51048	1.83294	1.75145	1.5919	1.59688	1.51873	1.69578	2.07179	2.0534	1.53544	1.43243	1.6087	2.26995	1.14364	1.892	1.21871	1.12507	1.44584	2.17333	1.53671
Npas2	0.0741534	0.0278938	0.0539432	0.0504929	0.0453261	0.0121638	0.0694071	0.0304769	0.0205891	0.0234386	0	0.0116762	0.0241876	0.0279892	0	0.0349109	0.0161051	0.0384026	0.0698329	0.116223	0.0540891	0.0187402	0.0130248	0	0	0	0
Rpl31	12.3707	16.5458	12.5627	13.413	14.3156	14.0363	10.5721	15.0724	17.9878	17.7901	10.555	17.4723	16.9354	13.7261	11.5511	14.1683	15.7012	15.4416	11.7348	10.4186	11.8105	13.6702	9.51792	18.3348	18.1714	11.2078	10.314
Tbc1d8	0.0467944	0.00917147	0.0315428	0.0162607	0.00410655	0.00658431	0.0235412	0.0102862	0.0098633	0.00657064	0	0	0.00434111	0.0285945	0.0335197	0.00521155	0.0155642	0	0.0350328	0.0197441	0.502816	0.0357309	0.0128192	0	0	0	0.046807
Cnot11	0.257766	0.297701	0.215404	0.270338	0.290573	0.291262	0.249675	0.272951	0.233998	0.346533	0.161413	0.275289	0.303875	0.371702	0.322563	0.32807	0.301995	0.456255	0.200108	0.277966	0.301296	0.311611	0.223745	0.0964168	0.112051	0.605485	0.313434
Rnf149	0.337989	0.444259	0.337939	0.345532	0.504179	0.450559	0.286317	0.360571	0.510906	0.485136	0.247153	0.357361	0.5981	1.17945	0.302368	0.326194	0.488398	0.527213	0.20567	0.195249	0.247207	0.427751	0.404746	0.163916	0	0.2428	0.345278
Creg2	0	0.000578501	0.00350414	0	0	0.00274829	0.00295582	0	0	0.000206496	0	0	0.000908858	0.0030594	0	0	0	0	0	0	0.0360418	0.00949256	0.000627927	0	0	0	0.0100072
Rfx8	0	0.000980771	0	0	0.000667795	0.00220168	0	0	0	0.000228694	0	0	0	0	0	0	0	0	0	0	0	0	0	0	0	0	0.0244888
Gm3646	0	0.00149203	0	0.00142285	0.000252583	0	0	0	0	0.000224095	0	0.00186895	0	0.00210727	0	0.00164514	0	0	0	0.00316946	0	0	0.00109035	0	0	0	0
1700066B17Rik	0.000768012	0	0	0.000976593	0	0	0.00142861	0	0	0.000335815	0	0	0	0	0	0	0.00255053	0	0	0	0	0	0	0	0	0	0
Map4k4	0.331671	0.418681	0.707203	0.537705	0.88987	0.62831	0.543417	0.508986	0.457842	0.626063	0.865067	0.55612	0.696644	0.390895	0.195793	0.443471	0.783682	0.810772	0.317628	0.631645	0.598384	0.315965	0.442019	0.535865	0.430472	0.65947	0.233468
Il1r2	0.0133955	0.0904475	0.0840463	0.0596472	0.116018	0.208642	0.0512725	0.077726	0.0563829	0.0928804	0.169829	0.061634	0.135187	0.0279664	0.0354072	0.049515	0.0424164	0.0374988	0.014601	0.0310612	0.257094	0.00911469	0.0505206	0.0480723	0	0.113137	0.03999
Gm16894	0.0013756	0	0.00961898	0.00384586	0.00119844	0.00170134	0.00905613	0	0.00496657	0.000756807	0	0	0	0	0	0	0	0	0	0	0	0	0	0	0	0	0
Il1r1	0.238642	0.519891	0.794599	0.438708	0.720582	0.765706	0.429463	0.524757	0.202019	0.489286	0.329717	0.639773	0.751206	0.313911	0.270202	0.369811	0.3249	0.495408	0.173631	0.119429	0.0744579	0.165135	0.374706	0.158178	0.112051	0.526028	0.389525
Il1rl2	0.104864	0.118378	0.0787976	0.0682567	0.215245	0.115828	0.0801615	0.132875	0.0321609	0.0937081	0.134166	0.126651	0.105876	0.0886626	0.133859	0.104787	0.120634	0.0877252	0.054193	0.0312622	0	0.139036	0.0654165	0.0805737	0	0	0.030314
Il1rl1	0.000841481	0.0118133	0	0.00188372	0.0486445	0.0154248	0	0.00975324	0	0.0222395	0	0.0366643	0.0327431	0.00632514	0	0.00198451	0.0121794	0	0.00236626	0	0	0	0.0614618	0	0	0	0
Il18r1	0.00804749	0.00733574	0	0.00339541	0.0197027	0.290762	0.0158722	0.0126503	0.0467455	0.0128414	0.150858	0.00772029	0.00909402	0.0211712	0	0.00568226	0.00995618	0.0460976	0.0183503	0.00560098	0	0.0160135	1.66426	0.0970309	0	0	0.0213136
Il18rap	0	0.000854742	0	0	0.00574483	0.0089039	0	0	0	0.00256791	0	0	0.00334953	0	0	0	0.000986045	0	0	0	0	0	0.00365007	0	0	0	0
Slc9a4	0	0.0033515	0	0	0.00227853	0.00132854	0	0.003677	0.00387264	0.00339616	0	0.00545257	0.00219536	0	0	0	0	0	0	0.00312755	0	0	0	0	0	0	0
Slc9a2	0	0	0	0	0	0.00231686	0	0	0	0.000141908	0	0	0	0	0	0	0	0	0	0	0	0	0	0	0	0	0
Gm37915	0	0	0	0	0	0.00116858	0	0	0	0	0	0	0	0	0	0.00269717	0	0	0	0	0	0	0.00571732	0	0	0	0
Mfsd9	0.0205433	0.0145093	0.0206517	0.0117046	0.0149519	0.0213313	0.0124861	0.0276603	0	0.014234	0.0146389	0.0231198	0.0184803	0.0255301	0	0.0218081	0.0242028	0	0.0237687	0.0262367	0	0	0.0253992	0	0.112051	0.0249833	0.0323746
Tmem182	0.000948235	0	0	0.000574333	0	0.000863594	0	0	0	0.00261913	0	0.00220946	0	0	0	0	0	0	0	0	0	0	0	0	0	0	0
Gm29260	0	0	0	0	0	0.000599387	0	0	0	0	0	0	0	0	0	0	0	0	0	0	0	0	0	0	0	0	0
Pantr1	0.00180359	0	0	0	0	0.00155123	0	0.00145967	0	0	0	0	0	0	0	0	0	0	0	0	0	0	0.00192572	0	0	0	0.0378822
Pou3f3	0	0	0	0	0	0.00157168	0	0	0	0	0	0	0	0	0	0	0.00168114	0	0	0	0	0	0	0	0	0	0.0287854
Mrps9	0.358207	0.30229	0.284065	0.301558	0.291776	0.339549	0.275523	0.304238	0.238583	0.321306	0.404048	0.277367	0.310273	0.37171	0.191247	0.31449	0.304551	0.270489	0.285386	0.320358	0.249776	0.356122	0.23028	0.0352696	0	0.566868	0.380318
Gpr45	0.00678417	0.0109142	0.0323575	0.00873709	0.00536644	0.00365761	0.00101456	0.0132037	0	0.00849806	0	0.0199901	0.0158874	0.0168117	0.0175254	0.0115434	0.0111934	0	0	0.00814866	0	0.00612439	0.0016663	0	0	0	0
Tgfbrap1	0.0589512	0.0381899	0.0611909	0.0444298	0.0518666	0.0333551	0.073663	0.0410996	0.17861	0.0245201	0	0.0292592	0.0459203	0.0420823	0.0740265	0.0381827	0.0374774	0.0489746	0.0584191	0.0429409	0	0.0229033	0.0598565	0	0	0.0515544	0.0831348
8430432A02Rik	0.00591419	0.00164272	0	0.00207037	0.000239435	0.00109769	0	0	0	0.00103125	0	0	0.000517044	0.00464104	0	0.00424644	0.00338776	0.0187766	0	0	0	0.00669575	0	0.0485154	0	0	0
AI597479	0.102607	0.0623967	0.0710959	0.105179	0.0653678	0.0691212	0.0862728	0.0589524	0.0317077	0.0469722	0.0819733	0.0676369	0.0518185	0.0867999	0	0.102161	0.0962467	0.122878	0.10209	0.073553	0	0.0518814	0.0721505	0	0	0.161389	0.130514
Fhl2	1.4818	1.76221	0.621655	1.02895	1.18596	0.396865	0.137942	1.45699	1.18317	1.22628	0.407419	1.51025	1.24802	1.6296	1.25663	1.26172	1.64946	0.8772	0.440782	0.993001	0.126173	1.70756	0.279845	0.602095	1.1098	2.24314	0.296789
Gm29040	0	0	0	0	0	0	0	0	0	0.00122619	0	0	0	0	0	0	0.00223774	0	0	0	0	0	0	0	0	0	0
Nck2	0.0202968	0.0303473	0.0145834	0.0209433	0.0334513	0.0547188	0.0165093	0.0182785	0.158987	0.0258351	0.0250702	0.0224902	0.027481	0.0273918	0.0387822	0.0271306	0.0497927	0.0666511	0.0179118	0.0367471	0	0.00989595	0.0507668	0.130157	0	0.0673313	0.065907
1500015O10Rik	0.16027	0.881643	1.41478	1.08582	0.169998	0.564027	0.684247	0.370838	0.350743	0.172227	0.807818	0.499553	0.493415	1.25635	0.194688	0.196739	0.2809	0.760224	0.151041	0.125859	0	0.453177	3.72982	0	0	0.232092	4.16174
Gm29155	0.000907616	0.00169465	0	0	0	0.00115494	0	0.00172132	0.0189548	0.000728547	0	0.00189646	0.00100909	0	0	0	0.00402129	0	0.00250477	0.0151594	0	0.00516812	0.00175055	0	0	0	0
Gm29157	0.000964627	0.00436677	0	0.00520583	0.000487358	0.0025	0.00433004	0	0	0.000706773	0	0	0	0.0235116	0	0	0	0	0.00841265	0	0	0.00838157	0.0101873	0	0	0	0
Gm29156	0	0.000435361	0	0.00189821	0	0.000837526	0	0.00301017	0	0	0	0	0	0	0	0	0	0	0	0	0	0	0.00170634	0	0	0	0
Uxs1	0.574656	0.372269	0.326446	0.391672	0.37868	0.359323	0.316547	0.338863	0.425308	0.475905	0.731192	0.563922	0.432042	0.460317	0.453473	0.683876	0.395007	0.410038	0.493264	0.958926	0.180262	0.942775	0.335294	0.180373	0	0.152169	0.492053
Tpp2	0.29606	0.309581	0.316485	0.28656	0.347211	0.374088	0.197756	0.267329	0.385625	0.331217	0.197552	0.330668	0.351074	0.285615	0.459544	0.387289	0.493388	0.317878	0.289666	0.361093	0.382986	0.472794	0.369966	0.180373	1.5598	0.181138	0.29307
Mettl21c	0	0.00132844	0	0.00107919	0	0.000747868	0	0	0	0.000281923	0	0	0.00110681	0	0	0	0	0	0	0	0	0	0	0	0	0	0.00982164
Gm8251	0	0.00077548	0	0	0	0.000418336	0	0	0	0.00315492	0	0	0	0	0	0.0124669	0	0	0	0.00308812	0	0	0	0	0	0	0
Tex30	0.13728	0.119948	0.10193	0.106618	0.194399	0.236787	0.0955821	0.125452	0.234366	0.504686	0.0954081	0.256127	0.150944	0.128217	0.33361	0.388073	0.12499	0.279082	0.106144	0.99803	0.0540891	0.578811	0.117752	0.157735	0.149365	0.129555	0.0799077
Kdelc1	0.265562	0.369965	0.370088	0.341149	0.328577	0.27313	0.316507	0.38232	0.256634	0.467831	0.113994	0.460229	0.401842	0.322893	0.278176	0.354633	0.34563	0.407892	0.223123	0.429101	0.128547	0.382697	0.255834	0.27679	0.112051	0.550618	0.234025
Bivm	0.0473972	0.0478539	0.0524911	0.0692061	0.063991	0.0574196	0.0724926	0.0690291	0.0247118	0.0524311	0.118518	0.0526793	0.0670624	0.0605356	0.0282089	0.0624617	0.0375984	0.0273582	0.0356138	0.0244118	0	0.0308947	0.0639799	0	0	0.0968501	0.0543434
Ercc5	0.128032	0.0921285	0.197454	0.111475	0.120022	0.0932724	0.145269	0.109241	0.0766976	0.0885495	0.0825143	0.0661207	0.0971005	0.0911111	0.0323806	0.129825	0.208555	0.111778	0.140931	0.127425	0	0.0637297	0.103907	0.0485154	0	0.20422	0.200316
Mettl21e	0	0.00293022	0	0.00707846	0	0	0	0.00572439	0	0	0.0146389	0	0.00323866	0.00471861	0	0	0	0	0	0	0	0	0	0	0	0	0
Gulp1	0.389393	0.208849	0.288906	0.346629	0.127092	0.115566	0.413574	0.140748	0.121523	0.097004	0.44309	0.100696	0.112191	0.283526	0.452476	0.199265	0.152362	0.0682126	0.279274	0.162046	0	0.234465	0.1066	0.17699	0.430472	0.473942	0.397419
Col3a1	38.5285	114.159	164.098	171.933	119.202	48.0546	79.2177	139.043	46.8943	62.896	51.9345	81.9398	109.541	109.465	73.675	54.4402	89.5945	134.159	94.4491	37.3933	35.2479	46.403	33.6541	54.8636	35.226	26.9068	8.84962
Col5a2	3.68759	8.51025	6.8347	8.29016	8.64016	3.65893	4.06163	8.20538	3.85851	4.97947	3.63307	6.23304	6.93155	9.77743	4.91397	4.87714	8.18262	8.17651	5.09908	3.96379	2.65028	4.50425	2.44988	2.15927	3.0931	2.69034	1.13281
Wdr75	0.220682	0.284732	0.183597	0.198881	0.387052	0.242149	0.166972	0.253126	0.249508	0.653081	0.183672	0.425818	0.465719	0.201868	0.158238	0.38944	0.293924	0.114414	0.132403	0.273794	0.164589	0.306629	0.154505	0.34152	1.24143	0.305512	0.255848
Slc40a1	0.0928269	0.0315848	0.15985	0.116114	0.0128857	0.0099169	0.0843983	0.0239777	0.0260941	0.00803163	0.173164	0.00897606	0.0094303	0.129542	0.0896134	0.0126979	0.0481013	0	0.0181023	0.02187	0	0.0144657	0.0144359	0	0	0.352908	0.0555571
Dnah7b	0.00368293	0.0103186	0.0498903	0.0300387	0.0113412	0.0103539	0.0211161	0.0116942	0.00374361	0.00466362	0	0.00345544	0.0050894	0.0150925	0	0.00224532	0.0176208	0.0808885	0.0256382	0.0205819	0	0	0.00922835	0	0	0	0
Dnah7c	0	0	0	0	0.000236361	0.000946618	0	0.00142735	0	0	0	0	0	0	0	0	0	0	0	0	0	0	0.0014739	0	0	0	0
Slc39a10	0.150829	0.14742	0.111005	0.103212	0.183896	0.309431	0.118359	0.180532	0.138978	0.152767	0.0870434	0.177795	0.135096	0.0971077	0.0772893	0.183263	0.123836	0.142591	0.136533	0.17165	0	0.213528	0.298406	0.0485154	0	0.0901528	0.19012
Gm28151	0.00408813	0.00179538	0.0157732	0.000766737	0.00446012	0.000905926	0.00109269	0.001054	0	0.00154339	0	0	0.00357493	0.00889039	0	0.00852592	0	0	0.00234962	0	0	0	0.00141862	0	0	0	0.00803979
4933411E06Rik	0.00532959	0.00106271	0.00241474	0	0.000644237	0.00243964	0	0	0	0.00138343	0	0	0.000702862	0	0	0.00142963	0.00604602	0	0.00248673	0.00296743	0	0	0.00192355	0	0	0.0222033	0.0124519
Gm28321	0	0.000804985	0	0	0.000207447	0.000174302	0	0	0	0	0	0	0	0	0	0	0	0	0	0	0	0	0	0	0	0	0
Tmeff2	0.0950982	0.0652616	0.377862	0.202801	0.105473	0.478413	0.668066	0.132312	0.161209	0.0473403	0.354981	0.0648267	0.0497754	0.0768924	0.394871	0.049502	0.052184	0.4218	0.570553	0.0617373	0	0.0764771	0.290995	0	0	0	0.0140169
Gm29325	0	0	0.00551561	0.00145703	0	0.00111578	0.00141995	0	0	0	0	0	0	0	0	0.0014682	0	0	0.00208153	0	0	0	0	0	0	0	0
9330175M20Rik	0	0.000741749	0	0.000586843	0.00150642	0.000815072	0	0.00279576	0	0.000725985	0	0	0.000628783	0	0	0	0	0	0	0	0	0	0	0	0	0	0
Cavin2	0.523346	0.418489	0.561122	0.534731	0.464572	1.10502	1.07189	0.510261	0.877854	0.563273	1.34024	0.443271	0.431911	0.205131	0.493436	0.662988	0.605745	0.703194	0.747085	0.825797	2.68904	0.271811	1.10833	0.754458	6.53536	1.85258	1.42036
Nabp1	0.022275	0.0312775	0.0328225	0.0309853	0.0395022	0.0285649	0.0670195	0.0275186	0.0275031	0.04248	0.0292778	0.0143504	0.0407711	0.0100049	0	0.0106768	0.0862419	0.0287858	0.0259477	0	0	0.0185842	0.0291654	0	0	0.0273374	0.0326619
Myo1b	0.203816	0.243626	0.0864692	0.0778618	0.312766	0.125314	0.0268457	0.200155	0.24998	0.305692	0.0195682	0.277508	0.315577	0.268331	0.169261	0.272152	0.264031	0.0704663	0.0557203	0.288359	0.357954	0.281519	0.066287	0.193448	1.67185	1.77217	0.0507975
Stat4	0	0.0017836	0	0	0.000214854	0.000178126	0	0.00362656	0	0.00241621	0	0.062454	0.00291287	0	0	0.0021251	0.00296074	0	0	0	0	0	0	0	0	0	0
Gm31812	0.00339602	0.00561182	0.00590051	0.00236739	0.00376431	0.00503634	0.0116784	0.00718883	0	0.00209187	0	0.00389999	0	0.00970348	0	0.00227916	0.00234995	0	0.00864416	0	0	0	0.0101608	0	0	0	0
Stat1	0.248908	0.457746	0.309266	0.376131	0.509603	0.995231	0.178868	1.92312	0.31455	0.525956	0.617601	0.473301	0.608426	0.272542	0.266058	0.430481	0.484521	0.251254	0.271123	0.317014	0.881334	0.268617	1.18078	0.1323	0.617151	0.41759	0.389868
Gls	0.385071	0.22181	0.310648	0.357213	0.480757	0.252388	0.431394	0.316907	0.441518	0.272191	0.105645	0.319292	0.229912	0.405295	0.362569	0.284168	0.262099	0.457992	0.417814	0.298677	0	0.497612	0.246266	0.306876	0.149365	0.297257	0.241908
Nab1	0.483701	0.377286	0.782873	0.46452	0.527385	0.710333	0.669619	0.36453	0.5735	0.367885	0.26822	0.413193	0.430725	0.363141	0.58811	0.388611	0.405567	0.317182	0.468426	0.413619	0.216075	0.416776	0.877159	0.179487	0.112051	0.757819	0.442558
Gm553	0	0.00116273	0	0.000816189	0.000816426	0.00134572	0	0	0.00966326	0	0	0	0.000906392	0	0	0	0	0	0	0	0	0	0	0	0	0	0
Nemp2	0.0100905	0.0144717	0.0213192	0.0139088	0.00796012	0.0206918	0.0210416	0.0143144	0.0109351	0.0153133	0.0528932	0.00559051	0.0119182	0.0190342	0	0.0172784	0.00654703	0.019626	0.00584271	0.0093823	0	0.0307664	0.0269728	0	0	0.103914	0.0217309
Mfsd6	0.111236	0.0333021	0.220537	0.127302	0.0628922	0.100022	0.14584	0.0481699	0.0919599	0.0214318	0.0622329	0.0498264	0.0343661	0.0582476	0.155197	0.0356617	0.0851508	0.128794	0.195302	0.0206001	0.0744579	0.0502927	0.246744	0.0837851	0	0.0113602	0.199843
Inpp1	0.280221	0.147369	0.285035	0.241761	0.191391	0.229253	0.257536	0.488082	0.167412	0.127654	0.41443	0.190027	0.142601	0.219339	0.193772	0.155081	0.250462	0.0919294	0.33095	0.256556	0.0540891	0.220562	0.23695	0.258803	0.522833	0.090533	0.378907
Hibch	0.197389	0.178898	0.216651	0.160346	0.159764	0.150871	0.168728	0.148113	0.189075	0.18057	0.277307	0.114917	0.1895	0.203429	0.142898	0.225172	0.16335	0.123237	0.195964	0.237038	0.0744579	0.195948	0.136116	0	0.261416	0.165098	0.231846
1700019D03Rik	0.500886	0.0130858	0.249514	0.186909	0.143729	0.0119483	0.531439	0.139722	0.0863664	0.0214109	0.103988	0.0163805	0.0217836	0.0996798	0.75557	0.122842	0.0348787	0.388033	1.15885	0.385601	0.0540891	0.294158	0.0197327	0	0	0	0.0334225
Mstn	0	0	0	0	0	0.000165826	0.00191834	0	0	0	0	0	0	0	0	0	0	0	0	0	0	0	0	0	0	0	0.150214
Pms1	0.0223921	0.0143465	0.023651	0.0169538	0.0125128	0.0202888	0.0123486	0.0150024	0.00308475	0.025155	0	0.0171217	0.0101831	0.00960224	0	0.010513	0.00838728	0.0121634	0.0205876	0.0557975	0	0.078189	0.00521481	0.0352696	0	0.0202832	0.00552239
Ormdl1	0.0936852	0.0658271	0.0563344	0.107145	0.100447	0.123042	0.0760366	0.077322	0.0427972	0.102144	0.0779634	0.0947181	0.0486886	0.0686921	0.117726	0.104219	0.0942902	0.0703843	0.0993035	0.0760044	0.128547	0.148097	0.118758	0	0	0.0743019	0.104776
Osgepl1	0.152459	0.115459	0.176362	0.121644	0.118119	0.123564	0.147676	0.134913	0.137842	0.147493	0.292477	0.155012	0.129425	0.191586	0.130506	0.144491	0.141294	0.182505	0.12889	0.190937	0	0.185955	0.164191	0.0611471	0.318421	0.128238	0.154095
Gm28551	0.00166438	0.000716262	0	0.00213651	0.000764114	0.0015815	0	0.00125739	0	0.00074851	0	0	0.00231424	0	0	0.00104096	0.00229634	0	0	0.00348925	0	0	0.004553	0	0	0	0
Asnsd1	0.329523	0.434485	0.498124	0.474466	0.360608	0.450669	0.383968	0.418269	0.238016	0.471528	0.649252	0.387253	0.422717	0.344732	0.270305	0.474892	0.57101	0.685934	0.426938	0.547763	0.288192	0.563347	0.485772	0.228445	0.661594	0.18339	0.314604
Dnah7a	0	0	0.0197772	0.0051981	0.00174055	0.000413475	0.0290608	0	0	0.00147604	0	0.00647206	0.000823644	0	0	0.00253691	0	0	0	0.0182207	0	0	0.00401403	0	0	0	0.100489
Stk17b	0.085161	0.190406	0.378281	0.262853	0.137341	0.121565	0.220348	0.151311	0.0601848	0.178028	0.201289	0.181855	0.139456	0.173198	0.0801619	0.149623	0.179544	0.199117	0.066714	0.4434	0.123603	0.112711	0.063451	0.0485154	0	0.205776	0.856248
Hecw2	0.0146057	0.0116059	0.0384063	0.0415534	0.0162656	0.0108447	0.0203794	0.0117577	0	0.0128975	0	0.00281591	0.00574779	0	0.0434735	0.00935064	0.0154767	0	0.0565789	0.0036833	0.0360418	0.0451533	0.00487664	0	0	0.106443	0.11346
Ccdc150	0	0	0	0	0.000505994	0.000692598	0	0	0	0.00100231	0	0	0	0	0	0	0	0	0	0	0	0	0.00293034	0	0	0	0
Gtf3c3	0.12497	0.106677	0.0734948	0.11266	0.151124	0.118354	0.097328	0.13126	0.257429	0.116732	0.076381	0.11998	0.108327	0.167072	0.083081	0.140992	0.158548	0.236696	0.119238	0.0982734	0.0744579	0.0990838	0.121507	0.0485154	0.430472	0.101984	0.162944
Pgap1	0.0206227	0.033944	0.0242564	0.0408545	0.03981	0.0352262	0.0352708	0.0245781	0.00956387	0.0278708	0.0146389	0.0209403	0.0345064	0.0361026	0	0.0189792	0.0252755	0.0121634	0.0439496	0.0140181	0.400128	0.0165662	0.0501128	0.0480723	0	0.0310625	0.0693054
Ankrd44	0.0993582	0.0759489	0.0864606	0.113176	0.0843473	0.135675	0.185681	0.099353	0.0494741	0.0586135	0.122825	0.0773558	0.049531	0.154681	0.140795	0.0292503	0.220658	0.0439807	0.105236	0.086234	0.305978	0.153555	0.138475	0.0837851	0	0.108786	0.115616
Sf3b1	2.02046	1.97412	1.45703	1.71118	1.82111	2.26037	1.54101	1.94267	1.33065	2.26495	1.69758	1.93861	2.11434	1.94607	2.12791	2.71332	1.84877	1.31363	1.73666	2.89783	2.8313	2.50418	1.89319	0.971545	2.81379	1.9934	2.03381
Coq10b	0.714356	0.554649	0.53247	0.664245	0.546171	0.417448	0.662884	0.614984	0.464185	0.53382	0.520649	0.539507	0.504195	0.7404	0.84643	0.586934	0.525897	0.484028	0.678729	0.91522	0.290533	0.827853	0.705309	2.33424	1.52249	0.720038	0.895454
Hspd1	1.70087	2.10908	1.45413	1.20446	2.3937	2.84878	1.46021	1.93589	1.62362	5.30024	1.68599	3.47845	2.97773	1.41005	1.57937	2.82543	1.85737	1.99963	1.32684	2.18624	1.70964	3.12943	1.90655	2.18815	1.51541	2.16373	1.70609
Hspe1	3.06011	4.58308	2.45249	2.83589	5.70152	5.02051	2.44787	4.37107	5.10869	8.78183	2.76335	6.49821	5.85479	3.41014	3.5519	4.65352	4.57704	3.49309	2.38729	2.44493	3.04781	4.5252	3.21222	5.65699	3.04312	3.51482	2.44836
Mob4	0.891654	0.753385	0.679821	0.769435	0.772608	0.78958	0.74059	0.73382	1.07465	0.75156	1.12569	0.643852	0.642194	0.842871	0.880713	0.971405	0.789172	0.701285	0.775516	1.07642	0.481276	1.00513	0.713154	0.809796	0.224102	1.22979	0.898764
Rftn2	0.202932	0.190661	0.220669	0.208598	0.131472	0.048391	0.204721	0.156241	0.102557	0.149806	0.473677	0.145948	0.174978	0.216213	0.238023	0.176528	0.174263	0.179565	0.149608	0.141076	0.0540891	0.182625	0.0306079	0.0352696	0.224102	0.161688	0.192292
Gm10561	0.0689976	0.123803	0.0974767	0.0754195	0.0966321	0.0400608	0.116312	0.102113	0.0473235	0.123857	0.103543	0.0759631	0.140389	0.0792301	0.0804484	0.13127	0.117819	0.0752156	0.063164	0.05739	0.108178	0.0328333	0.00713599	0	0	0.0477804	0.108034
Mars2	0.028732	0.0220964	0.0129577	0.0254769	0.0408908	0.0252491	0.0393093	0.0342224	0.0151345	0.046732	0	0.0740799	0.0294718	0.020094	0.0163881	0.0255845	0.0295545	0	0.0273482	0.0202246	0	0.0531269	0.0132283	0	0.112051	0.0305762	0.0224222
Plcl1	0.075939	0.0297451	0.0746821	0.074471	0.0180135	0.106367	0.0517268	0.0434397	0.107279	0.00985148	0.0418702	0.0325513	0.0092826	0.0373864	0.0646286	0.0114907	0.0288611	0.0879545	0.0563166	0.0796293	0.125945	0.0982577	0.070661	0	0	0.587185	0.0254769
Satb2	0.00467067	0.00326572	0	0.000927538	0.00601363	0.000699352	0.00304393	0.0030252	0	0.00251586	0	0.00606743	0.00112682	0	0	0.00868369	0	0	0.00162606	0	0.0360418	0	0	0	0	0	0.0162666
4930558J18Rik	0.000964372	0.000605552	0	0	0.00521966	0.0105647	0	0.00287728	0.0116779	0.0352154	0	0.00718437	0.00350792	0	0	0.0263491	0	0	0.00214845	0.104648	0	0.0288268	0	0	0	0	0
1700066M21Rik	0.0463646	0.0297177	0.0107889	0.0296342	0.0430534	0.0325458	0.0375853	0.0623615	0.0229569	0.0487683	0.0423399	0.0390096	0.0265382	0.0292018	0.0420343	0.0547035	0.0653445	0.0244478	0.0230132	0.143652	0.0540891	0.0149756	0.0251539	0.0805737	0	0.141545	0
Tyw5	0.143909	0.15968	0.1698	0.134165	0.160933	0.167408	0.157479	0.147737	0.446999	0.205532	0.177579	0.155329	0.167837	0.141568	0.132664	0.231982	0.194038	0.0835655	0.137211	0.215301	0.123603	0.170427	0.144988	0.0480723	0	0.137339	0.131812
Maip1	0.268794	0.364216	0.332194	0.277938	0.333786	0.362356	0.265078	0.383532	0.387039	0.393926	0.735416	0.387773	0.363223	0.25631	0.271221	0.417426	0.342828	0.187787	0.227701	0.360281	0.0360418	0.234509	0.32913	0.331043	0	0.224756	0.180155
Spats2l	0.378835	0.326586	0.419436	0.567812	0.183035	0.536402	0.459445	0.338004	0.515692	0.121234	0.596356	0.193467	0.134804	0.572286	0.241329	0.260697	0.189517	0.397097	0.422683	0.324196	0.800256	0.394812	0.429265	0.0352696	0	0.23241	0.696739
Kctd18	0.107654	0.0634128	0.0840505	0.0791744	0.0771997	0.0692027	0.0978466	0.086238	0.0302247	0.0482925	0.219863	0.0461333	0.0535227	0.122243	0	0.0794322	0.0953306	0.0618048	0.0653992	0.0900082	0	0.0436853	0.0919353	0	0.467786	0.11274	0.165016
Sgo2a	0.00655352	0.0130186	0.00589145	0.0103537	0.0298621	0.117745	0.0178201	0.0127285	0.0139301	0.257219	0	0.122253	0.0149579	0.00306842	0	0.205398	0.0197991	0	0.000727232	1.03509	0	0.35715	0.0166785	0	0	0.00973164	0.0567726
Aox1	0.0849975	0.0145571	0.190071	0.106713	0.0274858	0.0608006	0.195785	0.0424352	0.172149	0.00716198	0.0223019	0.0181356	0.00970223	0.0228809	0.192426	0.0129519	0.0243593	0.014436	0.118613	0.00439129	0	0.0249183	0.0538444	0	0	0.071169	0.171402
Aox3	0.0259549	0.0161316	0.176215	0.031142	0.0312501	0.330982	0.300097	0.0356984	0.169166	0.0130936	0.412905	0.00344181	0.0114788	0.0176412	0	0.00724369	0.0111267	0	0.00327184	0.00757293	0	0	0.116323	0.0485154	0	0	0.0299872
Aox4	0.00137508	0.000605244	0	0	0.00114817	0.00836982	0.00186941	0.00305273	0	0.0005107	0	0	0	0	0	0	0.00243442	0.0394267	0	0	0	0	0.0067903	0	0	0	0
Bzw1	1.68765	2.13774	1.47901	1.47345	2.91287	2.55002	1.19008	2.13136	2.29512	3.06354	2.06458	2.49645	2.4128	1.84553	1.66073	3.03137	2.17396	1.76674	1.47191	2.55236	1.58698	2.38662	2.24646	1.86534	1.58808	1.9962	1.06326
Clk1	0.493854	0.338479	0.571314	0.487926	0.44265	0.449281	0.622971	0.418565	0.440072	0.296237	0.51187	0.38538	0.292064	0.473241	0.571478	0.35971	0.457579	0.416618	0.480309	0.381776	1.27757	0.242955	0.435378	0.0352696	0	0.495336	0.400527
Ppil3	0.418814	0.468424	0.432539	0.417693	0.434791	0.431279	0.380034	0.464859	0.478899	0.458246	0.551292	0.42909	0.480886	0.329168	0.472284	0.55785	0.440975	0.788134	0.434742	0.409603	0.39637	0.372255	0.421642	0.46444	0.149365	0.847983	0.360455
Nif3l1	0.326107	0.310301	0.200615	0.202477	0.255453	0.290925	0.202747	0.323573	0.525765	0.412916	0.136223	0.323149	0.380608	0.248389	0.401772	0.351788	0.294677	0.291854	0.270396	0.364823	0.0360418	0.335267	0.242255	0.0805737	0.112051	0.348084	0.21908
Orc2	0.129816	0.115982	0.10362	0.0841084	0.115957	0.138997	0.0789938	0.0957891	0.458971	0.204045	0	0.159215	0.118599	0.134097	0.139028	0.146111	0.119732	0.0473181	0.104085	0.211705	0.108178	0.331565	0.118066	0.0485154	0	0.164956	0.154595
Gm15834	0.00228033	0.00220406	0.00512602	0.0015269	0.000498769	0.00330136	0.014681	0.000901449	0.0068635	0.000658358	0	0.0233483	0	0	0	0.00672589	0.0100345	0	0.00296934	0.00341494	0	0	0.00381338	0	0	0	0.0156688
Fam126b	0.102813	0.0771132	0.145464	0.146019	0.0765267	0.0882913	0.13777	0.0626698	0.0398306	0.056421	0.0801958	0.0647955	0.0553188	0.0551092	0.0481021	0.0489375	0.0729157	0.0710381	0.0934393	0.131406	0.0540891	0.0584735	0.0899678	0.141721	0	0.230191	0.180678
Ndufb3	1.56275	1.39708	1.50112	1.40889	1.53403	1.58687	1.41096	1.3745	1.66931	1.4442	1.22791	1.52337	1.38315	1.64896	1.77123	1.67096	1.40016	1.17499	1.4188	1.63108	1.28244	1.44028	1.63947	1.31953	1.02793	2.01723	1.8347
Als2cr12	0.00113456	0.00197267	0	0.000800661	0.00351808	0.00894588	0	0.00383056	0	0.00444709	0	0.00687864	0.00287068	0	0	0.00567389	0.00342902	0	0	0.00658647	0	0	0.00764914	0	0	0.0106771	0
Cflar	0.480047	0.282719	0.436147	0.364806	0.446287	0.329326	0.373871	0.356583	0.376788	0.285232	0.487569	0.249927	0.306798	0.322467	0.444592	0.4093	0.36828	0.932639	0.461777	0.454785	0.1105	0.331252	0.350096	0.234898	0.467786	0.491735	0.273015
Casp8	0.271861	0.44274	0.242343	0.295158	0.473702	0.563443	0.20499	0.433469	0.455549	0.47812	0.28145	0.469458	0.447591	0.42721	0.258833	0.347559	0.450749	0.511633	0.284922	0.383192	0.326856	0.649377	0.512474	0.17823	1.74659	0.571957	0.308614
Trak2	0.136485	0.0887404	0.164985	0.0883671	0.156406	0.0742557	0.109566	0.0960966	0.11136	0.0932627	0.0396335	0.0773622	0.0804594	0.113684	0.0387387	0.133399	0.0867252	0	0.17317	0.126276	0	0.134136	0.15394	0	0	0.223092	0.129284
Stradb	0.0888281	0.115855	0.100276	0.111878	0.0763936	0.095601	0.0661735	0.0672906	0.0603105	0.0683861	0.204117	0.122768	0.0742397	0.0911636	0	0.107695	0.102511	0.02523	0.0914535	0.0962531	0	0.0863706	0.127331	0.0611471	0	0.0867709	0.0924617
Tmem237	0.711902	0.355945	0.58518	0.528961	0.371789	0.455792	0.782206	0.345917	0.365022	0.389993	0.39779	0.396802	0.321987	0.594502	0.848115	0.927536	0.444284	0.218415	0.756435	1.78517	0.0744579	0.975872	0.370733	0.0352696	0.980015	0.805285	0.571159
G730003C15Rik	0.0128508	0.00595194	0.00783457	0.00647704	0.0115246	0.00755045	0	0.00249446	0	0.00537057	0	0.00954322	0.00248955	0	0	0.00547207	0.0474351	0	0.00478045	0.0108684	0	0.0053288	0.0157705	0	0	0	0.0500928
Mpp4	0	0.000767126	0	0.00286749	0.000388532	0.000516348	0	0	0	0.000636081	0	0	0	0	0	0	0.0123472	0	0.00377355	0	0	0	0.00247438	0	0	0	0.00911022
Als2	0.0248834	0.0126943	0.00851936	0.0145696	0.0211394	0.0133672	0.0213265	0.00353363	0.0510972	0.0153661	0	0.00740849	0.01877	0.00891012	0	0.00701211	0.0172841	0	0.0237849	0.0287301	0.0540891	0.0120873	0.0149446	0	0	0.00973164	0
Cdk15	0.00227606	0.00343111	0	0.00962933	0.0021929	0.0290621	0	0.00660805	0	0.000579908	0	0	0.00159784	0	0	0.0034538	0.00219685	0	0	0	0	0	0.00129179	0	0	0.0644878	0
Fzd7	0.0660823	0.04076	0.0537301	0.108534	0.0859838	0.0760473	0.169554	0.055515	0.0265559	0.0399476	0.0376597	0.0399768	0.0323632	0.0441552	0.165729	0.0403532	0.0772886	0.146306	0.0718385	0.0559175	0.126173	0.0141083	0.118446	0	0	0.0431831	0.0443556
Gm973	0	0.000492044	0.00827342	0.00168233	0	0.00230237	0.00568906	0	0	0	0	0	0.000536927	0	0	0.00234596	0.00612298	0	0.00166398	0	0	0.00584436	0.00997335	0	0	0	0
Gm28411	0	0.000640053	0.0048376	0	0.000260396	0.00050175	0	0.000636956	0	0	0	0.00210771	0.000899335	0	0	0.00321104	0	0	0.00192913	0	0	0	0.0031552	0	0	0	0
Sumo1	3.57721	2.96892	3.59967	2.91432	2.759	3.29294	3.24736	3.10844	3.66821	3.08974	2.77248	2.96775	3.02952	3.06186	4.55215	3.81346	2.97106	3.1558	2.95558	3.69635	2.05193	3.83351	2.92289	2.5473	3.31514	3.2792	2.95988
Nop58	0.518303	0.743875	0.478746	0.375187	0.719709	0.981679	0.376899	0.615381	0.665116	1.6179	0.393068	1.04675	1.08452	0.470521	0.499146	1.0689	0.60454	0.32116	0.406889	1.38561	0.23407	1.24638	0.615264	1.30457	0.373467	0.541133	0.560272
Bmpr2	0.361647	0.269363	0.434716	0.385457	0.356732	0.282509	0.361524	0.305279	0.492151	0.236015	0.253041	0.291601	0.334436	0.411057	0.278091	0.256547	0.266176	0.50414	0.432562	0.274105	0	0.294006	0.306622	0	0.149365	0.177014	0.130329
Fam117b	0.0400333	0.0643484	0.0666652	0.0603267	0.103616	0.0525036	0.0830625	0.0531423	0.0367603	0.0462663	0.0528363	0.0744767	0.0661309	0.103986	0.0513809	0.0472576	0.073592	0.0956969	0.047647	0.0116198	0	0.0260775	0.0490375	0.0480723	0	0.0943798	0.0450651
Ica1l	0.00167683	0.00114474	0	0	0.000328362	0.00271512	0	0	0.00793294	0.00117475	0	0.00248626	0.00219153	0	0	0	0.00184139	0	0	0	0	0	0	0	0	0	0
Wdr12	0.253476	0.210419	0.207424	0.18078	0.243972	0.350483	0.191149	0.225653	0.304071	0.485512	0.0587774	0.355055	0.285308	0.176696	0.185943	0.395384	0.217291	0.228272	0.157007	0.392061	0.400128	0.423143	0.180312	0.452793	0.29873	0.110025	0.223109
Carf	0.0607805	0.0541252	0.063165	0.0795765	0.0563084	0.0454262	0.064415	0.0468988	0.0228732	0.0335654	0.0660118	0.0532144	0.0480014	0.0759977	0.104819	0.0417958	0.0463802	0.0460976	0.0478655	0.0675314	0	0.0464519	0.0430967	0	0	0.0277162	0.0480314
Nbeal1	0.90468	0.46554	0.607591	0.847801	0.552568	0.405779	0.769221	0.482837	0.531732	0.307208	0.60679	0.375074	0.35366	0.786086	0.768659	0.508614	0.511433	0.399593	0.695378	0.687506	0	0.72661	0.876893	0.228445	4.43577	1.13064	0.857982
Cyp20a1	1.16788	0.918656	0.950349	0.848094	0.886454	0.654237	0.969288	0.916743	0.636957	1.08479	0.987978	1.16652	1.00642	0.84191	1.10731	1.19092	0.756944	0.902728	1.07754	0.948189	0.162267	1.06712	0.473251	0.783836	1.41049	1.41485	1.56218
Abi2	0.214479	0.144285	0.0876591	0.192547	0.234654	0.231792	0.228225	0.142507	0.205456	0.140382	0.400647	0.158703	0.124082	0.199716	0.338368	0.201463	0.14643	0.297505	0.198024	0.177976	0.184958	0.181554	0.174049	0.0485154	0	0.397853	0.277611
Raph1	0.768381	0.53208	1.42594	1.00828	0.749294	0.613844	1.05174	0.613521	0.399195	0.405087	0.3406	0.689872	0.390528	0.718862	1.00229	0.531061	0.549839	0.943727	0.831805	0.747827	1.01399	0.859702	0.636219	0.227188	0.318421	1.18905	0.573222
Cd28	0.0531869	0.00571206	0.0714228	0.119242	0.00766611	0.00785983	0.118954	0.0308356	0.0781812	0.00852732	0	0.0344441	0.00238637	0.0706974	0.0980143	0.0326579	0.0121649	0.120573	0.106951	0.0986742	0	0.0293884	0.0391095	0	0	0	0.0229957
2310016D23Rik	0.00209948	0	0	0	0	0	0	0	0	0	0	0	0	0	0	0	0	0	0	0	0	0	0	0	0	0	0
Ctla4	0	0	0	0	0	0	0	0	0	0	0	0	0	0	0	0	0.0222639	0	0	0	0	0	0	0	0	0	0
Icos	0.00383131	0.000447844	0	0	0.000237984	0.00199022	0.00273997	0.00194206	0	0	0	0	0	0	0	0	0	0	0.00233425	0.00439129	0	0.0237902	0.00465868	0	0	0	0
Pard3b	0.213666	0.0714524	0.276186	0.188554	0.0554602	0.0570805	0.208057	0.0790763	0.0247692	0.0388046	0.310163	0.0418185	0.0295374	0.109377	0.33396	0.0753358	0.0503765	0.152526	0.216512	0.169781	0	0.211246	0.0898382	0	0	0.202563	0.154026
Pard3bos3	0	0	0	0	0.00045901	0	0	0.00170263	0	0.00030672	0	0	0	0	0	0	0	0	0	0	0	0	0	0	0	0	0
Nrp2	0.0293663	0.158821	0.049355	0.0235653	0.183042	0.09693	0.0110111	0.132062	0.254006	0.202447	0.321108	0.218533	0.158303	0.0492281	0.0447492	0.120049	0.152202	0.137546	0.0405906	0.0563526	0.108178	0.0402827	0.364613	0	1.85853	0.127913	0
Gm4208	0.00115627	0	0	0	0.00127564	0.00701481	0.0029876	0	0	0.00225103	0	0	0.00117373	0.00408759	0	0.00158454	0	0	0	0	0	0	0.0381971	0	0	0	0
Ino80d	0.159594	0.119152	0.28856	0.184915	0.160071	0.12627	0.188994	0.135247	0.0561864	0.0935733	0.170977	0.153449	0.0997167	0.136788	0.199819	0.101688	0.124844	0.0709291	0.183078	0.160207	0.0360418	0.0880759	0.14285	0.109663	0.430472	0.171255	0.111516
Ino80dos	0.00954052	0.00632377	0	0.0108474	0.00605868	0.00353739	0.0172112	0.00261581	0.00461275	0.00128667	0	0.00698582	0.00196903	0.0112265	0	0.0288998	0.00918988	0	0.00407832	0.00280062	0	0	0.00318466	0	0	0	0.0178614
Gm20342	0.091082	0.0377793	0.0739972	0.0548859	0.0178662	0.0193765	0.068569	0.028626	0.00988454	0.0150866	0.0182604	0.0237337	0.0113617	0.0615178	0.0795679	0.0460572	0.0339568	0.0283778	0.0518197	0.0296608	0.474586	0.00808437	0.0421046	0	0.149365	0.200128	0.0736296
Ndufs1	0.480473	0.434538	0.252362	0.367324	0.424721	0.40323	0.280594	0.404443	0.329943	0.437341	0.36157	0.392057	0.433661	0.395809	0.365982	0.491629	0.390705	0.35095	0.408077	0.433957	0.0720835	0.398064	0.313849	0.180373	0.112051	0.785607	0.513822
Eef1b2	2.68383	5.23599	3.55699	4.02645	5.07899	4.93842	2.96139	4.62778	5.11551	5.60971	3.80855	6.0377	5.35995	3.87607	3.28754	3.96157	5.54877	3.93319	3.11076	2.61368	3.48282	3.03391	3.85012	4.51471	2.76559	2.94539	2.36265
Gpr1	0.0248181	0	0	0.00408906	0.00184479	0.00279534	0.00836015	0.00218477	0	0.000369161	0	0	0	0.00631943	0	0	0.00255166	0	0.10765	0.0112896	0	0	0.0128952	0	0	0	0
Zdbf2	0.00176611	0.00664542	0.00963071	0.00240655	0.00455924	0.128505	0	0.00591009	0.0178175	0.00631205	0.0674751	0	0.00328808	0.014435	0	0.00466308	0.00637303	0	0	0.00883742	0	0	0.340349	0	0	0	0
Adam23	0.0120706	0.0502136	0.0112842	0.0408649	0.061032	0.117259	0.0773193	0.0493337	0.0314713	0.0239629	0.581857	0.0277583	0.0320925	0.0452996	0	0.018253	0.0293997	0.0748879	0.0221188	0.00137547	0.0360418	0	0.122576	0.0352696	0	0	0
Fastkd2	0.120189	0.101527	0.0824183	0.105825	0.0956757	0.122234	0.102271	0.124943	0.192467	0.162356	0.113334	0.129246	0.112653	0.102227	0.104126	0.133507	0.102193	0.0949541	0.0944707	0.110024	0.0720835	0.109674	0.107485	0.0611471	0	0.17095	0.0639351
Gm13749	0.00416594	0.00516662	0.0103348	0.00739475	0.000432155	0.000581863	0.00203551	0.00657001	0	0	0	0.00304643	0	0.00948023	0.11302	0.00590165	0.00213189	0	0.00833351	0.0150888	0	0.00846552	0	0	0	0	0
Klf7	0.874798	0.550878	1.65862	0.995181	0.606946	0.385527	1.26481	0.563364	0.477292	0.414199	1.01992	0.478069	0.42099	0.595461	0.866226	0.621534	0.731262	1.03893	1.06049	0.90514	0.362617	0.685347	0.326753	1.98194	0.261416	1.42872	1.30471
Gm26649	0	0	0	0	0.000445445	0	0	0.00187953	0	0.00044739	0	0.00975045	0	0	0	0	0.00177765	0	0	0.00279099	0	0	0	0	0	0	0
Creb1	0.238976	0.19285	0.230389	0.222288	0.268384	0.175518	0.201182	0.212792	0.302757	0.193972	0.0767689	0.199098	0.170831	0.171973	0.227069	0.21965	0.171905	0.336078	0.261736	0.238997	0.538858	0.197795	0.180911	0.0352696	0.112051	0.351666	0.26603
Mettl21a	0.318088	0.33624	0.290871	0.254866	0.28897	0.244331	0.208509	0.337257	0.24544	0.260227	0.307155	0.279335	0.304203	0.364915	0.164362	0.297904	0.314759	0.119639	0.300351	0.192266	0.180262	0.238882	0.2328	0.0833419	0	0.309196	0.226362
Gm29152	0	0.000447881	0	0	0	0.00109538	0	0	0	0.000555533	0	0.00209795	0	0	0	0	0	0	0	0	0	0	0	0	0	0	0
Ccnyl1	0.054739	0.0866969	0.076887	0.0457628	0.210259	0.0880705	0.0392818	0.0774499	0.0539558	0.125206	0.0620132	0.0917807	0.122471	0.0854381	0.0581226	0.0812869	0.0926313	0.0445036	0.114839	0.107239	0.0540891	0.0460839	0.0663393	0.17081	0	0.0474353	0.0531971
Fzd5	0.00820174	0.0528213	0.0533847	0.0235943	0.0322224	0.0214603	0.0370922	0.0378017	0.00387264	0.0270214	0.0522986	0.0132971	0.0249674	0.0542845	0.0322038	0.0385164	0.0438226	0.364155	0.0159274	0.00741393	0	0.0126945	0.0347969	0	0	0.0249833	0
Plekhm3	0.0569233	0.0400641	0.0289099	0.044931	0.0246037	0.0161697	0.0638761	0.030827	0.00665679	0.0247343	0.054201	0.0181928	0.01401	0.0552975	0.0387011	0.0297977	0.0384261	0	0.0416442	0.0282729	0	0.0417644	0.0359449	0	0	0.0413556	0.0550202
Akr1cl	0.0130448	0.00535576	0.005731	0.0277405	0.00127329	0.000522442	0.0316839	0.00330278	0	0.0015976	0	0.0115557	0.00294416	0.0116754	0	0.00974289	0.00396159	0	0.0151712	0.00920167	0	0.012399	0	0	0	0	0.00927824
D630023F18Rik	0	0.00399865	0	0.00240404	0.00221141	0.00030951	0	0.0017001	0	0.00235985	0	0.0142589	0.00493878	0	0	0	0.00908522	0	0	0	0	0	0.00294567	0	0	0	0
Idh1	1.19493	1.12387	0.884983	0.997537	1.33523	1.08207	0.876018	1.24838	0.927299	0.890503	1.07423	0.936723	1.0941	1.01565	1.22859	1.26575	1.13333	1.08029	1.51398	0.499185	0.488823	0.446076	1.07791	2.00718	0.542523	0.782876	0.563518
Pikfyve	0.0872475	0.0996723	0.110228	0.0898441	0.141438	0.0652865	0.133541	0.0984919	0.0913659	0.0772699	0.10424	0.135173	0.0921956	0.123576	0.00774204	0.115299	0.106234	0.0481735	0.0933921	0.0580686	0	0.0663331	0.119037	0.0480723	0	0.133643	0.105111
Map2	0.0692437	0.0170294	0.0109895	0.024861	0.00826255	0.00257993	0.0265533	0.00534273	0	0.0142362	0.0547813	0.00893057	0.00786655	0.05156	0.070065	0.073164	0.0025235	0.0666511	0.0137402	0.207819	0.400128	0.124697	0.00104425	0	0	0.0836721	0.0365477
Rpe	0.254676	0.219885	0.185493	0.2461	0.272316	0.244503	0.187945	0.300856	0.592748	0.24515	0.162982	0.221379	0.239915	0.229687	0.157672	0.312937	0.289292	0.167067	0.217961	0.240708	0.161986	0.171225	0.261714	0.498624	0.149365	0.401155	0.198147
Kansl1l	0.103197	0.0646409	0.101078	0.121345	0.052981	0.094366	0.171919	0.0733161	0.0186041	0.0511635	0	0.0615062	0.0525277	0.118426	0.0867998	0.0855144	0.137747	0	0.0780553	0.133119	0.0744579	0.0494568	0.1109	0	0.149365	0.0207813	0.192019
Acadl	0.597368	0.603013	0.703147	0.669312	0.537371	0.724073	0.547389	0.556013	0.713307	0.572028	1.08409	0.497946	0.604586	0.585705	0.48601	0.653331	0.614159	0.453413	0.627276	0.802912	0.508253	0.978799	0.685691	0.201954	0.91599	0.980377	0.901246
Myl1	0.00345662	0.00174932	0	0.00403873	0.00243814	0.00517323	0.00867706	0.00290542	0	0.00556297	0.0469008	0.00407772	0.0045686	0.0058744	0.0226296	0	0.00237749	0	0.00357712	0	0	0.00248088	0.00789134	0	0	0.0349221	0
Lancl1	0.349824	0.240942	0.313272	0.320086	0.186336	0.255481	0.465196	0.20021	0.271804	0.157316	0.268485	0.223321	0.18354	0.353401	0.365468	0.265195	0.268773	0.38745	0.314174	0.458307	0.0744579	0.462304	0.330364	0.151113	0.318421	0.237923	0.265439
Cps1	0	0.000410283	0	0.00471859	0	0.00291444	0.00338485	0.00215738	0	0.000259121	0	0	0	0	0	0.00173367	0	0	0.0031824	0	0	0	0	0	0	0	0.0989188
Erbb4	0	0	0	0.00109608	0	0	0	0	0	0	0	0	0	0	0	0	0	0	0	0	0	0	0.0042046	0	0	0	0.113629
Ikzf2	0.0546306	0.0437678	0.0817812	0.0699415	0.0258094	0.0620517	0.0845705	0.0338174	0	0.012519	0.110945	0.0587828	0.01512	0.0461623	0.0605049	0.0237893	0.0532577	0.0673602	0.048496	0.0159063	0	0.033807	0.0861792	0	0	0.156017	0.0555053
Bard1	0.00374985	0.00425769	0	0	0.00810863	0.0171547	0.00274467	0.0133919	0	0.0439732	0	0.00813503	0.00217183	0	0	0.0213761	0	0.0121634	0.00299298	0.105497	0	0.191594	0.00332097	0	0	0.0617757	0.0259745
Atic	0.359137	0.294814	0.184515	0.203562	0.432742	0.470272	0.200208	0.235651	0.634888	0.499051	0.212183	0.406916	0.304087	0.362243	0.173452	0.367286	0.263373	0.421881	0.284866	0.355315	0.0901309	0.395377	0.39687	2.41614	0	0.289839	0.330944
Fn1	2.49561	14.9498	6.29543	10.6096	19.08	18.0641	4.04041	14.4824	7.52672	9.4471	7.9288	11.2353	11.89	13.4582	3.81466	7.22955	13.8343	11.6475	5.50295	3.56047	6.10929	4.81477	7.58274	5.68105	3.79385	6.14203	0.706892
Apol7d	0.0106023	0.0024036	0.0141466	0.0177163	0.00393594	0.0057533	0.0137834	0.00343982	0.0330098	0.00296714	0.184513	0.00266596	0	0	0.0144113	0.00508146	0.00438505	0.0168824	0.0231495	0.0121535	0	0.018702	0.0271451	0	0	0	0
Gm8883	0	0.00133034	0	0	0.00208536	0.00493027	0.00205494	0.00412163	0	0.00154568	0	0	0.0020413	0	0	0	0	0	0	0	0	0.00726001	0.00369528	0	0	0	0
Gm28818	0	0.00219034	0	0.000812464	0.0014902	0.00672317	0.00211496	0.00791732	0	0.00289551	0	0.00191693	0.00642477	0.0029372	0	0.00350008	0.00153057	0	0.00255029	0	0	0	0	0	0.112051	0	0
4933417E11Rik	0.00062784	0	0	0	0.000921083	0.000490848	0	0	0	0.000489091	0	0	0	0.00403359	0	0	0	0	0	0	0	0	0	0	0	0	0
Gm4319	0	0.00104676	0	0	0	0.00166178	0	0	0	0.000676855	0	0	0	0	0	0	0	0	0	0	0	0	0	0	0	0	0
Mreg	0.00255108	0	0	0	0.00243109	0.00123118	0	0	0	0.00104052	0	0	0.00291724	0	0	0	0.00500514	0	0	0	0	0.0086158	0.00382663	0	0	0	0
D230017M19Rik	0.0205798	0.0170549	0.0124958	0.016879	0.0105445	0.00960929	0.0231337	0.0113705	0	0.00377007	0	0	0.00418158	0.0030594	0	0.00394481	0.00873989	0.026963	0.00773209	0	0	0.00506192	0.0156937	0	0	0.0243724	0.0256813
Pecr	0.17158	0.18634	0.129673	0.123439	0.129479	0.182343	0.115168	0.186246	0.178713	0.218469	0.0944724	0.138773	0.219241	0.176672	0.118027	0.0945996	0.149957	0.0905359	0.131394	0.0818762	0.0360418	0.221929	0.179702	0.17823	0	0.298728	0.0903043
Tmem169	0.0109751	0.00552897	0	0.013832	0.00481099	0.00171516	0.00410042	0.00474419	0	0.00229399	0	0.00224826	0.00418257	0.00524351	0	0.00764996	0.00786925	0.031959	0.0017445	0.00199891	0	0.0142777	0	0	0	0	0.0123312
Xrcc5	0.199691	0.217204	0.216457	0.212733	0.155777	0.291506	0.197231	0.174091	0.295271	0.16695	0.229936	0.116996	0.193034	0.227114	0.135722	0.176503	0.190091	0.135942	0.15983	0.146478	0.0540891	0.203803	0.287547	0.307341	0.112051	0.0841434	0.242277
2023-03-04	0	0	0	0.00110422	0.000171349	0.00024372	0	0.00125739	0	0.000729719	0	0	0	0	0	0	0	0	0	0	0	0	0.00110361	0	0	0	0
Smarcal1	0.0446147	0.0407181	0.0839906	0.0533197	0.059148	0.0520193	0.0292818	0.0524088	0.0702896	0.0488482	0.0148608	0.0411872	0.0558552	0.0505268	0	0.0702832	0.0449557	0.0432329	0.0760264	0.0849026	0	0.0552119	0.0493439	0	0	0.0234401	0.0556651
Rpl37a	26.6128	36.9218	33.0928	36.192	45.9119	38.8214	31.2457	36.1016	41.5333	37.4985	36.3906	38.7633	36.7018	31.8756	28.1577	28.2631	40.3728	44.1412	29.9654	20.8216	42.3327	26.0981	25.1669	32.3252	31.5507	26.8763	25.7932
Igfbp2	0	0.00854634	0	0.000992755	0.00275673	0.013219	0	0	0	0.00543831	0.0419604	0	0	0.0452805	0	0.00104353	0	0	0.00259877	0	0	0	0.00556242	0	0	0	0
Igfbp5	0.384543	0.0683975	0.294425	0.281191	0.29008	0.855399	1.03287	0.0707605	0.664266	0.0431113	0.526814	0.145267	0.111024	0.214371	1.15935	0.0889113	0.0950325	1.80487	5.18811	0.221301	0	0.235393	5.53182	0.339608	0.112051	0.819202	2.71094
6030407O03Rik	0.00199196	0.000512558	0	0	0.00147259	0.0261147	0	0	0	0.000378743	0	0	0	0	0	0	0	0.019626	0.00290341	0	0	0	0.0511269	0.0485154	0	0	0
Gm29183	0.00284645	0	0	0	0	0.000214661	0	0.00152342	0	0.000515458	0	0	0	0	0	0.00381615	0	0	0	0	0	0	0	0	0	0	0
Tns1	0.559786	0.372237	0.456469	0.455965	0.345664	0.170407	0.634994	0.265755	0.0748079	0.174488	0.108864	0.376647	0.198141	0.387449	0.500583	0.248466	0.328446	0.505011	0.72583	0.371713	0.600531	0.394849	0.163815	0.0837851	0.149365	1.98248	0.453948
Rufy4	0	0.00217926	0	0.00289935	0	0.000900693	0	0	0.00837702	0.000386252	0	0.00247758	0	0	0	0	0	0	0.00158493	0	0	0	0	0	0	0	0
Cxcr2	0.00196855	0.00248243	0	0.00537475	0.00214311	0.00189093	0	0.00495458	0	0.00400204	0.0223019	0.0073588	0.00219179	0	0	0.00870779	0.00285556	0	0.016661	0.00298782	0	0	0	0	0	0	0
Arpc2	7.10434	7.51366	5.69833	6.88113	7.84683	8.87293	5.42405	7.27553	8.63244	7.06408	6.94077	6.9764	7.1747	8.03321	8.31945	9.5511	6.7262	6.0895	6.93987	8.64476	9.16849	7.95656	10.1	14.1569	9.32136	8.55435	5.98633
Gpbar1	0.00441244	0.036603	0	0.00715904	0.0326139	0.0323052	0	0.0151185	0.00811088	0.0349066	0.0146389	0.0308094	0.0454429	0.00899181	0	0.0112599	0.025596	0	0.0140911	0	0	0.0203804	0.0553373	0.0961446	0	0.0712888	0
Aamp	1.39834	1.44519	1.4745	1.40733	1.46226	1.76109	1.33926	1.443	1.33196	1.33414	1.57289	1.20199	1.6162	1.49826	1.36825	1.43728	1.40014	1.01393	1.40274	1.15493	0.817491	1.10983	1.79904	1.17015	0.410781	1.54948	1.51676
Pnkd	1.11668	0.727191	0.960517	0.876311	0.699487	0.909258	1.15487	0.7002	1.00952	0.619951	1.16191	0.590873	0.673327	0.899752	1.19523	0.697039	0.807196	0.928439	0.945211	0.736856	0.148916	1.02787	1.07492	0.518311	1.67185	1.46674	1.11146
Tmbim1	0.719312	0.249788	0.447821	0.417957	0.491841	0.323185	0.512549	0.349089	0.245828	0.293153	0.946033	0.28466	0.298146	0.37599	0.519439	0.415197	0.513019	0.499566	0.839263	0.334671	0.180034	0.483311	0.678083	0.294516	0.29873	0.737495	1.28273
Catip	0.0293178	0.0559055	0.0444622	0.0346046	0.0554564	0.0310639	0.068003	0.0484618	0.196518	0.0370261	0.0843151	0.0688971	0.0511092	0.0378193	0.0511556	0.031876	0.0533578	0.0737763	0.0300896	0.00455762	0	0.00743848	0.0503683	0	0	0.109736	0.0330186
Slc11a1	0.00262179	0.00903429	0.025933	0.00842498	0.0154561	0.00270495	0.0119048	0.0108846	0.0201522	0.012449	0.138531	0.00255504	0.00865131	0.0115335	0	0.00111943	0.00314776	0	0.0130193	0.00472074	0	0	0.00167485	0	0	0.109657	0
Ctdsp1	0.533396	0.301358	0.425251	0.354085	0.25925	0.344928	0.435728	0.254199	0.439245	0.269532	0.445827	0.237269	0.285283	0.312991	0.273903	0.386871	0.271808	0.24894	0.428624	0.359652	0.773568	0.373448	0.464041	0.0480723	0.336153	0.520929	0.778205
Vil1	0	0	0	0	0	0.000428968	0	0.00147055	0	0	0	0	0	0	0	0	0	0	0	0	0	0	0	0	0	0	0
Usp37	0.051557	0.0567664	0.0278421	0.100465	0.110744	0.0909611	0.0657726	0.0593859	0.0195932	0.0884221	0.0182604	0.0706823	0.0530946	0.0849058	0.0306937	0.0563977	0.0739049	0.0594542	0.0627966	0.121534	0	0.21089	0.0666474	0	0	0.106283	0.189881
Cnot9	0.0788725	0.080334	0.0687003	0.0603307	0.0977416	0.101662	0.0505048	0.0884793	0.0563893	0.151081	0.0894902	0.101317	0.0739116	0.0777039	0.0900749	0.142236	0.0785037	0.0924615	0.0752716	0.22991	0	0.291237	0.0892039	0	0.112051	0.0889807	0.0550685
Plcd4	0	0.00141488	0.00347115	0.00128707	0	0.00154185	0	0	0	0.00101366	0	0	0.000901534	0	0	0	0.0119055	0	0	0	0	0.00391062	0	0	0	0	0
Zfp142	0.0505894	0.0451682	0.0479681	0.0569402	0.0523803	0.0386608	0.0655447	0.0247044	0.00745242	0.0335668	0.0595919	0.0223985	0.0358928	0.0510247	0.0761051	0.0381869	0.0440893	0	0.0407001	0.0262913	0	0.0233689	0.0280087	0	0	0.392052	0.0270861
Bcs1l	0.109456	0.129762	0.134844	0.131888	0.0857951	0.155133	0.104961	0.111949	0.225986	0.136739	0.123905	0.122547	0.143053	0.115313	0.242544	0.122982	0.103791	0.0512553	0.101244	0.0781504	0.0744579	0.20348	0.158277	0.0837851	0	0	0.175072
Rnf25	0.16015	0.179311	0.222489	0.16391	0.192646	0.170375	0.205686	0.197867	0.684972	0.153188	0.0567309	0.177314	0.212874	0.175103	0.287152	0.186889	0.167767	0.241772	0.206778	0.207218	0	0.0642899	0.250636	0	0.112051	0.206237	0.184448
Stk36	0.0115	0.00857805	0.0113561	0.00722327	0.015813	0.0110083	0.00590024	0.0167782	0	0.00661836	0	0.0112152	0.00959028	0.00739872	0.0175254	0.00722776	0.0270885	0.0666511	0.00760509	0.00528951	0.0744579	0.00732949	0.0163134	0	0	0	0
Ttll4	0.0330544	0.0230369	0	0.0291844	0.0404161	0.0295715	0.0209761	0.0548359	0.00271175	0.0311213	0.0182604	0.0145634	0.0322553	0.0174447	0.066335	0.0232531	0.0203371	0	0.0246406	0.0199652	0	0.0087535	0.0287827	0	0	0.0126607	0.0367005
Cyp27a1	0.34785	0.0204741	0.437716	0.26437	0.0159572	0.0144525	0.599951	0.0290531	0.126023	0.00628693	0.0376597	0.0234258	0.0083923	0.080311	0.444625	0.0201027	0.0210835	0.0810871	0.296895	0.0525948	0	0.0660974	0.0169318	0	1.41044	0.305202	0.202051
Prkag3	0.00198155	0.000507494	0	0	0.00040115	0.0072531	0	0	0	0.000886874	0	0	0	0	0.0106812	0.00137439	0	0	0	0	0	0	0.00425003	0	0	0	0
Wnt6	0.00710616	0.011286	0.00352182	0.0128218	0.0125021	0.00678855	0.0115663	0.0148441	0	0.00422372	0.0182604	0.00193301	0.00465074	0.00830629	0.011364	0.00635065	0.0168689	0	0.0026595	0.0314757	0	0.036219	0.00872261	0	0	0	0
Wnt10a	0	0.00041986	0	0	0.0206633	0.0013996	0	0.00185487	0	0.00446842	0	0	0.00291414	0	0	0.00428175	0.000900483	0	0.00270426	0.00693422	0	0.00721301	0.00524015	0	0	0	0
Cdk5r2	0	0.000762472	0	0.000432356	0.00110665	0	0	0	0	0	0	0	0.00112233	0	0	0.00140702	0.00124514	0	0	0	0	0	0	0	0	0	0
Cryba2	0	0	0	0	0.000945772	0.000171976	0	0	0	0.00016562	0	0	0	0	0	0	0	0	0	0	0	0	0.00384918	0	0	0	0
Ihh	0	0	0	0.000859953	0	0.00029793	0	0	0	0.000903179	0	0	0	0.00325567	0	0	0	0	0	0	0	0	0	0	0	0	0
Nhej1	0.0567075	0.0588758	0.0391237	0.0522658	0.0679947	0.0615684	0.0771567	0.0628859	0.0433231	0.0692039	0.17672	0.0398863	0.0583022	0.0614621	0.0384604	0.0432073	0.045719	0.0244478	0.076354	0.138078	0.43617	0.0605804	0.0760867	0.0485154	0	0.147264	0.0239617
Slc23a3	0.000737707	0	0	0.00087127	0.00097956	0.00807479	0.00146307	0	0	0.000124089	0	0	0.00165343	0.00355119	0	0.0042565	0	0	0.00178065	0.00735562	0	0	0.463765	0	0	0	0
Cnppd1	0.374397	0.308002	0.366918	0.37252	0.345084	0.342164	0.454485	0.30407	0.127735	0.195632	0.147455	0.233804	0.255036	0.398137	0.300387	0.254468	0.383974	0.192621	0.370506	0.213704	0.670273	0.210222	0.652339	0.17993	0.29873	0.421236	0.252296
Retreg2	0.411269	0.302966	0.446062	0.358202	0.283518	0.363483	0.373958	0.28267	0.153376	0.241153	0.438635	0.226448	0.252345	0.406967	0.287191	0.300339	0.334701	0.230661	0.371052	0.658676	0.164589	0.470257	0.557432	0.289864	0.112051	0.310424	0.337117
Zfand2b	0.452239	0.332191	0.435449	0.348442	0.314272	0.332354	0.349729	0.324662	0.3995	0.278978	0.222065	0.297307	0.282212	0.382387	0.541253	0.328299	0.320407	0.329709	0.389302	0.391919	0.184958	0.275876	0.396881	0.319951	0.29873	0.556838	0.327193
Abcb6	0.0801791	0.0449645	0.025094	0.0325623	0.0440519	0.0345191	0.0428215	0.0455852	0.048642	0.0666932	0.0148608	0.0768072	0.0743761	0.0466926	0.0617283	0.0605704	0.065563	0.131355	0.0550621	0.0684834	0.0744579	0.124844	0.0567414	0	0.112051	0.0963682	0.0283692
Atg9a	0.154125	0.115265	0.125816	0.111862	0.112663	0.0860741	0.105087	0.113562	0.171412	0.0801415	0.0469008	0.133783	0.133766	0.106993	0.16685	0.109686	0.140197	0.172398	0.154951	0.103187	0	0.117885	0.103039	0	0	0.230095	0.159492
Ankzf1	0.0625752	0.104349	0.138159	0.0777839	0.0813115	0.108658	0.0933733	0.0830113	0.0383584	0.0809754	0.0146389	0.0835839	0.0947728	0.121496	0.102514	0.0592739	0.101018	0.200304	0.0852393	0.0203198	0	0.0651341	0.158557	0	0	0.177605	0.0625428
Glb1l	0.0559586	0.0608119	0.177017	0.12927	0.0278762	0.051209	0.0959032	0.0840444	0.0482491	0.0279727	0.0942623	0.0568956	0.0216685	0.0666796	0.0365397	0.0515718	0.0486261	0.042396	0.0699161	0.0523104	0	0.0916365	0.134595	0	0	0	0.0637107
Stk16	0.50026	0.416849	0.41266	0.440103	0.433063	0.41912	0.343117	0.366636	0.527214	0.521369	0.544765	0.440007	0.471217	0.528341	0.426481	0.754025	0.524962	0.324436	0.422856	0.710801	0.162214	0.578389	0.455577	0.466754	0.112051	0.406219	0.623236
Tuba4a	0.0421242	0.0958858	0.0329817	0.0608646	0.148351	0.426042	0.0437437	0.0863455	0.298822	0.155007	0.116747	0.200502	0.0838885	0.0520349	0.0202773	0.103735	0.0931139	0	0.0555624	0.0760559	2.51576	0.0219356	0.357894	0.0480723	0.149365	0.220188	0.054377
Dnajb2	0.20334	0.0862033	0.151658	0.166915	0.134951	0.100992	0.140684	0.090398	0.1659	0.0965229	0.105645	0.086498	0.081399	0.172983	0.295359	0.147866	0.13199	0.036694	0.160423	0.0913033	0.575506	0.152885	0.146732	0.0805737	0.112051	0.220484	0.36034
Ptprn	0.0231318	0.242745	0.0196546	0.0253064	0.228404	0.150982	0.0236663	0.176473	0.281846	0.267146	0.140591	0.178022	0.297609	0.0776128	0	0.142258	0.343772	0.154932	0.0275456	0.0288295	0.126173	0.113066	0.0375804	0.179759	0.224102	0.078718	0
Resp18	0.000737707	0.00124421	0	0.00263282	0.000298785	0.000150758	0	0	0	0.000369161	0	0	0.00113555	0.00325002	0	0	0.0025528	0	0	0.00369986	0	0	0	0	0	0	0
Dnpep	2.12835	2.44312	2.02506	1.9329	1.92677	1.43651	1.40106	2.22603	1.56611	1.81588	1.27581	1.97232	2.24869	2.65545	2.33664	1.91811	2.19223	3.15438	1.75963	1.24848	0.617512	2.25889	1.37162	1.33768	1.07238	1.81231	0.797959
Des	0.148266	0.937352	0.103605	0.125594	2.05169	0.889253	0.112363	0.734317	0.584798	0.933498	0.422696	0.756609	0.860155	0.261954	0.175165	0.868599	0.563322	0.28022	0.164065	0.147853	0.0744579	0.150843	0.392828	0.469995	0	3.18817	0.0947957
Gm15179	0	0.000635635	0	0	0.000232621	0	0	0	0	0	0	0.00135876	0	0	0	0	0	0	0	0	0	0	0	0	0	0	0
Speg	0.0212466	0.148918	0.0513601	0.0497688	0.0811607	0.148505	0.0472262	0.0733083	0.0571226	0.10038	0.208226	0.130379	0.0875479	0.0918795	0.0368222	0.0700924	0.0869226	0.147704	0.0334152	0.0326711	0	0.0439809	0.0368084	0	0	0.479878	0.0168156
Gmppa	0.78007	0.930955	0.810876	0.776048	0.725472	0.688103	0.67152	0.894267	0.892788	0.786178	0.617445	0.797921	0.950511	0.730574	1.0635	0.856621	0.832186	0.959669	0.766795	0.541063	0.711258	0.636055	0.558838	0.363371	0.373467	0.531295	0.373712
Asic4	0.00375608	0	0	0	0	0	0	0	0	0	0	0	0	0	0	0	0	0	0	0	0	0	0	0	0	0	0
Chpf	1.34182	1.36656	1.30185	1.68155	0.974215	0.472513	1.0786	1.13022	0.54483	0.865488	0.42945	0.948061	1.12702	2.22443	1.33595	1.13447	1.13725	1.67125	1.46541	1.45129	0.886649	1.96268	0.564654	0.343475	1.08505	0.829619	0.956734
Obsl1	0.219499	0.245335	0.148883	0.228648	0.205772	0.19627	0.175445	0.245721	0.118228	0.305831	0.133192	0.264919	0.275764	0.232092	0.300698	0.242874	0.23057	0.23305	0.135881	0.229248	0.198309	0.295436	0.136944	2.06236	0.224102	0.242164	0.0489879
Tmem198	0.0114574	0.00807729	0.0300466	0.00289232	0.00388896	0.00348204	0	0.00770381	0.027002	0.00358906	0	0.00427874	0.00394875	0.0232792	0	0.00329679	0.0204768	0	0.00241762	0.00535976	0	0.00506192	0.00725353	0	0	0.0283852	0
Inha	0.00368392	0.00791195	0.00854943	0.013694	0.0034505	0.0146474	0.0103273	0.00610561	0.00996745	0.00568477	0.0182604	0.0123822	0.00802704	0.00987193	0	0.0100581	0.00621296	0.019626	0.0158715	0	0	0.0142863	0.0402628	0	0	0.0149995	0
Stk11ip	0.0253535	0.0284642	0.00821736	0.0234337	0.0274054	0.0205528	0.0223238	0.0271234	0.00496657	0.0194892	0	0.0188928	0.0237864	0.0240211	0	0.0143758	0.0214913	0	0.0286035	0.0145399	0.0540891	0.00705062	0.0462278	0	0	0.015445	0
Slc4a3	0.126032	0.0356711	0.0818111	0.0593041	0.0310784	0.0467984	0.0772818	0.0648771	0.0292189	0.0170789	0	0.0758177	0.0211954	0.0526496	0.139434	0.042208	0.0266128	0.0509444	0.123183	0.0539663	0.0540891	0.0772941	0.0514045	0	0	0.00802658	0.0484075
Epha4	0.0569943	0.0475473	0.120093	0.120396	0.0287041	0.188727	0.0451066	0.0346246	0.0319752	0.0163816	0.112612	0.0277674	0.0255617	0.0592314	0.0910492	0.0246734	0.0718387	0	0.0205671	0.0363101	0	0.0439339	0.179186	0	0	0.0471865	0.0698315
Gm28386	0	0.000415032	0	0	0	0.000690876	0	0	0.00461275	0	0	0	0	0	0	0	0	0	0	0	0	0	0	0	0	0	0
Pax3	0	0.00116558	0	0.0013217	0	0	0	0	0	0.000281826	0	0	0	0	0	0	0.00153057	0	0	0	0	0	0.00343465	0	0	0.0107794	0
Sgpp2	0	0.000336147	0	0	0.00287117	0.00527029	0	0	0	0.000376497	0	0	0.0005065	0	0	0.000864828	0	0	0	0	0	0	0.00185998	0	0	0	0
Gm28410	0	0	0	0	0	0.00240953	0	0	0	0	0	0	0	0	0	0	0	0	0	0	0	0	0	0	0	0	0
Farsb	0.385104	0.342535	0.25074	0.25889	0.39564	0.42578	0.28973	0.31687	0.379773	0.623266	0.367018	0.40147	0.472558	0.37886	0.573792	0.477213	0.296741	0.252238	0.316588	0.409453	0.285871	0.370092	0.407429	0.42576	0.542523	0.629425	0.253081
Mogat1	0	0.000718429	0	0	0.000287117	0.00393715	0	0.00109505	0	0.000258022	0	0	0	0	0.0175277	0.00363145	0	0	0	0	0	0	0.0525517	0	0	0	0
Acsl3	0.114002	0.330184	0.225058	0.283575	0.161016	0.0885155	0.114683	0.213655	0.0867428	0.186585	0.165554	0.215564	0.242676	0.0881466	0.0776411	0.176078	0.249365	0.0382231	0.0975543	0.177643	0	0.190844	0.0903671	0.14466	0	0.0515531	0.0500865
Utp14b	0.0317776	0.0194074	0.00898181	0.0138225	0.0212016	0.0133555	0.0152644	0.0198903	0	0.021969	0.0148608	0.030482	0.0145543	0.0241122	0	0.0419945	0.00428459	0	0.0270107	0.0601471	0	0.0226827	0.0237159	0	0	0	0
Kcne4	0.107678	0.23785	0.762999	0.657472	0.0793614	0.0126526	0.290197	0.204518	0.0494794	0.0732088	0.0813753	0.134926	0.136573	0.200204	0.171274	0.0962929	0.199252	0.630533	0.205346	0.0427122	0	0.115508	0.0191473	0	0.112051	0.330718	0.0583645
Scg2	0.00186812	0.00454788	0.0119206	0.011724	0	0.000427023	0	0	0	0.000570824	0	0.00380294	0.00807907	0	0	0	0.00507544	0	0	0	0	0	0.00163103	0	0	0	0
Ap1s3	0	0.00341588	0	0.000671227	0.00471862	0.0256274	0	0.000831213	0.0113332	0.00620761	0.0297216	0.00283607	0.00195238	0	0	0	0.00383549	0	0	0	0	0	0.0783551	0	0	0	0
Wdfy1	0.0898499	0.107533	0.0918742	0.0816154	0.11287	0.0885912	0.0661013	0.0983407	0.177792	0.0874576	0	0.0670536	0.0892246	0.0960638	0.0902077	0.11803	0.107398	0.0505904	0.0471045	0.0957791	0	0.0822002	0.0662146	0	0	0.257601	0.0727325
Mrpl44	0.203789	0.23175	0.200923	0.212762	0.206785	0.280312	0.215757	0.230432	0.268588	0.303815	0.592023	0.235796	0.260438	0.231102	0.14463	0.320417	0.195511	0.315273	0.215663	0.236349	0.528675	0.244546	0.300416	0.0485154	0.410781	0.330484	0.161237
Serpine2	7.02577	1.88107	3.65218	2.20223	1.41941	0.232244	3.1029	2.47175	2.57587	0.663437	2.76624	1.21203	1.70089	6.87622	6.31716	2.30337	9.09133	2.96075	3.70617	4.58404	1.49734	5.34968	0.247636	1.15555	6.60459	10.526	1.18177
Cul3	0.249692	0.229126	0.290459	0.24835	0.347982	0.256686	0.251451	0.259533	0.191945	0.267803	0.351289	0.246475	0.230236	0.227842	0.115588	0.265409	0.288473	0.422269	0.266926	0.324078	0.0360418	0.238699	0.240545	0.157292	0	0.216036	0.239513
Dock10	0.103754	0.0235384	0.0344538	0.0934451	0.0184322	0.0246242	0.0981255	0.0259996	0.0257748	0.0124341	0.0146389	0.0201899	0.0208026	0.204994	0.0772853	0.0239414	0.0108441	0.0121634	0.030567	0.0820642	0.499096	0.11431	0.00714779	0	0	0.0600633	0.0874166
Irs1	0.143061	0.0549912	0.0922139	0.153342	0.134476	0.0383708	0.15365	0.0778418	0.185004	0.0360656	0.0328993	0.0401042	0.0362925	0.0838572	0.191492	0.06398	0.115296	0.0919287	0.208368	0.0782027	0	0.114862	0.0264671	0.0352696	0	0.126746	0.0331297
Rhbdd1	0.049779	0.0324088	0.0275662	0.035415	0.0534684	0.0440547	0.0319298	0.0369681	0.361316	0.0346667	0	0.0715734	0.0454697	0.066082	0.0106812	0.0425277	0.0382836	0.0460976	0.0395524	0.0532224	0.0360418	0.0577967	0.0591787	0	0	0.0468093	0.0266448
Col4a4	0.5414	0.00927891	0.235903	0.267026	0.0198622	0.0101583	0.447744	0.0103727	0.0133136	0.00797563	0.0842723	0.0148442	0.0135493	0.122324	0.561388	0.125522	0.0217269	0.0826051	0.401573	0.348319	0	0.404385	0.12182	0	0	0.168095	0.140877
Col4a3	0.160873	0.00144608	0.123064	0.0634718	0.00243644	0.00130425	0.0813541	0.00668556	0	0.00169491	0	0.00599732	0.00233792	0.055958	0.0986168	0.0317091	0.00377947	0	0.134764	0.0786323	0	0.157174	0.0447968	0.0611471	0	0	0.00927824
Mff	1.13873	0.94968	1.12439	1.00925	0.873472	0.817174	0.970746	0.92312	1.41783	0.878895	0.615771	0.793571	0.888588	1.21932	0.707183	1.1007	1.00921	0.885909	1.14627	1.39969	0.542684	0.907796	0.918785	0.845259	2.77452	0.830701	1.33548
Agfg1	0.20054	0.184694	0.220046	0.191661	0.293026	0.299484	0.218445	0.197003	0.29744	0.221609	0.20266	0.221346	0.252164	0.196227	0.248337	0.19362	0.266792	0.0855719	0.317699	0.346263	0.722048	0.228417	0.571352	2.05915	0.579837	0.257178	0.0947761
A030005L19Rik	0	0.00171374	0	0.00452982	0.00420592	0.00275384	0.00546793	0.00233789	0	0.000206496	0	0	0.00275566	0	0	0.00162854	0.00377947	0	0.00504906	0	0	0	0.00310274	0	0	0	0.00698393
Slc19a3	0.000986098	0.00141698	0	0.00304775	0.000467663	0.00120793	0.00315889	0.00187953	0	0.000464113	0	0	0.000993722	0.00450664	0	0	0	0	0.00395521	0.00442688	0	0	0.00187556	0	0	0	0
Ccl20	0	0	0	0	0.00034427	0.000854938	0	0.00773636	0	0.00075452	0	0	0.00278495	0	0	0	0	0	0	0	0	0	0	0	0	0	0
Daw1	0	0.000741259	0	0	0.000946344	0	0	0	0	0.000173121	0	0	0	0	0	0	0	0	0	0	0	0	0	0	0	0	0
Sphkap	0.00991653	0.00212257	0.0417692	0.0215457	0.000345777	0.000554386	0.0338149	0.00418001	0	0.00389041	0	0.00120047	0	0.0124549	0	0	0.00179025	0.180391	0.0196887	0.0103241	0	0.0197939	0	0	0	0	0.00947947
Pid1	0.677256	0.149937	1.42711	1.06992	0.11551	0.0435887	1.87313	0.112096	0.137903	0.0546339	0.243539	0.0968067	0.0936325	0.232138	0.413831	0.171831	0.28263	0.459899	0.687257	0.221292	1.00272	0.235819	0.0289283	0	0.661594	0.872641	1.20432
Dner	0	0.000291055	0.083807	0.0243393	0.00126532	0.000674418	0.0602707	0.050051	0	0.00132085	0	0.007598	0	0	0	0	0	0	0.0182868	0	0	0	0	0	0	0	0
Trip12	0.355341	0.452226	0.369334	0.491351	0.786304	0.547164	0.432865	0.516932	0.457913	0.433464	0.252231	0.36965	0.436285	0.485126	0.460188	0.465693	0.610578	0.55706	0.410916	0.381948	0.598437	0.326787	0.566947	0.305636	0.112051	0.467778	0.277872
Fbxo36	0.161404	0.195564	0.203367	0.142715	0.171302	0.154005	0.16083	0.206954	0.277687	0.18016	0.0446384	0.193885	0.273607	0.197915	0.206658	0.175719	0.278895	0.076039	0.142476	0.115941	0.1105	0.135489	0.173167	0.0833419	0	0.0222033	0.182389
C130026I21Rik	0.000765359	0	0.0181429	0.00563488	0.00290341	0.00316317	0.0146406	0.00170313	0	0	0	0	0	0	0	0	0.00513782	0.0342983	0.0122887	0.00868924	0.123603	0.0087535	0.000970232	0	0	0	0
A530032D15Rik	0	0	0.00488633	0.00307828	0.000150302	0.00180386	0.00209403	0.00917946	0	0.000392422	0	0	0.00560024	0	0	0	0.00158057	0	0	0	0	0	0.00105141	0	0	0	0
A530040E14Rik	0.00103262	0	0	0	0.00358944	0.00286195	0.00448205	0.0368464	0	0.000962363	0	0	0.00100811	0	0	0	0.0026646	0	0.00123172	0	0	0	0	0	0	0	0
Gm16028	0	0	0	0.000929762	0.000444949	0.000144845	0	0	0	0	0	0	0	0	0	0	0	0	0	0	0	0	0	0	0	0	0
G530012D18Rik	0.00155464	0	0	0.000418653	0	0.000758675	0	0	0	0	0	0	0	0	0	0	0.00210762	0	0	0	0	0	0	0	0	0	0
Sp110	0.288854	0.229939	0.331656	0.372639	0.255579	0.303232	0.389197	1.05794	0.153983	0.147993	0.253702	0.176116	0.242171	0.177737	0.341943	0.0885326	0.269558	0.341362	0.419005	0.205295	0.25215	0.273573	0.461602	0.109663	0	0.126341	0.16325
Sp140	0.0877352	0.110751	0.256292	0.168871	0.117436	0.197557	0.209303	0.425494	0.266765	0.0761761	0.163408	0.132183	0.0779884	0.123359	0.14549	0.0684611	0.119662	0.0400307	0.134413	0.113822	0.717513	0.0845727	0.231295	0	0.112051	0.0670861	0.0715353
Sp100	0.653305	0.37366	0.49256	0.4673	0.551737	0.635042	0.31526	1.44674	0.587856	0.317465	0.839786	0.251502	0.451372	0.322143	0.436794	0.533909	0.333799	0.337984	0.441459	0.568469	0.272519	0.591382	1.03196	3.95742	2.96822	0.274832	0.257955
A630001G21Rik	0.00282601	0.00908083	0.012525	0.0213302	0.014989	0.0160492	0.0156007	0.0100926	0.0109023	0.0159708	0	0.0138803	0.018342	0.0109497	0	0.0211935	0.00764484	0	0.00572794	0.0154408	0	0.00712805	0.0114281	0	0	0.0296799	0
Cab39	0.260232	0.19965	0.223509	0.246659	0.341106	0.226309	0.245724	0.226826	0.229065	0.238409	0.285844	0.222219	0.246071	0.272233	0.421124	0.254066	0.309142	0.143921	0.269165	0.314458	0.123603	0.405828	0.250157	0.241077	0	0.274645	0.352301
Itm2c	2.93777	2.26168	2.70385	2.78122	1.47271	1.69209	2.65683	2.05287	1.52618	1.4883	2.94524	1.57796	2.12343	3.09622	2.19191	1.52877	2.55378	2.30592	2.21091	1.46486	0.838174	2.28071	1.49801	0.941012	4.31121	2.45726	4.23777
2810459M11Rik	0	0.00117045	0	0	0.00360847	0.00220491	0.00305405	0.00261042	0	0.00207001	0	0.00202362	0.0012487	0	0	0	0.00135595	0	0	0.00254855	0	0.00697987	0.00334365	0	0	0	0.0146328
Psmd1	1.12359	1.11156	0.686013	0.806087	1.207	1.18125	0.744604	0.988439	1.17783	1.69427	0.827941	1.32629	1.26345	0.866723	0.955936	1.64278	1.11724	0.945778	0.95717	1.58061	0.922691	1.53926	1.10579	1.07856	3.49312	1.03933	0.980022
Htr2b	0.00262949	0.0051035	0	0.00813093	0.000613725	0.00439439	0	0.00165079	0	0.000383601	0	0	0	0.0149978	0	0.00323891	0.0228634	0.0394267	0	0.00438786	0	0	0.00374494	0	0	0	0
Gm21972	0.000734667	0.000716262	0	0.00148818	0	0	0	0.00179745	0.015522	0.000356464	0	0	0	0.00617576	0	0.00365903	0	0	0	0	0	0.00776179	0	0	0	0	0
Armc9	0.0747996	0.0958353	0.0460584	0.068496	0.0684631	0.0961963	0.0686383	0.0718681	0.127087	0.0680572	0.0595919	0.0635098	0.0866066	0.103338	0.12483	0.083845	0.0607145	0.240266	0.0477601	0.0410311	0.0540891	0.0774603	0.0948113	0.0480723	0	0.0305762	0.0131869
Gm16341	0	0	0	0	0	0	0	0	0	0	0	0	0	0	0	0	0	0	0	0	0	0	0.00305029	0	0	0	0
B3gnt7	0.00176261	0.00270867	0	0.00163152	0.00208214	0.00517361	0.000766205	0	0	0.00165843	0	0	0.00386895	0	0	0.000959197	0	0	0.0026224	0.00483273	0.0540891	0	0.0972926	0	0	0	0
Gm28626	0	0.000648208	0	0	0.000411601	0.0013345	0	0	0	0.00026923	0	0	0	0	0	0	0.00232519	0	0	0	0	0	0.0243686	0	0	0	0
Ncl	2.10569	2.36847	1.83852	1.72011	2.73431	3.53372	1.67133	2.12791	3.86863	5.37224	2.83656	3.70974	3.06439	2.01481	2.31374	3.39354	2.08135	1.42005	1.86052	3.40647	2.58905	3.55165	2.26199	2.75803	4.0926	3.29178	2.67323
Ptma	16.0539	18.3457	13.3376	13.6922	21.2422	29.2507	14.4269	18.5672	24.1429	34.6708	21.6875	25.9787	20.0719	18.307	20.3946	31.1692	19.1048	16.4821	11.1654	37.7699	20.4205	31.4946	27.9148	21.7368	27.0887	21.7461	21.8262
Pde6d	1.04729	0.693686	1.05896	0.740295	0.728471	0.586298	0.920652	0.719443	1.53652	0.793089	0.874063	0.638017	0.704097	0.743157	0.826474	1.16737	0.662711	0.557994	0.948925	1.68204	0.824675	1.15023	0.597436	0.32128	0.224102	0.974437	0.925975
Cops7b	0.125771	0.146701	0.0933778	0.110009	0.12105	0.123296	0.162024	0.123975	0.0661426	0.146961	0.161683	0.152679	0.117112	0.126189	0.193597	0.134964	0.135191	0.131893	0.0782738	0.240615	0.0744579	0.0792701	0.138449	2.00104	0	0.247095	0.101071
Nppc	0.00300727	0.0712797	0.0929999	0.0514828	0.138896	0.237461	0.0274551	0.101336	0.03745	0.0192413	0	0.0174669	0.0658276	0	0	0.0328534	0.0312922	0.124511	0.025843	0	0	0.013786	0.0190275	0	0	0	0
Dis3l2	0.0747611	0.0775651	0.0852227	0.0799167	0.097601	0.084213	0.0804735	0.0776193	0.0485262	0.0608292	0.167202	0.0273377	0.0712998	0.0689697	0.0902168	0.0588948	0.0724841	0.113673	0.0748064	0.050987	0.0720835	0.0842178	0.0710636	0	0	0.0247193	0.0456375
Gm29371	0	0	0	0	0	0	0	0.00279576	0	0.00049169	0	0	0	0	0	0	0	0	0	0	0	0	0	0	0	0	0
Alppl2	0	0.000816427	0	0.00129537	0.00309416	0.0246273	0	0.00206789	0	0.00122719	0	0	0	0	0	0	0	0	0.00466332	0	0	0	0.0642912	0	0	0	0
Ecel1	0.00407389	0.00159047	0	0.00266543	0.00554284	0.0438405	0	0.00398653	0.00663144	0.000904763	0.0376597	0	0.00137097	0	0.149789	0.00112152	0	0	0	0	0	0	0.0456591	0	0	0	0
Prss56	0	0	0	0	0.000657839	0.00415463	0	0	0	0.00113736	0	0	0	0	0	0	0.00391964	0	0	0	0	0	0.00413762	0	0	0	0
Eif4e2	1.08528	1.96304	1.13205	1.32445	1.93396	1.69747	0.842545	1.77949	1.55536	2.12913	1.07269	1.91329	2.17312	1.70082	1.17664	1.73944	1.79479	1.01727	1.12861	1.23695	1.20514	1.22276	1.31787	3.15941	1.75724	1.21596	0.735561
Efhd1	0.883684	0.0153943	0.0496527	0.103513	0.141913	0.0137175	0.341046	0.111644	0.0152424	0.0272119	0.17027	0.00985786	0.0303792	0.0961958	0.522295	0.147587	0.0376697	0.180356	2.84788	0.556059	0.0360418	0.634884	0.00959263	0	0	0.332697	0.0623889
Gigyf2	0.298383	0.214057	0.216634	0.260603	0.262152	0.253476	0.334131	0.226115	0.25156	0.219833	0.114017	0.296839	0.231992	0.304207	0.156574	0.228281	0.251761	0.335697	0.289715	0.323495	0.0744579	0.270983	0.25376	0.247701	0.112051	0.359002	0.389678
Kcnj13	0	0.000291055	0	0	0	0	0	0	0	0.000156623	0	0	0	0	0	0	0	0	0	0	0	0	0	0	0	0.0149995	0
3110079O15Rik	0	0	0	0	0.000939661	0.00101906	0	0	0	0.000429417	0	0	0	0	0	0	0	0	0	0	0	0	0.00338201	0	0	0	0
Ngef	0.0212587	0.0616283	0.00747372	0.039246	0.119961	0.053253	0.0601621	0.0815778	0.0128205	0.0805666	0.0148608	0.126951	0.0726743	0.137913	0.0337156	0.0599685	0.107416	0.0647502	0.0445674	0.0261787	0.0540891	0.0272205	0.0612873	0.0964168	0	0.0126607	0.0140169
Neu2	0	0	0	0	0.00178959	0.000972895	0	0.00533068	0	0.000769942	0.0660118	0	0	0	0	0.00125144	0	0	0	0	0	0	0	0	0	0.0427157	0
Inpp5d	0	0	0	0	0	0	0	0	0	0.000538701	0	0	0	0	0	0	0	0	0	0	0.575506	0.00584436	0	0	0	0	0
Atg16l1	0.0866111	0.0849124	0.122621	0.0860235	0.090866	0.0905371	0.111535	0.0760821	0.241318	0.0674283	0.0419604	0.0640705	0.0732036	0.13401	0.0974507	0.0906834	0.120711	0.0546165	0.0976304	0.0769937	0	0.0738163	0.123959	0	0	0.0318415	0.0730802
Sag	0.0177532	0.0131828	0.0337371	0.0207031	0.00780371	0.0186181	0.0226016	0.0160578	0.021291	0.0169064	0	0.0446509	0.0177544	0.0280364	0.0431672	0.00292837	0.0104047	0.014436	0.0141143	0.0117947	0	0.00516812	0.0111399	0	0	0.0204812	0.0470013
Dgkd	0.0301061	0.0218257	0.0417209	0.0335529	0.0605955	0.0484559	0.0248245	0.0264336	0.15445	0.0324222	0.141093	0.0460391	0.0258897	0.022037	0.0130989	0.0185468	0.0512149	0	0.0214106	0.0112168	0.0540891	0.028205	0.0532535	0	0	0.0305762	0.102246
Usp40	0.120527	0.11901	0.113183	0.174471	0.150575	0.136068	0.105395	0.10727	0.198166	0.113468	0.18133	0.117659	0.116976	0.174567	0.0942989	0.106466	0.113024	0.217225	0.138494	0.108198	0	0.123167	0.128711	0.0611471	0	0.123611	0.128252
Ugt1a7c	0.00190664	0.00586701	0	0.00167609	0.00594705	0.0390705	0.00600908	0.00777696	0	0.00804403	0.0419604	0.00693016	0.0104426	0	0	0	0.00395945	0	0.00226348	0	0	0	0.0144421	0	0	0	0
Ugt1a6b	0	0	0	0	0	0.00260489	0	0	0.00745242	0.000727453	0	0	0.00119471	0	0	0	0	0	0	0	0	0	0.00412793	0	0	0	0
Ugt1a6a	0	0.000686	0.00566756	0.00163299	0.00525803	0.0151605	0.00477128	0.00383566	0	0.00143408	0.0540564	0	0.0073109	0	0	0	0.00402129	0	0	0	0	0	0.00733587	0	0	0	0
Dnajb3	0.0417601	0.113546	0.0816852	0.0805321	0.0825381	0.0590515	0.0416788	0.10131	0.0139301	0.0835535	0.0195682	0.129074	0.0657529	0.107854	0.111486	0.0657323	0.110875	0.101523	0.0444554	0.0484933	0	0.0293271	0.086699	0	0	0.0378591	0.0790848
Mroh2a	0.00139556	0.00433293	0	0.000561328	0.000405532	0.0117397	0	0	0.00966326	0.00519093	0.0419604	0.00289965	0	0	0	0.00251405	0	0	0	0	0	0	0.00807234	0	0	0	0
Hjurp	0.218516	0.186674	0.200248	0.210783	0.231518	0.34884	0.210892	0.26268	0.106127	0.539994	0.393595	0.307713	0.209994	0.184333	0.15608	0.278146	0.124477	0.259387	0.226917	1.68528	0.0540891	0.671486	0.20836	2.02709	0.149365	0.165606	0.213462
Spp2	0	0.000335872	0	0	0.000350252	0.000552154	0	0.00106484	0	0	0	0	0	0	0	0	0	0	0	0	0	0	0	0	0	0	0
Glrp1	0	0.000734015	0	0	0.00188065	0.00101776	0	0.000714589	0.0068635	0.00343854	0	0	0.00427092	0	0	0.00113235	0.00347981	0	0	0	0	0	0	0	0	0	0
Gm19589	0.000904024	0.00202786	0	0	0.00728963	0.00248659	0	0.00440251	0	0.00955614	0	0.00512949	0.00292806	0.00471821	0	0.00895633	0.00669862	0	0	0	0	0	0	0	0	0	0.00948076
Arl4c	0.0837232	0.204974	0.0253503	0.073607	0.30413	0.108707	0.0187666	0.17647	0.0240561	0.318259	0.118116	0.18912	0.274507	0.163922	0.0322918	0.124167	0.328732	0.125101	0.0886647	0.649788	0.445268	0.197493	0.0647028	0.109663	0.149365	0.0221396	0.180281
Platr5	0	0	0	0	0.000333996	0.000216485	0	0	0	0.000521271	0	0	0	0	0	0	0	0	0	0	0	0	0	0	0	0	0
Sh3bp4	0.120041	0.0495228	0.032277	0.0430917	0.16126	0.167967	0.0666194	0.0815193	0.0285208	0.0717855	0.0816862	0.0653268	0.0608125	0.0930997	0.155771	0.0785249	0.083167	0.0375144	0.100947	0.174722	0.0540891	0.150949	0.260401	0.115843	0	0.197736	0.0865049
Agap1	0.215997	0.0656403	0.0729211	0.0890153	0.265225	0.176301	0.167327	0.0898665	0.105512	0.0892096	0.310097	0.0791062	0.0597827	0.0643406	0.196479	0.105152	0.0794125	0.263141	0.228072	0.199281	0	0.0881353	0.288613	3.89627	0.318421	0.0374379	0.0258538
Gbx2	0	0.0410439	0.0151285	0.0107932	0.0066847	0.0101211	0	0.0255224	0.0130747	0.0208824	0	0.0428556	0.0517528	0.0326018	0	0.016379	0.0198988	0.0197957	0	0	0	0.00726001	0.00223512	0	0	0	0
Asb18	0	0	0	0	0	0	0	0	0	0	0	0	0	0	0	0	0	0	0	0	0	0	0	0	0	0	0
Iqca	0	0.000639899	0	0	0	0.000257506	0	0	0	0.000156623	0	0	0	0	0	0	0	0	0	0	0	0	0	0	0	0	0
Ackr3	2.47384	0.12712	1.3951	1.60476	0.973032	0.483974	3.32666	0.599818	1.10748	0.329855	0.359011	0.205682	0.422145	0.583511	3.11628	0.422607	0.47222	1.79564	8.91882	1.05082	0.326803	1.1462	1.10716	0.226574	0.636841	0.0805817	0.256049
Gm28721	0	0	0	0	0.00321855	0	0	0	0	0	0	0	0	0	0	0	0	0	0	0	0	0	0	0	0	0	0
Gm28723	0.000790606	0	0	0.00233086	0.00195615	0.00248528	0.00352417	0.0010286	0	0.000557944	0	0	0.00192213	0	0	0	0	0	0.0192833	0	0	0	0.00753331	0	0	0	0
Gm28722	0.00205398	0.000806241	0	0.00474037	0.000532864	0.000823909	0.00659577	0	0	0.000334137	0	0	0.00171888	0	0	0	0	0	0.00546542	0	0	0	0.00455201	0	0	0	0
Cops8	0.762251	0.678487	0.53278	0.56547	0.704097	0.87537	0.541358	0.627496	0.922532	1.01889	0.560945	0.721563	0.83662	0.708772	0.720763	1.11086	0.69098	0.674879	0.607037	1.03067	0.447837	0.844303	0.749813	0.576872	0.672198	1.06835	0.588186
Gm9991	0.00130047	0.000305207	0	0.000719677	0	0	0	0	0	0	0	0.00239133	0	0.00448541	0	0	0	0	0	0	0	0	0	0	0	0	0
Col6a3	1.9654	1.64574	1.92818	1.24045	2.97091	0.692927	0.92083	1.48499	0.773825	1.28063	0.890256	1.4801	1.32981	2.45608	1.50082	1.4751	1.5502	1.60499	1.15006	1.55395	1.04886	1.81566	0.216296	1.03405	1.40347	1.24424	0.491931
Mlph	0.00588439	0.00350286	0.00497495	0.0150677	0.00353797	0.0127166	0.00318598	0.00285011	0.0129481	0.000918326	0.0615911	0.0108574	0.0029235	0.0188539	0	0.00326217	0.00500943	0	0.00773166	0.00184484	0	0.0282289	0.016995	0	0	0	0.101275
Rab17	0	0	0	0	0	0.000536397	0	0	0	0.000236423	0	0	0	0	0	0	0	0	0	0	0	0	0.0228507	0	0	0	0
Gm28199	0	0	0	0	0	0.000525866	0	0	0	0	0	0	0.00100279	0	0	0	0	0	0	0	0	0	0	0	0	0	0
Lrrfip1	0.352444	0.564264	0.299772	0.396129	0.639729	0.396217	0.208097	0.506216	0.447911	0.627808	0.796324	0.54987	0.53847	0.462828	0.37062	0.575212	0.571998	0.282977	0.297669	0.504107	1.62	0.407511	0.372322	0.210731	0.672198	1.24097	0.398388
Rbm44	0	0.000442026	0	0.00106054	0.00245754	0.00484557	0	0.0010037	0	0.0100673	0	0.00461319	0.000965955	0	0	0.00722659	0.0014923	0	0	0.0511078	0	0.017443	0	0	0	0	0
Ramp1	0.101326	0.083971	0.0308137	0.213236	0.0295071	0.0650679	0.145976	0.0405171	0.00793294	0.014656	0.158296	0.0140994	0.0200259	0.108163	0.011364	0.0232094	0.0494826	0.0662163	0.265545	0.0426599	0.159645	0.0885642	0.362631	0	0	1.24467	0.0669094
Ube2f	0.422482	0.672237	0.395789	0.462801	0.687225	0.540868	0.333286	0.606924	0.409865	0.724694	0.445974	0.626336	0.757617	0.496752	0.483911	0.761856	0.621622	0.421672	0.47665	0.394358	0.766919	0.377885	0.624287	0.552721	0	0.751863	0.26628
Gm26683	0.000892436	0	0	0	0	0.000196454	0	0	0	0	0	0	0	0	0	0	0	0	0	0	0	0	0	0	0	0	0
Scly	0.183124	0.0940995	0.114923	0.0803575	0.0891034	0.0643761	0.111161	0.123593	0.14728	0.078021	0.0810884	0.0586461	0.086937	0.110568	0.147399	0.127119	0.0958812	0.106286	0.0899371	0.192931	0	0.148493	0.0720139	0.115843	0.149365	0.287573	0.0885275
Espnl	0	0.000913454	0	0.000766737	0.00149392	0.000494121	0	0.001054	0	0.00018379	0	0	0	0	0	0	0	0	0	0	0	0	0	0	0	0	0
Klhl30	0	0.00213065	0	0.000884498	0.00194506	0.000604485	0	0	0	0.000177843	0.0971212	0	0.0012079	0.00637972	0	0	0	0	0	0	0	0	0.00919302	0	0	0.0126607	0
Erfe	0	0.00209088	0	0	0.00272948	0.00225261	0	0.00484875	0.0427828	0.00762862	0.0182604	0.00141991	0.000838468	0	0	0.00809155	0	0	0	0.0109352	0	0	0.0267344	0	0	0	0
Ilkap	0.845103	0.724891	0.988176	0.764459	0.744009	0.749212	0.704202	0.681389	1.72305	0.720967	0.453005	0.764539	0.63713	0.766294	0.673575	0.803944	0.620955	0.859628	0.756951	0.868515	0.601697	0.998405	0.723529	0.437295	0.112051	0.682057	0.701096
Hes6	0.254542	0.265802	0.420543	0.306908	0.236327	0.378508	0.200829	0.227274	0.257172	0.134034	0.384416	0.168161	0.183945	0.32073	0.182005	0.194699	0.269738	0.354475	0.221552	0.130396	0.198061	0.0566611	0.463456	0.0480723	0.898258	0.287931	0.266844
Per2	0.0199659	0.0156144	0.0330294	0.0152682	0.0364445	0.0276276	0.032852	0.0268972	0.0348207	0.0100769	0.132024	0.00648866	0.00875016	0.0106142	0	0.00680959	0.0202074	0.177599	0.0236498	0.0261735	0	0	0.021959	0	0	0	0.0725586
Traf3ip1	0.0533422	0.0457736	0.0299372	0.0435325	0.0478826	0.0503239	0.068717	0.0476463	0.00745242	0.0431802	0.0600022	0.0413294	0.0624136	0.0791649	0.0570776	0.0639522	0.0501735	0.0151948	0.0347933	0.0572675	0	0.091091	0.0423243	0	0	0.015445	0.0613808
Asb1	0.0512317	0.0429626	0.0512375	0.0318617	0.0530844	0.0387792	0.0476204	0.0498225	0.0165749	0.046868	0	0.031921	0.0458522	0.0188267	0.0203469	0.0517575	0.0650089	0.0130666	0.0607143	0.0740004	0	0.0194122	0.049169	0	0.112051	0.0106771	0.0287941
Gm29100	0.00160243	0.0011605	0	0.00577615	0.00156207	0.000227736	0	0.00218496	0	0.00144393	0	0.00260819	0	0	0	0.00550978	0.00206982	0	0	0	0	0	0	0	0	0	0
Twist2	0.308687	0.166455	0.675596	0.457062	0.337598	0.0698143	0.678556	0.214275	0.221173	0.236464	0.0888697	0.133727	0.170541	0.236004	0.289034	0.196654	0.134797	0.385916	0.385486	0.289005	0.0744579	0.413995	0.0476902	0.128646	0	0.0653446	0.189851
Hdac4	0.13898	0.058637	0.0597146	0.126829	0.101481	0.0750166	0.156124	0.0618479	0.0723539	0.0633962	0.129888	0.0503211	0.0581311	0.0981415	0.20201	0.0632468	0.123681	0.0187766	0.125617	0.141621	0.108178	0.107849	0.126201	0	0	0.0573181	0.279818
Gm26720	0.000605078	0.00129507	0	0.000677848	0	0.00206444	0.00348525	0	0	0.000463923	0	0	0	0.00548363	0	0	0	0	0.00693405	0	0	0.0100605	0.00262353	0	0	0	0
Ndufa10	1.3523	1.353	1.13201	1.19122	1.05045	1.30918	1.07292	1.24915	1.44985	1.54391	1.1206	1.35804	1.37542	1.40736	0.989361	1.51387	1.34886	1.13178	1.10639	1.22181	1.00359	1.36279	1.2282	1.10584	3.13739	1.65555	1.32053
Cops9	2.46307	2.71658	2.3693	2.45621	3.90909	2.96828	2.15062	2.81768	3.07269	2.60761	2.73327	2.70188	2.79806	2.81396	2.96284	2.58661	2.94503	2.83449	2.21379	2.07225	1.26823	2.34906	2.69727	4.19814	1.98124	3.40115	2.12806
Gpc1	0.0206406	0.0405652	0.0042418	0.0110136	0.0539709	0.0199647	0.00303004	0.0339792	0.116108	0.0495223	0.0547813	0.0842407	0.0447842	0.0360286	0.0592545	0.0383824	0.032593	0	0.0123326	0.0593537	0	0.0303016	0.0103803	0	0	0.0287139	0.0313458
Gm29480	0	0	0	0	0	0	0	0.00151857	0	0.00135049	0	0	0	0	0	0	0	0	0	0	0	0	0	0	0	0	0
Ankmy1	0.00145965	0.00186045	0	0	0.00096677	0.000933952	0	0	0	0.00154653	0	0.0043846	0.00120026	0	0	0	0	0	0	0	0	0	0	0	0	0	0
Dusp28	0.0966069	0.0366652	0.111972	0.0502399	0.0217298	0.0464722	0.0886469	0.0793651	0.0253482	0.0237179	0.10948	0.0218903	0.0326313	0.0440119	0.0221374	0.028323	0.0426857	0	0.084991	0.0619673	0.400128	0.0788723	0.0598053	0	0.467786	0.0431831	0.115643
5033417F24Rik	0.0133422	0.00114322	0	0.00429635	0.000219024	0.00100632	0	0.00202956	0.00467639	0.000557752	0	0	0	0.00889294	0	0.0139088	0.00793116	0	0.0102334	0	0	0.0150367	0.00141862	0	0	0	0.00933397
Rnpepl1	0.271652	0.139936	0.204475	0.210102	0.168389	0.179032	0.193965	0.174614	0.0798107	0.0863548	0.133328	0.12036	0.0976219	0.280375	0.194225	0.148826	0.135242	0.0858748	0.259475	0.146029	0.0540891	0.132249	0.333028	0.1323	1.5598	0.301209	0.257002
9430060I03Rik	0.00828648	0.00200694	0.017518	0.00542689	0.00133481	0.0041838	0.0314838	0.00165354	0.00767832	0.00328817	0	0.00151623	0.00178407	0.00334224	0	0.0239661	0.00576193	0.0216164	0.0119708	0.00417592	0	0.00998668	0.00836025	0	0	0.00973164	0
Capn10	0.0867483	0.0955269	0.117835	0.0944483	0.107658	0.104898	0.100433	0.0986625	0.123521	0.0926335	0	0.0555297	0.0783832	0.114332	0.158471	0.0929541	0.0859166	0.410642	0.0596197	0.112259	0.43617	0.0945599	0.0800088	0.226745	0	0.0313849	0.20692
Gpr35	0.01693	0.00494651	0	0.00347664	0.0121614	0.00353365	0.0165061	0.00157928	0	0.00922884	0	0.00889578	0.00885075	0	0	0.005622	0.00615465	0	0.00877045	0.00929599	0.180034	0.0215758	0	0	0	0	0
Kif1a	0.0327056	0.00510249	0.0211421	0.0476373	0.00511305	0.00393678	0.0484861	0.00624694	0.00461275	0.000698987	0	0.00209196	0.00149717	0.0231432	0.0153716	0.00715823	0.0116437	0	0.0282248	0	0	0.0570061	0.00145537	0	0	0	0.0702135
Agxt	0	0.00310867	0.00398297	0	0.000686713	9.88e-05	0	0.00254089	0	0.00046902	0	0	0.00307536	0	0	0	0.00252933	0	0	0	0	0	0	0	0	0	0
2310007B03Rik	0	0.000405548	0	0	0	0	0	0	0	0	0	0	0	0	0	0	0.00978097	0	0	0	0	0	0	0	0	0	0
Crocc2	0.00229511	0.00147151	0.00913239	0	0.0106523	0.00175143	0.00281182	0.00220013	0	0.00261484	0	0	0.00157875	0	0	0.00435851	0.00794093	0	0	0	0	0	0	0	0	0	0
Sned1	0.0206778	0.0234735	0.228992	0.0498409	0.0923313	0.123084	0.198235	0.0538015	0.892814	0.0245498	0.140296	0.0437386	0.0683105	0.0221646	0.0209743	0.0127583	0.0486532	0.152419	0.0300134	0.0289135	0.1105	0.0239188	0.016668	0.0352696	0	0.0778288	0.1038
Mterf4	0.110549	0.111455	0.119295	0.125587	0.102639	0.141227	0.0951394	0.128286	0.0620639	0.0989988	0.125896	0.0987935	0.122935	0.1033	0.10872	0.0989826	0.154485	0.0499942	0.10386	0.103191	0	0.0611927	0.115939	0.0480723	0	0.0599335	0.110192
Gm28535	0.00258338	0.00429833	0	0.00272311	0.00235612	0.00318631	0	0.00228916	0	0.000579272	0	0.00340739	0.000831183	0	0	0	0.00864211	0	0	0	0	0	0.00630398	0	0	0	0
Pask	0.00486919	0.00837371	0	0.00719421	0.0135176	0.0116554	0.00361277	0.00869574	0.0106071	0.0265218	0	0.00771132	0.00714811	0.00642186	0	0.013731	0.00511971	0	0.00748296	0.0925344	0	0.241727	0.010111	0.0485154	0	0	0.00962164
Ppp1r7	0.410101	0.403894	0.299661	0.325289	0.445818	0.569367	0.511136	0.47184	0.267852	0.626622	0.344553	0.439469	0.516918	0.385752	0.382272	0.525097	0.422662	0.266986	0.447338	0.718753	0.324482	0.851982	0.424947	0.32165	0	0.465144	0.492481
Ano7	0.00264963	0.00905761	0.00315983	0.00359085	0.00682373	0.009722	0.00187264	0.0041937	0	0.00439798	0	0.00695607	0.00616049	0.00522262	0	0.00494974	0.00124271	0	0.00377355	0.00545834	0	0	0.00488986	0	0	0	0
Hdlbp	1.51238	2.35119	1.79438	1.62632	2.46094	1.85888	1.1215	2.168	1.91938	2.31251	1.21769	2.79582	2.54928	1.77768	1.56803	1.98533	2.20605	2.18355	1.37725	1.23894	0.700202	1.53401	1.45781	1.2476	1.6719	1.24093	1.06797
2023-09-02	0.0480004	0.0388115	0.0124892	0.0364733	0.0674722	0.0389915	0.0289051	0.0421295	0.0179351	0.0541098	0.106962	0.108945	0.0500489	0.0425304	0.011364	0.0301032	0.0481843	0.206652	0.0250876	0.0389496	0	0.085445	0.0202073	0.0837851	0	0	0.0484567
Farp2	0.0293922	0.023788	0.0197899	0.0342328	0.0365413	0.0303241	0.030892	0.0249451	0.00966326	0.0364192	0.0846621	0.0696944	0.0440663	0.0336129	0.0175254	0.0187515	0.0328272	0.0151948	0.0489592	0.018976	0	0.0641804	0.00970335	0	0	0	0.0113707
Stk25	0.979796	0.757072	0.875608	0.780932	0.716233	0.644466	0.641887	0.75055	0.899116	0.583116	0.588868	0.609599	0.716677	0.862809	0.733548	0.80171	0.775733	0.548358	0.832077	0.885954	0.829998	0.86298	0.653671	2.11103	0.29873	1.15606	0.861951
Gm28536	0	0	0	0	0	0.000140547	0.0021938	0.00114623	0	0	0	0	0	0	0	0	0	0	0	0	0	0	0	0	0	0	0
Bok	0.687809	0.878145	0.912511	0.653323	1.12678	1.15711	0.880892	0.934329	1.28828	1.53961	0.792549	1.13951	1.00471	0.463074	1.12429	1.25974	0.751038	0.330157	0.603999	2.05462	0.344851	2.00928	1.42869	2.53351	1.5598	0.757313	4.82794
Thap4	0.201545	0.207576	0.203784	0.240322	0.186598	0.273739	0.224001	0.182714	0.0785757	0.195993	0.180648	0.218472	0.203634	0.233169	0.126169	0.238761	0.259587	0.135353	0.230656	0.20015	0.177692	0.215941	0.309797	0.14466	0.261416	0.141866	0.2673
Gm10550	0	0.000363752	0	0	0	7.32e-05	0	0	0	0.00103194	0	0	0	0	0	0	0	0	0	0	0	0	0.000980528	0	0	0	0
Atg4b	0.351381	0.36991	0.336219	0.326715	0.329851	0.335185	0.264313	0.378166	0.306674	0.347193	0.296166	0.31046	0.376075	0.378789	0.367467	0.385113	0.399451	0.233268	0.318247	0.392395	0.293136	0.219517	0.39044	0.305437	0.261416	0.237392	0.386502
Dtymk	1.20697	1.16344	0.957226	0.990618	1.56579	1.83919	1.08269	1.09371	1.33028	2.46441	0.820122	1.50439	1.39524	1.12802	1.46486	2.15995	1.00732	0.943774	0.872902	3.47268	0.360524	3.99342	1.0874	1.28799	0.373467	0.951863	1.56094
Ing5	0.0891892	0.0851008	0.0831358	0.0872824	0.128317	0.137549	0.129756	0.0679317	0.0729281	0.134689	0.0964462	0.0754535	0.0962211	0.0726313	0.106554	0.118146	0.0807578	0.0916361	0.0818869	0.0940912	0.0901309	0.0693724	0.113015	0	0.112051	0.072733	0.245189
D2hgdh	0.0327924	0.0434459	0.0472983	0.061377	0.0352681	0.0591975	0.0615813	0.0499905	0.0831773	0.0265252	0.101462	0.0296276	0.0320818	0.0564945	0.0317109	0.0304862	0.0551944	0.0615416	0.0392123	0.0133495	0	0.0264681	0.0672385	0.0485154	0	0.064706	0.166895
Gal3st2	0.00384642	0.00119478	0	0.00555768	0	0.000521218	0.0505617	0	0	0.000597157	0	0.00429283	0.00227751	0	0.0462481	0.00335752	0	0	0.0117927	0.0133901	0	0.00506192	0.00920788	0	0	0	0.0661286
Gal3st2b	0.00172404	0	0	0.00629997	0	0	0.0443377	0	0	0	0	0	0	0	0	0.00250594	0	0	0.00290622	0	0	0	0.00207136	0	0	0	0.114003
Gal3st2c	0	0	0	0	0.000252583	0.00141551	0	0	0	0	0	0	0	0	0	0	0	0	0	0	0	0	0.00513067	0	0	0	0.0126731
Pdcd1	0.00149588	0	0	0	0.00113023	0.00991598	0	0	0	0.000508354	0	0	0.00111494	0	0.0462481	0	0.00171261	0	0	0	0	0	0.0806764	0	0	0	0
Fam174a	0.918301	0.439146	0.644529	0.84792	0.489343	0.415305	0.947315	0.522259	0.504185	0.342167	1.21244	0.351713	0.416139	0.661519	0.647704	0.569588	0.481343	0.573165	1.06681	0.676294	1.34907	1.01612	0.632249	0.355413	0.112051	1.11064	1.19393
St8sia4	0	0	0	0	0.000505216	0	0	0	0	0.000633012	0	0	0	0	0	0	0	0	0.00181363	0	0	0	0	0	0	0	0
Gm28901	0	0	0.00434294	0	0	0.000214749	0	0	0	0.000502263	0	0	0	0	0	0	0	0	0	0	0	0	0	0	0	0	0
D1Ertd622e	0.0730254	0.071256	0.0404256	0.0530777	0.11063	0.183649	0.058514	0.0931555	0.0179652	0.111675	0.0433306	0.0777198	0.0858187	0.064089	0.158293	0.0829843	0.118695	0.04739	0.0216976	0.0934271	0.752364	0.180193	0.123654	0.0837851	0	0.0916105	0.0712836
Ppip5k2	0.0635764	0.0532194	0.0731857	0.0704579	0.0702285	0.0787789	0.0630355	0.0571423	0.0482881	0.0578314	0.0559201	0.056228	0.0480877	0.0407189	0	0.08156	0.0520983	0.0590115	0.0732928	0.0535224	0.0540891	0.0540131	0.102792	0.0611471	0	0.032127	0.0629196
Gin1	0.208194	0.122342	0.0928413	0.15984	0.122803	0.125183	0.157677	0.09469	0.147264	0.12372	0.0912418	0.146171	0.113082	0.124661	0.16143	0.169897	0.118797	0.144905	0.143808	0.232738	0.108178	0.152531	0.2224	0.145103	0	0.250997	0.122679
Pam	6.6425	1.40247	3.00216	5.47362	2.16187	0.934289	4.02018	2.59171	1.35906	0.972219	2.15615	5.2383	1.3132	5.14017	4.65116	2.82672	2.1745	3.83735	5.84424	4.62672	0.473345	4.89029	1.37617	0.658501	1.88344	1.98068	7.24139
Gm7967	0.000785677	0	0	0	0.000259095	0.00204929	0.00290268	0	0	0	0	0	0	0	0	0	0	0	0	0	0	0	0.00338685	0	0	0	0
Rnf152	0.00653951	0.0394443	0.00851215	0.081656	0.0114945	0.00070019	0.019587	0.0467805	0.00461275	0.00630328	0	0.030844	0.0072584	0.157345	0	0.0090627	0.0732887	0.0710634	0.0482886	0.0142227	0	0.00467365	0.0114291	0	0	0.108552	0.083386
Gm17634	0	0.0056102	0	0.0133904	0.00113966	0.000415611	0.00238091	0.00611972	0.003745	0.00129628	0	0.00681218	0.0010733	0.0210695	0	0.00445009	0.0101473	0	0	0.00184484	0	0	0	0	0	0.0100019	0
Pign	0.0527498	0.0647739	0.0696402	0.0744429	0.0798996	0.0962004	0.0925993	0.0737818	0.023689	0.0707403	0.0595919	0.0883426	0.0793574	0.069082	0.142375	0.0778126	0.096691	0.0328623	0.0713775	0.0899458	0	0.0581332	0.0985195	0	0	0.0370683	0.086664
2310035C23Rik	0.175606	0.123366	0.15276	0.13888	0.180981	0.159097	0.167778	0.109162	0.119753	0.130387	0.0223019	0.214256	0.127177	0.180025	0.011364	0.146532	0.165784	0.169407	0.165069	0.150352	0.400128	0.0414738	0.183255	0	0.149365	0.218305	0.140145
Tnfrsf11a	0	0.00378931	0	0	0.00166199	0.013052	0	0.00136568	0.0112184	0.00293971	0.0942247	0	0.00232665	0	0	0	0	0	0.00296934	0	0.626419	0	0.020432	0	0	0	0
Gm7160	0.0116792	0.0149536	0.0316488	0.0180289	0.0226811	0.0198905	0.0226727	0.0308821	0.00467639	0.0202176	0.0223019	0.00929897	0.0189753	0.0270884	0.0384468	0.0177629	0.0447594	0.0528386	0.00670292	0.0253105	0	0.0252297	0.0391103	0.0805737	0.149365	0	0.0241339
Zcchc2	0.0467819	0.0249215	0.0370421	0.023645	0.0498013	0.0397726	0.0193132	0.0486037	0.0228481	0.0293372	0	0.0194455	0.0286192	0.030474	0	0.0409337	0.0184998	0.0187766	0.0190284	0.0441856	0	0.00794483	0.0562551	0.109663	0.318421	0.0113602	0.0327501
Phlpp1	0.0658765	0.0250016	0.0330658	0.0483396	0.054025	0.0272575	0.098408	0.0302853	0.0432944	0.0292058	0.103965	0.0150907	0.0162334	0.0416349	0.184097	0.0291956	0.0407623	0	0.0579481	0.0845224	0	0.0994653	0.0347569	0	0.149365	0.036075	0.0454148
A530053M12Rik	0.00381421	0.00137603	0	0	0.000748758	0.00125518	0	0.00151857	0	0.000898984	0	0	0	0	0	0	0	0	0	0.00199891	0	0.0086158	0	0	0	0	0
Bcl2	0.352525	0.0556265	0.117379	0.150688	0.0472174	0.0545646	0.277589	0.0401991	0.319581	0.0618617	0.0865086	0.0655141	0.0473825	0.199548	0.174534	0.14368	0.0483294	0.0748879	0.182	0.286148	0	0.181553	0.0441985	0	0.636841	0.317625	0.254792
Kdsr	0.184079	0.141055	0.207775	0.21655	0.167269	0.127542	0.154686	0.14341	0.0776272	0.0975404	0.234054	0.173401	0.0927741	0.193435	0.138289	0.18303	0.247513	0.226024	0.241094	0.0908237	0.123603	0.186165	0.175881	0	0	0.228871	0.244391
Vps4b	0.530236	0.500143	0.495055	0.456688	0.683232	0.656927	0.463813	0.505227	0.614812	0.477479	0.510105	0.528534	0.511153	0.484849	0.501566	0.571316	0.588031	0.485239	0.480016	0.53373	0.0720835	0.466026	0.701781	4.0161	0	0.707956	0.513233
Serpinb5	0.00499441	0.00423279	0.0188968	0.0065843	0.0230075	0.115897	0.00341941	0.00761941	0	0.011967	0.0417418	0.0134038	0.00320515	0	0	0.00325233	0.00174467	0	0	0.0122001	0	0.0105714	0.328327	0	0	0	0
Serpinb11	0	0.000805167	0.00331771	0.0043149	0.00150075	0.0246229	0.00468726	0.00363746	0	0.00016562	0	0	0.0015257	0	0	0.00200654	0	0	0	0	0	0	0.0111768	0	0	0	0.0152919
Serpinb7	0	0.000386728	0	0	0	0.00242713	0.0057827	0	0	0	0.0419519	0	0	0	0	0	0.00576193	0	0.00593424	0	0	0	0	0	0	0	0
Serpinb2	0.165241	0.253156	0.101914	0.15086	3.06446	2.6543	0.178056	0.495659	0.395235	2.27997	0.313313	0.639924	2.88908	0.153296	0.246516	0.622093	0.241988	0.0893205	0.12821	0.200866	1.00806	0.184722	0.743414	0.1323	0	0.120143	0.0701177
Serpinb8	0.0115502	0.0204773	0.0409143	0.0288668	0.0475615	0.0907382	0.0325621	0.0323631	0.0835955	0.0457798	0.200157	0.00746831	0.0190782	0.0200565	0.0356173	0.108808	0.0335448	0.0488956	0.0686619	0.261811	0	0	0.107285	0.0805737	0	0.0149995	0.0213919
D830032E09Rik	0	0	0	0	0	0.000119369	0	0	0	0	0	0	0.000702862	0	0	0.00268357	0	0	0	0	0	0	0.00168275	0	0	0	0
Cdh19	0.0998327	0.011445	0.0379941	0.0169478	0.00267164	0.00135999	0.0754196	0.00146898	0.0326018	0.00177266	0.398474	0.00163627	0.00967521	0.026235	0	0.0453547	0.00910307	0	0.0501961	0.0985594	0	0.129096	0	0	0	0	0.0828761
Gm29088	0	0	0	0	0.000914531	0	0	0	0	0	0	0	0.00110799	0	0	0	0	0	0	0	0	0	0	0	0	0	0.00962164
Dsel	0.378743	0.171282	0.222047	0.272208	0.224562	0.124981	0.306068	0.199636	0.160062	0.111551	0.157806	0.185806	0.179566	0.256279	0.342995	0.206415	0.163226	0.391188	0.408628	0.24121	0.400128	0.314365	0.120932	0.0352696	0.112051	0.221138	0.273765
Cntnap5a	0	0	0	0	0	0.000201715	0	0	0	0.000256304	0	0	0.00231849	0	0	0	0.0040097	0	0	0	0	0	0	0	0	0	0
Tsn	1.85949	2.07568	1.91454	1.80364	1.9651	2.08833	1.80935	2.09933	1.39334	2.50264	2.10512	2.25034	2.11591	2.19162	1.98746	2.32491	2.04399	2.48685	1.73178	2.37947	1.88346	2.52683	1.66163	1.45701	2.49353	1.39642	2.13708
Nifk	0.367148	0.396426	0.274425	0.260611	0.435232	0.479186	0.273055	0.31973	0.48023	0.59107	0.507105	0.59622	0.55122	0.322917	0.528735	0.43316	0.415097	0.414769	0.243218	0.343142	0.852362	0.444418	0.368133	0.37509	0.467786	0.596913	0.331171
Gm28867	0	0	0	0	0.000477842	0.00027705	0.000883359	0	0	0	0	0	0	0	0	0	0	0	0	0	0	0	0	0	0	0	0
Clasp1	0.117306	0.138424	0.0675074	0.142622	0.233894	0.103589	0.171283	0.14823	0.408474	0.114968	0.279765	0.169798	0.0971067	0.137159	0.221611	0.0921367	0.149078	0.229049	0.240521	0.154755	0.1105	0.163836	0.120071	0.130157	0	0.131097	0.21598
2900060B14Rik	0.0183157	0.0284328	0.00899121	0.0247869	0.0134472	0.0217971	0.016541	0.0250486	0.0169627	0.0178943	0	0.0206358	0.012333	0.0285542	0.00816493	0.0262289	0.0329779	0.0260597	0.0432472	0.018745	0	0.0104141	0.0239147	0	0	0.0256323	0.0425798
Tfcp2l1	0	0.000536872	0	0.000943333	0.00375067	0.027274	0.00336263	0.00376086	0.00665679	0.00052127	0	0.00350914	0	0	0	0	0.00219685	0	0	0	0	0	0.112477	0	0	0	0
Gli2	0.0772796	0.0199292	0.115336	0.0733298	0.033191	0.0242538	0.067619	0.0149417	0.00271175	0.0190942	0.0696069	0.0614299	0.0115839	0.0769418	0.144287	0.0727154	0.0235062	0.0936358	0.0412527	0.0853061	0	0.0674628	0.065881	0	0	0.0202832	0.0650045
Gm26831	0	0	0	0	0	0	0	0	0	0	0	0	0	0.00470557	0	0.0043771	0	0	0	0	0	0	0.00418829	0	0	0	0
Gm29455	0	0	0	0.00127319	0	0	0	0.00136649	0	0	0	0	0	0	0	0	0	0.0151948	0	0	0	0	0	0	0	0	0
Inhbb	0.134129	0.0785118	0.0862396	0.0691025	0.179937	0.0204316	0.109061	0.111153	0.0431872	0.122956	0.0223019	0.10652	0.103255	0.0598922	0.131665	0.0864596	0.318884	0.254394	0.154728	0.0415737	0.108178	0.00743848	0.0308868	0.235966	0	0.0107794	0.0530052
Ralb	0.380053	0.532181	0.358169	0.380355	0.548194	0.437415	0.245939	0.581214	0.665006	0.491316	0.538052	0.563172	0.473905	0.492322	0.281205	0.501082	0.454125	0.344918	0.327295	0.259057	1.04373	0.393276	0.418998	0.523427	0.261416	1.19733	0.354797
Gm27184	0.000717928	0.00415066	0	0.00146174	0.00119223	0.000792771	0	0.00375302	0	0.00170148	0	0	0.00465232	0.00290605	0	0	0	0	0	0	0	0	0.00190728	0	0	0	0
Tmem185b	0.200848	0.187993	0.139912	0.165514	0.214784	0.183656	0.169872	0.171135	0.112445	0.188825	0.116795	0.142459	0.213053	0.242268	0.128721	0.246827	0.188423	0.201785	0.162387	0.179402	0	0.213579	0.208752	0.0611471	0.224102	0.20609	0.147759
3830432H09Rik	0	0.000643833	0	0.00163664	0	0	0	0	0	0	0	0	0	0	0	0	0	0	0	0	0	0.00456974	0	0	0	0	0
Epb41l5	0.0205676	0.00510523	0.0205407	0.0208288	0.00874821	0.0216382	0.058741	0.0119811	0.016919	0.00451564	0	0.00529699	0.00555665	0.00615906	0	0.014921	0.013273	0	0.043837	0.0091837	0	0.00952669	0.0460587	0	0	0	0.0351132
Ptpn4	0.0173636	0.0140206	0.0271877	0.0207948	0.0144203	0.030308	0.0227158	0.0152698	0.00467639	0.0134548	0.0182604	0.0279895	0.0130899	0.019108	0.0387893	0.00402305	0.0229202	0.057469	0.00866681	0.00731119	0	0.0128173	0.0286533	0	0.149365	0	0.0996041
Tmem177	0.0597756	0.0437293	0.0868336	0.062209	0.0372908	0.0754505	0.081801	0.0629711	0.0480212	0.0538048	0.0397091	0.0193312	0.0551028	0.054624	0.0841113	0.0422542	0.0526871	0.075526	0.0799164	0.0991514	0	0.108753	0.104106	0	0	0.242363	0.13731
Cfap221	0	0	0	0	0	0.000772309	0	0	0	0	0	0	0	0	0	0	0	0	0	0	0	0	0	0	0	0	0.0152919
Sctr	0	0	0	0	0.000337078	0.000316142	0	0	0	0	0	0	0.00228568	0	0	0	0	0	0	0	0	0	0	0	0	0	0
Tmem37	0.0239665	0.0673511	0.0309267	0.0416898	0.0862456	0.480457	0.0309477	0.11193	0.229571	0.0699524	0.225218	0.0510699	0.0569198	0.0279139	0.0645037	0.0327456	0.115506	0.014436	0.0172229	0.0249681	0.272519	0.060529	0.388122	0.1323	0	0.0767717	0.0471932
Dbi	7.63611	5.52016	7.26611	6.31279	8.67149	8.37166	8.71419	6.77965	7.65634	6.06173	21.0642	6.40959	6.117	5.5795	9.99276	7.30403	6.17712	7.75105	7.4673	6.57901	4.16395	7.74852	11.572	4.53174	7.81346	4.98517	40.7074
3110009E18Rik	0.201888	0.119982	0.136848	0.161011	0.124116	0.126181	0.217729	0.139505	0.119704	0.119558	0.207341	0.0804581	0.106102	0.0669417	0.166652	0.105614	0.0962791	0.234838	0.180454	0.138768	0	0.118397	0.112188	0.0837851	0	0.127049	0.147431
Steap3	0.748906	0.347163	1.16389	0.845559	0.279059	0.0645047	0.860784	0.520324	0.363418	0.121451	0.220185	0.225427	0.293794	0.523121	0.342101	0.452974	0.27697	0.554095	1.027	0.468942	0	0.237076	0.060949	0.141721	0.430472	0.0666632	0.309561
C1ql2	0	0	0	0	0.000713858	0	0.00400366	0	0	0	0	0	0	0	0	0	0	0	0	0	0	0	0	0	0	0	0
En1	0.00659754	0.0740837	0	0.0357271	0.0991528	0.0318192	0.00604207	0.0649884	0	0.0715878	0.0146389	0.0705996	0.070295	0.00396078	0.0194335	0.0658635	0.0408763	0.0151948	0.00836009	0.0111466	0	0.00548993	0.00915549	0	0	0.0124547	0
Gm29346	0	0.00262857	0	0.00140706	0.00374036	0.00404169	0	0	0	0.00366318	0	0.00360468	0.00110161	0	0	0.00133524	0.0018736	0	0	0	0	0	0.00190728	0	0	0	0
Gm29348	0	0.000844202	0	0	0	0	0.00121368	0.000768747	0	0	0	0	0.000993722	0	0	0	0	0	0	0	0	0	0	0	0	0	0
Insig2	1.01116	0.556583	1.13576	0.935036	0.816381	0.694404	1.07652	0.742951	0.708284	0.434718	0.617675	0.589103	0.507401	0.59347	0.961801	0.727044	0.665941	0.825406	1.10367	1.03217	0.575506	0.610581	1.2365	2.34758	1.06731	0.588043	1.57572
2210011K15Rik	0	0.00236845	0	0.00474587	0.0030468	0.00289926	0	0	0	0.00228332	0	0.00187034	0.00293579	0	0	0.00527131	0.0141635	0	0	0	0	0	0.0148443	0	0	0	0
Ccdc93	0.0749669	0.0774492	0.11909	0.0804818	0.0954789	0.0783716	0.0817741	0.0832695	0.0162325	0.0668514	0.076874	0.0700476	0.0930094	0.105595	0.0227028	0.0615742	0.0690603	0.104993	0.0733734	0.0572447	0	0.0523884	0.0758228	0.0480723	0	0.108246	0.0508547
Htr5b	0	0	0	0	0.0002393	0.0024889	0	0	0	0.000563421	0	0	0	0	0	0	0	0	0	0	0	0	0	0	0	0	0
Ddx18	0.595295	0.569386	0.382825	0.395166	0.665751	0.677841	0.529739	0.59833	0.662981	1.02368	0.764992	0.705199	0.735425	0.589652	1.02102	0.673686	0.58319	0.470383	0.444262	0.50146	0.58039	0.71167	0.554867	0.393872	0.149365	0.369805	0.655187
Dpp10	0	0	0	0	0	0.000430717	0	0	0	0	0	0.00474216	0	0	0	0	0	0	0	0	0	0	0	0	0	0	0
1700121L03Rik	0	0	0	0.000432356	0	0.000367174	0	0	0	0.000715459	0	0	0	0	0	0	0	0	0	0	0	0	0	0	0	0	0
Actr3	1.88719	2.85022	1.18148	1.43881	2.65778	2.03841	1.06968	2.29469	3.15888	3.18889	1.92955	2.74752	2.43191	2.3447	2.09015	3.56205	2.22661	2.05751	2.02225	3.48221	2.63945	2.4942	1.92994	2.15905	2.09535	2.52903	1.27573
Slc35f5	0.44498	0.367617	0.56475	0.548607	0.309451	0.293568	0.352086	0.425828	0.232964	0.252498	0.370263	0.385219	0.334986	0.476021	0.479671	0.407713	0.395542	0.44239	0.572333	0.365211	0.125945	0.270439	0.351347	0.0352696	0.112051	0.201695	0.283314
Gpr39	0.0763174	0.245575	0.224326	0.272277	0.296649	0.55804	0.179437	0.266643	0.101831	0.267242	0.241503	0.234047	0.31477	0.258875	0.121313	0.135185	0.255689	0.0921966	0.083084	0.0503707	0.0540891	0.0642084	0.492652	0.109663	0.112051	0.0514907	0.0567106
Lypd1	0.010456	0.0109035	0.192238	0.0722175	0.00315533	0.0172103	0.116426	0.0309219	0.00715166	0.00603863	0	0.0123549	0.00399139	0.0407693	0	0.00237328	0.00990305	0.109039	0.0261186	0.0166589	0	0.00989695	0.0348958	0	0	0	0
Nckap5	0.00827891	0.00244827	0.0170055	0.00980276	0.00464798	0.0214297	0.029457	0.00864458	0	0.00110008	0	0.003963	0	0	0.0144004	0.00224602	0.00506883	0	0.0160908	0	0	0	0.0242595	0	0	0	0.035162
Mgat5	0.0761557	0.0585509	0.0441739	0.08969	0.0964994	0.0477707	0.0529455	0.0751448	0.0578378	0.0660513	0.0146389	0.0493818	0.0686733	0.101856	0.1139	0.0409678	0.0942336	0.0612613	0.0945542	0.117401	0	0.104095	0.0593808	0	0.318421	0.0617757	0.0993313
Tmem163	0.00090818	0	0	0	0.000680846	0.00531848	0	0	0	0.00171322	0	0	0	0	0	0	0.001611	0	0	0	0	0	0.0334328	0	0	0	0
Acmsd	0	0	0	0	0	0	0	0	0	0	0	0	0	0	0	0	0	0	0.00207845	0	0	0	0	0	0	0	0
2900009J06Rik	0.00890812	0.0104333	0.0105782	0.0185311	0.0100121	0.019772	0.00532401	0.0161004	0.0897022	0.014347	0	0.0107154	0.0137165	0.0101738	0.0320821	0.0237053	0.00847976	0	0.0165894	0.00755099	0	0.00496175	0.00821158	0	0	0.0149995	0.0326807
Ccnt2	0.468271	0.245611	0.432893	0.391018	0.246117	0.242491	0.494656	0.262756	0.174889	0.223367	0.297454	0.228723	0.236459	0.386513	0.253224	0.356839	0.345709	0.473756	0.447937	0.345407	0.0540891	0.363091	0.399888	0.144489	0.29873	0.294256	0.582797
Map3k19	0	0.000468977	0.00408066	0	0.000347759	0.000351427	0	0.00155945	0	0	0	0	0	0	0	0	0.0421413	0	0.00376007	0	0	0	0	0	0	0	0
Rab3gap1	0.180597	0.146271	0.109301	0.161463	0.180422	0.207676	0.126348	0.156457	0.224861	0.124289	0.142904	0.146273	0.166876	0.123721	0.15955	0.167735	0.195257	0.0887638	0.161548	0.142896	0	0.126891	0.239316	0	0.112051	0.265915	0.390199
Zranb3	0.00999301	0.012437	0	0.0129927	0.0215202	0.0193226	0.0190926	0.0111441	0	0.0329226	0	0.0114632	0.00718715	0.0079185	0	0.0328417	0.0106091	0.0168824	0.0106311	0.0545545	0	0.0951739	0.00833938	0	0	0	0.0539569
Gm28800	0	0.00549183	0	0	0.00661417	0.00188823	0.00434136	0.00772548	0	0.00160081	0	0.00602773	0.00661791	0	0	0	0.00360339	0.0396426	0.00576064	0	0	0.00808437	0	0	0	0	0
R3hdm1	0.393888	0.45459	0.461172	0.417252	0.412439	0.403828	0.429432	0.437558	0.504273	0.438512	0.399891	0.604042	0.424574	0.511504	0.647782	0.462344	0.449306	0.249874	0.461293	0.48684	0.987269	0.51962	0.362959	0.180816	0.29873	0.343663	0.815007
Ubxn4	0.946538	1.48154	1.03068	1.02417	1.44416	1.70626	0.857347	1.30015	1.15632	1.45275	1.13574	1.33732	1.54892	1.39977	0.729405	1.46399	1.55214	1.27195	0.857767	0.837786	1.66848	0.797873	1.92782	1.07531	1.93327	0.890009	0.927528
Lct	0	0	0	0.0010729	0.000615594	0.00156348	0	0.00128219	0	0.000281904	0	0	0	0	0	0	0	0	0	0	0	0	0	0	0	0	0
Mcm6	0.304807	0.419485	0.146764	0.282774	0.586946	0.883764	0.255758	0.609627	0.498456	1.1136	0.52398	0.463127	0.474904	0.400878	0.432326	0.300522	0.292175	0.0983458	0.352028	1.11159	0.306487	3.80548	0.413382	0.179759	0.560255	0.458166	0.43929
Dars	0.764287	0.80519	0.739036	0.619581	0.766819	1.02029	0.558726	0.686949	0.862831	1.03068	1.03431	0.814018	0.867909	0.792259	0.676905	1.00572	0.753038	0.584094	0.670204	0.853541	0.47315	1.03375	0.750405	0.392804	1.58461	0.840833	0.638738
Cxcr4	0.000944315	0.0014104	0	0.000644339	0.00388001	0.00489073	0.000962261	0.00343429	0	0.001379	0.0346328	0	0	0.00637972	0	0	0	0	0.00154481	0.0125935	0	0.00908359	0	0	0	0	0.123918
Thsd7b	0.00322414	0.00114681	0.0439657	0.0631582	0.000204426	0.00241583	0.0471724	0.001465	0	0.000237366	0	0	0.000934511	0.0049502	0	0.00237328	0.00318281	0	0.011234	0	0	0	0.0029495	0	0	0	0
Cd55b	0	0	0	0	0	0.000567501	0	0	0	0	0	0	0	0	0	0	0	0	0.00268563	0	0	0	0	0	0	0	0
Gm15675	0.0297872	0.00915929	0.0562038	0.0848821	0.0285601	0.0400934	0.0575609	0.011585	0	0.00613494	0	0.014955	0.00140793	0.0130502	0.290989	0.00642649	0.0185535	0.133511	0.165165	0.00549478	0	0.0310177	0.0320004	0	0	0.00802658	0
Cd55	1.78029	0.246999	1.12447	1.82661	0.748623	1.48964	1.44339	0.547887	0.580014	0.165326	0.907231	0.261483	0.220595	0.603274	1.76145	0.544596	0.491746	1.41419	5.89248	0.918649	0.0901309	0.942978	2.54495	0.361046	0.980015	0.0401329	0.185901
Gm16083	0.00299866	0	0	0	0.000369653	0.00131265	0.00260463	0.000530738	0	0.000254623	0	0	0.000980811	0	0	0	0.00265929	0	0.00346717	0	0	0	0	0	0	0	0.0113615
C4bp	0	0	0	0.000821189	0	0.000624301	0	0	0	0.000104872	0	0	0	0	0	0	0	0	0	0	0	0	0	0	0	0	0
Gm29427	0.00153699	0.00049423	0	0	0	0.00082358	0	0	0	0	0	0	0.000667288	0	0	0	0	0	0	0	0	0	0	0	0	0	0
Pfkfb2	0.0124019	0.0108237	0.00817542	0.0159648	0.0144687	0.0122967	0.0206085	0.00573845	0	0.00864831	0	0.01594	0.00437701	0.0140388	0	0.00548532	0.00350288	0	0.0105986	0.0219535	0	0	0.0156863	0	0	0.0475864	0
Yod1	0.183387	0.123177	0.220669	0.146863	0.106652	0.0865615	0.18461	0.103083	0.057318	0.0972332	0.187548	0.113971	0.10027	0.123559	0.302302	0.155108	0.128351	0.110467	0.196248	0.120757	0.0744579	0.102216	0.0870774	0.129089	0.112051	0.267591	0.239613
AA986860	0.00551616	0.00746348	0.00768818	0.00717398	0.00666739	0.0102217	0.00491016	0.0155403	0	0.0027832	0	0.00691168	0.00484011	0.00321339	0	0.00594042	0.00517668	0.0266697	0.0038243	0	0	0	0.0185979	0	0	0	0.0145779
Gm28857	0.00128923	0.00156703	0	0	0.00135436	0.00341754	0.0014998	0.00175311	0	0.000747521	0	0	0.00234406	0	0	0	0	0	0	0	0	0	0.00197787	0	0	0	0
Fcmr	0	0	0	0	0.00167656	0.00252543	0	0	0	0.000804224	0	0	0	0	0	0	0.00342522	0	0	0	0.1105	0	0.00319213	0	0	0	0
Il19	0	0	0	0	0.000367991	0.00332786	0	0	0	0	0	0	0	0	0	0	0.0011938	0	0	0	0	0	0	0	0	0	0.00996723
Il10	0	0	0	0.00102713	0	0.00198979	0	0	0.00453774	0	0	0	0	0	0	0	0.00171261	0	0	0	0	0	0.00692136	0	0	0	0
Mapkapk2	0.129301	0.168493	0.0794319	0.130434	0.237613	0.151617	0.104549	0.18101	0.085282	0.216777	0.13107	0.162533	0.1632	0.159608	0.0805888	0.186061	0.129525	0.19928	0.127554	0.0920392	0.161986	0.102065	0.263401	0.213943	0	0.238882	0.0957768
Dyrk3	0.000922274	0.00341774	0	0.00443118	0.0224373	0.0262887	0.00557371	0.00612529	0.131336	0.0140733	0	0.00867265	0.0131696	0	0	0.00701637	0.0338074	0	0.00280664	0.0140368	0	0	0.0735783	0	0	0	0.0262205
Eif2d	0.238673	0.297568	0.249065	0.300268	0.242595	0.298981	0.243891	0.279847	0.118242	0.24553	0.196769	0.228236	0.26834	0.452585	0.219042	0.261198	0.348915	0.184864	0.273148	0.256872	0.108178	0.286134	0.289268	0.129089	0.261416	0.265024	0.179226
Rassf5	0.0459381	0.0241372	0.0240059	0.027273	0.0611091	0.0273127	0.0129736	0.0349987	0.00430361	0.0137602	0.0839044	0.0129311	0.034934	0.0329821	0	0.0178878	0.01464	0.0342983	0.0315062	0.0185129	0.0744579	0.0128862	0.0318803	0	0	0.0354487	0.0288195
Ikbke	0.0259734	0.0449833	0.0485507	0.044584	0.0822678	0.0710235	0.0429583	0.0658593	0.0226998	0.0328832	0.147543	0.0213508	0.0680346	0.0344515	0.0499654	0.0229778	0.0391825	0.0532528	0.0451874	0.0155297	0	0.00391062	0.0873265	0	0	0.0475828	0.0425458
Gm28913	0.00385149	0.000515601	0.00831313	0.00199006	0.00541806	0.00228217	0	0.00275305	0	0.00174407	0	0	0.000921421	0.0029201	0.00816493	0	0.00088444	0	0.00191998	0	0	0.00514291	0.003245	0	0	0	0
Srgap2	0.180295	0.156427	0.18692	0.164827	0.181258	0.191341	0.1879	0.173601	0.112279	0.125926	0.38236	0.126112	0.150716	0.194275	0.320331	0.143806	0.332426	0.0778768	0.186866	0.164775	0.128547	0.149554	0.244762	2.02692	0.923011	0.140194	0.0755958
Fam72a	0.0378712	0.0286479	0.0100537	0.0393418	0.0436448	0.0499854	0.0492119	0.031255	0.0158689	0.0669424	0.124026	0.0200685	0.0395419	0.0278223	0	0.0365589	0.0257706	0.0342983	0.0185623	0.0564039	0	0.037464	0.0218076	0	0	0.0100019	0.0699655
Ctse	0	0	0	0	0	0	0	0	0	0	0	0	0	0	0	0	0	0	0	0	0.159645	0	0	0	0	0	0
Rab7b	0.453454	0.175626	0.183403	0.255678	0.403399	0.301133	0.287558	0.31133	0.514703	0.135561	0.468825	0.190424	0.200729	0.246793	0.478026	0.226995	0.213369	0.160354	0.710747	0.443907	0	0.336545	0.360796	0.0352696	0.318421	0.0564073	0.242565
Pm20d1	0	0.000829673	0.00506629	0.00231113	0.00133387	0.00101328	0.00145736	0.00327891	0	0.000316037	0.0742308	0.00779436	0.00329821	0	0	0.000583512	0.0286684	0	0	0	0	0	0	0	0	0	0.00721598
Slc41a1	0.0743517	0.0600404	0.10029	0.0821144	0.0671212	0.04616	0.0887325	0.0574374	0.0186918	0.0479474	0.0525205	0.0808996	0.0717474	0.105103	0.0864487	0.0832724	0.05685	0.123936	0.051578	0.0759571	0	0.0822041	0.0517029	0	0.661594	0.0251984	0.213876
Rab29	0.175299	0.238847	0.405442	0.372509	0.136546	0.107089	0.134968	0.29762	0.115503	0.152482	0.186674	0.269891	0.29931	0.232108	0.208766	0.181706	0.184907	0.260797	0.175061	0.171043	0.526073	0.181355	0.129767	0.144489	0	0.303495	0.218796
Nucks1	0.763636	0.906878	0.767047	0.714456	1.31303	1.09388	0.724176	0.889707	1.11141	2.07366	0.454333	1.56985	1.0681	0.839667	0.656897	2.80043	1.1184	0.902137	0.72576	3.90325	0.74092	1.61842	0.804852	0.878471	1.08494	1.76274	0.828415
Slc45a3	0.0204674	0.0406043	0.0521489	0.0997351	0.0412333	0.0712524	0.0818676	0.0580265	0.0120277	0.0417557	0.0195682	0.0503083	0.0507628	0.0360388	0	0.0396018	0.0444124	0.0260597	0.0207006	0.00551566	0	0.00456974	0.0696712	0.0480723	0	0.0960411	0.111046
Elk4	0.220819	0.178351	0.235536	0.233219	0.271279	0.160319	0.233574	0.219811	0.238907	0.143654	0.239707	0.25839	0.207796	0.234302	0.216367	0.164374	0.178882	0.409152	0.227699	0.16316	0.125945	0.320869	0.201731	0	0.980015	0.248446	0.225556
Mfsd4a	0.0296255	0.0120715	0.00718895	0.0148238	0.0155049	0.0127059	0.0114726	0.01464	0.00271175	0.0129042	0	0.00735087	0.0124164	0.0340049	0	0.00658016	0.0222009	0	0.0128319	0.0176695	0.0360418	0.0112673	0.013916	0	0	0	0.0156688
Cdk18	0.0100841	0.00745215	0.00848205	0.00318499	0.00418169	0.00806742	0.00113763	0.00242003	0.0156145	0.0042595	0.0692655	0.00461142	0.00610886	0.0078617	0	0	0.00209028	0	0	0.00571877	0	0	0.0113036	0	0	0.0216533	0
Gm29629	0.000999308	0	0	0	0	0.000170027	0	0	0	0	0	0	0	0	0	0	0	0	0	0	0	0	0	0	0	0	0
Lemd1	0	0.000925132	0	0	0.000496237	0	0	0	0	0.000156623	0	0	0	0	0	0	0.00206982	0	0	0	0	0	0	0	0	0	0
Klhdc8a	0.0293991	0.0113652	0.00590051	0.00977207	0.0345016	0.0799236	0.00946378	0.0254035	0.0158167	0.0182639	0.0696069	0.00861155	0.0146069	0.0209443	0.0209743	0.0327963	0.0202766	0	0.0261605	0.0470344	0	0.0280064	0.322848	0	0	0.00973164	0.00867404
Nuak2	0.219754	0.0576714	0.00484166	0.0354067	0.109713	0.0424043	0.0336488	0.0662776	0.0279382	0.0609987	0.0346328	0.0896823	0.0750306	0.104089	0.260968	0.099641	0.105331	0.0394267	0.219292	0.172459	0.180034	0.18787	0.0956817	0.0485154	0	0.109491	0
Tmcc2	0.0546302	0.0220142	0.0276642	0.029581	0.0388643	0.0122671	0.0410478	0.0244655	0.0256256	0.028193	0	0.0294797	0.0183245	0.0299265	0.0674868	0.035974	0.0460723	0	0.0374624	0.0520322	0	0.0600092	0.0193121	0	0	0.00802658	0.106551
Dstyk	0.137125	0.0899981	0.159838	0.138106	0.142053	0.104065	0.155178	0.115665	0.0341439	0.0647546	0.208617	0.0939221	0.0933783	0.121536	0.280288	0.109446	0.174345	0.123835	0.112762	0.113469	0.123603	0.116083	0.134446	0.0837851	0.149365	0.129533	0.155517
Rbbp5	0.0479659	0.0298421	0.0393498	0.0357008	0.0690219	0.0471756	0.0159244	0.0555898	0.174223	0.0595047	0.0250702	0.0338971	0.0389832	0.0230993	0	0.0415043	0.0530361	0.0504505	0.0390293	0.0546425	0.125945	0.00917663	0.0480346	0.0480723	0	0.0218892	0.067899
Tmem81	0.00461296	0.00246176	0	0.00529879	0.00824326	0.00643445	0	0.00216944	0	0.00187551	0	0.00331564	0.00380725	0	0	0.00283867	0.00797629	0	0.00370156	0.00430553	0	0	0.00203644	0	0	0.0249833	0.00948076
Cntn2	0.000781561	0.000389492	0	0.00404372	0.00318366	0.000207513	0	0.00132304	0	0.00047713	0	0	0	0.00702774	0	0	0	0	0.00126306	0.00535976	0	0	0	0	0	0	0
Nfasc	0.000905817	0.0228482	0.0308519	0.0403452	0.00412081	0.03217	0.0167602	0.00758522	0.161358	0.00433943	0.0369408	0	0.00462034	0.0106341	0.0263453	0.0014521	0.0153109	0	0.0151128	0.00137547	0	0	0.0027306	0	0	0	0
Lrrn2	0.370496	0.119687	0.209866	0.238188	0.137073	0.415551	0.21282	0.121338	0.111711	0.0379446	0.485731	0.167868	0.0790555	0.254423	0.214369	0.177436	0.0940138	0.124921	0.332462	0.18472	0.0744579	0.269912	0.163207	0.0352696	0	0.0462823	0.217444
Mdm4	0.209447	0.172853	0.270315	0.203353	0.178298	0.200213	0.329173	0.211572	0.235028	0.149218	0.172758	0.14619	0.151245	0.147672	0.299858	0.177327	0.300343	0.215439	0.223582	0.465609	0.203005	0.134855	0.191701	0	0	0.17113	0.226521
Pik3c2b	0.0201256	0.00940822	0	0.0236258	0.0103122	0.00575874	0.00464519	0.00735196	0	0.00229522	0	0.0103807	0.00741081	0.0130622	0.0515456	0.00685928	0.0164929	0	0.0273291	0.0150583	0	0.0441158	0.00509644	0	0	0.0277162	0.015868
Gm28609	0	0	0	0	0	0	0	0	0	0	0	0	0	0	0	0	0	0	0	0	0	0	0	0	0	0	0
Ppp1r15b	0.213372	0.123541	0.108061	0.152003	0.291859	0.148612	0.23704	0.201034	0.0788166	0.168102	0.326568	0.160213	0.170607	0.135419	0.31442	0.149799	0.184588	0.205481	0.184217	0.175478	0.0540891	0.209234	0.163346	0.0805737	0	0.343802	0.109289
Plekha6	0.468373	0.0139634	0.212839	0.152646	0.032891	0.0175039	0.267644	0.0214891	0.0112695	0.00993052	0.0586654	0.00981509	0.0143122	0.0991	0.42284	0.0902268	0.0833281	0.0460976	0.200246	0.16968	0	0.240835	0.110002	0	0	0.0331376	0.109436
Gm19461	0.00119463	0	0	0	0	0.000101304	0	0	0	0	0	0	0	0	0	0	0	0	0	0	0	0	0	0	0	0	0
Ren1	0.000966412	0.0022203	0	0.173776	0.00121399	0.00158589	0.113287	0	0	0	0	0.012978	0.00108295	0.0148367	0	0.00365733	0	0.333256	0.238816	0	0	0	0.00789193	0	0	0	0
Etnk2	0.0523551	0.00509049	0.0202689	0.00663784	0.0153949	0.0209507	0.0525184	0.0103142	0	0.00288739	0	0.0071516	0.0101546	0.0151043	0.0504047	0.0144648	0.0109734	0.0445036	0.0878337	0.0159937	0.251889	0.0175572	0.0516622	0	0	0.0660526	0.164167
Sox13	0.0575245	0.014379	0.0209408	0.0445564	0.0525885	0.00983197	0.0228862	0.0234913	0	0.022148	0.0606003	0.0214469	0.0193771	0.0461845	0.0384997	0.0381748	0.0258799	0.0557293	0.0757802	0.0354082	0	0.0524355	0.0022116	0.0352696	0	0.119513	0
Snrpe	2.31497	3.06468	2.26608	2.35335	4.39252	3.88249	2.2071	3.07991	3.34616	5.28845	2.14305	4.67838	3.4902	2.47397	2.88812	4.33345	3.04034	3.19588	2.15246	4.62262	1.7678	4.6328	2.60604	3.75436	3.31868	2.35724	2.0689
Gm26706	0	0.000942338	0	0	0	0.000189751	0	0	0	0.000250803	0	0	0	0	0	0	0	0	0	0.00417592	0	0.00728104	0.00181701	0	0	0	0
Zc3h11a	0.0218712	0.020624	0.00971705	0.0225459	0.0224516	0.0142851	0.0228338	0.0231676	0	0.0183415	0.0423399	0.0128273	0.0183369	0.0432288	0.0106812	0.0151636	0.0263317	0	0.0245284	0.00467584	0	0.0228761	0.0204585	0	0	0	0.0328195
Gm38394	0.0038796	0.000590981	0.0068873	0.00222412	0.00423318	0.00303911	0	0.00295582	0	0.00208438	0	0.00474216	0.00189204	0	0	0	0.0451001	0	0.00352877	0.0046899	0	0	0	0	0	0	0
Lax1	0.00179837	0.00087605	0.0075583	0	0.00380245	0.00316242	0	0.00347465	0	0.000435692	0	0.00151623	0.00398991	0	0	0	0.0127039	0	0.00197622	0.00569713	0	0	0	0	0	0	0
Atp2b4	0.228342	0.114144	0.193835	0.143894	0.466568	0.228491	0.277866	0.146627	0.111922	0.164856	0.0223019	0.127161	0.143186	0.0829393	0.237685	0.256052	0.110358	0.115542	0.221969	0.4026	0.293136	0.0938133	0.210286	0.0970309	0.318421	0.417345	0.156358
Optc	0.0103818	0.0725742	0.0130553	0.0165364	0.0213805	0.0164501	0.00877652	0.0230864	0.00715166	0.0295929	0	0.0182362	0.020826	0.00444531	0	0.0438006	0.0296544	0.0130666	0	0.0131451	0	0.00909117	0.00870581	0.130157	0	0.386882	0.0298209
Prelp	4.56047	0.352441	1.88672	1.79034	0.635302	0.286473	1.78578	0.675337	0.661232	0.195987	1.63272	0.42863	0.340218	1.73479	2.74727	1.73816	0.445207	0.920161	3.12435	2.79952	2.40077	2.93245	0.586757	0.383684	0.318421	1.00242	11.6669
Fmod	0.0186895	0.163505	0.0229718	0.0947636	0.00912178	0.072455	0.0287204	0.0667845	0.0862794	0.016018	0	0.029571	0.0152227	0.896048	0.00774204	0.0788302	0.0916508	0.028949	0.0112977	0.0284372	0	0.0916063	0.24391	0	0	0.033993	0.988403
Btg2	2.57806	3.42905	3.08601	5.39368	1.65877	4.85033	7.76665	3.53562	1.52688	1.49654	4.0012	2.17285	2.86369	2.1307	1.48851	1.38504	3.7933	2.61002	2.63017	0.889982	6.32848	1.05002	4.78911	3.08202	2.6251	1.43543	6.01412
Chit1	0	0	0	0	0.000540022	0.000776379	0	0	0	0	0	0	0	0	0	0	0	0	0	0	0	0	0.0186334	0	0	0	0
Chil1	0.0275205	0.0149995	0.034558	0.023361	0.0277186	0.271205	0.0331479	0.00936641	0.123271	0.0127221	0.299742	0.0270998	0.00465837	0.0419582	0	0.00731358	0.0115563	0	0.0125021	0.021652	0.0540891	0	2.68948	0	0	0.0263597	0.188254
Mybph	0.00139556	0.000693571	0	0	0.0009262	0.00088071	0	0.000667093	0	0	0	0	0	0	0	0	0	0	0	0	0	0	0.00564291	0	0	0	0
Adora1	0.0356484	0	0	0.00243846	0.000322777	0	0	0.00192248	0	0.000290374	0	0	0	0	0	0.00464527	0	0	0.00823047	0.0165933	0	0.0459739	0.0129669	0	0	0.0448093	0
Ppfia4	0.0133185	0.00252055	0.00492444	0.00804246	0.000951327	0.00504962	0.00300716	0.00551937	0.162657	0.000472251	0.0692655	0.00800683	0.00244026	0.0158196	0	0	0.00248542	0	0	0.0101466	0.247207	0	0.00226166	0	0	0.0420152	0
Tmem183a	0.352515	0.41072	0.288328	0.290006	0.474215	0.420177	0.291217	0.39687	0.307792	0.633185	0.334973	0.468689	0.509779	0.273595	0.384628	0.594846	0.408989	0.330193	0.372768	0.7251	1.46185	0.615177	0.460903	2.59545	0.318421	0.362823	0.14521
Cyb5r1	0.137075	0.12522	0.141343	0.111065	0.164728	0.153732	0.0878558	0.126358	0.101558	0.189416	0.153526	0.143113	0.151896	0.172314	0.124651	0.164048	0.328867	0.122891	0.0986715	0.129061	0.0360418	0.120748	0.127229	0	0.112051	0.391926	0.290451
Adipor1	1.0978	1.17891	1.09108	1.08565	1.13707	1.00938	0.886109	1.11611	1.29084	1.13991	0.940031	1.0531	1.12544	1.36481	0.943903	1.07574	1.34085	0.850271	0.994523	1.05425	1.48838	1.355	1.10246	0.593551	2.72459	1.25776	1.68244
Platr1	0	0.000593279	0	0.000375234	0	0.000117845	0	0	0	0.000359797	0	0	0	0	0	0	0	0	0	0	0	0	0	0	0	0	0
Klhl12	0.093929	0.0886474	0.0887241	0.0777578	0.0886181	0.0925878	0.0859138	0.0761103	0.250086	0.106501	0.0195682	0.157062	0.0754134	0.108419	0.0616191	0.106059	0.0933251	0.110128	0.111144	0.0878883	0.123603	0.118448	0.0698539	0.0805737	0	0.148583	0.0181582
Rabif	0.420226	0.374407	0.300057	0.318994	0.405784	0.293388	0.327691	0.403273	0.405464	0.458097	0.232878	0.385626	0.472053	0.409047	0.252084	0.429523	0.360376	0.355857	0.354117	0.296218	0.0540891	0.346578	0.261561	0.294073	0.522833	0.467341	0.253079
Kdm5b	0.398963	0.66215	0.495291	0.479175	0.612772	0.567012	0.351028	0.574139	0.199003	0.339017	0.534536	0.569484	0.605109	0.511068	0.36589	0.426503	0.648474	0.676324	0.374515	0.149359	0.234103	0.154393	0.462702	0.241077	0.112051	0.544444	0.291369
Syt2	0.000768012	0.0010995	0	0	0	0.00067374	0	0	0	0.000287346	0	0	0.00156222	0	0	0.000746632	0	0	0.015662	0	0	0	0	0	0	0	0
Ppp1r12b	0.0881193	0.114948	0.271519	0.184525	0.117867	0.0755901	0.386887	0.087724	0.0836962	0.0659815	0.244681	0.109627	0.0798189	0.0747612	0.0993155	0.0774626	0.103516	0.137337	0.242152	0.0301941	0.523731	0.0985603	0.113573	0.307319	0	0.250071	0.347457
Ube2t	0.0126772	0.0259202	0.0468159	0.0105758	0.0488029	0.124282	0.0126959	0.0347641	0.0250691	0.255668	0.123553	0.0436429	0.0393047	0.020783	0.185622	0.0988557	0.0360066	0.0304925	0.0109013	1.57267	0	0.368422	0.0216011	0	0	0	0.0565602
Lgr6	0	0.014631	0.00849676	0.00211731	0.0126465	0.00373193	0.000645737	0.00899788	0	0.0112066	0	0.00947349	0.00863549	0.0034797	0	0	0.0354378	0	0.000905645	0	0	0	0.000852032	0	0	0.0581826	0
Ptpn7	0	0.00102817	0	0.00055096	0.000753508	0.00495703	0	0.0012334	0	0.0045811	0	0	0.00090066	0	0	0	0.0135256	0	0	0	0.108178	0	0.00127737	0	0	0	0
Arl8a	0.351135	0.287209	0.370036	0.330185	0.514052	0.274882	0.354117	0.281361	0.404105	0.273649	0.360904	0.26918	0.268105	0.378838	0.330981	0.22371	0.48555	0.170704	0.373408	0.34121	0.1105	0.236383	0.299387	0.131686	0.112051	0.396904	0.508663
Gm15445	0.00254223	0.00416655	0.00967723	0.00860489	0.00597807	0.00360824	0.00117628	0.00153662	0	0.0010563	0	0.00163687	0	0.0101359	0	0	0.00158057	0	0.00997201	0	0	0	0.00931332	0	0	0	0
Gpr37l1	0	0	0	0	0.000583181	0.000234062	0	0	0.0152261	0	0.680389	0	0	0	0	0	0	0	0	0	0	0	0	0	0	0	0.0280117
Elf3	0.00983625	0.0021826	0	0.00100182	0.000224556	0.00520214	0	0.00217848	0	0.000355242	0	0	0	0.00844256	0	0.00483761	0.0111457	0	0.00376141	0	0	0.0229654	0.0129059	0	0	0	0
Rnpep	0.431527	0.43037	0.397798	0.347048	0.26512	0.39799	0.571779	0.359391	0.288766	0.310216	0.893799	0.33191	0.338263	0.51212	0.3762	0.455179	0.360423	0.246983	0.317	0.412839	0.568838	0.576524	0.337745	0.280202	1.95296	1.05903	1.60773
Timm17a	1.58714	1.73615	1.36198	1.19102	1.8211	1.53805	1.45465	1.50139	1.27491	2.46844	1.60161	1.79397	1.97645	1.37756	2.7372	1.96465	1.76995	1.44369	1.28082	2.07581	0.995204	2.11394	1.45888	1.20183	0.654574	2.62949	1.55154
Lmod1	0.0151766	0.155153	0.0411963	0.0658114	0.00991229	0.0048281	0.0956712	0.0182182	0	0.0312177	0.237669	0.0277366	0.012796	0.00306508	0	0.0638639	0.0342252	0.0337648	0.00543445	0.0094827	0	0.0113118	0.00522862	0	0	2.88717	0.241519
Shisa4	0.328616	0.479851	0.373246	0.414559	0.302584	0.34893	0.280012	0.307044	0.481763	0.269981	0.47901	0.276239	0.264274	0.659156	0.343722	0.435816	0.545799	0.589368	0.198067	0.400147	0.37229	0.313446	0.401116	0.28297	0.542523	0.461682	2.341
Ipo9	0.291264	0.21324	0.168741	0.187379	0.283093	0.230428	0.175424	0.226237	0.125877	0.268636	0.34763	0.272445	0.179162	0.175777	0.21226	0.369228	0.1361	0.223173	0.246045	0.601542	0.182636	0.622309	0.161012	0.210731	0	0.120953	0.160991
Nav1	1.67473	0.487613	1.04198	1.18056	0.690032	0.381865	1.05662	0.66162	0.344452	0.400569	0.275514	0.556417	0.452112	0.873892	1.38653	0.568375	0.568206	1.35015	1.69459	0.817968	0.510628	1.34827	0.143645	1.97621	0.748892	0.281331	0.298072
Gm4793	0.00495567	0.00240419	0.00451395	0.00641685	0.00127195	0.000765536	0	0.00233789	0	0.000505837	0	0	0	0.00490139	0.0247142	0.0043771	0.00265929	0	0	0	0	0.0230735	0.00109035	0	0	0	0
Gm38399	0.0792452	0.0580981	0.0843197	0.0789084	0.0739094	0.0485497	0.0596113	0.0613084	0.055975	0.0495579	0.0808783	0.0265485	0.0312687	0.0848043	0.0347473	0.0651254	0.106774	0.0244478	0.0800897	0.0440061	0	0.0495421	0.014924	0.0805737	0	0	0.0891648
Csrp1	1.10362	4.18867	0.812068	0.978666	2.49191	1.54567	0.659672	2.12913	2.67787	3.29035	1.98123	2.82074	2.37436	1.7416	1.1004	2.97839	2.22564	1.57462	0.584499	1.22033	2.59154	1.81458	1.77596	2.89593	3.24242	6.13901	2.39558
Phlda3	2.96003	1.86159	1.65959	1.78761	2.02513	1.14879	1.47454	1.99933	1.94067	1.85148	1.63335	1.84525	1.89065	3.23675	3.69134	2.72391	5.04612	1.71617	1.90385	2.0488	1.18308	2.36176	1.35574	2.88911	2.78165	2.03439	2.50235
Tnni1	0.0065806	0.0197918	0.0190432	0.0127812	0.0181285	0.11773	0.0132399	0.0146885	0	0.0129383	0.0182604	0.00400562	0.00747993	0.0249931	0.0144113	0.0170993	0.00560548	0	0.00160462	0.022804	0	0	0.126844	0.0485154	0	0	0.0416486
Lad1	0	0	0	0	0.000433839	0.000404786	0	0	0	0	0	0	0	0	0	0	0	0	0	0	0	0	0.0014308	0	0	0	0
Tnnt2	0.195751	0.244483	0.410119	0.303022	0.156468	0.145054	0.177028	0.141899	1.06708	0.157313	0.227076	0.686412	0.135258	0.424467	0.0543817	0.200288	0.216909	0.155198	0.179747	0.406695	0	0.115208	0.347111	0	0	4.13635	0.487045
Pkp1	0	0	0	0	0	0.000371736	0	0	0	0.000177789	0	0	0	0.00548363	0	0	0.00200442	0	0	0	0	0	0	0	0	0	0.00867404
Igfn1	0	0	0	0	0	0.000718806	0	0	0	0.000142044	0	0	0	0	0	0	0	0	0	0	0	0	0	0	0	0	0
Tmem9	0.809585	0.949294	0.886193	0.986546	0.465679	0.779203	0.778041	0.83717	0.752911	0.542787	1.13768	0.662481	0.64004	0.836774	1.19592	0.809476	0.675226	1.18807	0.833951	0.679517	0.68342	0.603562	0.574214	0.24152	0.224102	0.536397	0.710829
Cacna1s	0	0	0	0	0	9.65e-05	0	0	0	0	0	0.00108942	0	0	0	0	0	0	0	0	0.0360418	0	0	0	0	0	0
Kif21b	0.00310378	0.0256786	0.011313	0.0104941	0.0428072	0.0167458	0.000518327	0.0346743	0.0106448	0.0216935	0.0195682	0.0195371	0.0324129	0.0131117	0	0.011025	0.0232113	0.0285106	0.0146433	0	0	0.0151693	0.0278536	0	0	0.0484957	0
Mroh3	0	0	0	0	0	0.00180279	0	0	0	0.000369177	0	0.00315081	0	0.00560062	0	0	0	0	0	0	0	0	0	0	0	0	0
5730559C18Rik	0.00419251	0.0574583	0.0112751	0.0164789	0.0412459	0.0985352	0.00778398	0.0399443	0.0606589	0.0512024	0.0581914	0.0423256	0.0531691	0.067837	0	0.0330169	0.0514848	0.0138964	0.00797377	0.00137547	0.0540891	0.00361089	0.0351397	0.0611471	0.661594	0.0118873	0
Gm26781	0	0	0	0.0019781	0	0.000589514	0	0	0	0.000249621	0	0	0	0	0	0	0	0	0	0	0	0	0	0	0	0	0
Camsap2	0.0988715	0.0850537	0.0726726	0.0819661	0.111308	0.0961072	0.0782174	0.0538452	0.0200534	0.0747603	0.0182604	0.0870236	0.0731275	0.074213	0.144175	0.0611361	0.0985024	0.0494048	0.143275	0.0813306	0.0540891	0.0835009	0.129571	0	0	0.0248216	0.09383
Ddx59	0.0503544	0.0437895	0.013947	0.0595958	0.0412014	0.0474249	0.0170334	0.0263625	0.0145609	0.0471636	0.0148608	0.0405093	0.0400226	0.0387917	0.123042	0.034806	0.0476538	0.06198	0.0242495	0.0627843	0	0.0423348	0.0548235	0	0.661594	0.140378	0.0123312
Kif14	0.00198209	0.00283236	0.00466238	0.00346877	0.0114807	0.0264583	0.00532892	0.000714634	0	0.0676475	0	0.0016428	0.00789523	0	0	0.0677227	0	0	0.00202682	0.212624	0	0.0163537	0.00146756	0	0	0	0
Gm37799	0	0	0	0.00138368	0.000460076	0.00688167	0	0	0	0	0.0818938	0	0	0	0	0	0	0	0	0.00137547	0	0	0	0	0	0	0
Platr23	0	0	0	0	0	0.00036853	0	0	0	0.000104872	0	0	0	0	0	0	0	0	0	0	0	0	0	0	0	0	0
Zfp281	0.285878	0.244322	0.217429	0.27959	0.29946	0.359655	0.267455	0.281826	0.352277	0.233508	0.412029	0.295992	0.356874	0.292055	0.27149	0.265715	0.226404	0.339403	0.182304	0.226258	0.213734	0.125477	0.30701	0	0.29873	0.253648	0.2148
Gm19705	0.142945	0.0949162	0.0729429	0.116577	0.11392	0.20571	0.110769	0.108617	0.0903444	0.112752	0.139035	0.148125	0.128021	0.107075	0.196219	0.092497	0.0962581	0.0187766	0.0974335	0.0911269	0	0.0973339	0.188211	0.0611471	0	0.0204769	0.0241544
Platr22	0.00141025	0.00520081	0.00298852	0.0074136	0.00449144	0.0199701	0.000873861	0.00828381	0	0.00787066	0	0.00622555	0.0156186	0.015526	0	0	0.00764643	0	0.00316533	0.010249	0	0	0.0314333	0	0	0	0
Nr5a2	0	0	0	0	0	0.00106826	0	0	0	0	0	0	0	0	0	0	0	0	0	0	0	0	0	0	0	0	0
A430106G13Rik	0.00681875	0.00330705	0.00712917	0.00343773	0.003745	0.00552943	0.00298878	0.0200887	0	0.0010328	0	0.00494938	0.00342199	0.0114012	0	0.00645023	0	0	0.00198404	0.00403348	0	0	0.00432319	0	0	0	0.0140169
Ptprc	0	0	0	0	0	0.000315403	0	0.00315397	0	0.00426799	0	0.00197119	0	0	0	0.00163039	0.00171261	0	0	0	0.807415	0	0	0	0	0	0
Gm28556	0	0	0	0	0.00179395	0	0	0.00125581	0	0.001311	0	0	0.00156886	0	0	0	0.00223774	0.015444	0	0	0	0	0	0	0	0	0
Nek7	0.694539	0.311086	0.458978	0.46867	0.299087	0.438294	0.463355	0.369364	0.542732	0.305891	0.252956	0.348834	0.282349	0.64419	0.557442	0.478343	0.372463	0.330282	0.540537	0.609285	0.123603	0.590602	0.49777	0.0833419	0.149365	0.552253	0.508841
Lhx9	0.00122856	0.00378349	0	0.000754535	0.0010184	0.0027857	0.00334287	0	0	0.00345313	0	0.00361323	0	0	0	0.00627391	0.00987791	0	0	0	0.800256	0	0.00961409	0	0	0	0.12197
2310009B15Rik	0.490266	0.447814	0.285127	0.388894	0.458886	0.460591	0.376646	0.45735	0.257559	0.459572	0.35783	0.439213	0.476689	0.427003	0.611667	0.533392	0.499454	0.284091	0.384419	0.798504	0.321912	0.544705	0.478309	0.28297	0.318421	0.437741	0.774839
Dennd1b	0.128252	0.061701	0.138604	0.113124	0.0809314	0.0704734	0.116581	0.107171	0.00835636	0.0458419	0.14538	0.0433403	0.0507072	0.0945185	0.113777	0.0822418	0.0965976	0	0.11519	0.0949569	0	0.0879839	0.108841	0.0352696	0	0.0837874	0.134542
Zbtb41	0.0880176	0.0733407	0.122178	0.0897203	0.0954917	0.0739644	0.115145	0.0637186	0.0832547	0.077961	0.0417418	0.0511956	0.0725616	0.0937277	0.0606147	0.0733779	0.0934239	0.0638695	0.0787796	0.167961	0	0.161251	0.0919421	0.0480723	0	0.143669	0.0979958
Aspm	0.0080009	0.0105794	0	0.0112659	0.0520773	0.0859226	0.00476209	0.0172152	0.00374361	0.186805	0	0.0209014	0.00597632	0	0	0.255106	0.0178766	0	0.00919942	1.22186	0	0.142909	0.00434457	0	0	0.0106771	0.0488214
Gm4788	0.000877544	0.00116469	0.00495676	0.002767	0.00107841	0.00180327	0.00139199	0.00504742	0	0.000410861	0	0	0	0	0	0	0.00517668	0	0	0	0	0	0.00237128	0	0	0	0
Cfhr2	0.00545503	0.00175888	0.00973127	0.0120559	0.00769146	0.00643575	0.00971565	0.00897397	0	0.00208604	0	0	0.00160442	0.00350335	0	0	0	0.0158824	0.00801956	0	0.0744579	0.0116464	0.00863593	0	0	0	0
Cfh	8.94582	2.05503	20.1881	14.6402	1.63298	2.16775	25.6901	2.90065	4.4518	0.720051	5.13234	1.61968	1.56216	4.79683	9.54225	1.39773	2.28751	8.22698	11.5346	2.21054	3.8355	3.26173	5.56055	0.962881	1.09207	4.50603	15.2398
Kcnt2	0.201726	0.0538684	0.42712	0.31806	0.0703612	0.0263116	0.299965	0.0882438	0.161394	0.0216618	0.0369408	0.046303	0.0237544	0.178273	0.174433	0.0491117	0.0556729	0.21929	0.283578	0.175683	0	0.203052	0.0949448	0.0352696	0	0.148084	0.180583
Cdc73	0.20801	0.156445	0.179251	0.180032	0.240974	0.166004	0.19664	0.169735	0.122697	0.178952	0.186197	0.191904	0.133587	0.153035	0.193304	0.190831	0.217244	0.114759	0.212762	0.171419	0	0.186705	0.200713	0.0611471	0.149365	0.22427	0.0801767
B3galt2	0	0.00142468	0	0.00542132	0	0.00483914	0.00234034	0	0.00627431	0.000652868	0.0250702	0	0	0	0	0	0	0	0	0	0	0	0.00141862	0	0	0	0
Glrx2	0.977296	0.994241	0.783948	0.907116	1.00191	1.06541	0.784667	1.10702	0.871458	0.765424	1.09103	0.986532	0.935622	1.04591	1.01336	0.710064	0.92614	0.583603	0.927375	0.428708	0.774693	0.814158	0.987415	0.762338	0.860943	0.798495	0.75383
Trove2	0.210431	0.172728	0.279758	0.218678	0.300539	0.256699	0.342047	0.202872	0.0833018	0.163968	0.344803	0.160546	0.184772	0.225858	0.227007	0.198507	0.2337	0.350235	0.276599	0.150079	0	0.155216	0.352329	0	0.318421	0.147172	0.301394
Uchl5	0.3679	0.337838	0.262608	0.303583	0.331754	0.558216	0.408106	0.290166	0.287253	0.807067	0.243012	0.413511	0.342863	0.359521	0.390367	0.671651	0.346109	0.277077	0.359068	1.03456	0.182636	0.814919	0.344638	0.595672	0	0.372855	0.411122
Rgs2	0.045805	0.0628496	0.0747469	0.0664262	0.0624455	0.106506	0.0722753	0.145165	0.00271175	0.0496272	0.103898	0.0838437	0.115919	0.0292199	0.0586954	0.0192553	0.123562	0	0.0380547	0.0101263	0.697157	0.0406663	0.0766265	0	0.636841	0.0499216	0.233603
Rgs1	0	0	0	0	0	0.000312321	0	0	0	0.00203177	0.138531	0	0	0	0.0221374	0	0	0	0	0	0.881612	0	0	0	0	0	0
Rgs18	0.0157596	0.00549117	0.0192207	0.0110366	0.00230007	0.0474869	0.00640666	0.00556845	0.342209	0.00249402	0.0346328	0.00850121	0.00307232	0.0250767	0	0.0112691	0.00232937	0	0.00726425	0	3.45304	0	0.0166594	3.89122	0.112051	0	0.00782303
Gm29514	0	0.000328934	0	0.000418653	0.0014809	0	0	0.00151857	0	0	0	0	0	0	0	0	0	0	0	0	0	0	0	0	0	0	0
Brinp3	0.00202965	0.018326	0.00764482	0.00239235	0.0558195	0.00367272	0.00164361	0.0215381	0	0.026183	0	0.00976176	0.0441763	0.0076974	0	0.0194817	0.0202186	0	0	0	0	0	0.00728739	0	0	0	0
Pla2g4a	0.899342	0.524731	0.603804	0.751545	0.587443	0.577506	1.35781	0.69121	0.663137	0.555499	0.943897	0.451526	0.586491	0.993211	1.43385	0.594396	0.622799	0.570004	1.3214	0.624071	0.445516	0.932315	0.544783	0.478594	1.64161	0.0886169	1.43362
Ptgs2	0.111884	0.221	0.256639	0.370674	0.484489	0.179064	0.806503	0.296542	0.352767	0.288418	0.0146389	0.217045	0.45006	0.148137	0.273456	0.109161	0.435137	0.122291	0.323216	0.0276918	0.216357	0.0975327	0.147402	0.0970309	0	0.0227205	0.135885
Ptgs2os2	0	0.000500645	0.0156266	0.00270121	0.00148268	0.0014913	0.0186182	0	0	0.00626573	0	0.000981467	0.00594713	0	0	0	0	0	0.0224479	0	0	0.00600915	0	0	0	0	0
BC003331	0.530831	0.385347	0.509778	0.471576	0.369009	0.418822	0.63024	0.483298	0.416157	0.344856	0.518129	0.312199	0.407162	0.439908	0.384314	0.438227	0.388048	0.243327	0.478634	0.378809	1.0573	0.453881	0.44124	0.0965877	0.373467	0.149051	0.548436
Tpr	1.35415	1.30234	1.24517	1.15095	1.37201	1.71351	1.28544	1.35269	0.863458	1.82064	1.50327	1.56378	1.31153	1.25217	1.4532	1.94064	1.28936	1.33961	1.26826	2.31285	1.06652	1.75208	1.48624	3.47867	3.34169	1.57169	1.69437
Prg4	0.751994	0.298671	0.695587	0.868277	0.781066	0.430293	0.979247	0.492744	0.57141	0.533854	0.392964	0.24376	1.21308	0.603402	1.62166	0.367913	0.836653	1.08505	1.60646	0.745796	2.00064	1.0868	2.42495	0	0	0.0805701	6.41868
Hmcn1	0.0276285	0.0557687	0.039436	0.0715211	0.132988	0.133799	0.124901	0.0761673	0.00950431	0.035064	0.304594	0.0256932	0.0223137	0.0663722	0.0354141	0.0471601	0.0589079	0	0.05082	0.0420586	0	0.0502202	0.38282	0	0	0.0222033	0.225681
Gm20631	0	0.000996898	0	0	0	0.000189647	0.00200966	0	0	0.000227711	0	0	0	0	0	0	0	0	0	0	0	0	0	0	0	0	0
Gm47985	0	0	0	0	0	0	0	0	0	0	0	0	0	0	0	0	0	0	0	0	0	0	0	0	0	0	0
Gm10138	0.0293228	0.0555842	0.0312916	0.0360005	0.0394789	0.0439646	0.0345906	0.0499973	0.018629	0.0657611	0.0600022	0.0619618	0.0610455	0.045869	0.0534323	0.0323801	0.0385823	0.0429875	0.0402633	0.0288297	0.0360418	0.0321586	0.0342567	0.130157	0	0	0.0181582
Ivns1abp	0.681901	0.388517	0.328334	0.2985	0.491767	0.348411	0.304372	0.388502	0.391293	0.550534	0.552994	0.615933	0.451318	0.542338	1.00084	0.425906	0.414317	0.25642	0.402902	0.668873	0.14422	1.04227	0.395574	0.17699	0	0.154381	0.447762
Swt1	0.28993	0.2145	0.385875	0.293177	0.209874	0.224719	0.341463	0.214962	0.0878073	0.210192	0.286694	0.168102	0.230432	0.308864	0.164646	0.251435	0.155964	0.400435	0.33443	0.359051	0.406852	0.278991	0.223187	2.02692	0.661594	0.488494	0.377873
Trmt1l	0.251243	0.152732	0.259727	0.16808	0.157677	0.167183	0.28418	0.174511	0.0757416	0.136426	0.204101	0.167335	0.131765	0.268376	0.236405	0.257507	0.184305	0.309464	0.19646	0.256981	0.1105	0.0820101	0.232785	0.0805737	0	0.276149	0.352015
Rnf2	0.286986	0.330351	0.379536	0.349106	0.301293	0.218767	0.303926	0.289085	0.334944	0.279242	0.181197	0.236269	0.283828	0.336457	0.35991	0.367623	0.304983	0.495988	0.298675	0.313136	0.0720835	0.325095	0.169956	0.308387	0.430472	0.216679	0.205893
Fam129a	0.532199	0.226563	0.398117	0.441723	0.31243	0.0967088	0.57939	0.239671	0.108548	0.15264	0.480978	0.17657	0.158449	0.366464	0.395643	0.32975	0.274069	0.279177	0.525458	0.307494	0.247207	0.34499	0.167078	0.0965877	1.78395	0.872806	0.306425
2810414N06Rik	0.00270318	0.00894377	0.00433029	0.013339	0.00371992	0.00671351	0.00909065	0.00404675	0.0124091	0.00429891	0	0.00558193	0.00605428	0.00403359	0	0.010251	0.0141839	0	0.0060628	0.00480975	0	0.0260868	0.0150135	0.0352696	0	0	0.0123312
Edem3	0.087569	0.0754533	0.068178	0.0839415	0.1065	0.0485744	0.0595846	0.0556646	0.0266331	0.0637703	0.0182604	0.0831012	0.0825312	0.0954507	0.171202	0.086223	0.069227	0.0138964	0.105034	0.0823993	0	0.0670237	0.0498818	0	0	0.0423961	0.020332
1700025G04Rik	0.813405	0.346743	0.839851	0.732328	0.440047	0.347202	0.458774	0.389084	0.462572	0.324423	0.637355	0.275349	0.301129	0.811284	0.722057	0.499907	0.346444	0.226829	0.909179	0.809389	0.373151	0.903758	0.497457	0.118612	0.29873	0.254805	0.164458
Tsen15	0.447083	0.335463	0.353519	0.359175	0.338665	0.363511	0.382771	0.30643	0.764148	0.483972	0.43643	0.364213	0.368375	0.424441	0.358862	0.480974	0.341313	0.317848	0.435152	0.650472	0.164589	0.88083	0.278556	0.0964168	0	0.341612	0.566107
Colgalt2	0.158654	0.00707348	0.0374083	0.0490732	0.00404334	0.00407149	0.0896091	0.00453422	0.00793294	0.00489658	0.0440265	0	0.00090066	0.0564954	0.1601	0.0267124	0.00306827	0	0.185921	0.0604111	0	0.0944487	0.0109246	0	0	0	0.070334
Rgl1	0.185415	0.166526	0.310913	0.269951	0.119408	0.100119	0.253055	0.160101	0.0564059	0.0763652	0.238907	0.0927297	0.105306	0.131599	0.0981011	0.111714	0.122947	0.205034	0.27708	0.105432	0.0744579	0.0938991	0.0480799	0.0705393	0.261416	0.251989	0.0382994
Arpc5	3.06913	3.24428	2.71583	2.35419	3.38267	3.1738	2.70676	2.96612	2.41043	3.44652	3.36641	3.04967	2.86297	2.89671	3.75427	3.59337	2.9186	2.39768	2.734	3.01709	6.15128	2.60836	3.13877	4.46634	3.9039	2.72572	1.90775
Ncf2	0.00539407	0.00206725	0.00422121	0.00162154	0.00522606	0.0152494	0	0.00751452	0.0369189	0.00442176	0.103898	0	0	0.00419112	0.0465121	0.0019556	0.00353792	0.0158824	0.00246576	0.0195241	0.627382	0.00840828	0.0241133	0	0	0	0
Smg7	0.0580689	0.0623639	0.0331075	0.0793583	0.106956	0.0776494	0.0949168	0.0952332	0.115803	0.0867775	0.222622	0.0469352	0.0657282	0.0776143	0.0357185	0.10301	0.106547	0.107981	0.0873336	0.0467723	0	0.114649	0.0834565	0.0480723	0	0	0.0475534
Nmnat2	0.00528392	0.0114331	0.0252166	0.00653887	0.0353373	0.00431569	0.0222893	0.0222825	0.00706216	0.0172605	0.0250702	0.00687233	0.012204	0.0147567	0.0247142	0.0197171	0.0162548	0.0130666	0.0137169	0	0	0.011572	0.0116797	0	0	0	0
Lamc2	0.143226	0.0399212	0.0993341	0.0436075	0.152566	0.124107	0.0770044	0.0894724	0.013961	0.0635102	0.0182604	0.0829304	0.0429023	0.0570025	0.148934	0.125841	0.065632	0.0532336	0.176604	0.0902121	0	0.0612501	0.304148	0	0	0	0.0390671
Lamc1	4.52739	0.924556	2.67664	2.24165	1.45542	0.739903	2.98749	1.52341	1.0199	0.629681	0.753995	0.894799	0.756856	2.28425	3.21829	1.54703	1.19214	2.58202	4.81408	2.43908	0.25472	3.16016	1.02957	0.640604	2.17194	0.891398	0.354471
Shcbp1l	0	0.000710734	0	0.00105303	0.00109945	0.00158883	0	0	0	0.000283708	0	0	0	0	0	0	0	0	0	0	0	0	0	0	0	0	0
Dhx9	0.202321	0.163963	0.177766	0.147262	0.344131	0.29464	0.156611	0.200865	0.147557	0.278058	0.338549	0.201076	0.175719	0.169153	0.360518	0.235592	0.235863	0.162914	0.178357	0.302463	0.43617	0.299437	0.254206	0.0480723	0	0.107687	0.0737675
Npl	0.021749	0.08909	0.00995312	0.025039	0.0779475	0.713826	0.0362377	0.0554471	0.269892	0.0480199	0.456864	0.0299408	0.0392063	0.0225219	0.0144004	0.0665635	0.033192	0.0592224	0.0165802	0.0287513	0.0744579	0.0151353	0.0986429	0.0805737	0	0.0525378	0.0523257
Rgs8	0.00102783	0.000362678	0	0	0.00043456	0.00161226	0.00116118	0.00182832	0	0.000195626	0	0	0	0.0024751	0	0	0	0	0	0	0	0	0	0	0	0	0
Rgs16	0.00200327	0.0590296	0.0236966	0.0287665	0.0399801	0.0691881	0.0162238	0.084331	0.27394	0.0538149	0.0182604	0.0494383	0.108444	0.0290678	0.0232775	0.0178302	0.0307009	0.0375532	0.00657413	0.00802725	0.0360418	0.0270814	0.0028773	0.0611471	0	0.227928	0.0442153
Rnasel	0.036375	0.0501373	0.0948634	0.0523675	0.0569878	0.189262	0.0598052	0.106545	0.0173745	0.0136031	0.269475	0.0253225	0.0235629	0.0211167	0.038502	0.0219575	0.0454788	0.111617	0.0380173	0.00649909	0.0540891	0.031133	0.168385	0	0	0.0617757	0.048558
Rgsl1	0	0.00200343	0	0.00761061	0.000170348	0.00466598	0.00270671	0	0	0.000912879	0	0	0.00294413	0	0	0	0	0	0.00152092	0	0.0744579	0	0.00215777	0	0	0	0
Teddm2	0.00764818	0.00747028	0	0.00911701	0.00510664	0.0046132	0.014264	0.00400403	0.0795355	0.0026657	0.0417418	0.0026396	0.00382123	0.00654297	0	0.0076846	0.00511069	0	0.00970154	0.0095536	0	0	0.00907987	0	0	0	0.0181846
Teddm1b	0	0	0	0	0	0.000142824	0.00269511	0	0	0	0	0	0.0018737	0	0	0	0	0	0	0	0	0	0	0	0	0	0
Glul	1.71204	0.297248	2.40308	1.3392	0.515226	0.668966	3.67581	0.395299	0.755497	0.312369	1.22243	0.31282	0.330873	0.56346	1.07518	0.451031	0.484543	1.05432	2.41665	0.628919	1.2787	0.48761	1.21996	0.179759	1.12938	1.01871	5.80197
A830008E24Rik	0	0	0	0.000816189	0	0	0	0.000358745	0	0	0	0	0	0	0	0	0	0	0	0	0	0	0	0	0	0	0
Cacna1e	0.00161908	0	0	0	0.00107667	0.000225298	0.00323162	0	0	0.000415369	0	0	0	0.00510865	0	0	0.00171261	0	0	0	0.0720835	0	0	0	0	0	0
Gm9530	0	0.00147849	0	0.00132146	0.0034914	0.0018518	0.0199782	0.00110339	0	0.000948655	0	0.00122714	0	0	0	0.00109607	0.000834941	0	0	0	0.125945	0	0.00321034	0	0	0	0
Ier5	0.317284	0.66654	0.266003	0.411192	0.866374	0.77973	0.515476	0.601454	0.473398	0.706004	0.61298	0.582017	0.592516	0.469597	0.478518	0.483946	0.93589	0.558366	0.339786	0.432434	2.05187	0.333798	0.700047	4.23565	0.896191	1.13202	0.240257
Mr1	0.134313	0.0680479	0.15731	0.11806	0.0792665	0.0900795	0.126502	0.113156	0.220531	0.0394376	0.0651612	0.0523123	0.0626922	0.123421	0.0983321	0.0991583	0.102617	0.109807	0.165283	0.0951754	0	0.113986	0.123841	0.0485154	0	0.0591746	0.0961228
Stx6	0.256001	0.286939	0.176988	0.191511	0.28066	0.258741	0.147224	0.23867	0.144886	0.263987	0.32832	0.26207	0.27808	0.317307	0.134647	0.260523	0.302465	0.204337	0.251059	0.16437	0.270165	0.262102	0.254397	0.179759	0.773646	0.196987	0.304171
BC034090	0.0444055	0.0309043	0.0253388	0.0324072	0.0504443	0.0550212	0.0233285	0.0425182	0.19005	0.034957	0.0819733	0.015997	0.0298804	0.0250373	0	0.0402209	0.0272576	0.0168824	0.0324947	0.032675	0	0.03922	0.0729415	1.9305	0	0	0.0333746
Xpr1	0.131032	0.179265	0.169956	0.145056	0.162715	0.171639	0.17035	0.128969	0.071303	0.115753	0.241414	0.121332	0.122129	0.200504	0.140601	0.114574	0.160315	0.125384	0.184994	0.123868	0.324006	0.120443	0.177504	0.163916	0	0.376881	0.157937
Gm5532	0.00344133	0.00332242	0	0.0100608	0.00308185	0.00543586	0.0028521	0.00338192	0	0.00276919	0	0.00379938	0.00393582	0	0	0.00616136	0.00398094	0	0.00958492	0.00312755	0	0	0.00436901	0	0	0.0808172	0
Acbd6	0.450555	0.529462	0.516161	0.559468	0.456364	0.556593	0.477784	0.488513	1.02593	0.562633	0.580671	0.480736	0.47226	0.554251	0.386894	0.447358	0.517076	0.372297	0.453485	0.492194	0.344603	0.442376	0.560747	0.213499	0.29873	0.656823	0.463509
Lhx4	0	0.000692222	0	0.0006327	0.000217447	0.00082387	0	0	0	0	0	0	0	0	0	0	0	0	0.00502344	0	0	0	0	0	0	0	0
Qsox1	0.6074	0.8901	0.468246	0.598867	0.663051	0.459009	0.474532	0.67479	0.488152	0.678811	0.414394	0.800792	0.781792	0.565354	0.500226	0.729876	0.915823	0.985125	0.678196	0.401587	0.565903	0.591701	0.411518	2.45741	0.59757	0.855093	0.594788
Cep350	0.0560269	0.0621897	0.0794709	0.0520524	0.11201	0.0599767	0.0499979	0.0722702	0.0416338	0.062161	0.0223019	0.0678343	0.0640635	0.114203	0.0174749	0.0432627	0.112093	0.0610432	0.0904894	0.0856784	0.0540891	0.0485881	0.0654789	0.0352696	0	0.102469	0.0275734
Tor1aip1	0.74843	0.579738	0.711286	0.710143	0.774809	0.759606	0.810371	1.28147	0.498489	0.71477	0.430795	0.603622	0.657641	0.609852	0.412548	0.790967	0.661684	0.544815	0.801507	0.861781	0.414385	0.739648	0.825635	0.360131	0.933614	0.808492	0.927653
Tor1aip2	0.612937	0.877689	0.546952	0.607442	0.950675	0.943813	0.434921	1.58032	0.582047	0.843681	0.496372	0.84143	0.973329	0.60322	0.702496	0.898234	0.840469	0.787692	0.608482	0.65305	0.324482	0.627584	1.35962	0.594325	0.261416	0.711876	0.554618
Fam163a	0	0	0	0	0	0.000163668	0	0	0.00453774	0	0	0	0	0	0	0	0	0	0	0	0	0	0.00815866	0	0	0	0
Tdrd5	0	0.00120816	0	0	0	0.00131623	0	0.00242126	0	0.000551011	0	0	0	0	0	0	0	0	0	0	0	0	0	0	0	0	0
Nphs2	0	0.000410803	0	0	0	0.0020156	0	0	0	0	0	0	0	0	0	0	0	0	0	0	0	0	0	0	0	0	0
Axdnd1	0.00167882	0.00199467	0.00411565	0.000583124	0.00245973	0.00990411	0.00219259	0.00225554	0.0156145	0.00173949	0	0.00300849	0	0	0	0.00295714	0.00530443	0	0	0	0	0	0	0	0	0.0113602	0
Gm2000	1.71286	2.35501	1.91812	2.03659	2.35167	2.38138	2.17567	2.28502	2.83292	2.48434	2.00551	2.45958	2.44725	1.64615	2.33477	1.91955	2.45496	2.82312	1.82202	1.18991	2.51377	1.53957	1.48474	3.79413	0.821563	1.33456	1.32061
Soat1	0.312453	0.643682	0.326753	0.344721	0.632373	1.47938	0.24727	0.552119	0.528381	0.740858	0.557948	0.728193	0.631755	0.382673	0.162211	0.484541	0.433879	0.277302	0.181778	0.401167	0.195687	0.357141	0.623911	0.357363	0	0.212887	0.485206
Gm10031	0.0153828	0.0170932	0.0494009	0.0269665	0.0214953	0.02384	0.0120509	0.0234551	0.0330098	0.0252026	0.0423399	0.0342275	0.0289556	0.0220921	0.0258555	0.0301739	0.0215015	0.0151948	0.0117795	0.0112	0.1105	0.0467827	0.0321941	0	0	0.0277162	0.0340143
Abl2	0.092855	0.0665617	0.0673036	0.0624048	0.206411	0.113859	0.0745966	0.127554	0.0373247	0.0741004	0.0789012	0.103198	0.110485	0.0979793	0.147045	0.0755212	0.11023	0.0112257	0.104751	0.0497069	0.216357	0.0238482	0.103344	0	0	0.00973164	0.0352257
Tor3a	0.309665	0.289793	0.393347	0.314161	0.316242	0.330552	0.275247	1.25744	0.171508	0.367538	0.228695	0.308157	0.444479	0.291593	0.302992	0.281432	0.348042	0.236692	0.375929	0.262513	0.14422	0.309751	0.29325	0.261844	0.112051	0.201496	0.331487
Fam20b	0.098248	0.0687521	0.152411	0.0716535	0.157155	0.0754379	0.117842	0.140655	0.0183923	0.0955255	0.0599616	0.0770412	0.0902968	0.105043	0.0644725	0.107731	0.123523	0.0988372	0.0753763	0.0992549	0	0.130469	0.0777737	0.0480723	0	0.0901965	0.157162
Ralgps2	0.0371913	0.0732437	0.0701162	0.0544508	0.0740384	0.0867983	0.0388106	0.0501005	0.155761	0.0404443	0	0.0533038	0.0406587	0.0311923	0.0256904	0.0623574	0.0598061	0.0664019	0.0470327	0.0152122	0.0360418	0.0424155	0.0850301	0.105809	0.112051	0.0836364	0.0229957
Angptl1	0.411391	0.134328	0.30567	0.450109	0.0209143	0.00981852	0.484568	0.13641	0.132394	0.0152119	0.132024	0.0861033	0.0178232	0.490435	0.514195	0.146999	0.0322665	0.590343	1.04352	0.140952	0	0.236386	0.0097071	0.0352696	0.636841	0.0107794	0.0390671
Gm28694	0	0.00129378	0	0	0	0	0	0	0	0	0	0	0	0	0	0	0.00310577	0	0	0	0	0	0	0	0	0	0
Tex35	0	0	0	0.00085474	0	0	0	0	0	0.00111044	0	0	0.000816373	0	0	0	0.00289092	0	0	0	0	0	0	0	0	0	0
Rasal2	0.0867126	0.125375	0.0739162	0.106572	0.114679	0.0621916	0.0935643	0.109087	0.0896123	0.110285	0.0660118	0.0885544	0.0974632	0.105393	0.117057	0.0577901	0.153895	0.0583679	0.0559312	0.12994	0.0540891	0.0960425	0.122636	0.0480723	0.149365	0.600644	0.121113
Cryzl2	0.227341	0.374384	0.402499	0.413768	0.268177	0.174526	0.211518	0.397354	0.181775	0.175912	0.305121	0.247576	0.315864	0.429884	0.0822292	0.156778	0.443564	0.250385	0.177246	0.123172	1.42848	0.281477	0.120945	0.189793	0.112051	0.272005	0.219236
Gm15486	0	0.00223457	0	0.000821189	0.00188597	0.0012811	0.00544695	0.00133578	0	0.000284312	0	0.00198058	0.00324984	0	0	0.00149175	0	0	0	0	0	0	0	0	0	0	0
Sec16b	0.123203	0.154761	0.175357	0.122548	0.171687	0.0805966	0.153179	0.124525	0.105484	0.13066	0.0294997	0.162231	0.147735	0.132619	0.12727	0.157361	0.120138	0.0768201	0.122795	0.0946143	0.0360418	0.136296	0.0552892	0.0352696	0.318421	0.0251154	0
Brinp2	0.000888099	0	0	0.00113196	0.000196542	0.00146939	0	0	0	0.000337357	0	0	0	0	0	0	0	0	0	0	0	0	0.004513	0	0	0	0
Astn1	0.000868783	0.000254861	0	0	0	0.00228096	0.00425024	0	0	0.00123833	0.0419519	0.00687864	0	0	0	0	0.00179369	0	0.00274731	0	0	0	0.00384505	0	0	0.0216533	0.100734
Pappa2	0	0.000840381	0	0.0010671	0.00130334	0.00202781	0	0.00114623	0	0	0	0.00126825	0	0	0	0	0	0	0	0	0	0	0.00967063	0	0	0	0.00867404
Cop1	0.394379	0.362638	0.470649	0.33719	0.399147	0.29715	0.233319	0.357592	0.475426	0.321921	0.409156	0.292474	0.322405	0.451089	0.367598	0.400086	0.376998	0.232784	0.417172	0.403646	0.0901309	0.338541	0.348116	2.35794	0.960325	0.443221	0.338377
Tnr	0.00139556	0.00222947	0.00783457	0	0.00256854	0.00096623	0.00113763	0.00508537	0	0.00134085	0	0	0.00148599	0	0	0.00398276	0.000834941	0	0	0	0	0	0	0	0	0	0
4930523C07Rik	0.632934	0.552752	0.896105	0.780796	0.462804	0.203518	1.08988	0.370987	0.353234	0.210302	0.716728	0.256513	0.21629	0.804879	0.750364	0.363434	0.345974	1.27848	0.726644	0.427614	1.16982	0.481688	0.232249	0.262458	2.77648	1.58045	1.84627
4930562F07Rik	0	0.00519376	0	0.00591242	0.000884158	0.00436707	0	0	0	0.0015578	0.0223019	0.0253393	0.00670099	0.00456561	0	0.00128204	0.00219685	0.0138964	0	0	0	0	0	0	0	0	0
Tnn	0.00490375	0.0468603	0.0383005	0.00422978	0.182225	0.0189303	0.00612447	0.0302391	0	0.100946	0	0.0550712	0.100197	0.00642679	0	0.0663237	0.0304254	0.122781	0.00288986	0.00621555	0.0360418	0.0207225	0.00537617	0	0	0.0216533	0
Mrps14	2.82833	2.65188	2.33023	2.16473	3.00577	2.98335	2.55649	2.53614	2.74497	2.98023	1.69941	2.77605	2.96997	2.434	3.45584	3.78761	2.4444	2.4491	2.25583	3.42491	2.18428	2.79196	2.35316	2.46596	4.83952	2.2846	2.26562
Cacybp	1.30241	1.26754	1.02052	1.01152	1.3016	1.52162	1.01605	1.3468	0.919722	2.4385	0.73627	1.74863	1.33188	1.10461	1.43149	2.4117	1.10138	1.0674	1.07893	2.06297	0.746758	2.12723	1.56892	1.1362	0.224102	1.18848	1.40255
Rabgap1l	0.217482	0.144134	0.211805	0.285151	0.170513	0.201542	0.338323	0.139704	0.171988	0.0905809	0.328813	0.0955788	0.0884089	0.170677	0.362231	0.130798	0.22735	0.091625	0.395961	0.206013	0.0360418	0.147017	0.633761	0.0611471	0	0.188224	0.346253
Gm36975	0.00102783	0.000368304	0	0.00321517	0.00138139	0	0	0.00131801	0	0	0	0.00308985	0.00167812	0	0	0	0	0	0.00332218	0	0	0	0	0	0	0	0
Gm37083	0	0.00185829	0	0	0	0	0	0	0	0	0	0	0	0	0	0	0	0	0	0	0	0	0	0	0	0	0
Rc3h1	0.138493	0.0840396	0.150743	0.154267	0.207321	0.137906	0.215166	0.104113	0.064427	0.0897167	0.174472	0.100662	0.0947832	0.0904869	0.287861	0.129404	0.153295	0.305852	0.143873	0.104194	0.0360418	0.0933487	0.186011	0	0	0.13882	0.0998523
Serpinc1	0.00446288	0.00577031	0	0.0021866	0.00254667	0.004246	0.00732777	0.00971232	0	0.00341606	0	0	0	0.00915875	0	0.00757672	0.0122523	0	0.00492393	0.00641068	0	0	0	0	0	0	0.00927947
Zbtb37	0.0488898	0.050449	0.063461	0.0694662	0.0765441	0.0462496	0.0805876	0.0620747	0.0180819	0.0338482	0.034429	0.0406462	0.0418205	0.0819459	0.041597	0.0443038	0.0635759	0.228229	0.0479544	0.0577602	0.400128	0.018494	0.0475335	0	0	0.0334256	0.0401585
Gm37362	0	0	0	0.000913799	0	0.00064996	0	0	0	0.00122619	0	0	0	0	0	0	0	0	0	0	0	0	0	0	0	0	0
Dars2	0.0630618	0.0611156	0.0434599	0.063685	0.0456183	0.0861094	0.0686782	0.0733521	0.103718	0.117723	0.121753	0.0956462	0.0459567	0.0431627	0.025421	0.109872	0.0581095	0.0522868	0.0622073	0.21421	0	0.187371	0.0711637	0	0.149365	0.0870714	0.0634535
Gm37634	0.00421571	0.000899035	0	0.000916499	0.00179461	0.000892161	0.00413362	0.00407288	0	0.00447621	0	0.0104245	0.00286155	0	0	0.000583512	0	0	0.00496235	0	0	0.006893	0	0	0	0	0
Cenpl	0.0590742	0.0360452	0.045008	0.0381939	0.0434987	0.0974894	0.0471985	0.0376026	0.146642	0.223404	0.0469008	0.0663202	0.0259383	0.028067	0.107087	0.133534	0.0307144	0.0525604	0.0354292	0.945318	0.125945	0.183897	0.0373247	0	0	0.0682915	0.0562951
Klhl20	0.0902325	0.0623846	0.0930259	0.0835446	0.0853341	0.0629502	0.0607779	0.0657376	0.0627356	0.0641538	0.113384	0.0806264	0.0469029	0.0757991	0.150949	0.0655172	0.0585399	0.0515851	0.0888863	0.0999433	0	0.050576	0.0647473	0.0611471	0	0.21201	0.121277
Ankrd45	0	0	0	0	0.00060974	0.000318931	0	0	0	0	0	0	0	0	0	0	0	0	0	0	0	0	0	0	0	0	0
Prdx6	1.41147	2.01918	1.63932	1.31494	1.59385	1.9578	1.14114	2.46534	1.5781	3.01852	1.1933	2.18379	2.98185	1.16305	1.18518	1.64564	2.07916	1.3248	1.35065	0.761413	4.14709	1.19338	1.83368	7.85095	2.51311	1.1544	1.68209
Tnfsf4	0.00399284	0.00229985	0	0.00265341	0.0142928	0.0125696	0	0.0172574	0	0.00374722	0	0.00195798	0.00445168	0.00904302	0	0.00138019	0.0362484	0	0.00142459	0	0	0	0.00423327	0	0	0.0100019	0
Tnfsf18	0.00272529	0.000924072	0	0.00376747	0.0054368	0.000157346	0	0.00169833	0	0.00114278	0	0.00289965	0.0037186	0.0118683	0	0.00102995	0	0	0.00620666	0	0	0	0.00429085	0	0	0	0
Fasl	0	0.000611584	0	0	0.000365378	0	0	0	0	0.00154716	0	0	0	0	0	0	0	0	0	0	0	0	0	0	0	0	0
Suco	0.0988021	0.088297	0.0506349	0.103907	0.126485	0.100656	0.111472	0.0983121	0.0518199	0.0979852	0.226243	0.0699946	0.0976825	0.111907	0.15656	0.102049	0.0790569	0.184905	0.136644	0.21188	0	0.128617	0.178169	0.128646	0.318421	0.128674	0.126431
4930558K02Rik	0	0.000555722	0.00370591	0	0.000496237	0.000591124	0	0	0	0	0	0.00192324	0	0	0	0	0	0	0	0	0	0	0	0	0	0	0
Pigc	0.337959	0.364584	0.327709	0.373595	0.218504	0.230953	0.301837	0.288673	0.277758	0.216773	0.364414	0.308485	0.255464	0.506339	0.637342	0.362801	0.368211	0.146199	0.288359	0.263848	0.128547	0.331838	0.222582	0	0.318421	0.218218	0.254363
Gm38304	0	0.000617951	0.0123414	0.0025858	0.000803587	0.000377804	0.00172451	0.0020722	0	0.000824302	0	0	0	0	0	0	0	0	0	0	0	0	0	0	0	0	0
Dnm3	0.113336	0.0708527	0.149327	0.11269	0.0231555	0.0166825	0.12828	0.0680197	0.0254215	0.0235482	0.249955	0.0870835	0.0397079	0.105956	0	0.030986	0.0802351	0.142718	0.0906283	0.0369769	0	0.0247566	0.011665	0	0	0.0461535	0.0648537
2810442N19Rik	0.000876492	0.0110151	0.0243575	0.0187516	0.000218637	0.00097735	0.00963392	0.00741046	0	0.00610607	0	0.0114269	0.00560139	0.00268533	0	0.00732706	0.00328003	0	0.00711377	0	0	0	0	0	0	0	0.0226188
Dnm3os	0.185018	0.51028	0.309502	0.367977	0.213876	0.0832806	0.155621	0.312425	0.277266	0.172587	0.0148608	0.279216	0.339074	0.422806	0.220592	0.297385	0.388422	0.318189	0.0931662	0.0643019	0.0720835	0.113823	0.0152434	0.0705393	0.112051	0.0885271	0.142991
Mettl13	0.0484401	0.0576923	0.0582763	0.0331582	0.0497531	0.063919	0.0637371	0.0468112	0.0203518	0.0801588	0.0528363	0.0826364	0.0720958	0.0686606	0.117737	0.0713709	0.100416	0.0747843	0.0442293	0.0208729	0.0360418	0.085754	0.0315711	0	0	0	0.0745506
Vamp4	0.940266	0.616021	0.855685	0.680124	0.530904	0.498697	0.847536	0.580085	0.698346	0.563531	0.720958	0.593772	0.644972	0.685558	0.870061	0.761393	0.648227	0.783798	0.790254	0.772523	0.705821	0.873624	0.485105	0.215471	0	0.972385	1.07776
Myoc	1.04826	0.0108061	0.370131	0.161922	0.00262553	0.00652748	1.06133	0.0409661	0.0754545	0.00842154	0.585346	0.0184093	0.0134662	0.0391986	0.264734	0.0503308	0.0011777	0.107165	1.13786	0.0885688	0.400128	0.0930623	0.0168246	0	0	0	3.7212
Prrc2c	0.61671	0.746342	0.612833	0.692527	0.900028	1.08384	0.654741	0.783641	0.432196	0.952586	0.834023	1.17982	0.838157	0.908723	0.417662	0.847078	0.872174	0.881318	0.636915	0.982378	0.496088	0.709195	0.872375	2.79605	0.709512	0.796793	0.925689
Fmo4	0.00326768	0.0024418	0	0.00814043	0.00618228	0.00436577	0.00244274	0.00504641	0	0.00419557	0	0.00237919	0.006553	0	0	0.00163039	0.00416015	0	0.0030542	0	0	0	0.00371211	0	0	0	0
Fmo1	0.385214	0.159195	0.63714	0.308216	0.0464587	0.0240809	0.617597	0.155932	0.086363	0.0239089	0.0944724	0.0594893	0.0961438	0.337058	0.435355	0.108246	0.11124	0.474828	0.194224	0.118677	0.0360418	0.230465	0.00609366	0	0.597461	0.0145213	0.187311
Fmo2	0.299685	0.0751558	1.25976	0.941571	0.0434879	0.184615	1.55824	0.178886	0.577038	0.0367724	0.672133	0.0412995	0.0577278	0.133285	0.224653	0.0249086	0.0716982	0.603538	0.394406	0.039797	0.0360418	0.0101775	0.687954	0.0352696	0.318421	0.795245	0.0763033
Fmo6	0.00169486	0	0	0	0.000306634	0.00060884	0	0	0	0	0	0	0	0	0	0	0	0	0.00294072	0	0	0	0	0	0	0	0
Fmo3	0	0.00155572	0	0.00494648	0.000152293	0.0010907	0.0300166	0.000545386	0	0.000308542	0	0	0.00164184	0	0	0	0.00454846	0	0	0	0	0	0.00203644	0	0	0.215162	0
Mroh9	0	0	0	0	0	0	0	0	0	0	0	0	0.0012487	0	0	0.00393199	0	0	0	0	0	0	0	0	0	0	0
Prrx1	0.767979	1.78451	1.41901	1.06791	2.7972	1.11408	1.46173	1.99453	1.64769	2.49295	0.742361	2.23785	2.34773	0.944129	0.983396	1.64787	1.78896	1.71375	1.48517	0.879465	1.59684	0.85153	0.357501	1.309	0.336153	1.85842	1.26614
Gm26523	0.0835226	0.180769	0.164598	0.14728	0.195069	0.122768	0.197586	0.204248	0.0740237	0.194325	0.0863456	0.204517	0.269766	0.0764174	0.178764	0.124702	0.173017	0.173414	0.146067	0.057159	0.472212	0.0991854	0.0215513	0.109219	0	0.458327	0.281332
Gorab	0.132256	0.167241	0.136789	0.127394	0.243702	0.164606	0.113904	0.186736	0.156484	0.207243	0.212297	0.217537	0.186693	0.143107	0.193772	0.108468	0.149889	0.0628158	0.128559	0.106674	0.0540891	0.181707	0.224393	0.129089	0.661594	0.154803	0.110873
Mettl11b	0	0	0	0	0	0	0	0	0	0	0	0	0	0	0	0	0	0	0	0	0	0	0	0	0	0	0
Kifap3	0.432681	0.380633	0.394452	0.417118	0.403793	0.355969	0.464327	0.449047	0.556443	0.318794	0.713539	0.335819	0.31343	0.450072	0.539528	0.363027	0.392016	0.669876	0.514591	0.408871	0	0.350778	0.391837	0.228274	0	0.358596	0.416393
Scyl3	0.0613799	0.0430485	0.0429597	0.0562231	0.0470415	0.0643871	0.0549238	0.0720682	0.016748	0.0515394	0.211604	0.0777465	0.0563366	0.0608423	0.141727	0.0613751	0.0440568	0.0158824	0.0593374	0.0721389	0.400128	0.0405662	0.0647619	0.0352696	0	0.120518	0.0222603
BC055324	0.0126494	0.0233892	0.00369817	0.0105578	0.0217175	0.057221	0.0121171	0.0246424	0.00706216	0.1008	0	0.0516621	0.0258375	0.0111406	0	0.046745	0.0235492	0.0317894	0.0193125	0.128417	0.0360418	0.222557	0.0272349	0	0.112051	0.0294872	0
Mettl18	0.0583275	0.0375304	0.0780867	0.0845385	0.035386	0.0499808	0.105569	0.0407098	0.0851445	0.0413	0.0782336	0.0225624	0.0362461	0.109963	0.221573	0.0569056	0.0529921	0.0112257	0.0733089	0.090564	0	0.089875	0.0504802	0.130157	0	0.0861481	0.0900704
Sele	0	0.00402263	0	0.000791094	0.00489034	0.00149036	0	0.0346522	0	0.00260361	0	0.00199124	0.0116551	0	0	0	0.0016487	0	0	0.00581083	0	0	0	0	0	0	0.0449192
Sell	0	0	0	0	0.000150302	0	0	0	0	0	0	0	0	0	0	0	0.00171261	0	0	0	0	0	0	0	0	0	0
Selp	0	0.00612591	0.0246345	0.00775925	0.00628763	0.00151049	0	0.00685895	0.0113565	0.0149914	0	0.00184239	0.0330974	0	0	0.00410296	0.00095199	0.0197957	0.0017048	0	0	0	0.00663435	0	0	0	0.0600379
F5	0.00317159	0.00296812	0.00395087	0.0170719	0.00307087	0.00843354	0.00893232	0.00703617	0.15445	0.00169255	0	0	0.00869788	0.00393195	0	0.0014302	0.00232937	0	0.0164561	0	0.575506	0	0.00369059	0	0	0	0
Slc19a2	0.0191236	0.0289404	0.0259274	0.0437859	0.0530806	0.0310226	0.0333989	0.0423482	0.017422	0.045633	0.0540564	0.0423728	0.043126	0.0112456	0.0459883	0.0387566	0.110174	0	0.0188881	0.00632187	0.125945	0.0350798	0.0455849	0	0	0.0417024	0.0534803
Ccdc181	0.0757798	0.0433183	0.108147	0.067814	0.0526289	0.134906	0.123316	0.071436	0.0530422	0.0273693	0.0223019	0.0243805	0.0335484	0.0288095	0.0203469	0.04364	0.0381555	0.0820705	0.0930872	0.0343359	0.123603	0.0777649	0.210872	0.0485154	0.149365	0.0295208	0.0739434
Blzf1	0.285297	0.291431	0.218014	0.260887	0.223454	0.202642	0.215372	0.25289	0.104273	0.242252	0.0223019	0.215243	0.303859	0.317337	0.232471	0.337395	0.269059	0.357422	0.226637	0.169516	0.0540891	0.179186	0.15336	0.122294	0	0.415673	0.220187
Nme7	0.150477	0.233387	0.127853	0.202861	0.165552	0.210473	0.122636	0.174053	0.113509	0.169239	0.167005	0.144682	0.181187	0.198613	0.183452	0.1818	0.140613	0.236041	0.139062	0.19255	0	0.174638	0.162789	0.165427	0.617151	0.176787	0.149675
Atp1b1	0.105242	0.395305	0.586426	0.601626	0.487571	2.25252	0.703674	0.470752	0.762406	0.182584	2.75933	0.183263	0.154755	0.232545	0.255197	0.127102	0.192032	0.451223	0.239877	0.0707147	0	0.148867	4.21599	0.0485154	0	0.641515	2.2186
Gm26685	0	0	0	0	0	0.00245578	0.00849823	0	0	0	0	0	0	0	0	0	0	0	0	0	0	0	0.00553762	0	0	0	0.032502
Gm37754	0.00149426	0.000619205	0	0.000542671	0.000317957	0.00224935	0.00622423	0.00241366	0	0.00106596	0	0	0	0.00453246	0	0	0	0	0	0.00438786	0	0	0	0	0	0	0
Dpt	10.2465	6.24068	19.4366	15.5227	9.49719	0.82001	19.5143	8.81922	3.85726	2.46771	2.89454	4.4906	4.02635	7.39506	11.4641	4.88537	5.14599	12.0428	17.0034	5.31077	4.37908	6.72357	0.756037	5.8521	5.21517	1.93232	18.6266
Gm32569	0	0.000586022	0	0	0	0.000679627	0	0	0	0	0	0	0	0	0	0	0	0.0342983	0	0	0	0	0	0	0	0	0
Xcl1	0	0.000504951	0	0	0.00816133	0.00192509	0	0	0	0.00732128	0	0	0	0	0	0	0	0	0	0	0	0	0	0	0	0	0
4930568G15Rik	0.000900461	0.000634051	0	0	0	0.000200883	0	0	0	0	0	0	0	0	0	0	0	0	0	0	0	0	0	0	0	0	0
Sft2d2	0.0758678	0.0979178	0.0997871	0.163249	0.0897143	0.214426	0.137477	0.0727605	0.0365127	0.0348214	0.221925	0.0918147	0.0612752	0.154022	0.0798807	0.0515092	0.112271	0.282578	0.134738	0.0405374	0.216075	0.0466944	0.351378	0	0.318421	0.171167	0.182409
Tiprl	0.921106	0.783391	0.913681	0.754918	0.786516	0.767808	0.778295	0.7807	0.970773	0.911728	0.611667	0.856601	0.79694	0.829368	1.14778	1.1455	0.818719	0.679265	0.844595	1.37321	0.326575	0.89608	0.71955	0.72858	1.01031	0.756568	1.05265
Gpr161	0.0402642	0.0214302	0.0143532	0.024049	0.0355667	0.0175855	0.0329888	0.0343015	0.0195234	0.0164543	0	0.0153459	0.0192645	0.0456311	0.0209743	0.0184425	0.0379795	0	0.0459699	0.0419586	0	0.0478129	0.0147882	0	0	0	0.0253397
Dcaf6	0.131296	0.126759	0.111876	0.193408	0.105153	0.194052	0.109794	0.139721	0.139647	0.0799897	0.291371	0.255766	0.104221	0.157291	0.0548899	0.0970186	0.138941	0.0862592	0.111085	0.0760943	0	0.109683	0.170992	0.0485154	1.41044	0.124826	0.125546
Mpc2	2.48475	2.01597	2.23121	2.21125	1.86678	1.67498	2.29495	1.87501	2.35917	1.51442	1.97383	1.85816	1.85619	2.33667	3.06718	2.06526	1.98322	2.45802	2.34189	2.46985	1.18852	2.76323	1.86672	1.06165	1.17741	2.48834	2.0743
Adcy10	0	0.00188651	0	0.000672974	0.00085346	0.000992472	0	0.00104844	0	0.00416805	0	0.0017622	0.00249696	0	0	0.00192482	0.0016557	0	0	0	0	0	0	0	0	0	0
Mpzl1	0.560061	1.05255	0.744062	0.815999	0.578637	0.352849	0.54147	0.774001	0.527067	0.906809	0.250469	0.821689	0.899411	1.06837	0.697417	0.858962	0.842058	0.935802	0.500738	0.814523	0.108178	0.871161	0.166304	0.289864	1.18443	0.4492	1.16041
Rcsd1	0.173501	0.0438022	0.0669419	0.0549042	0.0148945	0.0357034	0.077301	0.0323351	0.0244617	0.0270415	0.0195682	0.0426372	0.0323843	0.108888	0.0582106	0.0941198	0.0308184	0.064188	0.0293632	0.112361	0	0.0933414	0.0928825	0.0964168	0.224102	0.236448	0.469053
Creg1	1.19322	1.21527	1.87527	1.73916	1.17799	3.23077	1.41283	1.26828	1.46936	0.777048	1.95736	0.860618	1.00998	1.61887	1.54629	1.09451	1.16336	1.4084	1.12666	1.16002	0.857853	1.0478	5.83966	0.277233	0.691888	0.901865	1.07228
Pou2f1	0.0857834	0.0393997	0.0711591	0.0628367	0.0483477	0.0469038	0.067659	0.0460471	0.0920351	0.0427354	0.133079	0.0485902	0.042913	0.0794624	0.0991044	0.076408	0.0400841	0	0.0712894	0.0860469	0.108125	0.0580751	0.0386426	0.0352696	0	0	0.110361
Dusp27	0.000666601	0.00596823	0	0.00435481	0.000319919	0.00111706	0.00188743	0.00619797	0	0.00495133	0	0.0116942	0.00932614	0.00760004	0	0.00329259	0.00124514	0	0.00284919	0	0	0.00506689	0.00311705	0	0	0	0
Mael	0	0.000299643	0.00407994	0.0029598	0.000668395	0.00172005	0	0	0	0.00277522	0	0	0	0	0	0.00234596	0.0011777	0	0	0	0	0	0	0	0	0	0
Ildr2	0.0360531	0.0999808	0.183802	0.116678	0.173622	0.574369	0.138172	0.118249	0.0693048	0.0559326	0.611921	0.0632949	0.0566383	0.0574268	0.58439	0.0505395	0.0825427	0.208339	0.25655	0.0751377	0	0.0527946	0.767144	0.0970309	0	0.0431831	0.197928
5330438I03Rik	0	0	0	0	0.000216401	0.000814173	0	0	0	0	0	0	0	0	0	0	0	0	0	0	0	0	0.00190728	0	0	0	0
Gm15853	0.00892809	0.00973137	0.0042828	0.0211118	0.0102165	0.0065899	0.00205494	0.00859455	0	0.00674977	0	0.00328817	0.00941083	0.01579	0	0.0109909	0.00777941	0	0.000727232	0	0	0	0	0	0	0.0457014	0
Tada1	0.233304	0.204441	0.258124	0.221984	0.182041	0.247279	0.196246	0.219487	0.197096	0.200832	0.241463	0.185254	0.232341	0.222635	0.333052	0.255016	0.225472	0.21684	0.226198	0.275919	0.0540891	0.370425	0.20064	0.119055	0	0.124878	0.362252
Pogk	0.0953904	0.0904446	0.0599486	0.0776708	0.077742	0.0548128	0.0605042	0.0631326	0.0320272	0.0479126	0	0.0715105	0.0674615	0.0688354	0.145502	0.0624091	0.068083	0.0197957	0.077553	0.0368957	0	0.0951124	0.0605774	0	0	0.0828448	0.0146688
Gm16701	0.00123291	0.00531878	0.0042418	0.00208642	0.00661483	0.0209226	0.0216975	0.00633896	0.00502613	0.00148917	0.0376597	0.00207261	0.0041352	0	0	0	0.00260631	0	0.00848449	0	0	0	0.0116647	0	0	0	0.0379449
Gm16701.1	0.00150593	0.0032344	0	0.00281932	0.00316205	0.00331578	0.0110562	0.00242871	0	0.00112214	0	0.000980918	0.00209549	0	0	0.000816516	0.00289092	0	0.00443122	0.00341494	0	0	0.0112011	0	0.149365	0	0.0470363
Fam78b	0.0185396	0.0288044	0.0678799	0.0313109	0.0333129	0.0687477	0.0762613	0.0356492	0.0497709	0.026846	0.274159	0.0597179	0.0571627	0.0405327	0	0.0102146	0.0188279	0	0.0310967	0.0125644	0.0360418	0.0109799	0.0650829	0	0.149365	0.0222033	0.218623
Uck2	0.109151	0.283245	0.0658864	0.102524	0.268861	0.262255	0.0297159	0.161508	0.287079	0.411145	0.10907	0.236168	0.342159	0.156398	0.157938	0.195052	0.2508	0.119384	0.0490001	0.166353	0.429582	0.167938	0.272518	0.144217	0.149365	0.178528	0.0340216
Gm2453	0	0	0	0	0.00102004	0	0	0.00230136	0	0.000609661	0	0	0	0	0	0	0	0	0	0	0	0	0	0	0	0	0
Tmco1	1.96854	2.09325	1.88133	1.85836	1.99938	2.38461	2.0259	2.08115	2.21743	2.50321	2.46488	2.50815	2.44251	1.69471	1.23765	2.11608	1.96143	2.68392	1.81885	2.13139	1.41387	2.32276	2.2778	1.22417	3.38618	2.2832	2.69478
Aldh9a1	0.130884	0.215506	0.164634	0.108908	0.205852	0.354616	0.120912	0.23635	0.364524	0.304841	0.45977	0.264866	0.311855	0.136131	0.144649	0.191852	0.205361	0.203194	0.0866654	0.0736112	1.10158	0.122353	0.373804	0.35692	0.149365	0.296819	0.186449
Mgst3	0.396454	0.255787	0.539722	0.425304	0.387155	0.429253	0.588537	0.354118	0.120958	0.212957	0.574444	0.238783	0.228537	0.25465	0.544366	0.347166	0.330565	0.331121	0.266198	0.450437	0.123603	0.308445	0.951872	0.0837851	4.15467	1.30161	0.324634
Lrrc52	0	0	0	0	0	0	0	0	0	0	0	0	0	0	0	0	0	0	0	0	0	0	0.00641406	0	0	0	0
Rxrg	0.00648479	0.00347616	0.0520209	0.0121313	0.00335763	0.00143351	0.0108412	0.0213262	0.0430009	0.00445427	0.524602	0.0137094	0.0211683	0	0	0	0.0011777	0	0.00231602	0	0	0	0.0068316	0	0	0	0
Lmx1a	0.00416767	0	0	0.00213567	0.000518067	0.00029397	0	0.000924802	0	0	0	0	0	0	0	0	0.0020278	0	0.0174602	0.00669505	0	0	0	0	0	0	0
Gm20711	0	0	0	0.00293057	0	0.000292583	0	0	0	0.000201547	0	0	0	0	0	0	0	0	0	0	0	0	0.00170444	0	0	0	0
Pbx1	0.591439	0.878724	1.02124	1.0572	0.939361	1.19585	0.987531	0.956597	0.698517	0.659627	0.708264	0.911351	0.763156	0.725098	0.643421	0.491888	0.815823	0.67356	0.774476	0.502115	0.128547	0.638862	1.44014	0.251383	0.748892	0.786623	0.379825
Nuf2	0.0277081	0.0451493	0.0795397	0.0217843	0.0894369	0.179739	0.0386632	0.0510775	0.0269801	0.453431	0	0.164344	0.0569438	0.0274383	0.062377	0.897289	0.0521985	0.0283778	0.00806885	2.74189	0.0901309	0.415793	0.0289014	0.0485154	0.29873	0.187982	0.0360834
Rgs5	0.0154243	0.0557098	0.00862574	0.0582805	0.0210524	0.016445	0.0267407	0.0192934	0.059123	0.201197	0.0669057	0.0835267	0.0810316	0.111723	0.0181135	0.0322114	0.0593882	0.16356	0.00615983	0.0206218	0.874714	0.0137092	0.0106098	0	0.896409	38.3958	2.69525
Rgs4	0.131821	0.142316	0.0438279	0.211899	0.0322331	0.0480533	0.015145	0.0751657	0.0639693	0.0537679	0.0696069	0.0611079	0.0328366	0.886348	0.162208	0.0946521	0.0889901	0	0.0261527	0.0187043	0	0.215991	0.122554	0	0	2.52779	0.0293815
Ccdc190	0	0	0	0.000772025	0	0	0.00386863	0.00069251	0	0.000457851	0	0	0	0	0	0	0	0	0	0	0	0	0	0	0	0	0
Hsd17b7	0.102245	0.0511197	0.0172975	0.0198536	0.181748	0.0597804	0.0518902	0.0808895	0.183892	0.0799693	0.0433306	0.0560489	0.0467267	0.0597879	0.123525	0.0865796	0.0590332	0.0198116	0.139922	0.0542699	0.377834	0.100682	0.0880793	0.0805737	0	0.0679582	0.0600185
3110045C21Rik	0.0450259	0.00994354	0.00788408	0.0152001	0.0300098	0.0238577	0.0316744	0.0193922	0.0152261	0.0330947	0.0195682	0.010195	0.0190165	0.00353376	0.0220167	0.0515468	0.00947979	0	0.0404821	0.0896062	0	0.0155618	0.0159862	0	0	0.0106771	0
Ddr2	1.06657	0.39342	1.08079	0.691309	0.60128	0.288702	1.34357	0.523602	0.535721	0.434899	0.513251	0.392348	0.383627	0.401249	1.20202	0.526929	0.513536	0.91237	1.92856	0.802301	0.362898	0.864696	0.213	0.510187	0.748892	0.440303	0.400252
Uap1	3.16167	0.997959	1.26477	1.35986	3.5289	1.93969	2.11335	2.00444	2.03384	1.55142	0.649244	1.26871	1.94077	1.14336	3.84576	1.54253	1.81856	1.71106	8.90777	3.01533	0.27034	3.50858	7.89039	0.827949	0.522833	0.692152	1.30388
Gm37748	0.00293709	0	0	0	0.00134278	0.000316717	0	0	0	0.000346083	0	0	0	0	0	0	0	0	0	0	0	0	0.00163547	0	0	0	0
Gm37502	0	0	0	0	0.00121665	0.00146268	0.00190549	0	0	0.000647338	0	0	0	0	0	0	0.0117981	0.0938438	0	0	0	0	0	0	0	0	0
Uhmk1	0.0790542	0.0638424	0.125206	0.0494251	0.135531	0.0858799	0.0585923	0.0692224	0.06136	0.083581	0.129828	0.0672717	0.0729628	0.107669	0.011364	0.0644946	0.117003	0.0629913	0.0911071	0.0656071	0.0360418	0.0642123	0.12085	0	0	0.00802658	0.0284752
4930500M09Rik	0	0	0	0	0.000345496	0.000742764	0	0.000592386	0	0	0	0	0.000789251	0	0	0.00176758	0.00286126	0	0	0	0	0	0.00676194	0	0	0	0
Sh2d1b1	0	0	0	0.000797368	0	0.000349007	0	0	0.00567823	0	0.0346328	0	0	0	0	0	0	0	0	0	0.37081	0	0	0	0	0	0
Gm7694	0	0.000631577	0	0.00102732	0.00119556	0.0126552	0.00165043	0.0021639	0	0.00112774	0.0223019	0	0.00189652	0.00491641	0	0	0.00508628	0	0	0	0	0.00248088	0.0488191	0	0	0	0.0310111
Nos1ap	0.0038147	0.00678515	0.00495676	0.0117672	0.00294735	0.0314904	0.00936494	0.00731758	0	0.00226873	0	0.00542622	0.00214751	0.00464104	0	0.000959197	0.0028352	0	0.00225138	0	0	0.017211	0.129662	0	0	0.0488653	0.0563924
Olfml2b	0.558564	0.968879	2.02116	2.01302	1.10922	0.867586	2.87097	1.31021	0.853331	0.483005	1.24506	0.690481	0.676555	1.2684	1.16076	0.878236	0.7078	1.51801	2.96768	0.778378	0.0744579	0.561514	0.894543	0.507178	0.430472	0.943845	0.833832
Atf6	0.0700309	0.0789035	0.0181402	0.0800338	0.0889409	0.0808072	0.0539092	0.0702285	0.0249243	0.0692657	0.198842	0.0843871	0.0506504	0.0698649	0.115965	0.0560135	0.0910423	0.0541099	0.0598303	0.1324	0.0540891	0.0713249	0.0971662	0.213943	0.661594	0.0431831	0.0324944
Dusp12	0.300762	0.399959	0.227957	0.276304	0.343789	0.261934	0.258601	0.398796	0.351886	0.531513	0.207925	0.40913	0.476981	0.308586	0.291546	0.333557	0.385139	0.336396	0.204654	0.265091	0.234103	0.284755	0.176249	0.28297	0	0.347945	0.231973
Gm26620	0.00375909	0.0255126	0.03663	0.00387837	0.0119374	0.0126163	0.00863498	0.00913237	0.0076975	0.0217041	0	0.020381	0.0136007	0	0	0.0150127	0.0527107	0	0.00355901	0.00308812	0	0	0.00644299	0	0	0	0
Fcrlb	0	0.00192292	0	0	0	0.00055455	0	0	0	0.00122582	0	0	0.00100279	0	0	0	0	0	0	0	0	0	0	0	0	0	0
Fcrla	0	0	0	0	0	0	0	0	0	0.000297393	0	0	0	0	0	0	0	0	0	0	0.0720835	0	0	0	0	0	0
Fcgr2b	0.00179789	0.00312916	0.0184716	0.00657038	0.00382258	0.0349212	0.00206382	0.00355428	0	0.00338319	0.163601	0	0.00648336	0.00710237	0	0	0.0027258	0	0	0	0.478988	0.00675853	0.00349338	0	0	0	0.0146328
Gm10522	0	0	0	0	0.00198289	0.000320327	0	0.00085182	0	0	0	0	0	0	0	0	0.00105284	0	0	0	0	0	0	0	0	0	0
Fcgr4	0	0.00229357	0	0.00116775	0.00179776	0.0214626	0.00103513	0.00156426	0	0.00326205	0.103898	0	0.000857459	0	0.0221558	0	0.00578259	0	0	0	0	0	0.00848715	0	0	0	0
Fcgr3	0.00954363	0.0464695	0.00482847	0.0155337	0.0238113	0.0320815	0.0166841	0.0230035	0.0405574	0.0405234	1.15059	0.0382596	0.0720464	0.0112303	0	0.0268876	0.0326877	0.0197957	0.00497359	0.00453152	0.74162	0.0276058	0.0194323	0.0805737	0	0	0
Cfap126	0.0154944	0.0131322	0.0314734	0.0181517	0.00903296	0.0181135	0.019054	0.0203204	0.107197	0.00632032	0.0148608	0.0058688	0.00978698	0.00828219	0	0.00990135	0.00500404	0.0233891	0.00917516	0.00657737	0	0.0055038	0.0119414	0	0	0	0.0258352
Sdhc	0.822795	0.961907	0.648268	0.663061	0.912647	1.12186	0.668501	0.88197	0.862651	1.02667	0.718123	1.01575	1.02471	0.748421	0.855712	1.04746	0.941667	0.930735	0.766651	0.722427	1.04865	0.833362	1.03201	0.673458	0.522833	1.47058	0.644248
Mpz	0.000724474	0.000624322	0	0	0.000208216	0.000772673	0	0	0	0	0	0	0	0	0	0	0	0	0	0	0	0	0	0	0	0	0
Pcp4l1	0.00345737	0.00394692	0	0.00280872	0.00215677	0.00315738	0.00574949	0.00287566	0.00715166	0.00278787	0	0.000980918	0	0.00947445	0	0.000781242	0	0	0.00716285	0.0121538	0	0	0.00233749	0	0	0.722449	0
Tomm40l	0.16515	0.146256	0.0937183	0.146445	0.159029	0.121651	0.123426	0.132892	0.0495707	0.153523	0.089834	0.138511	0.120754	0.149832	0.123238	0.164126	0.134066	0.015444	0.168251	0.190446	0	0.142432	0.117945	0.0480723	0	0.126559	0.157068
Apoa2	0.00435647	0.0136567	0.00350414	0.0141086	0.016086	0.025703	0	0.0137543	0.003745	0.0167653	0	0.00939613	0.0255474	0	0	0.0137979	0.0195149	0	0.00292967	0.0168502	0	0.00979217	0.0132075	0.259269	0	0	0.0187782
Fcer1g	0.0239824	0.0200863	0.0302682	0.0381317	0.0109694	0.0225752	0.0240612	0.0248653	0.0109351	0.0292167	1.62774	0.0126817	0.0138528	0.0149168	0	0.0182055	0.0113443	0	0.0252119	0	10.2688	0.0195159	0.0365104	0.518538	0	0.0349221	0
Ndufs2	1.509	1.72296	1.12259	1.41191	1.38263	1.76407	1.22181	1.64553	1.86586	1.67392	1.79752	1.71085	1.70585	1.68421	1.38811	1.8326	1.88985	1.5207	1.36547	1.63207	0.820375	1.59077	1.8937	1.23305	3.51792	2.37327	1.51146
Adamts4	0.0568113	0.217692	0.139336	0.134322	0.240443	0.155677	0.0722201	0.198494	0.0699493	0.202057	0.0786826	0.284757	0.266127	0.150068	0.0130989	0.149497	0.17207	0.0514155	0.0794133	0.112876	0.0744579	0.0797399	0.0314112	0.0805737	0.661594	0.182355	0.0174433
B4galt3	0.0988422	0.208768	0.187097	0.146963	0.163972	0.126187	0.108381	0.135096	0.108898	0.162955	0.317769	0.177455	0.155349	0.143738	0.0735448	0.161479	0.174181	0.105797	0.0725975	0.0823825	0.290533	0.063505	0.113432	0.0485154	0.261416	0.278421	0.127492
Ppox	0.15573	0.133972	0.211781	0.133968	0.087275	0.127234	0.142916	0.115132	0.202954	0.0948273	0.0525205	0.114309	0.0959379	0.147878	0.10399	0.15849	0.152248	0.137073	0.109334	0.185937	0.0540891	0.120905	0.162651	0.0480723	0.980015	0.119687	0.219312
Usp21	0.0993493	0.0705406	0.140153	0.0822156	0.0489993	0.0593449	0.0816952	0.0636558	0.0423228	0.0476486	0	0.0698331	0.0509146	0.113682	0.0799975	0.0794401	0.0735234	0.0280457	0.127125	0.128091	0.0744579	0.122012	0.0608318	0.0480723	0.661594	0.0741626	0.0336373
Ufc1	1.72427	2.09411	1.6356	1.72212	1.67224	1.83668	1.45298	1.93149	2.40867	1.79408	2.03438	1.88079	1.96673	1.87616	1.91482	1.82148	1.909	1.85812	1.76331	1.35816	1.56532	1.73561	1.57475	1.76622	0.579837	0.918014	1.16735
Gm20045	0.0108202	0.00878303	0	0.0143883	0.019613	0.0127314	0.0279703	0.0227779	0.00627431	0.0143092	0	0.0112688	0.0127115	0.0127214	0.0257753	0.0206995	0.0190347	0	0.0191032	0.0291589	0	0.0287335	0.0247114	0	0	0.0349221	0.0546117
Dedd	0.203623	0.199578	0.184222	0.178903	0.208645	0.190627	0.171542	0.183773	0.164074	0.197537	0.350863	0.196723	0.219382	0.160265	0.2748	0.18707	0.190362	0.124832	0.147343	0.20362	0	0.126667	0.195339	0.258803	0	0.176241	0.277772
Nit1	0.168023	0.16925	0.135458	0.190183	0.134213	0.22306	0.180068	0.132264	0.174302	0.1166	0.214187	0.210234	0.125903	0.199547	0.249604	0.114936	0.207325	0.346501	0.161773	0.102268	0.0744579	0.0826452	0.298156	0.0480723	0	0.119506	0.237747
Pfdn2	1.86127	1.4656	1.5519	1.45426	1.87209	2.09898	1.60821	1.429	2.72867	1.9149	1.87099	1.58626	1.54609	1.61316	2.24872	1.97496	1.45726	1.46645	1.64774	1.60698	1.04175	1.76802	1.87713	3.87801	0.972995	2.01315	1.97123
Klhdc9	0.00923633	0.0054264	0.0237834	0.00858154	0.00560739	0.00247252	0.0181472	0.00778676	0	0.00685985	0	0	0.00993255	0.0081618	0.0612182	0.00945031	0.0148454	0	0.00462496	0.0112729	0	0.0378238	0.00204813	0	0	0	0.018597
Nectin4	0.00210523	0.00455356	0.00748221	0.00156255	0.0142967	0.0383569	0.0130565	0.016071	0	0.00613098	0	0.00972813	0.0005065	0	0	0.0053852	0.0234085	0	0.00703083	0	0	0	0.0478077	0	0	0.0227205	0
Arhgap30	0	0	0.00934935	0.00302643	0	0.000736354	0	0	0	0.000697121	0.0223019	0	0	0	0	0	0.00171261	0	0.00201287	0	0.287931	0	0	0	0	0	0
Usf1	0.138742	0.101144	0.163656	0.145749	0.0974673	0.18054	0.175675	0.135881	0.197958	0.0929452	0.208785	0.0912915	0.0796176	0.131078	0.0306937	0.135186	0.124529	0.204718	0.137774	0.0846134	0	0.0472299	0.228222	0.0485154	0	0.102811	0.17836
Tstd1	0.000553741	0.000929222	0.00506629	0.00091976	0.00021067	0.00347566	0.00306935	0.00472266	0.00706216	0.00224912	0	0.00489695	0.000721892	0	0	0.00402122	0.00348405	0	0	0	0	0	0.00937629	0	0	0	0
Gm26641	0	0	0	0	0.000548747	0.000546773	0	0	0	0.000249118	0	0	0	0	0	0	0	0	0	0	0	0	0.00311705	0	0	0	0
F11r	0.0296146	0.0848297	0.0711061	0.0573876	0.192243	1.22902	0.040817	0.0977875	0.473485	0.0791201	0.355665	0.0829263	0.05344	0.0269573	0.0516647	0.0579727	0.101076	0.0546216	0.0318474	0.0516191	0.530455	0.0290968	2.45759	0.0485154	1.70917	0.107459	0.0893889
B930036N10Rik	0.0163738	0.0338821	0.0122622	0.022447	0.0391186	0.0319309	0.0153099	0.0293233	0	0.0823758	0.0766521	0.054433	0.0512245	0.0264022	0.0496773	0.0310886	0.019277	0	0.0147713	0.0173728	0	0.0241193	0.0151724	0	0	0.0765524	0.0460555
Alyref2	0.261669	0.275783	0.169234	0.203338	0.214992	0.232831	0.215626	0.26303	0.464912	0.201795	0.143155	0.278386	0.295716	0.256996	0.118716	0.294892	0.210278	0.493423	0.23464	0.251414	0.0720835	0.19464	0.291584	0.338551	0	0.149259	0.177083
Cd244	0.00106652	0.00215793	0	0.0010326	0.0054888	0.0400353	0	0.00218477	0	0.00375913	0.0223019	0.0036999	0.00569876	0.00334224	0	0	0.00400565	0	0	0.00208211	0	0	0.219485	0	0	0	0
Ly9	0	0.00204368	0	0	0.00135556	0.00874653	0	0	0	0.00204148	0.138531	0.00151623	0.000536927	0	0	0	0	0	0	0	0.0744579	0	0.0127415	0	0	0	0
Slamf7	0	0.000433102	0	0	0	0.000679037	0	0	0	0.00154716	0.0692655	0	0	0	0	0	0.00856304	0	0	0	1.20485	0	0.00224215	0	0	0	0
Cd48	0	0.0013779	0	0.000797661	0	0.000942135	0	0.000930064	0	0.00531277	0.207797	0	0	0	0	0	0	0	0	0	0.584544	0	0	0	0	0	0
Slamf1	0.00360774	0.00467877	0	0.00494702	0.0065429	0.00432766	0.0167624	0.00251773	0	0.00830501	0	0.00305837	0.00606975	0	0	0.00142942	0.0028352	0	0.00579593	0.00279099	0	0	0.00765949	0	0	0	0
Cd84	0.00198549	0	0	0.0040529	0.00114813	0.00219454	0	0.0019697	0.362524	0.00115222	0.103898	0.00176807	0.000874665	0.00710237	0	0.0029075	0	0	0	0.00594514	0.611548	0.014928	0.00163861	0	0	0	0
Gm37065	0.000706002	0.00161793	0	0.00238531	0.000594069	0.000972541	0	0.000920375	0	0.000825149	0	0	0.00116549	0	0	0	0	0	0.0017066	0	0	0	0	0	0	0	0
Vangl2	0.0764134	0.0654818	0.0394396	0.0626594	0.0645338	0.0678511	0.0554577	0.0562106	0.0172574	0.0701778	0	0.0528056	0.0572689	0.0659425	0.0332799	0.0774529	0.0883564	0.0847818	0.0682606	0.109087	0	0.0607637	0.0301831	0	0	0.15801	0.0773769
Nhlh1	0	0	0	0	0	0	0	0	0	0.00105398	0	0	0	0	0	0	0	0	0	0	0	0	0	0	0	0	0
Ncstn	0.690619	0.536415	0.70283	0.622214	0.475276	0.521912	0.682231	0.620909	0.332493	0.438057	0.553548	0.427067	0.521927	0.545972	0.439402	0.517562	0.563461	0.350517	0.655282	0.494113	0.1105	0.563653	0.604434	0.179759	0.318421	0.684318	0.377104
Copa	1.6791	1.56339	1.28841	1.33523	1.58122	1.2699	1.38538	1.41982	0.924505	1.31236	1.316	1.53763	1.58625	1.49695	1.50984	1.49158	1.3113	1.32541	1.3864	1.20058	1.13057	1.17612	1.17805	0.869864	1.12938	1.30637	1.1048
Gm37756	0	0	0	0	0	0.000537926	0	0.00149986	0	0.0011464	0	0	0	0	0	0	0	0	0	0	0	0	0	0	0	0	0
Pex19	0.714218	0.573598	0.460804	0.508127	0.394965	0.451264	0.421873	0.440598	0.444559	0.476777	0.752267	0.470248	0.476753	0.519453	0.781576	0.766392	0.468406	0.230007	0.498043	0.458038	0	0.707423	0.467893	0.386623	2.232	0.811612	0.584256
Dcaf8	0.568993	0.396329	0.605655	0.488575	0.329784	0.411521	0.496696	0.388166	0.52651	0.264034	0.896573	0.431764	0.330784	0.591328	0.491352	0.416742	0.406649	0.501918	0.50922	0.416961	0.652278	0.457295	0.450929	0.202868	0.661594	0.484185	0.652759
Pea15a	1.70903	1.05157	1.04888	1.09736	0.718744	0.756277	1.08341	0.845933	1.70082	0.882591	1.5603	0.893542	0.854125	1.30432	1.37274	1.49562	0.785141	0.865411	1.36321	1.53876	1.05626	1.65071	0.805162	0.453508	3.97848	2.12556	1.75005
Casq1	0.00450904	0.0139576	0	0.0157445	0.00964657	0.00299686	0	0.0031196	0	0.0103201	0	0.0181272	0.0114678	0.0204893	0	0.0201813	0.00215276	0	0.00374602	0.00160621	0	0.0136533	0	0	0	0	0
Gm17224	0	0	0	0	0	0.001279	0	0.00184707	0	0.000357182	0	0	0	0	0	0	0	0	0	0	0	0	0	0	0	0	0
Atp1a4	0.00522524	0.0102562	0.0109608	0.0105662	0.00258211	0.00320188	0.000991241	0.00807619	0	0.0111067	0	0.00366458	0.0272962	0.00464104	0	0.00221267	0.0081381	0.0151948	0	0	0	0	0.00158986	0	0	0.028631	0
Igsf8	0.807896	0.532187	0.760568	0.704156	0.827135	0.774446	0.882797	0.815405	0.456467	0.663913	0.761712	0.614369	0.643116	0.757177	0.814435	0.757353	0.501256	0.44256	0.949853	0.772269	0.180262	0.950477	0.724277	0.459072	0.224102	0.620684	0.606868
Atp1a2	0.829614	0.116338	1.34328	0.800447	0.035575	0.0924909	1.5173	0.071709	0.0714025	0.0225954	1.23688	0.118184	0.0508791	0.345109	0.617123	0.210082	0.0481257	0.473309	0.383784	0.358274	0	0.237216	0.125818	0	0	1.34642	0.481226
Kcnj10	0	0.000371868	0	0	0.000278341	0	0	0	0.0098633	0	0.203054	0	0	0	0	0	0	0	0	0	0	0	0	0	0	0	0
Pigm	0.0973788	0.0782666	0.109866	0.100535	0.0942372	0.0902691	0.0662393	0.0871818	0.0380478	0.0959388	0.0983326	0.111427	0.101123	0.0981846	0	0.0982208	0.0585399	0.045524	0.0596935	0.0794382	0.1105	0.155871	0.0914903	0	0.261416	0.226161	0.0223777
Slamf9	0.0209518	0.0347293	0.015498	0.046336	0.0258023	0.0180706	0.0134598	0.041943	0.0154548	0.0277673	0.0692655	0.0122767	0.0244919	0.0455611	0.0527218	0.0460534	0.0538611	0	0.0165392	0.0257171	1.61249	0.0311273	0.0132093	0.0611471	0	0.0213542	0
Igsf9	0.00288119	0.0181424	0.0186213	0.02972	0.0114417	0.0340208	0.0179903	0.00832902	0.0859363	0.0093529	0	0.0139067	0.00430478	0.00629553	0.0282247	0.0116387	0.00818116	0.0112257	0.00132423	0.00649085	0	0	0.0507889	0	0	0.0349221	0
Tagln2	7.72222	10.1653	4.1446	4.86027	11.7896	9.92575	3.37311	8.84183	11.6631	15.7282	6.09035	12.4596	11.3704	8.37293	7.88638	15.2675	9.30999	7.86132	5.05602	18.406	15.8545	12.1591	7.20369	19.2681	7.58337	12.4006	3.89584
Cfap45	0.0114664	0.0334721	0.00622827	0.00521635	0.0681613	0.0823852	0.00235417	0.0339923	0.0044402	0.0584188	0.056509	0.0355495	0.069929	0.0228628	0.0175277	0.0422456	0.0397072	0	0.00985533	0.0352002	0.162267	0.0211776	0.04311	0	0	0.115506	0.0290674
Vsig8	0.0070062	0.0140734	0.0251935	0.0132324	0.0348775	0.136857	0.00417095	0.00932716	0.0662361	0.0115271	0.0742308	0.0110666	0.00640392	0	0.0106812	0.0139617	0.0110629	0.0197957	0.00330162	0.00316946	0	0.00794483	0.0788461	0	0.149365	0.0113602	0.0779794
Slamf8	0.00871981	0.0132661	0.0279796	0.00671306	0.00655352	0.0116728	0.0100758	0.0417735	0	0.00496967	0	0.00804129	0.0201951	0.0144962	0.0368222	0.00699115	0.010127	0.0349905	0	0.00184484	0.125945	0.00248088	0.0046779	0	0	0	0.0192711
Dusp23	0.396899	0.362067	0.379042	0.354245	0.292735	0.357793	0.347778	0.323099	0.632227	0.267957	0.218652	0.355714	0.37583	0.336505	0.158347	0.350639	0.32762	0.295647	0.292365	0.371903	0	0.199281	0.342173	0.257564	0.29873	0.120506	0.196074
Ackr1	0.0107512	0.00132225	0.00700136	0.0122699	0.00543009	0.0117495	0.0254477	0.014301	0.00461275	0.00284825	0.0182604	0	0.00256578	0	0.0462481	0	0.00170151	0	0.103227	0.012249	0	0.0121902	0.00436213	0	0	0	0
Cadm3	0.135588	0.0121263	0.01115	0.0459025	0.0537297	0.0680218	0.104124	0.0403759	0.0199351	0.0142533	0.351473	0.0869985	0.0119247	0.0154782	0.0452942	0.0430202	0.0276516	0.0938438	0.651864	0.0624251	0	0.0951936	0.0476623	0	0	0.0113602	0.0218496
Aim2	0.02834	0.0471114	0.00814463	0.0348827	0.0340338	0.0040249	0.0226475	0.0393091	0.0615708	0.0377221	0.0346328	0.0682903	0.0367691	0.0239524	0.0492672	0.0325885	0.0416444	0.0112257	0.0253013	0.0466706	0.0540891	0.0262909	0	0	0	0.0756315	0
Ifi206	0	0	0	0	0.000228191	0.00126843	0.0012159	0.0565902	0	0.00354233	0	0	0.00269375	0	0	0	0.0064473	0	0	0	0	0	0.000852032	0	0	0	0
Ifi213	0	0	0	0	0.000220181	0.000372259	0.00194299	0.0153139	0	0.00094769	0	0	0.00232654	0	0	0	0	0	0	0	0	0	0	0	0	0	0
Ifi209	0	0	0	0	0	0.000517174	0	0	0	0.000379571	0	0	0	0	0	0	0.00171261	0	0	0	0.0540891	0	0	0	0	0	0
Ifi208	0	0	0	0	0.000374833	0.000204414	0	0.0158921	0	0.00376569	0	0	0	0	0	0	0	0	0	0	0	0	0	0	0	0	0
Ifi207	0.189837	0.0292768	0.261315	0.232462	0.0917424	0.0444569	0.347784	0.375151	0.0183771	0.0441338	0.116166	0.0356312	0.0695156	0.0285868	0.123852	0.032939	0.0568622	0.177733	0.166776	0.0381839	0.108178	0.0767458	0.0171493	0	0	0.0107794	0
Ifi204	0.436439	0.40796	0.657795	0.441399	1.09483	1.71127	0.735936	2.20858	1.21692	0.605332	1.9348	0.547882	0.750097	0.317248	0.520046	0.459631	0.39211	0.240786	0.592301	0.416729	0.522685	0.585586	1.42702	0.165427	0	0.146953	0.0634008
Mndal	0.488696	0.395773	0.744486	0.727835	0.514463	1.14052	0.554914	2.04823	0.859029	0.293527	1.39464	0.281404	0.444835	0.575434	0.610554	0.498057	0.262615	0.26815	0.370865	0.58453	0.249776	0.572669	1.12551	0	0.746826	1.11257	0.0604176
Ifi211	0.886231	0.453346	0.633246	0.395397	0.678777	0.792279	0.497211	1.78078	0.620624	0.683268	0.775184	0.514024	0.806238	0.525466	0.450779	0.608095	0.500499	0.222678	0.566772	0.798379	0.378323	0.849793	0.80242	0.293104	0.112051	0.261172	0.0285208
Ifi203	0.493447	0.305131	0.918897	0.688213	0.34029	0.678782	0.504283	1.67231	0.357522	0.211614	0.555249	0.329806	0.333542	0.554676	0.584966	0.305781	0.299108	0.28436	0.359861	0.503002	0.247207	0.500354	0.684367	0.0485154	2.23401	0.466667	0.037413
Ifi205	1.86388	0.345229	0.969334	0.558821	0.910059	0.872894	1.10306	2.10313	0.608996	0.441955	0.985967	0.445522	0.642136	0.384067	1.09521	0.432174	0.512266	0.662102	1.15599	0.727208	0.180262	0.705346	0.828168	0.351182	0.318421	0.0872345	0.0352296
Spta1	0.124946	0.00440828	0.00312745	0.0343957	0.0131183	0.00353513	0.0360232	0.00665776	0.0680827	0.0117778	0.0419519	0.00702313	0.0056318	0.0411386	0.19584	0.0748187	0.00656452	0.0900001	0.0426784	0.233216	0	0.101839	0.00622525	0	0	0	0
Fmn2	0.00766124	0	0	0.00310318	0.000286077	0.000193736	0.00466413	0.001054	0	0.00147499	0	0	0	0.00592989	0	0	0.00447547	0	0.0149867	0.0164231	0	0	0.000627927	0	0	0	0
Grem2	0.00184708	0.00481558	0.0273145	0.00409905	0.013288	0.0216847	0.0154313	0.00250145	0.00966326	0.00432203	0.120068	0.00643359	0.00298744	0	0	0.00168626	0.001611	0	0	0	0	0	0	0	0	0	0
Rgs7	0.0101069	0.0028102	0.0360333	0.00630485	0.00242774	0.00240273	0.0226221	0.000567641	0	0.00137049	0	0	0.00109919	0	0	0.00252645	0.00679767	0	0.00797747	0.0046584	0	0.0087535	0	0	0	0.0866628	0
Fh1	0.507201	0.535221	0.355722	0.420507	0.469928	0.512708	0.37271	0.398337	0.537655	0.699776	0.535223	0.645398	0.516468	0.479509	0.474433	0.665369	0.486138	0.326259	0.476513	0.773579	0.68194	0.684258	0.439876	0.189594	0.261416	0.649928	0.328394
Kmo	0	0	0	0	0	7.84e-05	0	0.000924802	0	0.000281486	0	0	0	0	0	0	0	0	0	0	0.177692	0	0	0	0	0	0
Opn3	0.0954777	0.0403245	0.0598994	0.037961	0.0632739	0.0334786	0.0824326	0.0444359	0.0343486	0.0324159	0.0423399	0.0334357	0.0238715	0.0530094	0.214106	0.0628885	0.0409314	0.107532	0.126503	0.139173	0	0.155474	0.0427782	0	0.318421	0.0126607	0.0243367
Chml	0.0425293	0.0128406	0.0173019	0.0187166	0.045409	0.0220909	0.0365667	0.0137169	0	0.0211118	0	0.0187309	0.0118092	0.0091127	0.0248478	0.0162378	0.0270025	0	0.0347038	0.0555668	0	0.0163606	0.0328298	0.0352696	0.318421	0.132029	0.0476746
Exo1	0.0071998	0.00587337	0	0.0135351	0.0197262	0.048958	0.00287613	0.00877142	0.0685164	0.147271	0	0.0630859	0.0140813	0	0	0.017583	0.0133991	0	0.00304962	0.0700403	0	0.243756	0.0107397	0	0	0.0106771	0.0232712
Pld5	0	0	0	0	0.00119807	0.000750678	0	0	0	0.000193312	0	0	0	0	0	0.000917778	0.00171561	0	0	0	0	0	0	0	0	0	0
Rbm8a2	0.0283052	0.0317174	0.033534	0.0190314	0.0273127	0.0354664	0.0157123	0.0223377	0.212902	0.0393638	0.0540564	0.0221095	0.0189019	0.0230748	0.0163881	0.0434095	0.029351	0.0138964	0.0246857	0.0175019	0	0.0414773	0.0188478	0.0611471	0	0.0405183	0.0143594
Cep170	0.347181	0.247926	0.287943	0.254267	0.446745	0.185454	0.24707	0.332953	0.198607	0.341662	0.070559	0.232297	0.368705	0.32522	0.250862	0.251621	0.345766	0.0323867	0.374548	0.404805	0.161986	0.289588	0.128372	0.0485154	0.373467	0.486502	0.202457
Sdccag8	0.258175	0.151633	0.177833	0.195881	0.148531	0.158465	0.208045	0.173645	0.0872373	0.117144	0.404511	0.164813	0.145737	0.167715	0.12946	0.179264	0.168228	0.0998833	0.327217	0.259151	0.0901309	0.147615	0.141101	0.0611471	0	0.218322	0.126924
Akt3	0.0913721	0.0614568	0.0899705	0.0912209	0.0553421	0.0329557	0.0486263	0.0613989	0.0227147	0.0500632	0	0.0803866	0.0592884	0.0423303	0.0181135	0.068314	0.07218	0.0860666	0.0720079	0.11193	0.125945	0.0607424	0.0314348	0.259269	0	0.060464	0.0838549
Gm26801	0.00101078	0.000335872	0	0	0.000557137	9.89e-05	0	0.000857855	0	0.00018379	0	0	0	0	0	0	0.0111464	0	0	0	0	0	0	0	0	0	0.015868
Zbtb18	0.0251168	0.0100975	0.0567072	0.0383194	0.0325668	0.0319719	0.0282146	0.00620926	0.0217539	0.0228179	0.0419519	0.0214197	0.0208976	0.019798	0.0383676	0.029123	0.0596799	0	0.00957117	0.0426531	0.125945	0.0919817	0.0251689	0	0	0	0.0548179
Adss	0.430504	0.388939	0.326487	0.360616	0.470024	0.518322	0.350531	0.428286	0.719555	0.587709	0.527305	0.484839	0.431166	0.432174	0.524017	0.649019	0.416631	0.43857	0.351344	0.534476	0.301296	0.678131	0.781143	0.1323	0.430472	0.484756	0.62691
Catspere2	0.00734539	0.00849613	0.0183277	0.0150829	0.00397446	0.00582953	0.0182004	0.00483499	0.0124707	0.00257074	0	0	0.00263879	0.0158081	0.0130989	0	0.00334328	0	0.00866742	0.0129365	0	0.00456974	0.00769838	0	0	0	0.00776397
Desi2	0.995882	0.950684	0.717109	1.10939	0.979445	0.764325	0.852846	1.04993	0.799361	0.821655	1.09558	0.90128	0.959427	1.08551	1.17951	0.868617	0.871918	0.670697	0.97471	1.13551	0.159645	0.895777	0.463742	0.764299	1.08505	1.15054	0.491744
B230369F24Rik	0.00214774	0.000797207	0	0.00109608	0.000190315	0.00282048	0.00937942	0	0	0.00151162	0.0638765	0	0.00107169	0.00432152	0	0.00234739	0.00191387	0	0.00350468	0	0	0	0.00158986	0	0	0	0.01492
Cox20	2.12158	1.43119	1.67871	1.49022	1.81051	1.67921	1.88851	1.56475	1.54695	1.15646	2.28293	1.17975	1.19264	1.69965	3.24599	2.40716	1.54828	1.965	1.71707	2.88541	1.65998	2.23237	1.80761	1.31118	2.65187	1.95329	2.54394
Hnrnpu	2.06164	1.7663	1.8542	1.59192	2.29948	2.40241	1.51	1.76729	2.73969	2.72817	1.76002	2.49147	1.97528	1.77654	1.77139	3.13899	1.71658	1.57337	1.70594	3.60359	1.50207	2.92566	2.16426	2.02766	3.4291	2.35577	1.80062
Efcab2	0.0430621	0.0463354	0.0452671	0.046714	0.0472133	0.0400954	0.110348	0.0356113	0.00871018	0.0587935	0	0.113452	0.0390088	0.0296143	0.0209743	0.0722574	0.0356116	0.0280461	0.0809532	0.0417622	0.0540891	0.0426569	0.0762521	0	0	0.0463844	0.0686594
Kif26b	0.0231389	0.37216	0.0946625	0.211785	0.143728	0.121025	0.0161937	0.275051	0.182098	0.174882	0.0715917	0.245434	0.304772	0.216223	0.00971676	0.0980596	0.297083	0.194741	0.0345972	0.0372741	0	0.0981716	0.0751749	0.0480723	0	0.0809722	0.0129982
Smyd3	0.132663	0.148958	0.0909861	0.167529	0.0834938	0.134862	0.162463	0.129643	0.149442	0.182088	0.129138	0.169053	0.139286	0.148739	0.0288826	0.133626	0.12484	0.0982769	0.101234	0.122043	0.0901309	0.164004	0.0965947	0.0480723	0.112051	0.0499931	0.135481
Tfb2m	0.20035	0.212419	0.350096	0.23157	0.20456	0.229554	0.226026	0.155168	0.231833	0.219427	0.287887	0.185292	0.189278	0.204632	0.111028	0.198005	0.200942	0.215645	0.183539	0.114142	0.0540891	0.11089	0.156942	0.0705393	0	0.141591	0.246118
Cnst	0.051582	0.0317231	0.0423967	0.0406628	0.0505903	0.0309607	0.0336772	0.0409594	0.00683332	0.0322927	0	0.0426979	0.0361902	0.0743397	0	0.0271855	0.0794049	0.0136101	0.0630154	0.00632658	0	0.0377122	0.0255912	0	0	0.0887516	0.00927824
Sccpdh	0.36612	0.316861	0.301043	0.310449	0.282303	0.225121	0.353743	0.281875	0.231945	0.296445	0.452223	0.281639	0.291583	0.394739	0.569127	0.350676	0.306502	0.42318	0.299199	0.677769	0.647036	0.515956	0.200791	0.179487	0.661594	0.365644	0.389354
Ahctf1	0.182336	0.108329	0.108866	0.133896	0.186779	0.124614	0.151283	0.092104	0.24641	0.171948	0.127002	0.130163	0.131399	0.149804	0.0881134	0.148215	0.141482	0.618446	0.178732	0.291717	0.0540891	0.246614	0.120677	0.0352696	0	0.168846	0.0596952
Cdc42bpa	0.255816	0.220346	0.319785	0.205363	0.224654	0.16696	0.254832	0.156567	0.0601807	0.187655	0.0829022	0.199133	0.179605	0.196762	0.285941	0.230643	0.331596	0.516332	0.27884	0.300831	0.649964	0.195887	0.234597	0	0	0.196533	0.335005
Coq8a	0.0315615	0.0200067	0.0301931	0.0592341	0.0125996	0.0389501	0.0766916	0.0158926	0.0137643	0.00519168	0	0.00999492	0.0145199	0.0382321	0.0226296	0.00879922	0.0269713	0	0.0615172	0.0207863	0	0.0240909	0.0600768	1.9305	0	0	0.0357962
Gm37336	0	0	0	0	0	0.00049675	0.00340674	0	0	0	0	0	0	0	0	0	0	0	0	0	0	0	0.00332916	0	0	0	0
Psen2	0.270485	0.190998	0.376132	0.309688	0.216359	0.487255	0.308331	0.234371	0.179762	0.0837953	0.562238	0.162971	0.190974	0.171724	0.25826	0.126199	0.184452	0.292205	0.320038	0.0428189	0.0901309	0.123105	0.411139	0.259247	0	0.167078	0.516523
Gm31728	0.00183069	0.000761983	0	0	0	0.00102037	0	0	0	0	0	0	0	0	0	0	0	0	0	0	0	0	0.00552256	0	0	0	0
Itpkb	0.111608	0.0704823	0.0726391	0.11214	0.0736207	0.0773786	0.0875486	0.0864377	0.0282302	0.0341736	0.0723168	0.0468926	0.0570456	0.0872994	0.0417346	0.0739652	0.0842603	0.0882601	0.098882	0.0757497	0	0.0994029	0.141655	0.0485154	0.29873	0.184762	0.172665
Stum	0	0.00278448	0	0.000648031	0	0.000873118	0	0	0	0.000215271	0	0	0	0.00617835	0	0	0	0	0	0	0	0	0	0	0	0.0765815	0
Parp1	0.161356	0.223828	0.20051	0.13732	0.289389	0.408018	0.120954	0.190818	0.217178	0.377679	0.25284	0.32392	0.218397	0.185038	0.193533	0.176655	0.199175	0.115371	0.109462	0.241073	0.303865	0.291299	0.300587	0.24152	0	0.0905499	0.106297
Lin9	0.0309742	0.0178267	0.0868455	0.0302343	0.0245687	0.0502264	0.0223521	0.0365439	0	0.0911433	0.0417418	0.0677455	0.021842	0.0227361	0	0.0699	0.023315	0.131008	0.0156792	0.309969	0	0.204732	0.017061	0	0	0.0707141	0.0126502
Mixl1	0	0.00052619	0	0	0.0017829	0.000939545	0	0	0	0.000905769	0	0.0020512	0	0	0	0	0	0	0	0	0	0	0	0	0	0	0
Acbd3	0.402033	0.579988	0.385564	0.394679	0.690801	0.448351	0.268503	0.536357	0.549962	0.69966	0.347636	0.673493	0.647579	0.483781	0.704892	0.556031	0.603857	0.657962	0.385937	0.487609	0.234351	0.454908	0.398351	0.109663	0.112051	0.385668	0.345298
Gm37768	0	0.000614857	0	0	0	0	0	0.00182832	0	0.000427989	0	0	0	0	0	0	0	0	0	0	0	0	0	0	0	0	0
H3f3a	4.53199	5.26631	4.41699	4.71444	4.41235	5.16043	3.82593	4.78423	5.80407	4.35803	5.11453	4.96404	4.24854	5.1337	4.42045	5.67632	4.72947	4.47585	4.35713	7.95695	13.2516	5.53659	6.61888	7.62437	7.64445	6.36523	5.57461
Gm17275	0.000752516	0.00187814	0	0.0010649	0.00198314	0.00421188	0	0.00782789	0	0.000741848	0	0.00643652	0.00101885	0	0	0	0	0	0	0.0129574	0	0	0.00189526	0	0	0	0
H3f3aos	0.000706002	0	0	0	0.000931627	0.000919723	0.00153251	0	0	0.000258423	0	0	0.00171897	0	0	0	0.00171561	0.0394267	0	0	0	0	0.00175025	0	0	0	0
Sde2	0.451305	0.380508	0.315373	0.37577	0.31772	0.432853	0.398367	0.403831	0.488545	0.372208	0.468825	0.362301	0.442307	0.394038	0.297594	0.399396	0.483298	0.342469	0.382136	0.427609	0.380436	0.330029	0.439459	0.205636	0.318421	0.402793	0.616241
Lefty2	0.00115627	0.000580639	0	0.000832459	0.000476368	0.0264081	0	0	0	0.00223632	0	0.0018156	0.00215612	0	0	0	0.0033866	0	0	0	0	0	0.100379	0	0	0	0
Pycr2	0.533504	0.409009	0.418129	0.384828	0.477766	0.59432	0.364113	0.345134	1.26813	0.658216	0.44139	0.550959	0.503204	0.463044	0.609656	0.601824	0.416519	0.230638	0.428737	0.772836	0.506642	0.836022	0.65971	0.276346	2.08264	0.670406	0.541973
Lefty1	0.542453	0.141577	0.322915	0.236771	0.134376	0.316222	0.276557	0.162685	0.31231	0.0721757	0.109773	0.119058	0.0999847	0.195849	0.301794	0.30479	0.150038	0.0572126	0.435567	0.367474	0	0.351037	0.428212	0.212874	0	0.0767189	0.52414
Tmem63a	0.278806	0.10895	0.166651	0.105212	0.176392	0.188194	0.158909	0.136291	0.0442592	0.0928218	0.237128	0.163357	0.105448	0.136373	0.186489	0.203714	0.121021	0.16011	0.316229	0.306476	0.0720835	0.156539	0.314498	0	0	0.512358	0.201059
Ephx1	0.476141	0.196079	0.323626	0.351369	0.202074	0.195818	0.513207	0.296477	0.216775	0.119806	0.297329	0.17199	0.178187	0.330579	0.53004	0.301258	0.812136	0.493972	0.430064	0.3058	0.0540891	0.350384	0.542746	0.0837851	0	0.409443	0.716524
Nvl	0.221577	0.180257	0.192696	0.179046	0.209853	0.2258	0.170856	0.1948	0.296158	0.253816	0.213246	0.328936	0.225149	0.265643	0.15687	0.251682	0.252926	0.180237	0.126396	0.215098	0	0.357752	0.207986	0.0965877	0.112051	0.230566	0.158182
Cnih4	1.49421	1.59948	1.37109	1.39323	2.17931	2.5874	1.63563	1.85689	1.83636	2.56519	1.4452	2.15043	1.68799	1.36037	1.54155	2.30289	1.68318	1.78155	1.62868	3.19944	2.75245	2.52278	2.46504	1.54603	3.06265	1.86626	1.25333
Wdr26	0.426732	0.474231	0.591358	0.470545	0.749441	0.526393	0.485297	0.449538	0.284962	0.383353	0.371587	0.47007	0.392228	0.48897	0.334948	0.473275	0.618143	0.539076	0.523272	0.380206	0.195687	0.340398	0.599515	0	1.95296	0.511964	0.385325
A430110L20Rik	0.00296386	0.000293333	0	0	0.00193043	0.000806486	0	0	0	0.000404654	0	0.00306659	0.00125244	0.00396834	0	0.00701994	0.00111551	0	0	0	0	0	0	0	0	0	0
Cnih3	0.00132044	0	0	0	0.00116375	0.000240005	0.00146307	0	0.00663144	0.000169936	0	0	0	0	0	0	0	0	0	0	0	0	0	0	0	0	0
Ccdc121	0	0	0	0	0	0.000948695	0.000766205	0	0	0	0	0	0	0	0	0	0	0	0	0	0	0	0	0	0	0	0.0264892
Lbr	0.208302	0.144138	0.111609	0.137461	0.181593	0.172068	0.207323	0.158754	0.465278	0.329997	0.140718	0.22526	0.139972	0.141754	0.172838	0.424527	0.132006	0.277701	0.179999	0.964563	0.0360418	0.451965	0.153404	0.0352696	0.410781	0.498071	0.0607452
Enah	0.176013	0.453653	0.139168	0.302548	0.920799	0.196014	0.188024	0.485108	0.6983	0.614346	0.120104	0.555424	0.635992	0.261815	0.250985	0.369682	0.550838	0.464075	0.469467	0.138843	0.0360418	0.231397	0.0858791	0.263544	0	0.47111	0.549319
Srp9	2.88986	4.31437	3.07505	3.11044	5.20725	3.52681	2.56018	4.22046	3.89409	5.3663	2.60842	4.85201	4.8489	3.64779	3.42419	5.06572	4.21687	4.78992	2.92714	3.95787	1.91742	4.16426	2.86659	3.8592	4.10847	2.32065	2.73316
Degs1	2.62982	1.23437	1.95924	1.64999	1.18105	1.0575	1.9245	1.1531	1.36715	1.48083	1.65447	1.21112	1.3102	1.85759	2.70042	2.14261	1.23652	0.921948	2.10333	2.64719	0.772058	2.65893	1.26464	0.998177	1.08298	1.89004	2.72707
1700047M11Rik	0.039715	0	0.0163589	0.00404085	0	0	0.0305715	0.00206772	0	0	0	0	0	0.00432352	0	0	0	0	0.0408754	0	0	0	0	0	0	0	0
Fbxo28	0.147764	0.157509	0.120608	0.107167	0.167835	0.20679	0.134896	0.176732	0.0767797	0.212272	0.43518	0.148389	0.164055	0.172584	0.11712	0.21772	0.253747	0.138014	0.147694	0.184109	0	0.099251	0.209935	0.144489	0	0.111461	0.135036
Trp53bp2	0.0977654	0.0597885	0.085667	0.0793267	0.117768	0.12881	0.104547	0.0511624	0.0208387	0.0566468	0.0785154	0.0905753	0.0552266	0.0536679	0.152816	0.0951924	0.0645341	0.0581565	0.0789858	0.107272	0	0.0463475	0.232313	0.0352696	0	0	0.14252
Capn2	1.56088	1.14515	0.822858	0.944206	1.48043	1.21881	0.807945	1.18499	1.23005	1.36396	1.15413	1.31895	1.12053	1.12662	1.55805	1.64601	1.07727	1.1615	1.28964	1.69268	0.708937	1.56121	1.4053	0.667723	0.803939	1.30461	1.03617
Gm37885	0	0	0	0	0	0.000171511	0	0	0	0	0	0.00209795	0	0	0	0	0	0	0	0	0	0	0	0	0	0.0448093	0
Susd4	0.00208512	0.00776893	0	0.00354857	0.00340261	0.00606108	0.00472946	0.00367257	0	0.00467942	0	0.00370204	0.00579224	0.00787515	0	0.00522274	0.0265369	0	0.00111608	0	0	0	0.0228236	0	0	0	0
Tlr5	0.0010091	0.0137565	0	0.00794092	0.0118928	0.0242023	0.0128781	0.00604475	0	0.00264871	0	0.0116186	0.00313772	0	0	0	0.00428577	0.0151948	0.00854917	0.00984476	0	0	0.0601372	0	0	0	0
Gm38079	0	0.0032998	0	0.00257505	0.00207388	0.00834115	0	0.00287905	0	0.0013429	0	0.00163627	0	0	0	0.00337523	0	0	0.00914915	0	0	0	0.0245387	0	0	0	0.00721598
Disp1	0.11715	0.0653352	0.0975213	0.0875282	0.10705	0.105492	0.0928655	0.0699962	0.0886709	0.0582572	0.0297216	0.0424637	0.0673125	0.102092	0.0311381	0.0591155	0.0775654	0.0216164	0.17732	0.121458	0.0540891	0.0988613	0.137607	0	0.318421	0.0564604	0.152056
Brox	0.2117	0.137754	0.208928	0.177529	0.185569	0.171888	0.173378	0.165233	0.285729	0.109642	0.169704	0.119015	0.107528	0.214779	0.168226	0.22659	0.144454	0.0390184	0.20816	0.215734	0.159645	0.231202	0.24747	0	0.112051	0.212732	0.390372
Aida	0.825995	0.405228	0.670597	0.541126	0.731267	0.356142	0.76797	0.803182	0.483296	0.554537	0.371416	0.509955	0.469601	0.628372	0.670518	0.955106	0.403616	0.94952	0.910003	0.866652	0.0901309	0.963357	0.34805	0.584574	2.48281	0.428816	0.561972
Mia3	0.591437	0.532634	0.668202	0.622217	0.647557	0.438845	0.53213	0.612404	0.359348	0.519253	0.460033	0.603018	0.566917	0.44513	0.578944	0.593817	0.60155	0.991193	0.589243	0.596127	0.344623	0.53448	0.403029	0.274647	0.773646	0.476695	0.366997
Taf1a	0.0854974	0.0404568	0.0551887	0.0636135	0.0475606	0.050577	0.0560183	0.0553646	0.0294408	0.0583178	0.034429	0.0390587	0.0729643	0.0655492	0.117836	0.0300178	0.043591	0.0244478	0.0536347	0.0465058	0.0360418	0.028016	0.048294	0.0837851	0	0.0488653	0.142172
Gm37986	0.00143192	0.00374105	0	0.00139776	0.000613905	0.00254786	0	0	0	0.00107719	0	0.0208185	0.00188415	0	0	0.00302448	0.00701783	0	0	0	0	0.00467365	0	0	0	0	0
Hhipl2	0	0.00069984	0	0	0.000746302	0.00021046	0	0	0	0	0	0.00271899	0	0	0	0	0	0	0	0	0	0	0.00182382	0	0	0	0
Dusp10	0.0715303	0.0753532	0.0476927	0.0736289	0.170816	0.039866	0.0957612	0.0904259	0.0166494	0.0750933	0	0.0853547	0.0793522	0.0409035	0.0300572	0.0592548	0.0712283	0.0754298	0.151219	0.112411	0	0.144694	0.0206101	0.0611471	0	0.0705026	0.0305945
1700056E22Rik	0.0175374	0.0201253	0.00790179	0.0156757	0.0241561	0.0139572	0.0121689	0.0160923	0.00453774	0.0199612	0	0.00611675	0.019405	0.0171788	0.0232775	0.0166957	0.0155022	0	0.0149713	0.0123999	0	0.0382356	0.0133567	0	0	0.0126607	0.0239322
1700112H15Rik	0	0	0	0	0	0.000268001	0	0.00109322	0	0	0	0	0	0	0	0	0	0	0	0	0	0	0	0	0	0	0
Gm37800	0	0.00559653	0.00466238	0.00195725	0.00114628	0.00653602	0.00111025	0.00516801	0.00461275	0.00453964	0	0.0241643	0.0121973	0.00322984	0	0.00486073	0.00482106	0	0	0	0	0	0	0	0	0	0
Hlx	0.0806164	0.0605874	0.102909	0.0587677	0.0291005	0.109466	0.102776	0.0628362	0.418635	0.0388842	0.0961529	0.0249504	0.0385915	0.0498311	0.00774204	0.059288	0.0517184	0.0138964	0.0902074	0.0583057	0.618016	0.0543797	0.0145254	0	0.149365	0.272415	0.025895
Gm34342	0.0601069	0.0281972	0.148944	0.0503628	0.0215087	0.0300765	0.0511068	0.0267885	0.211938	0.0120621	0.0250702	0.0101076	0.0206049	0.0424371	0.14348	0.0252638	0.0286611	0	0.0588336	0.0630226	0	0.0216091	0.00494313	0	0	0.103118	0.024667
2023-03-01	0	0.00350911	0	0	0.000217079	0.000712069	0	0.00826332	0	0.000580668	0	0.00368681	0.0041577	0.0118079	0	0	0	0	0	0	0	0	0	0	0	0	0
2023-03-02	0.985882	0.908804	0.993477	1.20576	0.778002	0.85187	1.15122	1.16631	0.732495	0.639033	1.08844	0.663313	0.756158	1.0641	0.764324	0.813344	1.07348	1.49973	1.21493	0.995076	0.614767	0.833276	0.950209	0.464241	2.04532	0.802333	0.992617
C130074G19Rik	0	0.00056251	0	0.000668006	0.0015996	0.00103239	0	0	0	0.000595826	0	0	0	0	0	0	0.00318508	0	0.00173358	0	0	0	0.0115015	0	0	0	0
Mark1	0.00827216	0.0213114	0.0179892	0.0265942	0.0471391	0.0326584	0.0151267	0.0359461	0.00665679	0.0242188	0.0146389	0.0289832	0.0282667	0.0206696	0.0431081	0.0144364	0.019804	0	0.0154799	0	0	0	0.0144103	0	0	0.0686783	0.0140169
Gm37662	0	0.000804985	0	0	0.000496237	0	0	0.000790551	0	0	0	0	0	0	0	0	0	0	0	0	0	0	0	0	0	0	0
Rab3gap2	0.0837406	0.108475	0.117183	0.100454	0.131656	0.101725	0.111886	0.101434	0.228952	0.100542	0.0250702	0.104689	0.0942221	0.0946631	0.0703228	0.10582	0.153949	0.159608	0.0737139	0.0791325	0.0540891	0.10081	0.0770443	0	0.149365	0.245476	0.0641699
Iars2	0.198508	0.146725	0.200766	0.200453	0.167617	0.188939	0.221003	0.155518	0.108121	0.134902	0.146779	0.169832	0.146021	0.253722	0.12718	0.173595	0.145171	0.0593697	0.22766	0.170293	0.0540891	0.190772	0.219138	0.109219	0	0.0905558	0.159385
Bpnt1	0.1311	0.109364	0.197493	0.0882439	0.152695	0.178367	0.133341	0.0954884	0.0659624	0.152356	0.130298	0.191659	0.128172	0.105016	0.0538073	0.177467	0.132371	0.0840055	0.1201	0.102545	0.162267	0.169338	0.217941	0.0833419	0	0.0875508	0.184899
4930532G15Rik	0.0119892	0.00886105	0.0177657	0.0228208	0.00706624	0.0161661	0.0169688	0.00540197	0.0107905	0.00727672	0.0660118	0.0136353	0.0113564	0.00869118	0	0.0201337	0.000834941	0	0.00813173	0.0126125	0.0744579	0	0.00957652	0	0	0	0.034404
Eprs	1.43713	1.77034	1.39469	1.3538	1.60164	1.56532	1.07118	1.60018	1.25474	2.10849	1.34446	2.00676	2.05397	1.48308	1.16812	1.95922	1.6451	1.70908	1.15742	1.58562	1.16033	1.46919	1.1469	0.981244	2.08981	0.723275	0.735979
Lyplal1	0.0875062	0.184266	0.0705114	0.117701	0.148026	0.221731	0.0724354	0.16219	0.113394	0.148655	0.286058	0.122672	0.14108	0.136442	0.162875	0.0940135	0.17639	0.051114	0.0870492	0.114761	0.0744579	0.101943	0.165001	0.305636	0	0.0864499	0.0757259
Tgfb2	0.781441	0.912834	0.719513	0.635196	1.51908	0.42757	0.578186	0.728517	0.520533	0.857726	0.298709	0.747015	0.70557	0.702689	0.605167	0.901376	0.66929	0.99217	0.541455	0.571179	1.40101	0.627841	0.501403	0.650197	0.878676	0.906119	1.08126
Rrp15	0.490999	0.389454	0.351973	0.289071	0.489234	0.450374	0.312492	0.403098	0.435694	0.696143	0.34831	0.528897	0.627429	0.331804	0.440656	0.468109	0.329066	0.441832	0.286761	0.231101	0.329178	0.440083	0.32474	0.262828	0.318421	0.380821	0.31526
A430105J06Rik	0.00277336	0.0126311	0.0115912	0.00965745	0.0058998	0.00799432	0.00610975	0.00955685	0	0.00802722	0	0.00718977	0.00608123	0.010764	0	0.0232531	0.0114125	0	0.00614798	0.0175559	0	0.00784753	0.00612928	0	0	0	0
Spata17	0.00250305	0.000654763	0	0	0.000921061	0.00220085	0.00117628	0.00114841	0	0.000692698	0	0	0.00333379	0	0.066335	0.00164514	0.00496239	0	0	0	0	0	0.0116754	0	0	0	0
1700007P06Rik	0	0.0038566	0	0	0.00249373	0.000111851	0	0.00674132	0	0.00220258	0	0	0	0	0	0	0.0098584	0	0	0	0	0	0	0	0	0	0
Gpatch2	0.0883903	0.101424	0.103569	0.125441	0.102953	0.0855352	0.13738	0.0969086	0.050165	0.0874019	0.127289	0.111727	0.0820369	0.0985695	0.0442087	0.106767	0.112309	0.041228	0.123866	0.0953874	0	0.0579972	0.0935757	0.0485154	0	0.11354	0.179912
Gm37896	0	0.00581014	0	0.00163101	0.000349675	0	0	0.00127038	0	0.00441393	0	0.00353586	0.00841774	0.0168942	0	0.00737514	0.00416918	0	0	0.00312755	0	0.00516812	0	0	0	0	0
Esrrg	0.0022263	0.0107729	0.0214893	0.024181	0.0023295	0.000481654	0.0357423	0.0077199	0	0.00168021	0	0.000586937	0	0.00985828	0	0.000781242	0.00372313	0	0.00461518	0	0	0.00506689	0.00127737	0	0	0	0
Kctd3	0.11068	0.0903866	0.101443	0.0964175	0.113444	0.0976817	0.0748694	0.0951587	0.253166	0.115527	0.128025	0.114169	0.102037	0.138783	0.0849085	0.139347	0.111923	0.0723683	0.0799772	0.155945	0.0540891	0.127147	0.0878423	0.226302	0	0.0937906	0.090193
Kcnk2	1.06946	0.0936346	0.148958	0.145919	0.0321971	0.0128504	0.125594	0.0999327	0.049051	0.0600628	0.0405624	0.0739096	0.0808268	0.624006	0.405001	0.2133	0.117997	0.206158	0.42685	0.296488	0.0540891	1.40569	0.00646156	0	0	0.0426801	0.137248
A430027H14Rik	0.0145486	0.00148153	0.0142495	0.00151335	0.000197192	0.000532974	0.00498751	0	0	0.00100514	0	0	0.0020749	0.0149673	0.0384468	0.00748535	0	0	0.00210442	0	0	0	0	0	0	0	0
Cenpf	0.0393189	0.0546558	0.0244885	0.0343805	0.150201	0.478504	0.0309094	0.0464297	0.0655534	1.00924	0.0469008	0.150367	0.0535055	0.0312773	0.0819005	1.32272	0.0550766	0.0138964	0.0418203	7.34892	0	0.345604	0.0812244	0.0970309	0.149365	0.172482	0.0653236
Ptpn14	0.0566684	0.100809	0.0770134	0.120125	0.137636	0.177427	0.0641251	0.125372	0.0489781	0.0964622	0.284854	0.0757148	0.0792717	0.112325	0.111501	0.0506265	0.212664	0.390575	0.0535784	0.102946	0.0360418	0.0460329	0.218922	0.0805737	0.149365	0.168473	0.169321
Gm37422	0	0.0025699	0	0	0.000564232	0.00238478	0	0.00802467	0	0.000199448	0	0.00468896	0.00122412	0	0	0	0	0	0	0	0	0	0	0	0	0	0
Smyd2	0.354775	0.532587	0.318749	0.270704	0.598501	0.6668	0.241498	0.511805	0.567295	0.692091	0.463977	0.485288	0.609622	0.338108	0.318545	0.364943	0.53673	0.295379	0.257071	0.302197	0.200631	0.877342	0.448672	0.234455	0.373467	0.465773	0.190813
Prox1	0.00372475	0.00225553	0	0.0031424	0.00428643	0.00129881	0.00578918	0.0025363	0	0.00100468	0	0	0.00602252	0	0	0.00267234	0.00714847	0.0342983	0.0036928	0	0	0	0.00914481	0	0	0	0
Prox1os	0.00106621	0	0	0	0	0	0	0	0	0	0	0	0	0	0	0	0	0	0	0	0	0	0	0	0	0	0
Rps6kc1	0.0906868	0.0469638	0.0478336	0.068773	0.0760331	0.0538677	0.0758814	0.053936	0.0310698	0.0474917	0.150741	0.0608586	0.0371683	0.063649	0	0.0815767	0.0752693	0.0736002	0.0654071	0.0937544	0	0.0611961	0.0392287	0.109663	0	0.0113602	0.0221886
Angel2	0.3991	0.312066	0.453944	0.439852	0.303863	0.303961	0.462955	0.305386	0.249623	0.274367	0.1404	0.282369	0.244041	0.280028	0.298366	0.345751	0.274216	0.459792	0.36312	0.343617	0.0744579	0.235794	0.282396	0.0611471	0.661594	0.795426	0.457325
Vash2	0.0143309	0.0627692	0.047677	0.0328933	0.0628989	0.0265673	0.0396583	0.0386094	0.0250164	0.0508257	0	0.0566156	0.0515659	0.0306855	0	0.0333102	0.0386324	0.101958	0.025459	0.00824595	0.0540891	0.0491885	0.00136929	0	0	0.0251984	0
Flvcr1	0.0450169	0.0244426	0.0155216	0.0313605	0.0465599	0.0412185	0.0248821	0.0266294	0.00627431	0.0401833	0.0839039	0.00875755	0.0256878	0.029104	0	0.0492459	0.0213828	0.0266697	0.0172793	0.0279881	0.123603	0.00908359	0.0399833	0	0	0.0222033	0.0622017
A230020J21Rik	0	0.00150838	0	0.000800661	0.000192914	0.00114444	0	0.00189228	0	0	0	0	0	0	0	0.000911779	0	0	0	0	0	0	0.00338201	0	0	0	0
Tatdn3	0.0648313	0.059572	0.0892996	0.0800931	0.039972	0.0722457	0.0559858	0.0456153	0.0120485	0.0479253	0.0419519	0.0462267	0.0629591	0.0828665	0.109816	0.0674268	0.102128	0.0870512	0.0678977	0.0796915	0.0540891	0.0489856	0.0526561	0.0485154	0	0.505174	0.173548
Nsl1	0.0100993	0.00625614	0	0.00111156	0.0178283	0.0281063	0.00372314	0.00531792	0.00627431	0.0615992	0	0.0187477	0.0112038	0.00533318	0.00774204	0.0237448	0.00983768	0	0	0.122749	0.123603	0.0599819	0.010361	0	0	0	0
Batf3	0.00313136	0.00625338	0.0429298	0.0175855	0.00568809	0.0186588	0.0179718	0.0113989	0.00567823	0.0212838	0	0.0259586	0.0212642	0	0.0106812	0.00876587	0.0159648	0	0.0176022	0.0236401	0	0.113676	0.00316578	0	0	0.10649	0.0390671
Fam71a	0.00181379	0.00287804	0.00456991	0.00564596	0.00371756	0.0178399	0.00873298	0.0129841	0	0.00198023	0.0528363	0	0	0.00321339	0	0.00225903	0.0141483	0	0.0150248	0	0	0	0.0268186	0	0	0	0
Atf3	0.193208	0.113479	0.156012	0.262062	0.203363	0.468688	0.712754	0.227004	0.181424	0.0848768	0.58391	0.173078	0.054528	0.144454	0.222875	0.0520784	0.187637	0.0610132	0.543038	0.0863005	0.409193	0.0313609	0.652638	0	0	0.312676	0.360687
D730003I15Rik	0.0579653	0.0239196	0.0641427	0.0523856	0.0403149	0.0325294	0.0495075	0.0326962	0.0197266	0.0303207	0	0.0239289	0.0188043	0.0582941	0.00971676	0.0301615	0.0400324	0.107037	0.0696429	0.0239437	0	0.0124024	0.0332354	0.239377	0	0.0792443	0.0473139
Nenf	4.93973	3.7934	4.45645	4.94156	3.86398	3.7971	4.92954	3.94207	3.28297	2.58138	4.22253	3.07436	3.30781	4.19404	4.79562	3.47248	3.30602	4.33636	5.38147	4.15015	0.840886	4.29908	4.35118	1.53462	3.90401	4.88262	4.23293
Tmem206	0.0278655	0.029027	0.0301206	0.0400328	0.0342804	0.0488661	0.0352024	0.0267836	0.217002	0.0260306	0.0650012	0.011526	0.0137205	0.0474735	0.0121124	0.0190917	0.0311969	0.0628158	0.0279551	0.0429303	0	0.0588584	0.0326108	0	0.149365	0.0106771	0
Ppp2r5a	0.17377	0.109226	0.130773	0.143179	0.218462	0.224175	0.178366	0.126169	0.0827822	0.117239	0.551977	0.152121	0.115732	0.112155	0.142043	0.131164	0.118453	0.280031	0.21139	0.168837	0.213734	0.172777	0.315517	0.177161	0.29873	0.269782	0.195186
Gm32200	0	0	0	0	0	0.000196814	0	0	0	0	0	0	0	0	0	0.0045511	0	0	0	0	0	0	0.00685026	0	0	0	0
Dtl	0.0402463	0.0860567	0.0316455	0.0428857	0.0818782	0.138102	0.0240498	0.0505055	0.0390343	0.224252	0.0182604	0.0930767	0.104072	0.0584586	0	0.0776378	0.0296918	0.104092	0.0185652	0.272781	0	1.01075	0.0423845	0	0.112051	0.0452105	0.0129046
Ints7	0.0637515	0.0887797	0.0782534	0.0760436	0.119845	0.141288	0.0442025	0.0834779	0.0717658	0.120183	0.150866	0.14823	0.114461	0.0669507	0.169597	0.0618699	0.13313	0.0332126	0.0776889	0.120068	0	0.148506	0.088265	0	0	0.200064	0.0611131
Lpgat1	0.380702	0.387722	0.394129	0.426542	0.440828	0.254082	0.285846	0.349971	0.293245	0.359837	0.16895	0.374652	0.394493	0.329706	0.290875	0.395877	0.438565	0.652185	0.533857	0.32953	0.380697	0.544681	0.304536	0.16757	0	0.142844	0.122002
Gm38037	0	0.000541361	0	0.00229503	0.00129381	0.00970465	0.00212588	0.00193598	0	0.0200971	0	0.00200003	0.00432579	0	0	0.0306478	0.00277936	0	0	0.180819	0	0.0229661	0.00645019	0	0	0	0.0196931
Nek2	0.00207356	0.00472655	0.0102452	0.00186489	0.0143478	0.0501431	0.0124281	0.0115767	0.0169686	0.129764	0	0.0375604	0.00625559	0	0	0.294179	0.00241133	0.014436	0.00676384	0.984758	0	0.0520451	0.00269314	0	0	0	0
1700034H15Rik	0.000679615	0.00222283	0	0	0.000860474	0.00138189	0	0	0	0.000423902	0	0	0	0	0	0.00131718	0	0	0	0.00254855	0	0	0.00184911	0	0	0	0
Slc30a1	0.0378857	0.0295936	0.0747006	0.0199459	0.0470974	0.0631946	0.0407725	0.0448731	0.0406097	0.0370849	0.138405	0.0223557	0.0422792	0.0435253	0.0202773	0.0387423	0.0357121	0.0130666	0.0495007	0.0376538	0.1105	0.0569938	0.111475	0	0	0	0
Gm26670	0.00456054	0.0075657	0.00506629	0.010015	0.00886605	0.0149718	0.00541884	0.00723617	0	0.00715811	0.0469008	0.0121769	0.0066705	0.00413269	0	0.0168334	0.00249742	0	0.00720279	0	0	0	0.0263304	0	0	0	0
Traf5	0.198874	0.128926	0.128305	0.124638	0.136947	0.154173	0.123055	0.0967145	0.0651807	0.092339	0.189221	0.126035	0.0935127	0.0841734	0.165241	0.145935	0.078462	0.0465212	0.186183	0.191166	0.0744579	0.172441	0.195473	0.266954	0	0.0691227	0.0742979
Gm26879	0	0.00110542	0.0075583	0.00103181	0	0.000677993	0.00269998	0	0	0	0	0	0.00122299	0	0	0	0.00182532	0	0	0	0	0	0	0	0	0	0
Rcor3	0.213736	0.160071	0.308132	0.266947	0.132161	0.105428	0.290743	0.119433	0.254558	0.100275	0.0855801	0.179028	0.10614	0.273402	0.326173	0.154742	0.116989	0.0187766	0.169524	0.146698	0.148916	0.176599	0.141821	0	0.112051	0.225697	0.377719
Gm10516	0.00528019	0.00841387	0.00553084	0.010722	0.00718892	0.00558368	0.00745682	0.00814283	0	0.00304083	0	0.00329092	0.00375707	0.0183113	0	0.0140631	0.0114468	0	0.00879993	0.00869339	0.0540891	0	0.0125072	0	0	0	0
Kcnh1	0.00159739	0.00662823	0.00278632	0.00248137	0.00207713	0.00092557	0	0.00166863	0	0	0	0	0.00266041	0.00564281	0	0.00192934	0.00543364	0	0.00222567	0	0	0	0	0	0	0	0
Hhat	0.0428819	0.0640415	0.032611	0.0595191	0.0664778	0.0367496	0.0320034	0.0684589	0.0491311	0.0521648	0	0.043955	0.0474633	0.170952	0.104096	0.0536626	0.0477211	0.0285106	0.0259554	0.0510564	0.0744579	0.0554909	0.0165199	0	0	0.0273322	0.0149764
Sertad4	0.240467	0.278461	0.337617	0.393384	0.168567	0.0718868	0.244658	0.169406	0.233535	0.114373	0.123456	0.238771	0.137315	0.42721	0.262483	0.190714	0.243788	0.14296	0.182078	0.18392	0.0744579	0.244774	0.121328	0.0352696	0	0.114987	0.234161
Gm15867	0.170326	0.144514	0.161545	0.208342	0.0550006	0.0458328	0.189189	0.0704477	0.0657282	0.0295035	0.0782336	0.0802249	0.044344	0.473445	0.0580727	0.0551763	0.0663586	0.274292	0.105877	0.060467	0	0.120397	0.0469907	0.0480723	0	0.106001	0.160919
Syt14	0	0.000433032	0	0	0	0.000373216	0	0	0	0.000253768	0	0.0029196	0	0	0	0	0.00158268	0	0	0	0	0	0.00361102	0	0	0	0
Diexf	0.0423196	0.0245363	0.111753	0.0341861	0.0530519	0.0388382	0.042205	0.033135	0.0734658	0.042725	0	0.0891978	0.0416258	0.0345935	0.029772	0.0292212	0.0463493	0.019626	0.020784	0.0149923	0.400128	0.0305485	0.0370023	0	0.149365	0.0118873	0.0397029
Irf6	0	0.00165244	0	0.00168129	0.00113723	0.00191812	0	0	0	0.000572239	0.0423399	0	0	0	0	0.00249485	0	0	0	0	0	0	0.0196881	0	0	0.0349221	0
A130010J15Rik	0.0875448	0.0584804	0.0869339	0.0540274	0.0701545	0.058332	0.0452379	0.0718846	0.247987	0.0603082	0.138416	0.0640118	0.0699689	0.0690992	0.0823332	0.0851456	0.0570864	0.0121634	0.0497428	0.0464417	0.0360418	0.0581412	0.0422068	0.0485154	0	0.0677063	0.0607133
Traf3ip3	0.00293933	0.000681058	0	0	0	0.000353235	0	0	0	0	0	0.00224826	0.00193191	0	0	0	0.00342522	0	0	0	0.0744579	0	0	0	0	0	0
Lamb3	0.0063855	0.000824772	0	0.00221845	0.00088662	0.000952923	0	0	0	0.000504675	0	0.000980918	0	0.00333391	0	0	0	0	0.0146329	0.00834192	0	0	0.0168107	0	0	0	0
Hsd11b1	1.64283	0.0238238	0.238124	0.0950784	0.018684	0.0194507	0.345378	0.0414959	0.166966	0.0226963	0.0722924	0.0109605	0.0393939	0.0978363	0.327097	0.258857	0.047005	0.105589	0.101101	0.685503	0	0.524073	0.0146052	0.183441	0.636841	0.672221	0.10832
G0s2	3.52618	0.223564	1.03429	0.63394	0.0686702	0.0507818	1.13064	0.271513	0.760281	0.0841787	1.71196	0.208905	0.164428	0.399065	1.32405	1.27399	0.121801	0.242283	0.577431	0.977746	0	1.11238	0.0551604	0.434182	0	2.78723	1.71292
Camk1g	0	0	0	0	0.00106988	0	0.000940446	0.000864173	0	0	0	0	0	0	0	0	0	0	0	0	0	0	0	0	0	0	0
4631405K08Rik	0	0	0	0	0	0.0045694	0	0	0	0	0	0	0	0	0	0	0	0	0	0	0	0	0	0	0	0	0
Plxna2	0.0624156	0.0622095	0.0797396	0.0974575	0.0764694	0.0822347	0.0925937	0.0368714	0.23711	0.023322	0.118887	0.0328654	0.0190065	0.0320177	0.0933059	0.0160417	0.0219276	0.0788018	0.0546934	0.0149637	0	0.0694922	0.0651154	0.0485154	0	0.0413593	0.144031
Cd34	8.50694	0.952662	4.23165	4.51642	1.89104	2.41894	6.2786	2.51839	1.92001	0.471053	3.28903	1.00965	0.753678	3.67077	7.52677	3.62461	1.51751	4.23033	13.4952	6.13275	0.0720835	6.62689	3.47516	0.705578	4.14252	0.28276	3.82128
Gm16897	0	0.000960061	0	0.00068781	0	0.000372604	0	0.000645545	0	0.000860063	0	0	0	0	0	0	0	0	0	0	0	0	0	0	0	0	0
Gm37027	0	0	0	0	0	0.000318934	0.00168392	0	0	0	0	0	0	0	0	0	0	0	0	0	0	0	0.00432372	0	0	0	0
Cd46	0.00939956	0.00469911	0.00312745	0.0181405	0.00798516	0.00704489	0.0164251	0.0102915	0.00567823	0.00313519	0	0	0.00200182	0.00468594	0	0.0014682	0.00675511	0	0.0126357	0.00527638	0	0	0.00453603	0	0	0.0617757	0.0794136
Cr1l	1.20595	0.702756	1.01339	0.904286	0.764178	0.716569	1.05281	0.838184	0.398364	0.704686	1.2649	0.586472	0.731835	0.863688	0.944367	1.03373	0.760738	0.910484	1.14824	0.975967	0.924959	0.803042	0.913274	0.430598	0.709621	1.27803	1.31169
Cr2	0.00215859	0	0	0.00134929	0.000228629	5.87e-05	0	0	0	0.000314581	0	0	0	0	0	0.00329273	0	0	0	0	0	0	0	0	0	0	0
Fam171a1	0.188904	0.20616	0.152967	0.222956	0.339578	0.155605	0.156915	0.238423	0.175677	0.213968	0.062399	0.182057	0.191742	0.205415	0.26522	0.255333	0.202536	0.224707	0.242153	0.245475	0.14422	0.285397	0.0734473	0	0	0.116758	0.203018
Nmt2	0.497399	0.290465	0.239771	0.330834	0.599039	0.408974	0.308527	0.307088	0.347111	0.46699	0.272586	0.53228	0.329064	0.402937	0.35189	0.48392	0.374792	0.443172	0.508947	0.581477	0.126173	0.396173	0.332531	0.27509	0.318421	0.247604	0.370797
Rpp38	0.218051	0.118822	0.113909	0.123437	0.133485	0.162466	0.160377	0.100655	0.160858	0.171102	0.145023	0.124122	0.194767	0.138181	0.290161	0.163716	0.120217	0.157879	0.121668	0.106446	0	0.156314	0.127842	0	0.149365	0.158285	0.165531
Acbd7	0.00104309	0.00159393	0	0.000937469	0.000593576	0.00387729	0.00760983	0.00251159	0	0.000303245	0	0	0.00107169	0	0	0	0	0	0	0	0	0	0	0	0	0.0113602	0
Meig1	0	0	0	0	0	0.000783083	0	0	0	0.000166061	0	0	0	0.00578636	0	0	0	0	0.00242319	0	0	0	0	0	0	0	0
Dclre1c	0.021913	0.0121543	0.0346301	0.00926468	0.0119395	0.0146441	0.0251911	0.00807822	0.00954507	0.0111556	0.0148608	0.0197444	0.00817327	0.00531826	0.0192818	0.0145519	0.0273304	0.0198116	0.0268034	0.0207773	0	0.00854149	0.0159762	0	0	0	0.0374336
Suv39h2	0.0130634	0.0168275	0.0112059	0.0115105	0.0242326	0.0393574	0.0140025	0.0202813	0.0528663	0.0986805	0	0.0489488	0.0194398	0.0300856	0	0.0668387	0.0145083	0.0748879	0.00996314	0.212882	0.177692	0.116891	0.0220327	0	0	0.00973164	0.0176848
Hspa14	0.470006	0.352523	0.332103	0.366275	0.403439	0.470107	0.30979	0.370997	0.660484	0.683443	0.350053	0.329595	0.415501	0.46342	0.483252	0.63998	0.323063	0.167061	0.457743	1.23472	0.519994	1.21423	0.391072	0.0805737	0.373467	0.473117	0.369781
Gm45902	0.00553212	0.00493333	0	0.00723982	0.00957348	0.00855568	0.0059562	0.00830907	0	0.00921435	0	0.0147394	0.0100468	0.0276635	0	0.0133617	0.00318508	0.0130666	0.00857625	0.0287684	0	0	0.000748879	0	0	0.0145213	0
Cdnf	0.00327179	0.000952035	0	0.00326401	0.00209849	0.00188101	0.00310162	0.00259188	0	0.000971046	0	0	0.00229699	0	0	0	0	0	0.00238773	0	0	0	0	0	0	0.0305762	0.00782303
Fam107b	0.0524524	0.0758633	0.0113273	0.0546808	0.0978058	0.0638493	0.00893559	0.0481628	0.0561025	0.0766563	0.0423399	0.073604	0.0487576	0.0361191	0.110445	0.065957	0.0606608	0.0929287	0.0524464	0.123469	0.88065	0.0884249	0.195404	0.0970309	0	0.356356	0.00946664
Frmd4a	0.294979	0.268333	0.187757	0.133409	0.282094	0.0972372	0.0939376	0.184105	0.127943	0.199368	0.396958	0.190629	0.23037	0.246257	0.410897	0.256461	0.228374	0.189989	0.137818	0.450038	0.108178	0.345754	0.0479561	0.118612	1.10463	0.356506	0.126707
Gm13179	0.00667396	0	0	0.00279546	0.00111643	0.000353042	0	0.00175176	0	0.000296561	0	0.00105747	0	0	0	0.00218871	0.00682013	0	0	0.00304141	0	0	0	0	0	0	0
Prpf18	0.131618	0.116535	0.139474	0.0931624	0.165372	0.131943	0.122517	0.101734	0.2476	0.121504	0.101162	0.0762677	0.126018	0.105	0.0763151	0.128745	0.128801	0.203217	0.088635	0.158863	0	0.0528906	0.123314	0.0480723	0.430472	0.122568	0.0986246
Bend7	0.0018603	0.00459098	0.00910201	0.00446441	0.00708377	0.0179012	0.0144745	0.00180225	0	0.00157179	0	0	0.0044385	0.00356471	0	0	0.0111151	0	0.00274444	0.00390464	0	0	0.0328509	0	0	0	0
Sephs1	0.218437	0.174803	0.116039	0.191485	0.154704	0.185612	0.124948	0.169048	0.441067	0.254298	0.130005	0.190002	0.199243	0.152073	0.146509	0.34008	0.157348	0.294743	0.186515	0.537369	0.454217	0.269055	0.139172	2.42153	0.112051	0.207494	0.183652
Phyh	0.45785	0.47382	0.61197	0.669386	0.391811	0.435536	0.777482	0.642731	0.395902	0.368174	0.675005	0.335831	0.582122	0.543875	0.623922	0.319947	0.482173	0.439356	0.503596	0.304101	0.510628	0.440634	0.439049	0.153881	0.661594	1.14367	0.961554
Ucma	0	0.00162287	0	0.00446125	0.000675267	0.000706797	0.00659777	0	0	0.000672869	0	0.00126765	0.0016979	0	0	0.00159271	0	0	0	0	0	0	0	0	0	0	0.320494
Mcm10	0.000543611	0.00592533	0.00553084	0.00317634	0.0162109	0.0429891	0.0131334	0.0111624	0.00308475	0.0929332	0	0.0215763	0.0112479	0.00776496	0.0384468	0.020169	0.00323627	0	0.00538537	0.113897	0.0540891	0.179879	0.00313481	0	0	0.0600933	0.0244255
Optn	0.137074	0.0421918	0.146526	0.107869	0.0424291	0.0694416	0.149956	0.0520873	0.229414	0.0234442	0.066469	0.0257287	0.0326823	0.0576195	0.227757	0.087768	0.0542386	0.100203	0.162147	0.27429	0	0.180602	0.112776	0	0	0.180108	0.314458
Ccdc3	0.00693179	0.0062903	0.0498493	0.040375	0.0770737	0.0130521	0.0616508	0.0287855	0.0112184	0.0117262	0.141331	0	0.0148017	0.0250137	0	0.00789102	0.013231	0.0460642	0.0234017	0	0	0.0170727	0.00965988	0.0805737	0	0.527886	0.500032
Camk1d	0.101887	0.0131295	0	0.0282849	0.0758436	0.00604558	0.0434316	0.0244215	0.00708197	0.0263411	0.0346328	0.0210101	0.0197356	0.00869118	0.0814253	0.0385468	0.0316493	0.0445036	0.120801	0.072334	0	0.0859357	0.0239012	0	0	0.0223924	0.00762513
Cdc123	0.937687	1.06187	0.966608	0.849042	0.949459	1.15326	1.04495	1.0434	1.4034	1.42462	1.20126	1.36927	1.19062	1.06344	1.03043	1.24968	1.0728	0.965721	0.97347	1.42426	0.45535	1.80487	0.942947	0.775461	0.430472	1.16793	0.96295
Nudt5	0.48119	0.646729	0.293022	0.354754	0.641152	0.729722	0.275739	0.63815	0.680943	1.09633	0.597538	0.953321	0.861877	0.529029	0.593831	0.948867	0.625708	0.992118	0.433713	0.883294	0.162214	1.24834	0.476953	0.546071	0.933614	0.596199	0.228884
Gm13199	0.0040797	0.00332868	0.0321466	0.0017632	0.000889358	0.00258995	0	0.00110339	0	0.00108793	0	0.00493344	0.0012825	0	0	0	0	0	0	0	0	0	0	0	0	0	0
Sec61a2	0.248734	0.235137	0.279036	0.297509	0.191247	0.259264	0.262695	0.235156	0.410187	0.257724	0.334759	0.237452	0.234656	0.276321	0.322487	0.282491	0.23494	0.0502441	0.234834	0.281154	0.0540891	0.195264	0.166492	0.154324	0	0.267351	0.253698
Gm13267	0	0	0	0	0	0.000432396	0	0	0	0	0	0.00108942	0	0	0	0	0	0	0	0	0	0	0	0	0	0	0
Dhtkd1	0.00214619	0.000812898	0.0181111	0.00631956	0.00138244	0.00205395	0.0115396	0.001351	0	0.000577599	0	0	0.00181943	0	0	0.00271014	0	0	0	0	0	0.00516812	0.00246617	0	0	0	0.0123312
Upf2	0.248909	0.292611	0.263367	0.251286	0.339021	0.319626	0.294065	0.295045	0.298355	0.32807	0.259863	0.378853	0.324581	0.288172	0.269005	0.31815	0.388097	0.448391	0.21022	0.202298	0.474586	0.196754	0.262009	0.478129	0.636841	0.385743	0.30542
Proser2	0.0138168	0.012307	0.0166988	0.0136976	0.0124962	0.0354519	0.0117232	0.00625004	0.223969	0.00350099	0.0376597	0.00289695	0.00955743	0.0163514	0	0	0.00993946	0	0.00285111	0	0	0	0.167095	0	0	0	0.00745285
Echdc3	0.0584996	0.0186052	0.0547956	0.0378423	0.004435	0.0401997	0.0811424	0.0187768	0.00387264	0.00238866	0.0440265	0.00820192	0.0154468	0.0146239	0.0263453	0.0151031	0.00432866	0	0.0501202	0.0285675	0	0.0273596	0.0751028	0	0	0	0.0482164
Usp6nl	0.0321491	0.0307076	0.054438	0.038768	0.0597682	0.0482839	0.0548642	0.0350006	0.0220434	0.0311655	0.0369408	0.0382709	0.0365046	0.0492071	0.0362115	0.0170894	0.0433815	0.0696625	0.0301266	0.0559665	0	0.0863828	0.0689576	0	0	0.122485	0.0460303
Celf2	2.41764	1.06707	2.81996	2.51806	1.16205	1.30447	2.76746	1.33403	1.39071	0.704048	2.09378	0.826551	0.796068	1.57136	2.32122	1.19303	0.991328	1.75306	2.41762	1.80256	0.628099	1.86342	1.72209	2.33853	1.32319	0.877184	0.680379
Gm26565	0.00156463	0	0	0	0	0.000722001	0	0	0	0.000416685	0	0	0	0	0	0	0	0	0	0	0	0	0	0	0	0	0
Gata3	0.00231897	0.00812003	0.00506295	0.00294528	0.00409494	0.0187918	0.00576836	0.00762057	0.00387264	0.00987874	0.0446038	0.0390759	0.00583097	0.00307144	0	0.0111873	0.00286004	0	0.00333613	0.00691247	0.800256	0	0.0128919	0	0	0.0100019	0.704468
Gm13256	0	0	0	0	0	0.000661977	0.00343317	0	0	0	0	0	0	0	0	0	0	0	0	0	0	0	0	0	0	0	0
Taf3	0.258476	0.129161	0.169877	0.210076	0.120637	0.158579	0.261974	0.161843	0.208937	0.190006	0.28148	0.216288	0.137997	0.215049	0.33667	0.196139	0.149771	0.164332	0.178016	0.291901	0.0901309	0.211931	0.176518	0.177605	0.149365	0.404608	0.256748
Atp5c1	4.32193	4.5405	3.8341	4.17188	3.4892	4.5042	4.03707	4.20098	3.84317	4.71936	3.63119	4.2819	4.41997	4.03922	4.76076	4.79922	4.248	4.22276	3.98004	4.94369	3.10656	4.93403	3.885	3.49093	5.56171	4.81922	3.4985
Kin	0.216174	0.241613	0.350563	0.2193	0.269394	0.293699	0.312929	0.295565	0.250921	0.251354	0.327089	0.245326	0.230917	0.268229	0.230595	0.243961	0.278755	0.151717	0.212543	0.250094	0.342281	0.277323	0.228706	0.0833419	0.149365	0.254616	0.306009
Itih2	0.0209597	0.0373638	0.140017	0.0818103	0.0205129	0.00412478	0.0742619	0.0557548	0	0.0212069	0.0419604	0.0485478	0.0237232	0.0565832	0	0.0209491	0.0246022	0.0385723	0.0158343	0.0298027	0	0.0190685	0.00819213	0	0	0.102948	0.134215
Itih5	1.04751	0.290279	0.541744	0.591483	0.539576	0.228553	0.637778	0.601178	0.144022	0.141186	1.13111	0.241362	0.164542	1.28667	1.13962	0.681316	0.362783	0.736685	1.36995	1.51745	0.0360418	1.55297	0.0649272	0.3441	0	0.158627	3.08959
Sfmbt2	0.00234287	0.0184822	0	0.00785607	0.00770016	0.0126162	0.012516	0.0100166	0.00461275	0.00778023	0.0148608	0.00882749	0.00730405	0.0188486	0	0.00125144	0.0171687	0	0.0037997	0	0	0	0.0171049	0	0	0	0.0326547
Prkcq	0.000726996	0	0	0.00131577	0.000388221	0.00677285	0	0.00139206	0	0.000447181	0.0433306	0	0	0	0	0	0	0	0	0	0.575506	0	0	0	0	0	0
8030442B05Rik	0	0	0	0	0.00201946	0.00231146	0	0	0	0.000350589	0	0	0.000662665	0	0	0	0	0	0	0	0	0	0.0038433	0	0	0	0
Gm13293	0.00252784	0.000803472	0	0.00258515	0.00907847	0.0151883	0	0.00959038	0.0068635	0.00522993	0	0.00475614	0.00506953	0.00710237	0	0.0061236	0.00148986	0	0	0	0	0	0.0127999	0	0	0	0
Pfkfb3	0.0196452	0.0552276	0.0374171	0.0527882	0.0713933	0.0478722	0.0357652	0.0764484	0.0245508	0.0683026	0.0376597	0.0403939	0.105841	0.0236168	0.0528718	0.0594478	0.069075	0.0460642	0.0220177	0.034634	0	0.0289511	0.041858	0	0	0.0644151	0.0158245
Rbm17	0.80748	0.97584	0.863714	0.720278	0.988105	0.98243	0.646159	0.900367	0.959168	1.3818	0.748507	1.22598	1.11063	1.01039	0.829304	1.28177	1.03505	0.994984	0.730068	1.19216	0.555767	1.35606	0.869025	0.805517	1.50285	0.882507	0.681485
Il2ra	0.00347317	0	0	0	0.0025718	0	0	0	0	0.00205173	0	0	0	0	0	0	0	0	0.00290622	0	0	0	0	0	0	0.328216	0
Il15ra	0.129536	0.0559077	0.0863347	0.103075	0.0556801	0.0373169	0.178575	0.0900845	0.142768	0.0510487	0.0494935	0.0716206	0.0608974	0.0629261	0.170403	0.054614	0.0487852	0.0198116	0.108154	0.0428081	0.123603	0.0973858	0.0216512	0.0611471	0	0.466168	0.30446
Fbxo18	0.371508	0.334437	0.294187	0.309112	0.327375	0.251895	0.283151	0.296334	0.169888	0.214227	0.24719	0.239393	0.229768	0.412651	0.355792	0.267204	0.323612	0.456635	0.445883	0.252125	0.0360418	0.259378	0.169329	0	0	0.422226	0.324111
Ankrd16	0.0822056	0.0707006	0.0893749	0.0777869	0.074248	0.0710005	0.108924	0.0800678	0.0812837	0.0503682	0.0912191	0.0681555	0.0472631	0.069895	0.0637094	0.0517209	0.0521965	0.0697899	0.0640633	0.0736773	0.400128	0.0297074	0.0768023	0.0352696	0	0.172908	0.159948
Itga8	0.0547057	0.0221052	0.112688	0.0241826	0.000678195	0.00103971	0.0896356	0.00695001	0	0.00303303	0.0223019	0.00457692	0.000691403	0.0133578	0	0.0235182	0.00492089	0	0	0.013885	0	0.0159689	0.0031973	0	0	0.8537	0.349228
E030013I19Rik	0	0.00107932	0	0	0	0	0	0	0	0	0	0	0	0	0	0	0	0	0	0	0	0	0	0	0	0.40284	0
Mindy3	0.252634	0.247529	0.170279	0.202423	0.241699	0.223404	0.186592	0.242314	0.0280899	0.239679	0.227295	0.265214	0.212776	0.276147	0.120088	0.306461	0.21025	0.224457	0.262767	0.277062	0	0.191638	0.566851	0.170367	0.149365	0.272619	0.198808
Gm37565	0	0.00284796	0	0	0.000224556	0	0	0	0	0.000766157	0	0	0.000700231	0	0	0	0.00119175	0	0	0	0	0	0	0	0	0	0
Pter	0.177375	0.19082	0.335292	0.198185	0.165283	0.226738	0.15714	0.22271	0.11253	0.161127	0.175292	0.139637	0.186764	0.142411	0.143892	0.139213	0.19713	0.160777	0.142483	0.0813164	0.128547	0.129478	0.21091	0.0480723	0	0.147563	0.148814
C1ql3	0	0.0102669	0	0.0107464	0.00218378	0.000920637	0	0.0030492	0	0.00419196	0	0.0070904	0.000754899	0.00452406	0	0.00618166	0.00168856	0	0	0	0	0	0.00281474	0	0	0	0
Rsu1	3.23782	2.63667	2.13585	2.42443	2.0582	1.81373	2.33008	2.09766	2.81641	1.8627	2.65716	1.88798	1.96556	2.57536	3.36005	2.71983	2.19986	1.99736	2.84969	2.71506	6.4861	2.45805	1.63141	1.82952	2.61612	3.78994	3.04465
Cubn	0.00620293	0.00916312	0	0.00121587	0.0119616	0.00151918	0	0.00237866	0	0.0100461	0.0148608	0.0136403	0.000739988	0	0	0.00396777	0.00629966	0	0.00138186	0.00199891	0	0	0.00156872	0	0	0	0.0729187
Trdmt1	0.079555	0.0457027	0.0198362	0.074698	0.0403644	0.0395893	0.0851019	0.0446208	0.107457	0.0768258	0.0148608	0.0560872	0.046861	0.0394676	0.0144113	0.0814661	0.0531091	0.014436	0.0556861	0.153795	0	0.058913	0.0584725	0	0	0.0469368	0.0767068
Vim	21.241	19.9592	14.2959	17.3869	29.4879	14.773	15.8968	20.3546	20.1918	26.3254	15.9964	23.9992	21.0425	22.6077	22.5997	29.3896	23.4081	17.425	19.6345	28.1677	21.4901	23.0371	15.8342	26.7638	16.642	23.8229	55.6606
St8sia6	0.00616629	0.000554856	0	0	0.00293088	0.000510594	0	0.00238844	0.00387264	0.00301531	0	0.00195305	0.000923118	0.0029053	0	0.00236022	0.00590914	0	0	0	0	0.0188818	0	0	0	0.0756315	0.010302
Hacd1	0.851868	1.57048	1.10241	0.91457	1.40478	1.1652	0.96403	1.2852	0.794685	1.8275	1.21474	1.40559	1.46001	0.8553	1.29783	1.09235	1.15183	0.72034	0.854101	0.772685	0.326803	0.994199	0.484377	2.92338	0.542523	1.37496	0.26402
Stam	0.129232	0.11232	0.126187	0.169698	0.169718	0.107652	0.184889	0.15686	0.0810143	0.0983469	0.194953	0.10551	0.105595	0.0719933	0.352396	0.128096	0.222078	0.310206	0.202836	0.163928	0	0.114267	0.0865713	0.0611471	0	0.0620285	0.0508144
Tmem236	0	0	0	0	0.000711121	0.000288006	0.00256658	0.00055515	0	0.000338561	0	0	0	0	0	0	0	0	0	0.00367081	0	0	0	0	0	0	0
Mrc1	0.00231081	0.00352379	0	0.00926756	0.00478975	0.0065136	0.00424417	0	0	0.00219571	0	0	0.00101885	0	0	0.00259588	0	0	0	0	0.0540891	0.0239295	0.016569	0	0	0	0
Slc39a12	0	0	0	0	0.000396422	0.000370453	0	0	0	0	0	0	0	0.00347884	0	0	0	0	0	0	0	0	0	0	0	0	0
Cacnb2	0.00432325	0.0125656	0.0151852	0.0207267	0.0142104	0.024337	0.0153724	0.0129529	0.15445	0.00758408	0.145563	0.00762044	0.00242473	0.013445	0	0.0046864	0.00881956	0	0.0131548	0	0	0	0.0292564	0	0	0.0149995	0
Gm10848	0	0	0	0	0	0.000826828	0	0	0	0	0	0	0.00120245	0	0	0	0	0	0	0	0	0	0	0	0	0	0
Gm13269	0	0	0	0	0	0.00135631	0	0	0	0	0	0	0	0	0	0	0	0	0	0	0	0	0.00181583	0	0	0	0
Nsun6	0.0595378	0.0624781	0.136756	0.0943195	0.0769989	0.0775798	0.0987573	0.0597648	0.106328	0.0829332	0.316312	0.0806016	0.0497285	0.0447772	0.0501462	0.0934706	0.0738422	0.111725	0.0855247	0.0751148	0.195687	0.066456	0.100542	0	0	0	0.0917354
Arl5b	0.118898	0.146056	0.197278	0.250443	0.150493	0.249703	0.221395	0.232043	0.138816	0.0920623	0.149863	0.177317	0.140625	0.189031	0.260141	0.122652	0.153469	0.0414444	0.141028	0.139169	0.377834	0.162701	0.225431	0	0	0.053692	0.0928399
Plxdc2	2.06148	0.891305	1.80969	1.79383	0.294264	0.518382	1.46013	0.741114	0.760426	0.194891	1.26977	0.432704	0.397027	1.39447	0.916527	0.691031	0.683622	0.847697	2.37278	1.3909	0.200403	1.21495	0.574137	2.04016	0.430472	1.16045	2.13452
Nebl	0	0.00532352	0	0.000718439	0.00589296	0.0187672	0	0.00350716	0	0.00121768	0.0433306	0.0029196	0.00130108	0.0122665	0	0.00298543	0.00504024	0	0	0	0	0.013786	0.0425984	0	0	0.0277162	0.0771046
A930004D18Rik	0.0473212	0.0634555	0.0563583	0.0833024	0.0418422	0.0420651	0.0392993	0.0342522	0.0353594	0.0280731	0.0544943	0.0263178	0.0448877	0.0521099	0.0707575	0.0524419	0.0784771	0	0.0337877	0.0442477	0	0.0940134	0.0768881	0	0.112051	0	0.0112446
Skida1	0.0218736	0.0140402	0.0289337	0.0276724	0.00967367	0.00949791	0.0150417	0.0194812	0.0348907	0.0111479	0	0.00923055	0.0127326	0.0173988	0	0.0231567	0.00765941	0.0112257	0.0203945	0.0145572	0	0.0219169	0.0143131	0	0	0.0204769	0.0177015
Mllt10	0.336301	0.291174	0.469124	0.326322	0.322215	0.300156	0.283033	0.256011	0.412788	0.324319	0.272893	0.354299	0.319234	0.307194	0.379157	0.329567	0.360617	0.292392	0.321665	0.542505	0	0.243113	0.354095	0.45702	0.373467	0.534355	0.463408
Dnajc1	0.918914	1.19428	1.14437	1.18787	1.20432	1.09112	0.805101	1.15923	1.12911	1.10854	1.00449	1.22122	1.31393	1.13094	0.813326	0.867767	1.22871	0.750079	0.862503	1.00405	0.270393	1.10678	1.22208	2.87306	1.09207	1.18701	0.798748
Commd3	1.65588	2.19438	1.47856	1.99252	1.97591	2.12519	1.56156	2.30751	2.02399	1.88612	1.71942	1.89763	2.04318	2.04401	2.09224	2.23003	3.47778	2.65704	1.51595	1.99774	1.24206	1.96902	2.35745	1.33925	0.803939	1.74242	1.42373
Bmi1	0.116172	0.182827	0.097414	0.137071	0.154025	0.168684	0.132966	0.166219	0.0792449	0.257235	0.158916	0.175719	0.199269	0.133817	0.140124	0.25982	0.144266	0.386776	0.11469	0.147684	0.108178	0.215616	0.16272	0.239377	0	0.0596626	0.0896937
Spag6	0	0.00139663	0	0.000892761	0.000234606	0	0	0	0	0	0	0.00157412	0.000954332	0	0	0	0	0	0	0	0	0	0	0	0	0	0
Carlr	0.000945536	0.00212456	0	0	0.00272874	0	0	0.00364035	0	0.000475529	0	0.00245169	0.00117373	0.0112321	0	0	0.00536865	0	0	0	0	0	0.00208219	0	0	0	0
Pip4k2a	0.157955	0.0969697	0.0671607	0.0805231	0.106072	0.0781107	0.0853785	0.0620702	0.311963	0.0991412	0.100626	0.148542	0.0850074	0.127978	0.138788	0.0999685	0.0812384	0.0596569	0.0849621	0.127142	0	0.18846	0.0751409	0.0352696	0	0.263638	0.00927824
4930426L09Rik	0.00837707	0.00899467	0.0179521	0.00188879	0.0068267	0.00608395	0.00779484	0.0079362	0	0.00943169	0	0.00472647	0.0104253	0	0	0.00809167	0.00896959	0.0283778	0	0.0124987	0	0.01916	0.00228373	0	0	0.0700378	0
Armc3	0.00198155	0	0	0.000577418	0	0.00234769	0	0.000804815	0	0.000254369	0	0	0.000552589	0	0	0	0	0	0	0	0	0	0	0	0	0	0
Msrb2	0.289784	0.126144	0.253676	0.238184	0.0811598	0.150649	0.28984	0.120898	0.256192	0.104859	0.335875	0.146217	0.103726	0.253667	0.203532	0.201718	0.116514	0.0866708	0.219167	0.180965	0	0.269312	0.203457	0.0485154	0.112051	0.0499296	0.372301
Gm33940	0	0	0	0	0	0	0.00145576	0.000900988	0	0	0	0	0	0	0	0.00311565	0	0	0	0	0	0	0	0	0	0	0
Otud1	0.168055	0.0397853	0.124434	0.118618	0.0202379	0.0218468	0.0594738	0.0420777	0.0748218	0.0215777	0.135213	0.0379319	0.0275679	0.121737	0.163443	0.0890233	0.0455383	0	0.121853	0.166773	0.125945	0.184112	0.0265286	0.0480723	0	0.344936	0.21311
Etl4	0.0101161	0.0490615	0.00313468	0.0274918	0.0276336	0.0475676	0.0215038	0.0274758	0.0422354	0.0176014	0.137119	0.0132264	0.0178182	0.0394474	0	0.0377226	0.0361261	0.0853716	0.0219477	0.0249534	0	0	0.112197	0	0	0.0897367	0.0643252
Arhgap21	0.25074	0.0972696	0.405165	0.1826	0.200922	0.0973298	0.307545	0.130357	0.0900927	0.112332	0.104248	0.0880576	0.0743518	0.205323	0.241781	0.178062	0.173256	0.0610541	0.210473	0.268788	0.108178	0.138163	0.124891	0.0352696	0.898258	0.0386329	0.177874
Gm13375	0.00306422	0.00123984	0.00436226	0.00449015	0.0017449	0.00155929	0.00540584	0.00497621	0	0.00162587	0	0	0	0	0	0.00582084	0.00168849	0.0877324	0	0	0	0	0	0	0	0	0
Enkur	0.022596	0.0135457	0.00498571	0.0206592	0.0168816	0.011715	0.0394385	0.0183344	0.161358	0.0177441	0	0.00899711	0.00993202	0.0319841	0.0426565	0.0179442	0.0104766	0	0.0201541	0.0172953	0	0.0139589	0.0372811	0	0	0	0.0225435
Thnsl1	0.0405014	0.0439982	0.02894	0.0448081	0.034628	0.0288822	0.0623981	0.0287268	0.00858564	0.0259205	0.0569788	0.0233048	0.0430089	0.0649811	0.232173	0.0228415	0.0371253	0.0112257	0.0426613	0.00439129	0	0.0265439	0.076209	0.0611471	0	0.0698441	0.0557087
Apbb1ip	0.715486	0.348947	0.519243	0.419904	0.457327	0.411784	0.563041	0.4552	0.372231	0.455093	0.279277	0.475065	0.451606	0.354477	0.597713	0.383212	0.421095	0.437256	0.66756	0.500172	0.535137	0.578689	0.117198	0.28621	0	0.124211	0.206134
Pdss1	0.0603171	0.0655258	0.0417416	0.0484979	0.0912872	0.0949175	0.0428991	0.0678663	0.155353	0.202666	0.0563807	0.0730133	0.0776687	0.0603199	0.0181135	0.0914862	0.0459338	0.015444	0.0496421	0.166879	0.454217	0.104241	0.0569172	0	0.112051	0.0327144	0.117842
Abi1	0.477537	0.414284	0.523771	0.5734	0.656609	0.507855	0.523157	0.454819	0.389878	0.381392	0.311866	0.412804	0.416281	0.361114	0.726723	0.397064	0.58605	0.547356	0.580327	0.418728	0.501437	0.499857	0.670175	0.1323	0.112051	0.260602	0.502499
Acbd5	0.35383	0.23518	0.357253	0.272163	0.307305	0.285255	0.228899	0.292443	0.165133	0.174774	0.439974	0.244259	0.209425	0.295093	0.184121	0.259938	0.301556	0.578634	0.301551	0.317089	0.0360418	0.160252	0.421937	0.0611471	0	0.217107	0.333228
Mastl	0.0170578	0.0146536	0.00315983	0.0127989	0.0366246	0.0558686	0.0110037	0.0279084	0.00988454	0.121922	0.122443	0.0182446	0.00670014	0.0146632	0	0.170778	0.0147482	0	0.0151935	0.635893	0	0.12913	0.0151064	0	0	0.0635919	0.0113615
Yme1l1	0.655301	0.651975	0.710599	0.579047	0.689648	0.694965	0.630295	0.711286	0.51151	0.681806	0.657603	1.20603	0.673274	0.671045	0.78002	0.782879	0.662141	0.84229	0.615383	0.723837	0.976479	0.646586	0.631676	0.355834	0.112051	0.57077	0.830868
Spopl	0.156132	0.121769	0.203286	0.174825	0.156434	0.132497	0.195711	0.147143	0.0531016	0.106532	0	0.141029	0.107352	0.121716	0.0667086	0.187356	0.152137	0.0714989	0.200267	0.303256	0	0.175169	0.148335	0.178673	0.542523	0.146731	0.183801
Hnmt	0.0933439	0.00178263	0.0290747	0.0537082	0.00271485	0.00656536	0.11521	0.0027832	0.00793294	0.00286148	0.0346328	0.00380294	0.00162428	0.0156275	0.203212	0.0113182	0.0116129	0	0.0794467	0.0303509	0	0.0504217	0.0262823	0	0	0.0677171	0.115841
Il1rn	0	0.000908792	0	0	0	0.00344911	0	0.00109973	0	0.0014374	0.0346328	0.00190291	0.00745949	0	0	0.0158483	0	0	0	0	0	0	0.00240625	0	0	0	0
Psd4	0.00166551	0	0	0	0	0.00117168	0	0	0	0.00209291	0	0	0	0	0	0	0	0	0	0	0.0744579	0	0.00452704	0	0	0	0
Cacna1b	0	0	0	0	0.00184136	0.000388952	0.00172079	0.00100896	0	0.00130231	0	0.00236746	0	0	0	0	0	0	0	0	0	0	0	0	0	0	0
Ehmt1	0.204035	0.225911	0.343518	0.198732	0.235121	0.266325	0.172075	0.178887	0.224694	0.239671	0.321844	0.312777	0.225753	0.24786	0.190679	0.216961	0.216524	0.149136	0.189047	0.256242	0	0.380472	0.198435	0.200697	0	0.291811	0.166273
Arrdc1	0.0684026	0.104462	0.119434	0.102858	0.0828462	0.201858	0.0972389	0.0819455	0.0500086	0.0474076	0.213263	0.0465914	0.0734916	0.120806	0.0425027	0.0359672	0.134274	0.142037	0.0970979	0.053013	0.324006	0.0692741	0.253829	0	0	0.0577494	0.0604964
Zmynd19	0.0706921	0.110766	0.011061	0.0759521	0.15159	0.129025	0.0864881	0.117359	0.261946	0.203873	0.184291	0.116509	0.159753	0.0967106	0.10842	0.0863044	0.0902459	0.014436	0.0900088	0.0520716	0	0.360404	0.0812943	0	0.318421	0.172505	0.104886
Dph7	0.128269	0.0757062	0.083438	0.104714	0.0595053	0.0914305	0.123356	0.0755167	0.222505	0.0793787	0.240714	0.114499	0.0773608	0.0770925	0.00774204	0.0701414	0.0880668	0.0983829	0.138217	0.0624379	0	0.171356	0.110265	0.0805737	0	0.294909	0.151017
Mrpl41	0.802357	0.606408	0.598163	0.587315	0.73221	0.728101	0.54343	0.689269	1.38244	0.833822	0.747509	0.648196	0.66714	0.749404	0.914044	0.854842	0.60822	0.922097	0.659852	0.560847	0.321859	0.541204	0.635189	0.322719	0.430472	0.924169	0.891109
Pnpla7	0.0259402	0.0305367	0.0312318	0.0503957	0.0286981	0.166405	0.0133001	0.0881835	0.147213	0.0226752	0.0692655	0.029305	0.0398839	0.0210224	0.0384468	0.0118268	0.0394666	0.0138964	0.0116199	0.0191069	0	0.00877858	0.287968	0	0	0.0113602	0.0127936
Nsmf	0.179792	0.143432	0.286845	0.174226	0.131246	0.0972153	0.213559	0.109282	0.235415	0.0838833	0.138014	0.103665	0.100388	0.160869	0.248817	0.147442	0.12307	0.36252	0.165657	0.196623	0	0.176152	0.0924302	0	0.29873	0.231878	0.187798
Noxa1	0	0	0	0	0	0.00127049	0	0	0	0	0	0	0	0	0	0	0	0	0	0	0	0	0.00215777	0	0	0	0
Nrarp	0	0	0	0.00229943	0.000965164	0.00247091	0	0	0	0.00883591	0	0	0	0.0131517	0	0.00131718	0	0	0	0.0114879	0	0	0.0118044	0	0.410781	1.18714	0
Tor4a	0.0151719	0.0134291	0.0252602	0.0086199	0.0232321	0.0561102	0.00360078	0.0194474	0.0256122	0.0127261	0.0292778	0.0483267	0.022324	0.0100866	0	0.0129539	0.0298763	0	0.00226348	0.0180288	0.0360418	0.00794483	0.0981272	0.0485154	0.149365	0.149282	0.0575519
Nelfb	0.499548	0.389566	0.289559	0.38872	0.368366	0.391029	0.344011	0.352061	0.326648	0.386677	0.441825	0.40421	0.398113	0.36077	0.471406	0.528074	0.374478	0.274653	0.383046	0.434553	0.0540891	0.235005	0.460612	0.180373	0.467786	0.619339	0.433402
Stpg3	0	0.000906464	0	0	0.000251043	0.000131632	0	0	0	0	0	0	0	0	0	0	0	0	0	0	0	0	0	0	0	0	0.00982164
Fam166a	0	0	0	0	0	0.000379027	0	0	0	0	0	0	0	0	0	0	0	0	0	0	0	0	0	0	0	0	0
Tubb4b	1.17076	0.95361	0.567821	0.604963	1.36404	1.76156	0.913373	0.885071	2.34187	2.86431	1.46881	1.71672	1.2116	0.713086	0.892747	3.48665	1.35537	1.12099	1.04198	7.44943	2.18746	1.66857	2.45707	2.41782	4.92129	2.61895	1.95486
Cysrt1	0	0.00137802	0	0.00176262	0.000136041	0.00057232	0	0	0	0.000443656	0	0	0	0	0	0	0	0	0	0	0	0	0.00500899	0	0	0	0
Rnf208	0	0.00190167	0	0.00237139	0	0.00177197	0.00199556	0	0	0.000329573	0	0	0.00298737	0	0	0	0	0	0	0	0	0	0.020507	0	0	0	0
AL732309.1	0.00105849	0	0	0	0	0	0	0	0	0.000727619	0	0	0	0	0	0	0	0	0	0	0	0	0	0	0	0	0
Ndor1	0.0257873	0.0133298	0.0064245	0.0109168	0.0190279	0.0165418	0.0332032	0.0144283	0.00704443	0.025979	0	0.0189631	0.0199399	0.0170142	0.0335171	0.037793	0.0177854	0.0198116	0.0207096	0.0153249	0	0	0.0177589	0	0	0.015445	0.0298209
Tmem203	0.340546	0.334501	0.417542	0.376785	0.287861	0.2863	0.374748	0.261157	0.184286	0.222302	0.371766	0.248725	0.301994	0.365826	0.314801	0.198428	0.356591	0.579189	0.253999	0.252693	0.0540891	0.30612	0.359292	0.164359	1.67185	0.187032	0.37024
Tprn	0.0295294	0.0256739	0.00421465	0.0285464	0.0320003	0.0367664	0.015689	0.0174389	0.00988454	0.0217742	0.0195682	0.0137635	0.0199256	0.0247548	0.0738018	0.015009	0.047885	0	0.030407	0.019524	0	0.00675853	0.0529827	0	0	0.0222033	0.030492
Ssna1	1.17866	0.999862	1.0598	0.836355	1.24517	1.36112	0.952206	1.03886	1.40197	1.43941	1.15251	1.12531	1.1043	1.38415	0.784288	1.56195	1.14243	0.901409	1.10639	2.98021	0.540557	2.23206	1.3011	0.627088	0.485518	0.996415	0.949567
Anapc2	0.501068	0.456104	0.446807	0.457983	0.402149	0.43607	0.439727	0.453406	0.298771	0.385767	0.663586	0.44734	0.400637	0.48184	0.448853	0.470542	0.54477	0.602205	0.514536	0.461328	0.490259	0.643191	0.559897	2.12306	1.23441	0.241712	0.502623
Grin1	0.00210463	0.00222039	0	0	0.00225994	0.000322925	0	0	0	0.000326565	0	0	0	0.00728582	0	0	0.00235023	0	0	0	0	0	0	0	0	0	0
AA543186	0.0014717	0.00137997	0.00498571	0.00416044	0.00213859	0.00190472	0	0	0	0.00101542	0	0.00262996	0	0.00490782	0	0.00446136	0.00813991	0	0.00166965	0	0	0.00776179	0.00329394	0	0	0	0
Man1b1	0.252186	0.205892	0.154326	0.17949	0.205248	0.188475	0.202991	0.203893	0.129274	0.201112	0.0746411	0.215566	0.198278	0.231078	0.135571	0.298356	0.220283	0.220256	0.202651	0.318967	0.25215	0.198498	0.172009	0	0.467786	0.541595	0.124381
Dpp7	0.283081	0.152715	0.568033	0.535382	0.0953269	0.114385	0.484349	0.172761	0.153947	0.0519046	0.23438	0.116042	0.0975159	0.229035	0.183413	0.0905662	0.165524	0.362771	0.340361	0.148919	0.0540891	0.130365	0.169586	0.0611471	0.112051	0.0910586	0.347546
Uap1l1	0.375622	0.328936	0.578951	0.746595	0.174131	0.358832	0.513909	0.378827	0.351073	0.121344	0.525232	0.245789	0.231657	0.313104	0.485186	0.279252	0.362237	0.280102	0.44653	0.30614	0.626419	0.308835	0.587599	0.323162	0.430472	0.373814	0.479577
Sapcd2	0.00294488	0.00745885	0	0.00711196	0.00800524	0.0448901	0.0054432	0.0089914	0	0.0843029	0	0.0119125	0.0121637	0.0029372	0	0.103777	0.00940058	0	0.0125908	0.912139	0	0.0275753	0.00602228	0	0	0	0.0137441
Entpd2	3.85684	0.333212	4.99543	2.71407	0.227697	0.226648	3.94583	0.521025	0.673999	0.0698599	1.21616	0.332343	0.227486	1.20884	3.07505	0.823018	0.393351	1.67489	3.58566	1.61113	0.0720835	1.93687	0.450058	0.257564	0.636841	0.520768	0.795806
Npdc1	2.06844	1.61435	1.60448	2.11921	1.65576	1.36449	1.65568	1.77847	1.54719	1.06927	1.96628	1.36653	1.59275	2.6704	1.74563	1.51866	1.75007	1.53673	2.10512	1.65935	0.453029	2.37022	2.04348	0.636136	1.23441	1.3466	2.12164
Fut7	0.00100027	0.00111069	0	0	0	0.000583026	0	0	0	0	0	0	0	0	0	0	0	0	0	0	0	0	0	0	0	0	0
Abca2	0.0523561	0.0118214	0.013028	0.0521258	0.0238961	0.0354465	0.0785518	0.0305434	0.0320531	0.0103475	0	0.0731894	0.015704	0.0278653	0.104924	0.0121568	0.0387244	0	0.0774495	0.0115194	0	0.0294855	0.120372	0.0805737	0	0.0792581	0.0616677
Paxx	0.230465	0.221838	0.290338	0.323513	0.195808	0.246442	0.296721	0.201946	0.0799285	0.0961835	0.259583	0.129007	0.174966	0.264529	0.332959	0.162931	0.171965	0.157847	0.364032	0.162438	0.0540891	0.153054	0.507388	0.105809	0.112051	0.154391	0.424855
Clic3	0.00371002	0.00285648	0	0.00172086	0.00677804	0.0374531	0.00978912	0.00710627	0	0.00380542	0	0	0.00256552	0	0	0	0.00631993	0	0.000727232	0.00535233	0	0.0152416	1.26211	0	0	0	0
Ptgds	0.00620853	0.00823022	0.00397404	0.00760322	0.00416428	0.00808018	0.0107489	0.00669835	0.0772248	0.00432857	0.0346328	0.00800369	0.00181851	0.00692417	0	0.00734885	0.00620879	0	0.00411601	0.0292067	0	0.00714051	0.147277	0	0	0	0.375141
C8g	0.00794319	0.0133875	0.00504797	0.0180411	0.00281795	0.0145022	0.00619673	0.0146526	0.00496657	0.0022452	0	0.0139345	0.00989279	0.0111509	0	0.00487528	0.00481981	0	0.0160148	0.00626239	0.0540891	0	0.0304478	0	0	0.00802658	0
Fbxw5	0.270209	0.260481	0.316759	0.266187	0.217257	0.34898	0.262716	0.2692	0.087177	0.222111	0.345033	0.240468	0.225432	0.275897	0.244934	0.25148	0.255354	0.201593	0.237057	0.237859	0.177692	0.171177	0.466285	0.225234	0.766625	0.28998	0.366025
Traf2	0.213088	0.187604	0.171846	0.155668	0.23806	0.264806	0.148722	0.185059	0.375803	0.314339	0.346076	0.194882	0.218299	0.135425	0.42602	0.242305	0.269031	0.0918204	0.132082	0.329442	0	0.263107	0.221679	0.193448	0	0.260692	0.0918154
Edf1	3.77481	4.28515	3.99448	3.84057	4.30776	4.83702	3.14329	3.96623	5.47801	4.56659	4.07935	4.96575	4.97641	3.98612	3.53312	4.58664	4.2092	3.46762	3.42058	3.9592	5.85316	4.01535	4.98564	6.54479	8.98021	4.21909	4.21636
Mamdc4	0	0.000868869	0	0.00263122	0.000537668	0.000720309	0	0	0.003745	0.00122469	0	0.00122079	0	0	0	0.00636448	0.00124271	0	0	0	0	0	0.00466872	0	0	0	0
Phpt1	0.76842	1.15436	1.05912	1.13226	0.812102	1.18335	1.19556	0.899444	2.04503	0.896807	1.16252	1.08201	1.02101	1.04611	0.781406	0.790583	0.87527	1.47654	0.777912	0.51045	0.964845	0.496839	0.891958	0.671929	1.24143	0.717319	1.78721
Gm996	0	0	0	0	0.00188301	0.00217994	0	0	0	0.00105842	0	0	0.00108826	0	0	0.00137439	0	0	0	0	0	0	0	0	0	0	0
Rabl6	0.392554	0.493555	0.318201	0.305233	0.417395	0.439993	0.278069	0.484362	0.488492	0.577334	0.523007	0.584068	0.521614	0.468368	0.31899	0.500973	0.464083	0.427274	0.321411	0.417183	0.0360418	0.449931	0.502961	0.31223	0.636841	0.343966	0.33978
Tmem141	0.0714356	0.124378	0.0847125	0.133749	0.104369	0.161602	0.138971	0.111675	0.0700472	0.0742843	0.105566	0.129614	0.0954837	0.0622715	0.033586	0.0518774	0.150737	0.0574235	0.0524325	0.0339774	0.400128	0.0351453	0.269603	0.0485154	0	0.171558	0.204002
Fcna	0	0	0	0.000569364	0.000403663	0.000523733	0	0	0	0.000225826	0	0	0	0	0	0.00109607	0	0	0.00256489	0	0	0	0	0	0	0.0176058	0
Lcn8	0	0	0.0444385	0.023574	0	0	0.0518899	0	0	0	0	0	0	0	0	0	0	0	0	0	0	0	0	0	0	0	0.0143594
A230005M16Rik	0.00097375	0.00241894	0.0121687	0.0113681	0.00102576	0.000240401	0.00600223	0.0333639	0	0.000481616	0	0	0	0	0	0	0	0	0.00196588	0	0	0	0	0	0	0	0.131365
Bmyc	0.682672	0.469379	1.01317	0.94342	0.359226	0.491242	1.49915	0.458206	0.536506	0.343146	1.28788	0.356846	0.370648	0.752842	1.23969	0.460537	0.509353	0.505244	0.872452	0.39033	0.953574	0.613625	0.471092	0.392615	1.24143	0.789317	3.35562
Lcn11	0	0	0	0.0279752	0	0.000616992	0.00212929	0	0	0	0	0	0	0	0	0	0	0	0	0	0	0	0	0	0	0	0.0186974
Sohlh1	0	0	0	0.000809737	0	0.000667377	0.00143134	0	0	0	0	0	0	0	0	0	0	0	0	0	0	0	0	0	0	0	0
Kcnt1	0	0	0	0	0	0	0.00307132	0	0	0	0.0595919	0	0	0	0	0	0	0	0	0	0	0	0	0	0	0	0
Camsap1	0.0647162	0.0831633	0.0971823	0.0760023	0.164839	0.104817	0.0745641	0.0983432	0.0751471	0.0873145	0.088771	0.120226	0.0689984	0.0497888	0.0896071	0.0700233	0.0703108	0.0905355	0.0697437	0.0657892	0.0540891	0.0401305	0.100741	0.553807	0	0.0492799	0.0333223
Ubac1	0.256274	0.328625	0.204393	0.27807	0.337599	0.383255	0.207773	0.326383	0.369203	0.4006	0.424486	0.339463	0.34535	0.331975	0.243006	0.333673	0.383884	0.227675	0.255785	0.424543	0.239047	0.269493	0.287582	2.41605	0.430472	0.553654	0.161932
Nacc2	0.125771	0.127504	0.226645	0.170402	0.13487	0.131949	0.145173	0.117232	0.277305	0.0696874	0.153405	0.120082	0.0942574	0.182213	0.104239	0.109367	0.128677	0.12885	0.210694	0.0297207	0	0.0849003	0.116047	0.0480723	0	0.285688	0.170982
Tmem250-ps	0.251378	0.253096	0.214572	0.249962	0.248321	0.277232	0.19969	0.244321	0.289633	0.209901	0.469215	0.459708	0.255074	0.293058	0.182574	0.26201	0.223004	0.150913	0.223479	0.27665	0.1105	0.244383	0.289183	0.129089	0.430472	0.349236	0.276166
Qsox2	0.138257	0.0798045	0.0673455	0.0759264	0.106406	0.0709716	0.0706319	0.0922932	0.0660207	0.124035	0.0761543	0.105053	0.102316	0.0921304	0.175802	0.0885372	0.0919948	0.120878	0.109136	0.12828	0	0.145993	0.0901582	0.0352696	0	0.1905	0.0841404
Ccdc187	0	0	0	0	0.000367991	0.000856977	0.00345913	0	0	0	0	0	0	0	0	0	0	0	0	0	0	0	0.0193088	1.9305	0	0	0
Gpsm1	0.104611	0.0924519	0.18543	0.125505	0.0819331	0.0626448	0.151439	0.0708923	0.053251	0.0758992	0.196467	0.0610861	0.0655645	0.156649	0.0823007	0.0985434	0.0560844	0.0638559	0.108847	0.0681387	0.0360418	0.0737362	0.0442238	0	0	0.0813359	0.235201
Dnlz	1.0297	0.918264	0.901272	0.880723	0.939245	0.761295	0.898936	0.920791	1.01676	1.00079	1.02891	0.965447	1.04946	0.879435	1.03953	1.02272	0.924066	0.451878	0.946522	0.871189	0.527259	0.964862	0.69464	0.508033	0.542523	0.755968	1.02839
Card9	0	0	0	0	0	0.000492923	0	0.00219126	0	0	0	0	0	0	0	0	0	0	0	0	0.123603	0	0	0	0	0	0
Snapc4	0.0288854	0.0193621	0.0734189	0.0112326	0.0183848	0.0184618	0.0142848	0.0167711	0.0290037	0.0190413	0	0.00874679	0.00714183	0.029142	0	0.0252481	0.0215254	0.015444	0.0229562	0.0131705	0	0.038659	0.0204702	0.0805737	0	0.123218	0.101285
Gm13563	0.00137793	0	0	0.00101059	0.000416829	0.00122639	0	0.000718809	0	0.000207632	0	0	0	0	0	0.00438913	0	0	0	0	0	0	0	0	0	0	0
Sdccag3	0.446927	0.305952	0.226999	0.338983	0.413929	0.307804	0.375425	0.293817	0.248791	0.389322	0.353782	0.36549	0.346043	0.382481	0.650763	0.413836	0.381245	0.190354	0.401006	0.393823	0.0360418	0.424878	0.351287	0.0352696	0.112051	0.400602	0.400211
Pmpca	0.304682	0.371925	0.16798	0.246427	0.361796	0.444805	0.230839	0.32856	0.529248	0.474747	0.429129	0.511442	0.364929	0.22552	0.489408	0.42039	0.371771	0.281645	0.269439	0.267121	0.0360418	0.340149	0.421523	0.17993	0.112051	0.493397	0.449626
Inpp5e	0.0722958	0.0494191	0.0872539	0.0709998	0.0512861	0.0533973	0.093609	0.0495785	0.038301	0.0317517	0.105618	0.0552169	0.0468652	0.0491009	0.0747419	0.0336119	0.0336061	0.106677	0.0754166	0.0482882	0	0.0457766	0.0680565	0	0	0.149462	0.071431
Sec16a	0.124812	0.155368	0.169814	0.161575	0.241928	0.166079	0.211591	0.172962	0.199096	0.147374	0.0861785	0.163058	0.204211	0.165829	0.100821	0.120625	0.190549	0.0940014	0.179291	0.118484	0.216075	0.0857559	0.187644	0.0485154	1.67185	0.144193	0.0543929
Notch1	0.0739327	0.0451687	0.0835681	0.0463299	0.123329	0.0189855	0.104369	0.0585295	0.0705355	0.0592263	0.0606003	0.0988749	0.0538166	0.112251	0.12055	0.0788146	0.200318	0.0282615	0.0270154	0.151085	0	0.0839938	0.0236225	0.109663	0.81096	0.207391	0.319411
Egfl7	0.00582555	0.0735361	0.028842	0.0214734	0.0393331	0.0831454	0.0233623	0.0842405	0.0330749	0.110722	0.130427	0.0777739	0.0817525	0.0182946	0.0180448	0.0570331	0.0703375	0.0548708	0.0122943	0.0405964	0.108178	0.0757652	0.0269022	0	7.30183	0.197362	0.00888001
Agpat2	0.30963	0.29119	0.350727	0.30931	0.234895	0.283854	0.280388	0.273427	0.311642	0.260629	0.128183	0.298277	0.313352	0.279181	0.262432	0.308169	0.303704	0.158613	0.293052	0.156923	0.218678	0.252058	0.35001	0.0705393	0.112051	0.308681	0.364195
Fam69b	0.247609	0.199268	0.28169	0.253161	0.0632931	0.109893	0.281737	0.17465	0.0888254	0.110436	0	0.117647	0.114962	0.322831	0.387929	0.140669	0.190781	0.0562372	0.16446	0.0962179	0	0.310561	0.0491695	0.0805737	0.112051	0.261641	0.30516
Snhg7os	0.00334355	0.000545368	0.0082115	0.00147324	0.000297711	0.00193241	0	0.00214947	0	0.000627227	0	0	0.00124325	0	0	0.00133524	0.00381284	0	0	0	0	0	0.0101526	0	0	0	0
Surf6	0.0630654	0.0545816	0.0399753	0.0317485	0.0656726	0.076111	0.036063	0.0639095	0.105811	0.0773363	0.0723168	0.131653	0.0698117	0.0673109	0.0365397	0.0804268	0.067599	0.0287858	0.0635263	0.0716979	0	0.0328299	0.0731197	0	0.149365	0.113385	0.122108
Med22	0.0732034	0.057329	0.0556234	0.0526968	0.0737018	0.0752526	0.0833236	0.0512694	0.274927	0.0579184	0.0376597	0.103272	0.0558138	0.0735712	0.0250816	0.0570599	0.114471	0.0400977	0.0759345	0.0740622	0	0.0831581	0.0826354	0.0352696	0.112051	0.0793846	0.0692103
Rpl7a	6.04583	7.46611	5.66099	6.88416	5.94836	6.85709	5.08375	6.60392	8.55089	8.59219	5.54666	8.27933	7.52915	7.08689	5.25452	6.73656	7.3564	6.85782	5.89503	4.239	7.05611	5.54378	4.8074	7.12246	5.60425	6.59785	5.25546
Surf1	0.525079	0.356506	0.629608	0.470376	0.259106	0.378802	0.499503	0.338148	0.279713	0.248429	0.314999	0.299804	0.345024	0.475795	0.611275	0.321519	0.399327	0.375178	0.369195	0.330879	0.159645	0.376483	0.443594	0.43829	0.960325	0.569118	0.827069
Surf2	0.253418	0.150183	0.288108	0.164235	0.170871	0.216691	0.195445	0.166775	0.29591	0.185529	0.308744	0.167097	0.158077	0.139943	0.208552	0.172501	0.170462	0.313667	0.173035	0.123391	0.239047	0.142569	0.250449	0.360603	0	0.264121	0.162222
Surf4	1.46925	3.1089	1.44994	1.69664	3.01637	2.24347	1.14004	2.92044	2.13469	3.59004	1.26657	3.2353	3.56128	2.31894	1.57182	2.69056	2.60942	2.20766	1.58391	1.49255	1.86157	1.86685	1.80454	1.8855	2.28916	1.34405	0.844561
Stkld1	0.00105103	0.000299643	0	0	0	0.000154793	0	0	0	0	0	0	0	0	0	0	0.0018538	0	0	0	0	0	0	0	0	0	0
Rexo4	0.166438	0.179457	0.115606	0.166411	0.172627	0.195651	0.119449	0.150986	0.205192	0.243037	0.0391365	0.281861	0.213113	0.175485	0.12065	0.261242	0.156187	0.0564124	0.183368	0.192257	0.14422	0.176293	0.163461	0.180373	0.112051	0.238358	0.191289
Adamts13	0.00155729	0.000777453	0	0	0.00189085	0.000294528	0.00408739	0	0	0	0	0	0	0	0	0	0	0	0	0	0	0	0	0	0	0	0.0101924
Cacfd1	0.228578	0.283437	0.279536	0.317934	0.234641	0.214147	0.168429	0.298621	0.0926075	0.216019	0.140437	0.378334	0.260507	0.342667	0.323195	0.251014	0.22019	0.297907	0.206282	0.164035	0.564717	0.229377	0.216113	0.0485154	0	0.142066	0.239837
Slc2a6	0.00723184	0.00513657	0	0.00234512	0.00134417	0.00089764	0.00195411	0.00273221	0	0.000637361	0	0	0.00332631	0	0	0	0	0	0.00427946	0	0	0	0.00778476	0	0	0	0
Mymk	0.00729332	0.00177607	0.00869168	0.0137856	0	0.000103067	0.00518463	0	0	0	0	0	0.00444649	0.00217844	0	0.00358657	0.00308762	0	0	0	0	0	0	0	0	0	0
Adamtsl2	2.00355	0.14485	1.05432	1.55969	0.0515673	0.063831	0.751503	0.142405	0.371514	0.0452301	0.0620132	0.193603	0.0734661	0.547633	1.00463	0.341718	0.132336	0.263468	0.41429	0.686399	0	1.09084	0.0625021	0.131686	0.661594	0.178578	0.112814
Fam163b	0	0.0019638	0	0.000418653	0	0.00233113	0.00258658	0	0	0	0	0	0	0	0	0.00173346	0	0	0	0	0	0	0	0	0	0	0
Dbh	0.00319978	0.000646873	0	0.00254096	0.000252583	0.00112212	0	0.00330609	0	0.000329826	0	0	0.000536927	0	0.036227	0	0	0	0	0.00702577	0	0	0.00150367	0	0	0	0
Sardh	0.126289	0.164314	0.145157	0.19129	0.0720656	0.166628	0.0862004	0.133036	0.287504	0.0748094	0.25103	0.11067	0.0941728	0.21672	0.0939331	0.125079	0.125417	0.0277927	0.101811	0.0896339	0.128547	0.0941924	0.1029	1.68634	0	0.0459108	0.107676
Vav2	0.0680632	0.0596129	0.147903	0.0779687	0.115263	0.10169	0.0872802	0.093453	0.0216776	0.0376599	0.0772931	0.0545297	0.0617939	0.0551245	0.0641864	0.044827	0.0751732	0	0.0921124	0.0773742	0	0.130761	0.322934	0.0352696	0.318421	0.0197335	0.0264033
Brd3os	0.0556746	0.0352327	0.0529485	0.0361401	0.0440032	0.0424383	0.090553	0.0248688	0.0289341	0.0297056	0	0.0341428	0.0332643	0.0527342	0.126065	0.0730069	0.0423888	0.019626	0.054231	0.0130657	0	0	0.0375001	0	0	0	0.0766959
Brd3	0.456026	0.489701	0.477214	0.51631	0.517427	0.398196	0.446752	0.458961	0.238348	0.550545	0.363957	0.408376	0.4201	0.546899	0.332469	0.542742	0.557328	0.48728	0.438734	0.739833	0.128547	0.926682	0.374666	2.07499	0.261416	0.703291	0.513413
Wdr5	0.0931796	0.107589	0.0559275	0.0644422	0.176353	0.11722	0.0811372	0.110489	0.358851	0.215258	0.175733	0.184341	0.121611	0.13028	0	0.12123	0.1097	0.143519	0.0716572	0.156727	0.0360418	0.155344	0.0987455	0.119055	0	0.0249833	0.0373091
Rxra	0.0741921	0.0458012	0.123932	0.0768416	0.0725466	0.0374071	0.10916	0.0476558	0.0904301	0.0379992	0.233529	0.0357422	0.0311218	0.0854219	0.0752021	0.0504503	0.0574501	0	0.069584	0.0535897	0	0.0319175	0.100117	0.0485154	0	0.0741225	0.033464
Col5a1	2.04941	4.54087	3.14258	3.41605	5.79239	1.66482	1.96059	4.44918	2.14827	3.09465	1.33619	3.7404	4.13928	3.79418	2.31579	2.44047	4.40685	4.29895	2.61402	1.71427	1.61164	2.09603	0.808892	3.25474	1.53325	1.34557	0.381318
Olfm1	0.419458	0.122013	0.513261	0.323954	0.20483	0.148003	0.362012	0.199862	0.168194	0.0889699	0.113609	0.116073	0.0861504	0.278799	0.296009	0.205997	0.254032	0.524803	0.521009	0.433712	0.427468	0.370276	0.0979385	0	0	0.262284	0.495733
Ppp1r26	0	0.00182329	0	0.00113019	0.000431305	0.005109	0	0.00058929	0	0.000646761	0	0	0	0	0	0.00130616	0.00122288	0	0	0	0	0.0124923	0.00115154	0	0	0	0.0224639
1700007K13Rik	0.00351917	0.00782008	0.00509429	0.00883592	0.0163082	0.0135368	0.00352438	0.0304882	0	0.0102086	0.0146389	0.0112389	0.00956548	0.017789	0	0.0145959	0.291967	0	0	0	0	0.00706589	0.0670928	0	0	0	0
Mrps2	0.0787646	0.0922025	0.108673	0.0629296	0.0868641	0.105467	0.0718073	0.0874652	0.123424	0.121998	0.0391365	0.11773	0.120082	0.0520308	0.082542	0.126058	0.0955801	0.0573233	0.0543967	0.0786465	0	0.0892231	0.0934497	0.0611471	0.112051	0.102226	0.0981763
Ralgds	0.102438	0.0533491	0.118771	0.0629462	0.170387	0.139339	0.152931	0.0711076	0.141494	0.0650684	0.440909	0.0676389	0.0806546	0.0465068	0.0793159	0.0928285	0.0652088	0.0877205	0.0885714	0.0503769	0.0901309	0.0751946	0.120572	0	0	0.0261221	0.328893
Gtf3c5	0.0527149	0.0365691	0.0219015	0.0354033	0.0638882	0.041749	0.0458948	0.0472279	0.176528	0.0617105	0.0328993	0.0415277	0.0311629	0.0477857	0	0.0449582	0.0368282	0.0216164	0.0305018	0.0695078	0	0.0460115	0.0480812	0.0480723	0.318421	0	0.0274084
Gfi1b	0	0	0	0	0	7.04e-05	0	0.00238616	0	0.000284024	0	0	0	0	0	0	0	0	0	0	0	0	0	0	0	0	0
Tsc1	0.083274	0.0635625	0.094173	0.124575	0.0740782	0.0688994	0.099177	0.0576016	0.0267127	0.0438428	0.0638765	0.138094	0.0348759	0.0766111	0.0875524	0.068396	0.0637219	0.014436	0.123636	0.0889713	0.177692	0.0424841	0.0579718	0	0	0.0785647	0.100387
Spaca9	0	0.00404528	0	0.00550699	0.00416099	0.00351018	0	0.00321253	0.00271175	0.00474443	0	0.00329865	0	0	0	0.00173367	0	0	0.00141979	0	0.108178	0	0	0	0	0	0
Ak8	0	0.00228356	0	0.000764577	0	0.000938568	0	0	0	0.000138763	0	0	0.000882954	0	0	0	0	0	0	0	0	0	0.00525164	0	0	0	0
Gtf3c4	0.0801917	0.0761861	0.102201	0.109679	0.108263	0.0828236	0.0790133	0.0832742	0.0440137	0.0886762	0.0417418	0.0766753	0.0880427	0.0860039	0.0908278	0.102782	0.0676504	0	0.0662935	0.13204	0	0.0630917	0.0591158	0	0.318421	0.0746759	0.0510462
Ddx31	0.0569312	0.0236721	0.0312056	0.0353676	0.0540636	0.0387823	0.0405454	0.039174	0.0287142	0.0578986	0.0146389	0.0528937	0.0427727	0.0441875	0.0800951	0.037775	0.0311793	0.0283778	0.0572746	0.097093	0.0540891	0.090109	0.0290965	0.0611471	0	0.157984	0.0150776
Cfap77	0.00057051	0.00607928	0.0056991	0.00355297	0.000431841	0.00477408	0.00241411	0.00317824	0.00387264	0.00126082	0	0	0.00230355	0	0	0.001525	0.0048194	0	0	0.00483273	0	0.0402301	0.0141859	0	0	0	0
Ttf1	0.138913	0.107997	0.0887771	0.127594	0.109968	0.125661	0.0766241	0.104087	0.0678508	0.1086	0.0965327	0.19329	0.0940073	0.138612	0.143236	0.13472	0.168952	0.144268	0.0956882	0.139597	0.123603	0.127372	0.141844	0	0	0.0654411	0.221317
Setx	0.0827808	0.0863534	0.0922857	0.101577	0.16296	0.105771	0.0771415	0.0776989	0.0310514	0.0822609	0.199486	0.105925	0.087779	0.0506077	0.0671305	0.081258	0.174296	0.0670628	0.102053	0.128185	0.0360418	0.102181	0.107492	0	0	0.0918037	0.0954698
Ntng2	0.00266659	0.000550511	0	0	0.000255644	0.00176708	0	0	0	0.00123675	0	0	0	0	0	0.00398276	0.0025528	0	0.00253616	0	0	0	0.00344236	0	0	0	0
Med27	0.211955	0.208152	0.169606	0.162732	0.193366	0.197037	0.192416	0.182944	0.275915	0.281531	0	0.212312	0.271843	0.165213	0.156161	0.23539	0.215641	0.173833	0.224904	0.311108	0	0.148415	0.231006	0.115843	0.373467	0.348096	0.170036
Rapgef1	0.0965977	0.0578664	0.139253	0.0807623	0.15289	0.0822771	0.0934209	0.0716266	0.0609778	0.0791228	0.0615286	0.0613083	0.0657041	0.068693	0.0194194	0.085385	0.0758015	0.190264	0.142794	0.0929534	0.125945	0.078412	0.094486	0.0965877	0.149365	0.104827	0.102202
Trub2	0.103107	0.0720641	0.10625	0.0733047	0.0869222	0.0610651	0.06912	0.0631592	0.072754	0.0956639	0	0.0517985	0.0772489	0.0715809	0.11694	0.0881037	0.0632042	0.0121634	0.0633555	0.110355	0	0.0544671	0.0495622	0	0	0.0440168	0.127813
Coq4	0.102401	0.105718	0.179382	0.0917524	0.123468	0.132198	0.0774483	0.0966665	0.104979	0.153036	0.170425	0.173408	0.114535	0.0916158	0.171482	0.122172	0.116108	0.0868336	0.107029	0.0682213	0.595815	0.0796062	0.156154	0.0705393	0	0.12498	0.0554528
Slc27a4	0.102153	0.0818413	0.0852635	0.113179	0.133208	0.118391	0.072675	0.0879116	0.160951	0.0848275	0.167129	0.0941481	0.0930933	0.13472	0.131343	0.0914052	0.106559	0.113211	0.126703	0.0936144	0	0.0528252	0.168031	0.0485154	0	0.127343	0.00776397
Urm1	0.219562	0.259852	0.156841	0.21066	0.259801	0.294095	0.160712	0.253963	0.261137	0.351221	0.285587	0.382712	0.294285	0.2588	0.344431	0.336936	0.250833	0.259811	0.164476	0.255527	0.252117	0.247953	0.259133	0.297284	0.336153	0.338404	0.181678
2600006K01Rik	0.0342427	0.0606193	0.0144425	0.0677379	0.0447884	0.043567	0.0397619	0.0414149	0.234604	0.0305372	0.0223019	0.0308919	0.0396327	0.0537968	0.0307885	0.0479356	0.0727571	0.055837	0.0394165	0.0411882	0	0.0397533	0.0443016	0	0	0.0510746	0.0351797
Cercam	0.402785	0.558416	0.79657	0.798983	0.342497	0.383541	0.425111	0.518324	0.617821	0.2345	0.26813	0.557242	0.345805	0.656336	0.233084	0.274611	0.502155	0.545528	0.56728	0.353066	0.180262	0.387908	0.383184	0.0965877	0.112051	0.26137	0.268813
Odf2	0.188671	0.107222	0.148753	0.185803	0.173535	0.131598	0.131708	0.117541	0.185116	0.208748	0.0792669	0.167513	0.129293	0.133969	0.198818	0.273641	0.158457	0.157674	0.148805	0.646924	0.0360418	0.145854	0.087615	0	0.149365	0.149267	0.157188
Gle1	0.328643	0.271644	0.332943	0.349461	0.32704	0.352917	0.33869	0.250892	0.265902	0.464294	0.202831	0.306424	0.296221	0.340824	0.231751	0.394645	0.270845	0.324811	0.303284	0.457956	0.414365	0.320054	0.29541	2.01384	0.112051	0.361028	0.376472
Sptan1	0.656435	0.429616	0.522075	0.59377	0.511726	0.488963	0.653288	0.543124	0.366028	0.30916	0.610139	0.372866	0.333193	0.67899	0.462503	0.44688	0.435616	0.484535	0.968674	0.537122	0.0540891	0.688711	0.619411	0.323151	0.318421	0.451907	0.551627
Wdr34	0.0845159	0.0808643	0.101987	0.123563	0.0789111	0.11493	0.121577	0.0854601	0.132557	0.101347	0.222038	0.092032	0.126877	0.0794643	0.0278623	0.0931373	0.092754	0.0759397	0.0795381	0.13999	0.177692	0.113971	0.133624	0.0611471	0	0.112481	0.114249
Set	1.53552	2.17162	1.51011	1.3215	2.861	2.86212	1.30135	1.98416	2.08089	4.16618	1.96133	3.83072	2.67949	1.90399	1.65437	2.92054	2.14555	1.79244	1.22029	2.95896	1.54996	2.67617	1.93374	2.48386	2.45615	1.80846	1.55135
Pkn3	0.00194986	0.00652013	0	0.00529674	0.0571358	0.0228898	0.00638404	0.0166656	0.0128807	0.0265131	0	0.0185932	0.0131503	0.0123591	0.0178086	0.033302	0.0162975	0	0.00990408	0.0979565	0	0.00467365	0.0123214	0	0	0	0
Zdhhc12	0.0465845	0.21088	0.0793978	0.0934501	0.31478	0.475744	0.0992489	0.204624	0.448928	0.247557	0.417214	0.201266	0.23257	0.120754	0.0538344	0.149239	0.30376	0.279568	0.120074	0.0552796	0.164589	0.0765004	0.472105	0.0705393	0	0.144038	0.0969019
Zer1	0.0803408	0.060549	0.0869336	0.0701294	0.0493405	0.0509083	0.0524589	0.0303647	0.0241667	0.0298924	0.0250702	0.056974	0.0470472	0.0924657	0.0909758	0.0398894	0.0570334	0.058261	0.0866897	0.021029	0.0744579	0.0523163	0.0662986	0	0	0.0592072	0.0465289
Tbc1d13	0.0290731	0.0327402	0.0601447	0.030439	0.0766407	0.0413694	0.031391	0.0339719	0	0.0288003	0.0346328	0.0466023	0.0283569	0.0247123	0.0516385	0.0240397	0.101409	0.0158824	0.0451091	0.0468576	0.0360418	0.0171411	0.0377697	0	0	0.0113602	0.0286559
Endog	0.339707	0.449255	0.473227	0.345245	0.313074	0.278974	0.399722	0.331425	0.312005	0.317998	0.191703	0.327454	0.412341	0.37271	0.250577	0.237696	0.285341	0.269695	0.308315	0.131107	0.342281	0.272224	0.179874	0.109663	0.542523	0.796936	0.356939
Spout1	0.239148	0.211251	0.118479	0.135057	0.176412	0.196653	0.195846	0.193919	0.225623	0.305313	0.235234	0.187091	0.26592	0.21235	0.192704	0.253058	0.145152	0.113006	0.173055	0.283356	0.128547	0.299853	0.16494	0.180202	0	0.43298	0.246339
Kyat1	0.0512845	0.0331251	0.0465102	0.0313799	0.0254608	0.0363872	0.0509027	0.0170988	0.0196048	0.0222186	0.19102	0.0219113	0.0243751	0.00776843	0.111258	0.020723	0.0428928	0.0197957	0.0600937	0	0.0744579	0.00785004	0.0180477	0.0352696	0.112051	0	0.0427479
1700084E18Rik	0.00968869	0.00494561	0	0.00795026	0.00678101	0.00935743	0.00535848	0.00651055	0	0.0050885	0	0.0173344	0.012786	0.0271348	0	0.00872254	0.00238384	0.0445036	0.00313143	0.00691247	0	0	0.00249962	0	0	0	0.00552239
Lrrc8a	0.954792	0.511765	0.670393	0.789036	0.520196	0.479006	0.762834	0.541322	0.392543	0.387994	0.509644	1.03414	0.441176	0.903625	0.557834	0.67823	0.516319	0.962301	0.794516	0.773873	0.501926	0.821354	0.456934	0.307762	1.70917	1.35903	1.02158
Gm28035	0	0.000379179	0	0	0.000439394	0.000749045	0	0	0	0	0	0	0	0	0	0	0.0392961	0	0	0	0	0	0	0	0	0	0
Phyhd1	0.00377804	0.00789691	0	0.00730962	0.00236234	0.00600721	0.00432175	0.00997417	0	0.00108613	0	0.0029196	0.00483721	0.00878733	0.0248478	0.00128135	0.0421419	0	0	0.0140507	0	0	0.00607446	0	0.149365	0	0.0131522
Dolk	0.246661	0.180654	0.176882	0.181233	0.163472	0.172941	0.176377	0.181667	0.241516	0.182009	0.230912	0.225709	0.221638	0.214523	0.319742	0.196847	0.186842	0.0749466	0.152535	0.166776	0.0360418	0.205881	0.140478	0.0611471	0	0.46549	0.235978
Nup188	0.0869695	0.0794186	0.162007	0.0692085	0.0893021	0.0937736	0.0789807	0.0758454	0.13572	0.111028	0.259348	0.154042	0.0948859	0.0684139	0.166163	0.0745287	0.0765958	0.0519525	0.0773644	0.141938	0.0744579	0.178781	0.089484	0.0833419	0.112051	0.0340905	0.058047
Sh3glb2	0.558316	0.52586	0.479436	0.506474	0.407464	0.719658	0.497563	0.462629	0.555003	0.404976	0.25053	0.409849	0.399576	0.700094	0.468459	0.449671	0.396528	0.256973	0.562314	0.406543	1.11613	0.495208	1.33834	0.433268	1.68953	1.02878	0.429893
Miga2	0.0581471	0.0360768	0.01236	0.0481366	0.0480894	0.0401432	0.0441918	0.0361754	0.0261299	0.0569047	0.102821	0.0786989	0.0455455	0.0685424	0.111066	0.0343674	0.0322775	0	0.050784	0.0598475	0	0.107509	0.0458999	0.0480723	0.112051	0.205107	0.0404103
Dolpp1	0.056684	0.0559563	0.116947	0.0595001	0.0773851	0.0592536	0.0793231	0.0646816	0.023885	0.0666775	0.112944	0.0617106	0.0460168	0.11547	0.0843319	0.0881364	0.0669741	0.0515604	0.0694327	0.0401186	0.125945	0.126717	0.0609126	0.178673	0.149365	0.0922836	0.0460251
Crat	0.172235	0.100495	0.166769	0.153758	0.108691	0.111024	0.150428	0.101221	0.21834	0.0731296	0.321987	0.107132	0.0985219	0.150622	0.33469	0.221382	0.106669	0.119117	0.187833	0.25723	0.31929	0.141306	0.176255	0.0611471	0	0.0812751	0.145212
Ptpa	0.467197	0.376166	0.309679	0.342624	0.378424	0.39676	0.310163	0.330777	0.875886	0.507394	0.494854	0.456919	0.384198	0.30968	0.468937	0.645353	0.369422	0.289617	0.342472	0.606182	0.940471	0.523137	0.416386	0.26006	0.410781	0.463036	0.492166
Ier5l	0.0851508	0.105317	0.129823	0.100945	0.101581	0.0911553	0.0907931	0.104828	0.0396409	0.118169	0.10351	0.128218	0.146711	0.0927492	0.00816493	0.101158	0.126569	0.10187	0.0564137	0.0934837	0.0360418	0.0438011	0.0621778	0	0	0.081729	0.140185
Cstad	0.0154822	0.0430453	0.0731713	0.0311648	0.0115729	0.0241183	0.025046	0.0410311	0.00683332	0.0163687	0.0565908	0.014382	0.0356212	0.049094	0	0.00785816	0.0307041	0	0.0160848	0	0	0.0087535	0.00722432	0	0	0.0349221	0.0329079
9330198N18Rik	0.00424316	0.00526285	0.00748221	0.00248696	0.00108799	0.00777403	0.00127521	0.00114778	0	0.00380474	0.0620132	0	0.00664253	0	0	0.00240434	0.00659473	0	0	0	0	0	0.0102918	0	0	0	0
Gm14486	0.000654192	0.000570897	0	0	0.000834477	0	0	0	0	0	0	0	0	0	0	0	0.0011777	0	0	0	0	0	0	0	0	0	0.0176814
1700001O22Rik	0.00106203	0.00475397	0.0081926	0.00440197	0.00680601	0.00560845	0.00631677	0.00293265	0	0.00108275	0	0.00390874	0.00451114	0.00877676	0	0.0177762	0.003542	0.0136101	0.0100151	0.00480975	0	0	0.00355358	0	0	0.0126607	0
Ntmt1	0.620008	0.812009	0.567425	0.609202	0.64189	0.807162	0.591636	0.789977	0.704122	0.964238	0.712463	0.841238	0.931177	0.643342	0.558799	0.735248	0.748346	0.724943	0.538995	0.428896	0.380945	0.697828	0.761281	0.380183	0.149365	0.601095	0.341617
Asb6	0.116304	0.0827228	0.0558567	0.066566	0.0862987	0.0785882	0.0754697	0.0594575	0.069474	0.10624	0.0565993	0.0955044	0.0798535	0.112281	0.0824826	0.13594	0.0937166	0.0748394	0.101273	0.0860737	0.123603	0.0682966	0.123792	0.0805737	0	0.0921535	0.12212
Prrx2	0.178969	0.271677	0.549935	0.408383	0.255507	0.211064	0.362947	0.350146	0.45032	0.120594	0.380238	0.240124	0.201078	0.326904	0.103384	0.285551	0.224421	0.220697	0.45766	0.237038	0.0360418	0.434083	0.0873956	0.129089	0	0.107292	0.0830101
Ptges	0.0635606	0.100972	0.101857	0.102526	0.163375	0.212688	0.122886	0.109617	0.20704	0.0858883	0.24347	0.161597	0.141024	0.0268947	0.0649139	0.0566494	0.145395	0.070116	0.103517	0.0391071	0	0.0413034	0.104951	0	0	0.0107794	0.147059
Tor1b	0.235581	0.268729	0.291527	0.24394	0.307229	0.257653	0.206253	0.291584	0.189199	0.256071	0.208306	0.298751	0.229913	0.167618	0.196661	0.225011	0.308341	0.126611	0.26651	0.238477	0.123603	0.373358	0.238565	0.109663	0.112051	0.0433291	0.173931
Tor1a	0.748195	0.649703	0.871275	0.629691	0.57835	0.661415	0.76833	0.590751	0.664249	0.694823	0.720443	0.662447	0.612093	0.778134	0.674352	0.627051	0.57294	1.10162	0.682736	0.973661	0.517371	0.833618	0.599898	0.417607	0.522833	0.495358	0.665791
BC005624	0.98568	0.659331	1.05168	0.810932	0.637447	0.720895	1.07644	0.662108	0.954768	0.598781	1.01838	0.610096	0.650263	0.795645	0.945195	0.848035	0.793017	0.611486	1.00367	0.829713	0.850306	0.739624	0.755855	0.546985	2.39045	0.900581	1.57183
Usp20	0.0294504	0.028551	0.0211016	0.0293414	0.0360186	0.0397357	0.0533825	0.0234182	0.187295	0.0177202	0.087469	0.0345223	0.0183391	0.0298838	0.0469402	0.0260269	0.033095	0	0.0316482	0.00941958	0	0.0493958	0.0715499	0	0	0.0140422	0.0273715
Fnbp1	0.157931	0.0917071	0.156691	0.164823	0.0876283	0.0726624	0.117763	0.0836966	0.0553442	0.0732072	0.200842	0.126317	0.061861	0.139817	0.0477072	0.0609675	0.0918068	0.0862178	0.0855256	0.114389	0.203005	0.111755	0.0586658	0	0	0.201629	0.104387
Gpr107	0.305813	0.311955	0.198408	0.327807	0.304406	0.246162	0.207758	0.324359	0.280329	0.297458	0.320665	0.310708	0.348089	0.351702	0.185848	0.332838	0.337777	0.386094	0.211926	0.249647	0.508306	0.305775	0.211176	0.212431	0.112051	0.18478	0.185414
Ncs1	0.118995	0.141841	0.123904	0.0976343	0.231197	0.0790391	0.0355822	0.135149	0.0865624	0.1728	0.0294997	0.234946	0.142645	0.223533	0.16713	0.1519	0.130308	0.0758763	0.0871268	0.0817262	0.0540891	0.121737	0.0488437	0.0965877	0.224102	0.356762	0.111165
Hmcn2	0.78029	0.0213158	0.0305197	0.154472	0.012907	0.0105497	0.160783	0.0250742	0.037667	0.0114678	0.130005	0.00294937	0.0223468	0.119845	0.549888	0.0801644	0.0457613	0.0662163	0.691066	0.260849	0	0.375599	0.0240993	0	0	0.0204769	0.0364048
Ass1	0.653793	0.348662	0.263675	0.307686	0.392447	0.214679	0.157736	0.417599	0.537894	0.464426	0.509255	0.367757	0.713299	0.848257	0.508224	0.877894	2.10497	0.178944	0.341405	0.945204	0.161986	1.07118	0.312944	0.528795	1.07238	0.144442	0.525121
Fubp3	0.257906	0.161629	0.134691	0.162819	0.222092	0.185299	0.151733	0.175546	0.113568	0.171642	0.424368	0.232622	0.150337	0.178168	0.172684	0.237767	0.141414	0.0557155	0.190859	0.243943	0	0.199798	0.193728	2.02709	0.373467	0.290607	0.187329
Exosc2	0.145337	0.0960294	0.0621779	0.0830283	0.146188	0.14744	0.114636	0.110731	0.278177	0.274591	0.0559201	0.183866	0.141719	0.137153	0.131668	0.14863	0.133385	0.0933527	0.0584613	0.251127	0	0.283677	0.0776572	0.0961446	0.112051	0.158115	0.102011
Abl1	0.143756	0.128656	0.192009	0.154976	0.192793	0.145218	0.155936	0.129373	0.0704371	0.127316	0.220647	0.127871	0.135196	0.124402	0.0635781	0.161078	0.122369	0.0818459	0.156707	0.192615	0.123603	0.183306	0.0935741	0.0833419	0	0.0498656	0.226479
Fibcd1	0.000607239	0	0	0	0	0.00090275	0.00474643	0	0.00708197	0	0	0	0	0	0	0	0.00306827	0	0.00209333	0	0	0	0	0	0	0	0
Lamc3	0.00330652	0.00130877	0	0.00504356	0.00127085	0.0499995	0.0200417	0.00878079	0.202004	0.00210454	0.0936899	0	0	0	0	0.00701206	0.00229634	0	0.00377355	0.00384313	0	0	0.0953591	0	0	0.146596	0
Aif1l	0.0600766	0.0168343	0	0.00842235	0.0341835	0.0454567	0.0173259	0.0283909	0.0116779	0.0223423	0	0.0192638	0.0318219	0.0150328	0.0366678	0.0270705	0.0405187	0.0748879	0.257346	0.0823462	0	0.0701142	0.0531488	0	0	0.140378	0
Nup214	0.0903931	0.108149	0.178336	0.0754072	0.132143	0.17641	0.122462	0.104225	0.0568238	0.170001	0.168539	0.166665	0.122772	0.0830097	0.185507	0.126558	0.106589	0.0244478	0.114621	0.145829	0.0744579	0.179818	0.173254	0.0965877	0	0.106292	0.0574571
Fam78a	0.00885117	0.000574736	0	0.000954948	0.000189249	0.000189455	0	0	0.00271175	0.000696425	0	0	0	0.0049031	0	0.000891857	0	0	0	0	0	0.00890375	0	0	0.149365	0	0
Plpp7	0.172186	0.0497356	0.144094	0.112758	0.0471534	0.049441	0.152175	0.0775107	0.0363847	0.0381022	0.10469	0.0385554	0.0487956	0.0943259	0.109716	0.0776769	0.0551093	0.0599513	0.115097	0.135942	0	0.0112418	0.0125329	0	0	0.0372028	0.155896
Prrc2b	0.327467	0.208281	0.323178	0.329356	0.269409	0.287272	0.323157	0.197245	0.234509	0.187885	0.200908	0.189995	0.172363	0.208295	0.540749	0.218047	0.264056	0.377305	0.275505	0.231968	0.128547	0.337543	0.260321	0.193175	0	0.213978	0.38175
Gm13610	0.00081785	0.003244	0	0.00368609	0.00196594	0.00184193	0	0.00139737	0	0.00340214	0	0.00213947	0.00243165	0	0	0.00750724	0.00490721	0	0	0	0	0	0.00343274	0	0	0	0
Pomt1	0.0940721	0.0502	0.130415	0.0538776	0.0581919	0.0775229	0.0632881	0.0428545	0.0161035	0.0564347	0.239013	0.111538	0.0372203	0.0468438	0.0495397	0.115484	0.0604823	0.0769799	0.0478664	0.288351	0	0.0344322	0.0551075	0	0	0.0313849	0.0342496
Uck1	0.221495	0.141169	0.226946	0.201578	0.139554	0.226334	0.199923	0.117099	0.15632	0.148296	0.166786	0.164307	0.122813	0.206412	0.144518	0.178244	0.15316	0.270476	0.194614	0.181951	0.254492	0.227964	0.205814	0.0805737	0.373467	0.141435	0.19354
Swi5	5.77988	7.53706	5.36196	5.20706	7.6603	7.15138	5.59709	7.25173	7.31156	7.47262	5.13828	7.54581	8.23502	6.72544	6.83763	8.10337	6.90851	6.64409	5.19785	6.15007	4.29048	6.98237	6.19272	5.36127	5.75764	4.91861	5.36714
Golga2	0.200766	0.186225	0.146263	0.188972	0.308347	0.142982	0.134517	0.198657	0.122863	0.195422	0.125214	0.186702	0.176308	0.198505	0.108982	0.176298	0.240902	0.159682	0.197601	0.151007	0.0540891	0.0534217	0.140705	1.97902	0	0.289123	0.1876
Dnm1	0.214857	0.111648	0.039673	0.153509	0.129187	0.105556	0.177772	0.109256	0.0560983	0.0728747	0.0522986	0.0954719	0.080072	0.154849	0.408661	0.0937718	0.0921167	0.19456	0.255747	0.164862	0.0540891	0.194148	0.0978371	0.0352696	0	0	0.274648
Ciz1	0.185466	0.119701	0.164788	0.121928	0.132325	0.160844	0.16369	0.134364	0.099664	0.131818	0.229856	0.14936	0.111002	0.191686	0.122134	0.187711	0.150249	0.0352397	0.194881	0.144494	0	0.164462	0.208437	0.284039	0.661594	0.327171	0.272618
1110008P14Rik	0.730505	0.566179	0.759299	0.728909	0.617344	0.65807	0.722006	0.589947	0.854334	0.399889	0.658029	0.391623	0.560051	0.760735	0.663884	0.48122	0.617429	0.744839	0.636271	0.439231	0.501893	0.765042	0.891197	0.0964168	0	0.578215	1.56039
Lcn2	0.0360025	0.0286755	0.189185	0.118108	0.0933556	0.541251	0.0623104	0.0844688	0.0112184	0.0396183	0.732746	0.0334368	0.0998032	0.0269653	0.0589241	0.0348453	0.0344816	0	0.0337835	0.0143343	0	0.0242384	1.15912	0	0	0.0621133	0.00698393
Ptges2	0.248908	0.231766	0.314041	0.173502	0.205427	0.250838	0.203111	0.248453	0.246694	0.287245	0.175095	0.270864	0.237524	0.305774	0.15542	0.311256	0.246748	0.174503	0.235011	0.216175	0.0720835	0.330447	0.303947	0.600346	0	0.342262	0.288807
Slc25a25	0.0481828	0.0374624	0.0437123	0.051359	0.0488791	0.0660018	0.0429698	0.037493	0.0815587	0.0619165	0.0396335	0.0442295	0.0263052	0.0612729	0	0.026873	0.0427376	0.019626	0.0458477	0.0513836	0	0.0475352	0.119529	0	0	0.0210919	0.0872822
Naif1	0.00756833	0.00539415	0.0194206	0.0146399	0.0118526	0.0147865	0.0280785	0.00740011	0.0168133	0.00933269	0	0.00513855	0.00636547	0.00576676	0	0.00965025	0.0122751	0.0198116	0.0115099	0.016927	0	0	0.00571236	0	0	0	0.00911022
Fam102a	0.0287328	0.0207022	0.167163	0.0696446	0.0337423	0.0382078	0.048523	0.0990276	0.0107905	0.0198008	0.10604	0.0422723	0.0368995	0.0350438	0.0220167	0.0163774	0.0192533	0.0919287	0.0623194	0.013093	0	0.0239295	0.0660941	0	0.149365	0.0223924	0.0264127
Dpm2	0.570936	0.570502	0.711962	0.541683	0.507767	0.560283	0.520173	0.516393	0.648519	0.489486	0.689813	0.595475	0.560557	0.572007	0.638386	0.650926	0.526218	0.606433	0.594058	0.369077	0.290533	0.422512	0.644372	0.664954	0.410781	0.38607	0.439949
9430097D07Rik	0	0	0	0	0	0.000395701	0	0.000940461	0	0	0	0	0	0	0	0	0	0	0	0	0	0	0	0	0	0	0
Pip5kl1	0	0.00145263	0	0	0	0.000538677	0	0.00159811	0	0.000369412	0	0	0.00120055	0.00401485	0	0	0	0	0	0	0	0	0	0	0	0	0
St6galnac4	0.200226	0.181135	0.158752	0.169283	0.153437	0.0913985	0.102722	0.177683	0.240709	0.195315	0.0995405	0.150735	0.199901	0.399717	0.145722	0.181486	0.19986	0.230479	0.125079	0.149119	0	0.176085	0.0416783	0	0.29873	0.246132	0.243711
St6galnac6	0.441983	0.225386	0.260036	0.304644	0.199817	0.186246	0.342793	0.245515	0.194	0.188423	0.3236	0.165704	0.205481	0.417447	0.288289	0.263073	0.196149	0.36531	0.304229	0.288331	0.0360418	0.335576	0.199339	0.215028	0.112051	0.37977	0.498073
Ak1	1.22629	1.0491	0.707481	0.799424	1.12784	0.823565	0.695341	1.03018	1.44618	0.824444	1.40586	0.986165	1.21914	1.55747	1.79755	0.994212	2.24966	0.92434	0.740269	0.562096	0.791651	1.07668	0.708204	0.376176	0.318421	0.264352	1.84018
Eng	1.21027	0.460631	0.598955	0.607666	0.314297	0.0836334	0.565497	0.494248	0.324789	0.349607	0.542401	0.406971	0.428517	0.808384	0.842531	0.735821	0.6072	0.416347	0.831895	1.0003	0.14422	0.945198	0.0888372	0.393258	4.20258	1.00765	1.03478
Fpgs	0.180978	0.172781	0.129126	0.138977	0.154458	0.185694	0.206609	0.114505	0.189659	0.199729	0.1616	0.235354	0.164628	0.143212	0.108662	0.167881	0.0730472	0.519933	0.161275	0.10356	0.164589	0.240332	0.175226	0.260332	0	0.159688	0.172238
Cdk9	0.378773	0.375573	0.382841	0.319354	0.44388	0.395206	0.264814	0.408421	0.402317	0.469951	0.368972	0.358416	0.401052	0.37276	0.328079	0.385435	0.479249	0.404109	0.343161	0.33385	0.937321	0.494735	0.433219	0.157735	0.112051	0.648484	0.382163
Sh2d3c	0.0109517	0.010364	0.0428413	0.0145666	0.0123272	0.0622035	0.0266219	0.0132523	0.0173394	0.005332	0	0.0101825	0.00207857	0.0135248	0	0.00938517	0.00629341	0	0.0165986	0.0527813	0	0.0233974	0.0182165	0.0485154	1.5598	0.0768846	0.0460691
Ttc16	0	0.00103806	0	0.00163225	0.00030247	0.00142437	0	0	0	0.000974044	0	0.00351849	0	0	0	0.00104096	0.00179025	0	0	0	0	0	0	0	0	0	0
Tor2a	0.634087	0.797111	0.750163	0.783216	0.442112	0.445733	0.551513	0.73574	0.642536	0.605971	0.410317	0.667189	0.77218	0.927938	0.638353	0.745284	0.597995	0.825799	0.583	0.831221	0.126173	0.600302	0.51706	0.505265	0.430472	0.79579	0.373791
Ptrh1	0.0946897	0.174561	0.0817941	0.0992328	0.240335	0.143532	0.0752992	0.131841	0.356672	0.246221	0	0.30946	0.217247	0.161949	0.0923465	0.125605	0.189531	0.266702	0.126108	0.0587867	0.1105	0.0523548	0.143857	0.0611471	0	0.0691908	0.0728724
Cfap157	0	0.000809805	0	0.000665671	0	0.000587322	0.00331613	0.00179491	0	0	0	0	0	0	0	0	0.00277832	0	0	0	0	0	0	0	0	0	0
Stxbp1	0.133711	0.114799	0.1637	0.113568	0.16773	0.103625	0.168598	0.131531	0.0909695	0.104961	0.0146389	0.0975178	0.092503	0.113913	0.0697104	0.126177	0.12374	0.288162	0.150912	0.269352	0.454217	0.169057	0.103272	0	0	0.482249	0.135425
Gm13524	0.00444678	0.00851821	0	0.0066799	0.0125708	0.00590963	0.00784026	0.00447968	0.00496657	0.00553705	0	0.00324164	0.00494059	0.0185775	0	0.0136621	0.00303926	0	0.00484777	0.00690188	0	0	0	0.0352696	0.318421	0.0475864	0.0162969
Gm13523	0.00186904	0	0	0.00214636	0.00123585	0.00167007	0	0.00269207	0	0	0	0	0.00263614	0	0	0.0133657	0.00455597	0	0.00257714	0	0	0.0110318	0.00131308	0	0	0	0
Fam129b	0.192583	0.266873	0.191835	0.172087	0.398995	0.229533	0.118425	0.273599	0.171721	0.382725	0.331935	0.304957	0.312146	0.227453	0.107027	0.344876	0.280975	0.0663312	0.121332	0.175206	0.631363	0.273271	0.299694	0.211988	0.467786	0.195197	0.429163
Lrsam1	0.0410351	0.0254801	0.020783	0.0326965	0.0348909	0.0246029	0.0426087	0.0236927	0.00805132	0.0139808	0.0423399	0.0491901	0.0211252	0.0305655	0.0576121	0.00842395	0.0212166	0	0.0558863	0.0112666	0	0	0.0244777	0	0	0.0473767	0.0718941
Rpl12	4.77783	8.15277	5.63714	5.63822	7.72314	7.68011	4.1276	7.13927	11.1665	9.96616	5.35572	9.97041	8.90269	5.89524	4.61387	7.03639	8.08413	7.73661	4.65701	3.77853	4.18657	5.34977	4.50572	6.98171	5.41371	6.37027	4.02452
Slc2a8	0.150737	0.106398	0.145063	0.164684	0.077157	0.0934183	0.172281	0.102374	0.108483	0.0671885	0.122825	0.106583	0.0811053	0.191889	0.124733	0.0970584	0.191899	0.171845	0.179027	0.156687	0	0.12898	0.0994285	0	0.149365	0.0807653	0.227302
Garnl3	0.0940426	0.0434053	0.190469	0.0502891	0.0783004	0.108164	0.103047	0.0688213	0.0417299	0.0324316	0.20197	0.052713	0.0509356	0.0412136	0.0677798	0.0655534	0.0278948	0.0495904	0.0390697	0.0808329	0.400128	0.0659883	0.0676753	0	0	0.0587955	0.395743
Ralgps1	0.0299231	0.0123046	0.0270405	0.0207628	0.0207941	0.0232157	0.0201651	0.00776731	0.0205312	0.00798756	0	0.0152501	0.00291433	0.00876554	0	0.00600708	0.0135467	0.019626	0.021219	0.0342308	0.0360418	0.0200484	0.0287323	0	0	0.0118873	0.0394321
Gm13528	0.00265643	0.00493327	0	0.00274237	0.00523331	0.00877169	0.000825441	0.00189131	0	0.00204987	0	0	0.00439201	0	0	0	0.00320499	0	0.00304141	0	0	0	0.00622386	0	0	0	0.00933397
Angptl2	1.3436	0.748379	0.741708	0.644863	0.408197	0.234076	0.489738	0.486894	0.390138	0.536151	0.652593	0.657518	0.483939	0.896613	0.472343	1.03552	0.549347	0.536839	0.680835	0.924087	0.349546	0.799211	0.182705	0.263373	0.336153	1.77758	0.839856
Zbtb34	0.0137659	0.026896	0.0361296	0.0408956	0.0444952	0.0248955	0.0257037	0.0168868	0	0.0192457	0	0.0355142	0.0325337	0.0234242	0	0.0192239	0.03059	0.0705454	0.0332207	0.0191078	0	0.0174859	0.0145399	0	0	0.0912723	0.0401161
Zbtb43	0.05744	0.0563376	0.0570433	0.0620867	0.0803273	0.0687238	0.0877159	0.05686	0.0573406	0.0380689	0.0419604	0.0360162	0.0459392	0.0324517	0.0673176	0.048929	0.0314463	0.0805482	0.0692117	0.0360305	0	0.0445315	0.0963012	0	0	0.0233378	0.0298578
Lmx1b	0.00534542	0	0	0	0	0	0.0011981	0	0	0	0	0	0	0	0	0	0	0	0	0.00480975	0	0	0	0	0	0	0
C130021I20Rik	0.00100522	0	0	0	0	0	0	0	0	0.000282882	0	0	0	0	0	0	0	0	0.00680709	0	0	0	0	0	0	0	0
Mvb12b	0.0760424	0.0321038	0.0582674	0.0488641	0.0412474	0.0333928	0.0281543	0.039407	0.0279035	0.0497886	0.0761543	0.03028	0.0437672	0.0380462	0.0917633	0.0579281	0.0484476	0.036694	0.0603956	0.0754426	0.454217	0.090536	0.0422044	0.0970309	0.224102	0.070099	0.112266
C230014O12Rik	0	0.00119027	0	0	0	0.00136518	0	0.00205158	0	0.00119098	0	0.00148924	0	0	0	0.00192934	0.00091966	0	0	0	0	0	0.0042842	0	0	0	0
Pbx3	0.0828226	0.0802034	0.0801991	0.0933121	0.107809	0.0778898	0.0837244	0.0821863	0.0280804	0.121626	0.185196	0.0975557	0.0780227	0.0742705	0.0288826	0.0740942	0.0963058	0.0801626	0.0886108	0.149559	0.125945	0.235018	0.051347	0.0705393	0	0.105635	0.266778
Mapkap1	0.464847	0.320772	0.353407	0.337681	0.350907	0.294653	0.286299	0.323503	0.611618	0.314876	0.649766	0.298717	0.336163	0.458098	0.539913	0.447734	0.36594	0.425004	0.430837	0.556806	0.719726	0.351213	0.355518	0.427931	0.579837	0.341769	0.352497
Gapvd1	0.314617	0.311	0.279601	0.263514	0.341313	0.29621	0.369964	0.263696	0.234219	0.32185	0.262773	0.276268	0.303313	0.282107	0.405584	0.362898	0.397768	0.620827	0.327238	0.380953	0.177692	0.363544	0.324513	0.224791	0.149365	0.473836	0.220812
Hspa5	9.24798	12.5275	9.79692	9.41994	10.1243	10.3759	7.05128	11.4729	9.73746	15.9151	7.70477	14.4622	14.7811	10.8189	9.96002	13.0594	9.8334	9.97134	8.90263	7.75977	6.08629	9.00925	9.9977	8.18341	8.78344	10.4637	6.93196
Rabepk	0.290751	0.337429	0.310472	0.228307	0.331915	0.433078	0.229525	0.339529	0.533301	0.394843	0.3555	0.346198	0.352876	0.297199	0.269308	0.323185	0.264942	0.26382	0.277885	0.272529	0.0720835	0.390624	0.423679	0.0965877	0	0.441608	0.342089
Fbxw2	0.850995	0.53386	0.692486	0.781779	0.489283	0.595788	0.725129	0.506831	0.843308	0.472418	1.46569	0.591586	0.490061	0.819965	0.513868	0.806236	0.554122	0.607888	0.811267	0.926626	0.236444	0.717574	0.751575	0.205807	0.729202	0.962783	0.833677
Gm34653	0	0	0	0	0	0.000559043	0	0	0	0	0	0	0	0	0	0.00313195	0	0	0	0	0	0	0	0	0	0	0
Psmd5	0.508761	0.490283	0.36401	0.356044	0.595259	0.631099	0.428717	0.492487	0.634081	0.745696	0.703065	0.524697	0.573499	0.47702	0.631181	0.753835	0.653239	0.242571	0.40184	0.897369	0.128547	0.590456	0.573539	0.38621	0.373467	0.482367	0.540025
Cutal	0	0	0	0	0	0.000859006	0	0	0	0	0	0	0	0	0	0	0	0	0	0	0	0	0.00521457	0	0	0	0
Phf19	0.00582406	0.000900975	0.00422935	0	0.00252033	0.0093483	0.00206703	0.00163569	0	0.00950474	0	0.00163408	0.00415502	0	0	0.0231794	0	0	0.00205532	0.128741	0	0.0334709	0.00120867	0	0	0	0
Traf1	0.00395891	0.00413563	0.0042418	0.00243557	0.0248926	0.029021	0.0040375	0.0214859	0.00453774	0.00658882	0.0419604	0.00841232	0.002728	0.0152179	0	0.00515999	0.0045706	0	0	0.0065997	1.25752	0.00248088	0.00833069	0	0	0	0
Hc	0.00174196	0.000857101	0.00520241	0	0.000800382	0.000547166	0.00170922	0	0	0	0	0	0	0	0	0	0.0013809	0	0	0.00280062	0	0	0.00284105	0	0	0	0
AI182371	0	0	0	0.000637941	0	0.000429966	0	0.00149917	0	0	0	0	0.00356514	0	0	0	0	0	0	0	0	0	0.00146161	0	0	0	0
Cntrl	0.0890868	0.0765834	0.071822	0.0677044	0.102611	0.0930465	0.082321	0.047728	0.0219941	0.114381	0.147719	0.0740608	0.0782703	0.133492	0.030553	0.176085	0.111765	0.0349905	0.0955382	0.308512	0	0.134086	0.085128	0.0611471	0	0.0787138	0.189762
Rab14	2.39427	1.70551	1.893	1.88411	1.93023	2.22606	2.12308	1.77448	1.80929	1.80055	2.73014	1.8185	1.85414	2.24288	2.16241	2.0655	1.79345	1.70954	2.06547	2.47031	1.81552	1.91269	2.21251	0.927067	3.14446	1.81457	2.57373
Gsn	258.19	5.69831	115.643	76.3935	6.06678	4.56249	290.646	9.99537	19.1091	3.76224	33.0408	9.41098	7.38706	26.2342	160.677	34.968	10.4669	29.4881	131.241	87.837	15.0191	96.4804	5.25263	6.39788	23.7466	7.00322	154.079
Stom	0.0377084	0.0801961	0.0421938	0.0656083	0.0711108	0.0572593	0.0281687	0.107432	0.0486679	0.0495199	0.109233	0.0386282	0.0599591	0.0973147	0	0.160611	0.0408819	0.0697444	0.0364525	0.108039	1.20523	0.0209696	0.463901	0	1.41044	0.423095	0.00849904
Ggta1	0.0111818	0.0741977	0.0283712	0.0584997	0.0746875	0.0752871	0.0474865	0.0540136	0.185759	0.0671708	0.197463	0.077441	0.0788686	0.0365217	0.00774204	0.0280627	0.10764	0.106381	0.0144915	0.0107109	0.251889	0.0141816	0.0423401	0.0485154	0.149365	0.220754	0.183582
Dab2ip	0.210503	0.143212	0.193231	0.142137	0.211384	0.130192	0.0729066	0.148054	0.0546574	0.101564	0.136268	0.176522	0.143773	0.230013	0.187254	0.175297	0.14069	0.181474	0.141263	0.169841	0.0540891	0.197041	0.157319	0	4.53004	0.5762	0.40452
Ttll11	0.00365126	0.0207972	0	0.00481736	0.0106125	0.00290135	0.00817736	0.006376	0.00271175	0.0158114	0	0.00197669	0.0109569	0.0211099	0.0232775	0.00700436	0.00131008	0	0	0.0121356	0	0.0193366	0	0	0	0.204742	0
Ndufa8	2.24389	2.41769	1.98528	1.90079	2.6778	3.04727	2.06201	2.43744	3.36362	2.91627	1.92511	2.65958	2.65384	2.20627	2.33919	2.86279	2.62635	2.56527	2.14549	2.32686	2.02536	2.31972	2.98135	1.81624	2.33154	2.55083	2.37621
Morn5	0	0.00824865	0.00714797	0.00337211	0.0042039	0.0103085	0.00652023	0.00411446	0.0128807	0.0024542	0	0.00126765	0.00368665	0	0.0191929	0.00128135	0.008038	0.014436	0.00434499	0	0	0	0.0200547	0	0	0	0.0234591
Lhx6	0.00148335	0.00306048	0	0	0.0113375	0.0256554	0	0.00605397	0.00793294	0.00393242	0	0	0.00343326	0	0	0.0048228	0	0	0.00191998	0	0	0.00600915	0.0469183	0	0	0	0
Rbm18	0.291699	0.273128	0.271891	0.270492	0.285073	0.303895	0.259605	0.225736	0.559836	0.277489	0.263663	0.198363	0.271512	0.212443	0.418025	0.407478	0.354835	0.574185	0.317577	0.349829	0.0744579	0.260183	0.303536	2.03972	1.41044	0.707445	0.325788
Mrrf	0.248998	0.264317	0.218198	0.243998	0.243923	0.367246	0.225628	0.285191	0.661774	0.295875	0.433872	0.29955	0.278447	0.246439	0.32578	0.30756	0.303325	0.183369	0.265131	0.261276	0	0.214318	0.342116	0.145546	0.560147	0.261086	0.196223
Gm13431	0.00240696	0.00829415	0	0.00539332	0.0440812	0.143696	0.00522182	0.0117752	0.0654327	0.0121595	0.174811	0	0.00696028	0.0103304	0	0.006326	0.00536477	0	0.0199984	0	0	0.00794483	0.21323	0.0805737	0	0.0113602	0
Ptgs1	0.0761389	0.144841	0.0836925	0.0789033	0.606698	2.2798	0.113197	0.207173	1.12009	0.186462	0.580968	0.170112	0.110238	0.0783681	0.0180448	0.175959	0.120718	0.0744754	0.599903	0.0792754	0.0744579	0.113182	3.49388	0.212874	0	0.108811	0.0772264
Olfr338	0.000663876	0	0.00748221	0	0	0	0	0	0	0.000482925	0	0	0.00100279	0	0.0368222	0	0	0	0	0	0	0	0	0	0	0	0
Olfr344	0.000983841	0	0.00509429	0	0	0	0	0	0	0.000360449	0	0	0	0	0	0	0	0	0	0	0	0	0	0	0	0	0
Olfr354	0	0	0	0	0	0.000178759	0	0	0	0	0	0	0.00452479	0	0	0.00518987	0	0	0	0	0	0	0	0	0	0	0
Pdcl	0.325349	0.159078	0.255259	0.225829	0.202012	0.192605	0.23931	0.175424	0.111281	0.169569	0.253239	0.188777	0.167168	0.217031	0.233252	0.255779	0.175207	0.195482	0.192718	0.379553	0	0.284193	0.266477	0	0.149365	0.202167	0.435327
Rc3h2	0.231932	0.187163	0.320097	0.196817	0.256109	0.157309	0.246577	0.199144	0.182257	0.144583	0.300696	0.17443	0.171172	0.255009	0.0535579	0.248439	0.264796	0.170243	0.305884	0.167854	0.125945	0.179164	0.200954	0.0611471	0	0.157445	0.18158
Zbtb6	0.0646646	0.0368288	0.0851609	0.0418315	0.0552716	0.0474978	0.0364532	0.0424271	0.0068635	0.0476494	0.0195682	0.0380185	0.0380553	0.0388697	0.0431081	0.0502579	0.0448483	0	0.0600685	0.0348838	0	0.0339442	0.0415853	0.0837851	0	0.0145213	0.0577846
Zbtb26	0.0162375	0.0142616	0.0148521	0.0312055	0.0271674	0.0201756	0.0201645	0.0217612	0.0044402	0.0122144	0	0.0126678	0.0201097	0.016638	0	0.0225424	0.0228142	0.131008	0.0196265	0.0221979	0	0.0128204	0.0179301	0	0	0.0475864	0
Rabgap1	0.226962	0.209971	0.276602	0.288633	0.218959	0.252116	0.306078	0.209287	0.123852	0.128116	0.0963963	0.188772	0.181616	0.231072	0.305335	0.158767	0.23577	0.104373	0.240926	0.231726	0.549044	0.219094	0.21894	0.0705393	0	0.355707	0.288345
Strbp	0.0623047	0.0706678	0.058927	0.136665	0.067058	0.154113	0.0701302	0.067155	0.0439267	0.0525551	0.0600022	0.0798782	0.0423915	0.276555	0.199172	0.13539	0.138895	0.203214	0.0645552	0.193792	0.0744579	0.110862	0.15422	0	0.112051	0.158856	0.148383
Gpr21	0.000966412	0.00334003	0	0.00137145	0.00103354	0.000871543	0.000752215	0	0	0	0	0	0.00134687	0.00460414	0	0	0.00537725	0	0	0	0	0	0.00486288	0	0	0	0
Crb2	0.00225951	0.00443503	0	0.00746064	0.0152735	0.126884	0.00191098	0.00922564	0.0232973	0.00684634	0.0620132	0.00451683	0.00800045	0	0	0.000681973	0.003841	0	0.00512806	0	0	0	0.241356	0	0	0	0
Dennd1a	0.109883	0.0715991	0.128525	0.103207	0.0929476	0.0661369	0.135761	0.0606188	0.0593041	0.0601005	0.126024	0.0593448	0.0767994	0.0680084	0.091947	0.08451	0.0885324	0.0908835	0.115192	0.0649874	0.0540891	0.108351	0.0754008	0	0	0.0449239	0.161372
Lhx2	0	0.00153001	0	0	0.00186911	0.000918668	0	0.00247655	0	0.00302605	0	0.0096517	0	0	0	0	0	0	0	0.0335832	0	0.0312187	0	0	0	0	0
Nek6	0.175511	0.519198	0.345285	0.312707	0.270175	0.429439	0.15048	0.425169	0.3798	0.618425	0.606905	0.570202	0.703644	0.388936	0.302616	0.337287	0.341935	0.500509	0.103893	0.0999776	0.14422	0.157722	0.294178	0.0480723	0.112051	0.223421	0.145104
Psmb7	1.23237	1.77817	1.01862	1.15742	1.78525	1.73975	0.899175	1.6163	2.70911	2.4073	1.23028	2.04571	1.98015	1.36506	1.30541	2.30593	2.1432	1.26586	1.24114	1.89406	2.0493	1.6178	1.41491	1.40252	1.78395	2.42436	1.65286
Nr6a1	0.0137914	0.006942	0.0186818	0.0143952	0.0192936	0.024598	0.00944411	0.0187808	0	0.0105991	0	0.0127026	0.011571	0	0	0.00825203	0.00807497	0.0168824	0.0259191	0	0	0	0.0352714	0	0	0	0.00927947
Nr6a1os	0.00317252	0.00067576	0	0.0017756	0	0	0	0.00241587	0	0.000249621	0	0	0	0	0	0	0	0	0	0	0	0	0	0	0	0	0
Olfml2a	0.0604243	0.003283	0.00806142	0.0268785	0.0286768	0.0162321	0.0831455	0.0110963	0.0211858	0.00366649	0.330278	0.0197469	0.00204414	0.0103716	0.0793065	0.00649743	0.0129548	0.135597	0.21261	0.00907798	0.400128	0.0182751	0.00980871	0.0611471	0	0.195604	0.23514
Gm13496	0.00240682	0	0	0.00140046	0.00167669	0.00078914	0.00729106	0	0	0.000532291	0	0	0.00151739	0	0	0	0.00306827	0	0	0	0	0	0	0	0	0	0
Wdr38	0.00169011	0	0.00420043	0.00116115	0.000443671	0.00148761	0	0	0.15445	0.000749289	0	0.00141991	0.000857459	0	0	0.00298273	0.00178698	0.0666511	0	0	0	0	0.0149382	0	0	0.0756315	0
Rpl35	20.5357	27.2392	26.365	25.4394	27.7909	27.8586	26.2489	26.6958	28.4101	28.5088	23.8168	28.7279	28.8087	20.747	25.0982	21.7969	28.088	29.9541	22.9995	15.7526	25.6661	20.9376	17.1309	23.5742	24.6773	18.4995	16.5879
Arpc5l	1.16406	0.890964	0.940462	0.89963	0.963649	1.12958	1.07554	0.973795	1.4435	1.16868	0.94262	0.9455	0.989059	1.1282	0.992861	1.4202	0.959379	0.934422	0.993487	2.0161	0.522295	1.9493	1.05113	0.478743	1.92076	1.09176	1.07599
Golga1	0.146848	0.104151	0.180783	0.092812	0.130883	0.161829	0.106285	0.117551	0.0333207	0.0980711	0.224729	0.171089	0.109042	0.127203	0.115844	0.135287	0.0943374	0.319032	0.130074	0.101868	0	0.153643	0.171261	0	0.149365	0.130235	0.166438
Scai	0.0690762	0.079256	0.0592969	0.099075	0.0646462	0.0605535	0.065863	0.10185	0.0218121	0.0351021	0.169653	0.0474881	0.0460529	0.0928421	0.035565	0.0494098	0.0405745	0.0611426	0.0883134	0.0280948	0.308581	0.0514051	0.0287696	0	0	0.015445	0.0259512
Ppp6c	0.534354	0.47817	0.455711	0.473183	0.531811	0.49985	0.476058	0.471563	0.602267	0.540153	0.529422	0.403584	0.465805	0.638257	0.630448	0.665686	0.510612	0.468906	0.500942	0.704498	0.305978	0.63479	0.550584	0.17993	0.112051	0.645093	0.672045
Arhgap15	0.0102548	0.00770604	0.0901222	0.0114972	0.00439451	0.00217673	0.0610967	0.0148777	0.0304522	0.00328139	0	0.00382467	0.00276254	0.0155996	0.0486639	0.0101182	0.0113304	0	0.012457	0.0138246	0.283248	0	0.00195394	0	0	0.380369	0
Arhgap15os	0	0	0	0	0.000681802	0.000146692	0.00130673	0	0	0	0	0	0.000720875	0	0	0	0	0	0	0	0	0	0	0	0	0	0
Gtdc1	0.0398999	0.0293405	0.030199	0.0454659	0.0286064	0.0343363	0.0397451	0.0338274	0.0307322	0.0289411	0.329475	0.0351224	0.0231844	0.0291072	0.0498384	0.0626662	0.0332718	0	0.0383465	0.0884205	0.0540891	0	0.0421166	0.0480723	0	0.0140422	0.0442923
Zeb2	1.08414	0.81155	1.43673	0.996377	1.00391	0.585356	1.46914	0.930434	0.720092	0.776278	1.96897	0.895197	1.11568	0.910537	1.23247	0.809995	0.929475	0.841415	1.0462	0.768733	0.703765	0.753939	0.243389	0.826997	0.997748	2.17684	0.824862
Zeb2os	0.157476	0.126151	0.0966154	0.17514	0.0672504	0.124963	0.175717	0.106185	0.0870798	0.0786577	0.459825	0.0730844	0.0997212	0.165876	0.169661	0.12827	0.0560424	0.337252	0.149374	0.141094	0	0.116761	0.0544962	0.115843	0	0.127566	0.0715887
Gm13465	0.000785424	0	0	0	0.00241325	0.000764793	0	0	0	0.000321557	0	0	0	0	0	0	0	0	0	0	0	0	0.00136929	0	0	0	0
Gm13470	0.0509853	0.045307	0.0634944	0.0355653	0.0797724	0.0322562	0.0676484	0.0627428	0.0381772	0.0438305	0.0423399	0.0616631	0.0820599	0.0376537	0.0628994	0.0557858	0.0560671	0.0524682	0.0727021	0.0472101	0.0540891	0.0184698	0.0104138	0.0485154	0	0.145364	0.0396299
Gm13481	0	0.000371868	0	0	0	0	0	0	0	0	0	0	0	0	0	0	0	0	0	0	0	0	0	0	0	0	0
Acvr2a	0.0401774	0.0338092	0.073737	0.0443207	0.0334292	0.0268123	0.0636461	0.0185881	0.0222724	0.0392599	0	0.0263307	0.0315945	0.0185581	0.0334756	0.0325804	0.0433465	0	0.03709	0.0536041	0.0360418	0.031657	0.0489785	1.96577	0.112051	0	0.010302
Orc4	0.338413	0.35092	0.284485	0.259333	0.310589	0.365395	0.336235	0.306471	0.271777	0.389577	0.240766	0.395865	0.344343	0.332671	0.334806	0.390483	0.351382	0.0852423	0.291565	0.40925	0.357954	0.432914	0.382392	0.0352696	0.112051	0.473718	0.398856
Mbd5	0.044744	0.0579046	0.0647035	0.0604922	0.0727571	0.0535889	0.0705503	0.0362063	0.0170648	0.0317658	0.0446038	0.0451876	0.0654491	0.0699916	0.0782172	0.0383922	0.0743662	0.121645	0.0708783	0.0277623	0	0.0508642	0.0456489	0.0352696	0	0.00973164	0.0221018
Epc2	0.185968	0.110633	0.182761	0.155234	0.149002	0.13026	0.172055	0.0951971	0.0476221	0.0958533	0.192287	0.0902461	0.0664094	0.103296	0.290714	0.142102	0.147532	0.15431	0.193567	0.152594	0.125945	0.169249	0.132287	0	1.41044	0.100771	0.244173
Kif5c	0.0347682	0.00875874	0.0204551	0.0109544	0.00512308	0.0103311	0.0106197	0.00818109	0.00308475	0.00635437	0	0.0102424	0.00629424	0.0271819	0.0163881	0.0184564	0.0152174	0	0.026853	0.0219611	0	0.00785004	0.0540896	0	0	0	0.0968649
Lypd6b	0	0	0	0	0	0.0178685	0	0	0.0205891	0.000835452	0.0540564	0	0.00121817	0	0	0	0	0	0.00334286	0	0	0	0.0668567	0	0	0	0.0244255
Lypd6	0	0.00508095	0	0	0.00241956	0.00434452	0	0.00235886	0	0.000585844	0	0	0	0.0108833	0	0	0.00601248	0	0.00227399	0	0	0	0.00555484	0	0	0	0.241661
Mmadhc	0.722158	0.813142	0.475593	0.577845	0.881354	0.895868	0.566788	0.786239	0.823285	1.01921	0.785664	0.939154	0.899739	0.591962	0.706093	0.979082	0.83113	0.458997	0.606757	0.840759	0.563281	0.794625	0.95527	0.549925	0	0.928134	0.878267
Gm13483	0.00290362	0.00112163	0.00461245	0.00165175	0.00131489	0.00221774	0.00288795	0.00716756	0	0.000532355	0.0423399	0.00407559	0.00565036	0.00401485	0	0.00333708	0	0	0.00765428	0.00588674	0	0	0.00539085	0	0	0	0.00997576
Gm48908	0	0.00119159	0	0	0.00128082	0.000268454	0	0	0	0.000383456	0	0	0	0	0	0.00565773	0	0	0.00342654	0	0	0	0	0	0	0	0
Rnd3	0.872702	0.480841	0.309287	0.504573	0.515516	0.546364	0.517821	0.557022	0.357764	0.383627	0.659409	0.599762	0.419353	0.63831	0.600748	0.573437	0.606345	0.511245	0.711077	0.52985	0.277463	0.656275	0.340155	0.377415	0.980015	0.450828	0.308574
Rbm43	0.177977	0.14663	0.167461	0.151423	0.286009	0.190932	0.18277	0.32808	0.117838	0.185184	0.164159	0.185637	0.146542	0.169457	0.0624448	0.170409	0.198729	0.130769	0.175309	0.152425	0.0540891	0.169616	0.206054	0.0352696	0	0.264422	0.230906
Nmi	0.401174	0.491994	0.388055	0.444801	0.622432	0.695304	0.408535	0.980185	0.26981	0.555237	0.594014	0.619109	0.539608	0.290834	0.398754	0.556091	0.422647	0.354457	0.430926	0.508186	0.249776	0.371755	0.65845	0.276619	0.318421	0.427908	0.522114
Tnfaip6	0.666338	1.14517	0.739068	1.03337	6.19839	1.19431	0.943027	2.28951	0.924763	2.79223	0.841435	1.72131	2.48455	0.900092	0.738473	1.0387	3.02894	2.21377	1.4882	1.39244	1.33877	0.574184	0.385804	1.58483	0.112051	0.451799	0.693926
Rif1	0.166425	0.108507	0.127206	0.176725	0.196157	0.173586	0.206288	0.142619	0.0738116	0.201564	0.149304	0.138265	0.136286	0.138372	0.166587	0.117073	0.151998	0.205993	0.164135	0.295607	0	0.56752	0.190822	0.176718	0.318421	0.0600951	0.242029
Neb	0.00339157	0.00684367	0	0.00370144	0.00717793	0.00287828	0.00136902	0.00625948	0	0.00608454	0	0.00232608	0.00809908	0.0040855	0	0.00514285	0.00255053	0	0.00843416	0.0206571	0	0.0183245	0.00783236	0	0	0	0
Gm13522	0.0108149	0.00864811	0	0.0122218	0.0148969	0.00574583	0.00995733	0.0167703	0.00749	0.0141658	0.0469008	0.0148712	0.015221	0.0167664	0	0.0153793	0.0297725	0	0.00380911	0.0046899	0	0.0134475	0.00192355	0	0	0.0107794	0
Arl5a	0.257478	0.215469	0.328086	0.260223	0.34707	0.231985	0.302946	0.234432	0.557133	0.270231	0.0694202	0.254875	0.25728	0.219593	0.155322	0.228077	0.263035	0.573759	0.279719	0.248671	0.502816	0.231656	0.227818	0.128646	0.261416	0.142042	0.208305
Cacnb4	0.0158542	0.0038877	0.0326211	0.0158481	0.00174713	0.00330991	0.0480939	0.0028515	0	0.00210687	0.0660118	0.00392337	0.0021901	0.0111801	0	0.0143155	0	0	0.00336112	0.00842488	0	0.0265009	0.00205927	0	0	0	0.0423428
Stam2	0.185029	0.267764	0.227488	0.19267	0.276513	0.243004	0.20002	0.28422	0.22532	0.251809	0.168483	0.217184	0.221983	0.281902	0.103242	0.31059	0.299275	0.185941	0.232371	0.269921	0.0744579	0.200545	0.257335	0.157564	0	0.211333	0.0608394
Fmnl2	0.119986	0.0781919	0.292229	0.127538	0.0994895	0.0383003	0.169812	0.0998654	0.0578237	0.0530742	0.0182604	0.0950941	0.0759258	0.121272	0.130023	0.0653233	0.139517	0.0483057	0.181364	0.0682064	0	0.0776335	0.0166872	0.0352696	0	0.0126607	0.0929565
Prpf40a	1.10592	1.17002	0.965615	0.98145	1.09944	1.45374	0.984004	1.05906	1.16804	1.48575	1.20565	1.32283	1.26813	0.909187	1.1664	1.47167	1.15726	1.35974	0.932378	1.50473	0.898016	1.35245	1.25393	0.752764	0.112051	1.53167	1.40836
Arl6ip6	0.299759	0.274322	0.209967	0.221708	0.323397	0.345848	0.215055	0.28638	0.238824	0.428884	0.172167	0.312517	0.302948	0.325896	0.206804	0.249957	0.207476	0.288491	0.311487	0.392332	0.380436	1.09024	0.265031	0.190236	0.542523	0.444915	0.155808
Rprm	0.00113438	0.00671798	0.00407814	0.00484764	0.00984471	0.00301724	0	0.0109945	0	0.00588002	0	0.0162582	0.0135258	0	0	0.00621473	0.129519	0	0	0	0	0	0.0015352	0	0	0	0
Kcnj3	0	0	0	0	0	0	0	0	0	0.000161635	0	0	0	0	0	0	0	0	0	0	0	0	0	0	0	0	0
Nr4a2	0.143205	0.581983	0.524459	1.01574	0.541429	0.638184	0.763942	0.650495	0.200435	0.267206	0.207862	0.314391	0.637649	0.351352	0.216173	0.149413	0.437074	0.389607	0.36756	0.109575	0.499357	0.146297	0.356573	2.36021	0	0.0940443	0.412592
Gpd2	0.100245	0.102971	0.0708779	0.146153	0.214422	0.269226	0.123773	0.131187	0.0689205	0.159832	0.18826	0.116049	0.148733	0.118172	0.0893012	0.12091	0.156639	0.108565	0.170249	0.0795736	0	0.181318	0.307149	0.158178	0	0.0968951	0.119121
Galnt5	0.0090658	0.0247058	0	0.0086134	0.0122417	0.00539765	0.00114725	0.0295205	0.00858564	0.0197497	0	0.0394739	0.0447984	0.0151007	0	0.00387786	0.0104839	0	0	0.00137547	0	0.00514291	0.000852032	0	0	0	0.010302
Cytip	0.000707985	0.000801062	0	0	0.0012525	0.00316531	0	0	0	0.000794346	0	0	0.00125244	0	0	0	0.00611393	0	0	0	0.0360418	0	0.00114866	0	0	0	0
Gm13546	0	0.000447881	0	0	0	0.00115536	0.00279407	0	0	0.000382706	0.0528363	0	0.00131418	0	0	0	0	0	0	0	0	0	0.00225667	0	0	0	0.00927824
Acvr1c	0.000888099	0	0	0	0	0.00174858	0	0	0	0.0013189	0	0	0	0	0	0	0.00308762	0	0	0	0	0	0	0	0	0	0
Acvr1	0.143284	0.163943	0.265416	0.238471	0.198779	0.169676	0.166225	0.172084	0.0498072	0.101318	0.302727	0.158196	0.141807	0.227992	0.0833344	0.135367	0.199794	0.10645	0.209761	0.0921065	0.400128	0.12296	0.164445	0.0611471	0.542523	0.138661	0.144732
Upp2	0.0969275	0.112586	0.134683	0.157016	0.0839876	0.0747027	0.105786	0.108858	0.213232	0.0545144	0	0.0770244	0.0865667	0.177674	0.0856905	0.0729573	0.0969099	0.206562	0.127438	0.0928142	0.400128	0.0717631	0.0571381	0.0352696	0	0.038087	0.18956
Ccdc148	0.00412142	0.000893938	0.0238271	0.00403878	0.00367928	0.00110766	0.00943504	0.0074323	0	0.00112009	0.0148608	0.00592981	0.00139229	0	0	0.00339084	0.0043496	0	0.00547175	0.00703766	0	0.00784753	0.00261104	0	0.149365	0	0.0688768
Pkp4	0.0332322	0.064538	0.0189686	0.0492576	0.0504929	0.0419223	0.0592366	0.0306498	0.0188296	0.0765605	0	0.04293	0.0468394	0.0604229	0.0346414	0.0815867	0.0363326	0.0414444	0.0213717	0.18296	0	0.0597789	0.0420494	0	0.149365	0.257182	0.0626129
Tanc1	0.0985053	0.104437	0.135836	0.108529	0.196322	0.149769	0.0949041	0.110187	0.0966359	0.0951956	0.0638765	0.0767918	0.118255	0.180423	0.0533938	0.0828639	0.121734	0.0290458	0.0946227	0.117821	0	0.0878982	0.198628	0.0485154	0.661594	0.0302085	0.0271182
Wdsub1	0.191761	0.117472	0.178332	0.220164	0.0713854	0.167864	0.15398	0.122	0.127569	0.0670016	0.160483	0.0912284	0.0971641	0.15505	0.0862571	0.108905	0.170114	0.0515851	0.212946	0.171971	0.0360418	0.174428	0.272046	0.339843	0.149365	0.224773	0.249877
Baz2b	0.428946	0.296244	0.378353	0.41229	0.258356	0.294185	0.440041	0.291589	0.373955	0.205958	0.53314	0.384476	0.198729	0.36777	0.543591	0.276018	0.326692	0.117674	0.367069	0.420232	0.324006	0.293499	0.258054	0.213499	0.149365	0.335955	0.369507
Gm13572	0	0	0	0	0.000454596	0.000118851	0	0	0	0	0	0.00153791	0	0	0	0.000671691	0	0	0	0	0	0	0	0	0	0	0
Gm13620	0.00342377	0.00119498	0.00488633	0	0.000573968	0.00119465	0	0.00110339	0	0.00125091	0	0.00504095	0	0	0	0	0	0	0.00191841	0	0	0	0.00146756	0	0	0	0
2023-03-07	0.349072	0.439767	0.472258	0.487497	0.437672	0.429329	0.384882	0.406972	0.303332	0.35962	0.270035	0.396854	0.392108	0.446791	0.288898	0.43325	0.453692	0.563808	0.40307	0.442568	0.362389	0.297607	0.438919	0.249212	1.12938	0.475224	0.437111
Cd302	5.85025	1.55605	7.09793	5.14163	0.850452	0.815733	7.70059	1.59949	1.52686	1.02307	2.61117	1.53148	1.49978	2.77927	4.39489	1.85632	1.54917	2.91826	5.24352	2.66855	0.736277	3.40624	0.597472	0.969077	1.85352	2.14737	2.31836
Ly75	0.00514269	0.0221184	0	0.00434094	0.0122687	0.020482	0	0.0107319	0.0310132	0.0262579	0	0.0183864	0.0187179	0	0.0327263	0.0127965	0.00605026	0	0.00296349	0.00585769	0	0.00721301	0.0395126	0	0	0	0
Gm13571	0	0	0	0	0	0	0	0	0	0.00133747	0	0.000937953	0.000855585	0	0	0	0	0	0	0	0	0	0	0	0	0	0
Gm13580	0	0	0	0	0	0.000514216	0	0	0	0	0	0	0	0	0	0	0	0	0	0	0	0	0	0	0	0	0
Pla2r1	0.172039	0.0725905	0.105934	0.104934	0.0828926	0.0326289	0.148033	0.060004	0.0329462	0.0312228	0.0376597	0.0497036	0.0583391	0.057792	0.0921429	0.0695351	0.0945602	0.109812	0.200127	0.0552906	0	0.0952195	0.0400204	0	0.661594	0.419908	0.0164506
Gm13583	0.000730775	0	0	0	0.000514073	0.000332904	0	0	0	0	0	0	0	0	0	0	0.00178698	0	0	0	0	0	0	0	0	0	0
Itgb6	0	0	0	0	0	0	0	0	0	0.000256384	0	0.00609379	0	0	0.0144004	0	0.00159837	0	0.00253616	0.0168318	0	0	0	0	0	0	0
Rbms1	2.63512	1.60549	1.99919	2.06105	2.25151	2.63526	2.14792	1.9804	1.02345	1.80169	3.35392	1.5547	1.81189	1.93448	2.48736	1.9466	1.88194	1.78837	2.85268	3.75414	1.24349	3.00641	3.1182	2.97313	1.85662	2.58316	1.14805
Tank	0.174113	0.136127	0.148659	0.161399	0.145545	0.139945	0.180201	0.145968	0.234925	0.160241	0.228457	0.166474	0.167473	0.218295	0.177649	0.16124	0.196885	0.292629	0.188324	0.180377	0.198028	0.271745	0.139267	0.0480723	0.467786	0.0510302	0.176477
Psmd14	1.16019	1.24978	0.609924	0.831603	1.58865	1.58432	0.699704	1.27884	1.57374	2.05277	1.58481	1.55953	1.67279	1.09056	1.4856	1.97265	1.28699	0.884369	1.07932	2.15384	1.08469	1.93127	1.37151	0.97854	1.32677	0.923508	0.448493
Tbr1	0	0.000507494	0	0.00106054	0.00022774	0	0	0	0	0.000408386	0	0	0.0012825	0	0	0	0	0	0	0	0	0	0	0	0	0	0
Slc4a10	0	0	0.0203116	0.00530076	0.00109646	0.000199771	0.0126612	0	0	0.000382454	0	0	0	0	0	0	0	0	0.00760706	0	0	0	0	0	0	0	0
Dpp4	0.189374	0.0169876	0.0210022	0.0999882	0.0524381	0.180999	0.155631	0.0689861	0.0265663	0.0184513	0.0763583	0.00719527	0.0112654	0.0173477	0.114754	0.0373519	0.0293448	0.278843	0.917374	0.0805432	0.125945	0.0754049	1.20532	0.0485154	0	0	0
Gm13565	0.00216599	0.00164175	0	0	0.00402948	0.00270399	0.00403561	0.00215738	0	0.000822398	0	0	0	0	0	0	0	0	0	0.00480975	0	0.00516812	0.00676642	0	0	0	0
Fap	0.479475	0.387719	0.397834	0.327955	0.184741	0.0533303	0.161058	0.30112	0.290819	0.140332	0.0924912	0.167391	0.256323	0.490376	0.448628	0.330438	0.224845	0.320826	0.271008	0.454011	0.146541	0.356522	0.033366	0.0352696	0.542523	0.4536	0.164929
Ifih1	0.169717	0.149659	0.182446	0.174208	0.203587	0.267979	0.15064	0.756497	0.076977	0.150849	0.192117	0.115929	0.180479	0.129084	0.157512	0.14277	0.145848	0.075695	0.18974	0.178963	0.578236	0.0778033	0.422936	0	0	0.168808	0.182211
Gca	0.0138965	0.0311004	0.0269841	0.0187169	0.0182396	0.0515827	0.00734321	0.0398695	0.00988454	0.0217511	0.169653	0.0292127	0.0128265	0.0101118	0	0.0215201	0.0214058	0.0435726	0.00669847	0.0241038	0	0.0204327	0.0971019	0	0	0	0.0385613
Kcnh7	0.000899464	0.000471356	0.00566756	0	0.000642998	0.00048034	0	0	0	0.000351154	0	0	0	0	0	0	0.00277832	0	0.00306131	0	0	0	0	0	0	0	0
Fign	0.0228374	0.0269508	0.0415696	0.0514923	0.0142798	0.0326813	0.054851	0.0358284	0.0576884	0.023964	0.413201	0.0163642	0.0321028	0.0158364	0	0.00609115	0.00775297	0.019626	0.0145901	0.0698983	0	0.0549911	0.0175065	0	0	0	0.0745538
Grb14	0.0524092	0.124483	0.134099	0.263897	0.021771	0.040655	0.133609	0.057327	0.0412778	0.0279308	0.383387	0.0819753	0.0535708	0.206116	0.0843812	0.0364169	0.0706297	0.0968872	0.0628005	0.0418515	0	0.0320073	0.0704029	0	0	0.474755	0.257167
Cobll1	0.0202641	0.020783	0.0139791	0.0380587	0.0503741	0.177397	0.0266112	0.0300797	0.0356014	0.0247763	0.0833342	0.0243897	0.0157818	0.0196079	0	0.012524	0.0286493	0.16704	0.0216499	0.0460151	0	0.0800672	0.518051	0.0485154	0	0.194241	0.0167868
Gm13594	0.00598331	0.00124022	0.00585552	0.0113379	0.00313123	0.0057392	0.00772013	0.00092316	0.00996745	0.000350547	0	0	0	0.00386036	0	0	0.0552298	0	0.00733213	0.00374611	0	0.00506689	0.0234951	0	0.318421	0.0107794	0
Scn3a	0.000771579	0	0	0	0	0	0	0.00100467	0	0.000364671	0	0	0	0	0	0	0	0	0	0	0	0	0	0	0	0.0715748	0
Scn2a	0.0466727	0.0268591	0.0916371	0.0468894	0.026774	0.0132885	0.0503224	0.0244067	0.0387904	0.00775298	0	0.052179	0.020495	0.0283486	0.0221374	0.018892	0.0164888	0.115318	0.0489279	0.0306928	0	0.00743848	0.0129061	0	0	0.0436305	0.0569092
Galnt3	0	0	0	0	0.00023506	0	0	0	0	0.000464127	0	0	0	0	0	0	0	0	0	0	0	0	0	0	0	0	0.00552239
Ttc21b	0.0559423	0.0450535	0.0797119	0.0707955	0.0570773	0.081011	0.0495821	0.0522992	0.16908	0.0439377	0.116571	0.0389751	0.0258544	0.0370923	0	0.0426507	0.0600522	0.0994859	0.0798897	0.0282205	0.123603	0.0568892	0.0889917	0	0	0.0520886	0.14525
Scn1a	0	0.000577719	0	0	0	0	0	0	0	0	0	0.00226442	0	0	0	0.00560064	0	0	0	0	0	0	0	0	0	0	0
Scn7a	1.09853	0.177347	1.31644	0.973584	0.0953187	0.0674831	1.5462	0.302177	0.133668	0.0389614	1.03021	0.165216	0.120236	0.447014	0.770932	0.205702	0.109812	0.375585	0.914354	0.417195	0	0.608035	0.0485834	0.141721	0.112051	0.25277	0.0890357
Xirp2	0.00284439	0.00276711	0	0.00287884	0.00217586	0.00300651	0	0.00338633	0	0.00110235	0	0	0.000844287	0.0468548	0	0.0014682	0	0	0.00751143	0	0	0.0197939	0	0	0	0	0
B3galt1	0.0449534	0.0268448	0.0556402	0.0582093	0.0168725	0.0158217	0.0444482	0.0243501	0.00858564	0.00764939	0.0528363	0.0105956	0.0170583	0.0584832	0.0106812	0.019468	0.0119495	0.0746083	0.0345719	0.0405927	0	0.029761	0.0157433	0	0	0.0475827	0.0846595
Stk39	0.281012	0.314971	0.292652	0.259341	0.378678	0.493133	0.193118	0.396511	0.597499	0.363365	0.411014	0.297028	0.335248	0.513168	0.293902	0.297174	0.274255	0.269717	0.345296	0.418892	0.682849	0.276318	0.493414	0.0611471	0.112051	0.803688	0.580184
Gm13596	0	0	0	0	0	0.00304285	0	0.00135204	0	0.000224095	0	0	0	0	0	0	0	0	0	0	0	0	0.00627846	0	0	0	0
Cers6	0.11179	0.108233	0.0763995	0.096752	0.138323	0.143428	0.0953249	0.100227	0.0210541	0.105999	0.0983056	0.099977	0.131659	0.0757952	0.18501	0.0917338	0.112727	0.213339	0.131189	0.137553	0.180034	0.116651	0.171038	0	0	0.120847	0.00942327
Nostrin	0.0750926	0.0226967	0.0287591	0.0403354	0.0137308	0.0209098	0.0126084	0.0351032	0.126731	0.0294223	0	0.034566	0.0190504	0.0402372	0.204438	0.0541783	0.0236739	0.0605753	0.023482	0.120538	0	0.0689926	0.00189142	0	0.448096	1.05713	0.132847
Spc25	0.0671616	0.0975569	0.0998446	0.0666946	0.159417	0.526931	0.0953313	0.0701339	0.120776	1.02813	0.0859784	0.231807	0.125173	0.0915118	0.0602437	0.818539	0.0951292	0.0384988	0.0790569	6.54527	0.285871	1.23766	0.0993192	2.02753	0	0.118667	0.0679633
Dhrs9	0.00139796	0.000584995	0	0.00055096	0.0034426	0.055906	0.0024367	0.00549988	0.0487578	0.00029111	0.0792669	0.000586937	0	0	0.0106812	0	0.00135595	0	0	0.0154042	0	0	0.0536414	0	0	0	0
Lrp2	0	0.00138932	0	0.0031912	0.00666899	0.0711234	0.00499657	0.00573225	0	0.00314258	0.0904959	0	0.00227687	0.00612982	0	0.00718446	0	0	0.00555756	0	0	0	0.374345	0	0	0	0
Bbs5	0.0878465	0.0834612	0.101302	0.0733019	0.0766503	0.0894749	0.069985	0.0890671	0.0244882	0.0960499	0.148853	0.0985805	0.0902247	0.108263	0.0915219	0.093492	0.0914983	0.0408565	0.104441	0.15775	0	0.0751456	0.109921	0.0352696	0	0.0497144	0.137728
Klhl41	0.000581539	0.00106036	0	0	0.00190673	0.00155729	0	0	0	0.00140623	0	0	0.00330985	0	0	0.00196188	0	0	0.00322695	0	0	0	0	0	0	0	0
Fastkd1	0.0268562	0.0176147	0.0478169	0.0256704	0.0227993	0.0167298	0.0155613	0.0241375	0.0168828	0.0174275	0	0.0127797	0.0167827	0.0380557	0.0419388	0.0330061	0.0122196	0.0168824	0.0365685	0.0158681	0	0.0272178	0.0329836	0	0.112051	0.0571253	0.0272237
Ppig	1.16969	1.10499	1.29482	1.12143	1.153	1.31951	1.2416	1.06158	1.10713	1.37837	1.08384	1.29081	1.1718	1.16799	1.23585	1.27326	1.12748	1.11683	1.09454	1.77365	0.483932	1.86702	1.08569	1.10048	2.12006	1.34377	1.37254
Ccdc173	0.0267051	0.0180872	0.0250444	0.0231745	0.0275785	0.0316739	0.0417863	0.0136241	0.0339902	0.016694	0.0148608	0.0162638	0.0210022	0.0162898	0.0384048	0.0402941	0.0275824	0.194972	0.0300823	0.00749817	0	0.01855	0.0269964	0	0	0.0215384	0.0294535
Phospho2	0.276165	0.218941	0.205152	0.238834	0.184717	0.163683	0.25354	0.232833	0.0967759	0.18309	0.113959	0.189825	0.192408	0.305095	0.509116	0.295662	0.193228	0.192716	0.2799	0.273062	0.125945	0.198044	0.205305	0	0.773646	0.169258	0.325274
Klhl23	0.0257681	0.0422243	0.0232077	0.0279781	0.0296802	0.033196	0.0157246	0.0162361	0.0327271	0.0449125	0.0423399	0.017101	0.0243652	0.0375696	0.0221374	0.0222317	0.0191864	0	0.0218759	0.0271192	0	0.161327	0.0298455	0.0485154	0	0.242206	0.0570549
Ssb	2.11279	2.06475	1.85488	1.68536	2.24981	2.52441	1.81385	1.92565	2.47193	2.90208	2.29013	2.54385	2.27899	1.96745	2.72068	3.04779	2.06417	2.02292	1.81254	3.29968	0.78102	3.2495	1.88991	1.54531	3.08038	2.09417	2.33454
Mettl5	0.431854	0.253837	0.287786	0.322036	0.241387	0.291265	0.383783	0.290399	0.42489	0.279596	0.422867	0.312698	0.229342	0.378617	0.278316	0.3857	0.261792	0.156146	0.393682	0.541376	0.159645	0.469778	0.268675	2.12074	0.923011	0.451744	0.355405
Mettl5os	0.00979767	0.0117268	0.0133342	0.00647663	0.0081082	0.00596125	0.0222027	0.0069774	0.00749	0.0127166	0.0419604	0.0059391	0.00355434	0.00637972	0	0.0209794	0.00396416	0	0.0100114	0.0123653	0	0	0.00855334	0	0	0	0.0634909
Ubr3	0.155381	0.115154	0.13977	0.137095	0.155438	0.108566	0.115198	0.11064	0.0298112	0.0989043	0.278062	0.118723	0.0998513	0.107546	0.0288388	0.12133	0.148382	0.123263	0.1565	0.0819019	0.0540891	0.0596389	0.157727	0.0480723	0	0.0762622	0.0786435
Myo3b	0	0.000530106	0.00218237	0.00103074	0.000325983	0	0	0	0	0.0001371	0	0	0	0	0	0	0.00289092	0	0	0	0	0	0	0	0	0	0
Sp5	0	0.000971628	0	0	0.000434616	0.00214857	0	0	0	0	0.0223019	0	0	0	0	0	0	0	0	0	0	0	0	0	0	0	0.124238
Gad1os	0.000591276	0.00429934	0	0.000800661	0.013282	0.00302669	0	0.00785829	0.00374361	0.0180951	0	0.0094708	0.0183493	0	0	0.00391058	0.0105912	0	0	0	0	0.00391062	0	0	0	0	0
Erich2os	0.000774112	0.00203253	0	0	0.00653155	0.00136796	0	0.00512887	0	0.0118698	0	0.00696662	0.0165211	0	0	0	0.00903252	0	0	0	0	0	0	0	0	0	0
Erich2	0	0.00698994	0.00809466	0.00530424	0.0206182	0.0115545	0.00285346	0.00331862	0	0.0271504	0	0.006662	0.0366082	0	0	0.0196209	0.0150328	0	0	0.0139197	0	0	0.0103453	0	0	0	0
Gad1	0	0	0.0113527	0	0.000198698	0.000796608	0	0	0	0	0	0	0	0	0	0	0	0	0	0	0	0.0136062	0	0	0	0	0
Gm26558	0.00283351	0.00912539	0	0.00419769	0.000983353	0.00339638	0.00919087	0.0105702	0	0.0026587	0	0	0.00399368	0.00654072	0.0347675	0	0.0087132	0.0197957	0.00302437	0.0107134	0	0	0.0107431	0	0	0	0
Gorasp2	1.4458	1.78035	1.12996	1.09969	1.76039	1.30708	0.951895	1.70227	1.00402	2.24605	0.966092	1.97719	2.0237	1.48523	1.92771	2.03634	1.55238	1.65472	1.12478	1.46054	0.434982	1.46146	1.08476	1.64039	1.14711	0.919691	0.881255
Tlk1	0.142494	0.12873	0.166039	0.14137	0.19509	0.133631	0.181196	0.161388	0.101809	0.124005	0.200803	0.129522	0.103318	0.167241	0.0962004	0.141151	0.143087	0.0685216	0.168402	0.141703	0.123603	0.0658829	0.226613	0.0965877	0	0.107018	0.22699
Gm13632	0	0.00343452	0	0	0	0	0	0	0	0	0	0	0	0	0	0	0	0	0	0	0	0	0	0	0	0	0
Mettl8	0.0501275	0.0617867	0.0411889	0.0550722	0.0456218	0.0711051	0.0588797	0.054972	0.0300085	0.0641981	0.0569347	0.0442923	0.0588017	0.0374984	0.0365397	0.0582147	0.0409593	0.0168824	0.053473	0.0457547	0	0.0544839	0.0357392	0.0833419	0	0.0966357	0.0173051
Dcaf17	0.163334	0.145688	0.220322	0.165598	0.154395	0.212213	0.156754	0.15038	0.111499	0.180094	0.27991	0.16226	0.151094	0.202802	0.10729	0.154473	0.13834	0.146482	0.128313	0.154098	0.164589	0.0948712	0.22962	0.17081	0	0.0988954	0.242306
Cybrd1	0.00214014	0.00225889	0	0.00214368	0.00182691	0.0293736	0.00608322	0	0	0.00335087	0	0.00570865	0.00852309	0	0	0	0.00414638	0	0.00269009	0	0	0	0.210231	1.97902	0	0	0
Dync1i2	1.45214	1.07654	1.18311	1.18725	1.43989	1.81555	1.22764	1.27374	1.48413	0.969169	1.95458	0.980901	0.961515	1.32815	1.66664	1.53756	1.36934	1.25901	1.44712	1.7749	1.53631	1.2712	3.61312	0.545858	3.91092	1.89905	1.76559
Slc25a12	0.174591	0.0997799	0.13601	0.128788	0.144286	0.105323	0.0948106	0.134628	0.33053	0.103907	0.0996729	0.0877079	0.0934961	0.12406	0.218692	0.121053	0.107496	0.240442	0.189226	0.082626	0.0360418	0.0935496	0.0881597	0.0480723	0	0.0538654	0.177235
Hat1	0.257129	0.219161	0.247293	0.193901	0.320172	0.463558	0.240735	0.249567	0.270599	0.828628	0.224184	0.402601	0.24876	0.236698	0.336603	0.380946	0.167583	0.0440738	0.278051	1.24611	0.33996	2.69279	0.239779	0.227188	0.112051	0.148448	0.177897
Metap1d	0.124788	0.120181	0.180088	0.151015	0.0682613	0.11681	0.168941	0.0758755	0.113212	0.0742233	0.0823929	0.0908603	0.0883215	0.143661	0.247187	0.0755663	0.207745	0.182859	0.152197	0.046549	0.634251	0.161038	0.0951287	0.0352696	0	0.164348	0.205707
Dlx1	0	0	0	0	0.000234752	0.00010605	0	0	0.00374361	0.000364671	0	0	0	0	0	0	0	0	0	0	0	0	0	0	0	0	0
Dlx2	0	0	0	0	0	0.00208781	0	0	0	0	0	0	0	0	0	0	0	0	0	0	0	0	0.00133056	0	0	0	0
Platr26	0.00115719	0	0	0	0.00113985	0.000710175	0	0	0	0	0	0	0	0	0	0.00211307	0	0	0	0	0	0	0	0	0	0	0
Itga6	0.00641965	0.0148664	0.00764482	0.0113321	0.0369885	0.162065	0.014794	0.010117	0.0468597	0.0147998	0.146271	0.0139242	0.0111795	0.014228	0.0192818	0.00696455	0.0303434	0	0.00707284	0.00526468	1.15101	0.0415368	0.586787	0.259269	3.26897	0.0126607	0.0839501
Pdk1	0.048788	0.137827	0.0398588	0.0632511	0.147349	0.103308	0.0813491	0.145715	0.128462	0.129073	0	0.201836	0.164206	0.0481306	0.0657418	0.0747967	0.0999625	0.242929	0.0387183	0.0268837	0.126173	0.0459838	0.0588867	0.0805737	0	0.0618002	0.031231
Rapgef4	0.00512003	0.00948965	0.0042418	0.00259569	0.00627025	0.00134539	0.01735	0.000704036	0	0.00495193	0	0.00148924	0.00420641	0.0448982	0.0384468	0.00220819	0.00709248	0	0.00306131	0.0135158	0	0.0158796	0	0	0	0	0.365136
Map3k20	0.101434	0.079567	0.176601	0.143792	0.167816	0.115327	0.175319	0.107039	0.209174	0.158596	0.135825	0.112972	0.105068	0.0864946	0.153616	0.106601	0.210731	0.134949	0.0763332	0.15855	0.0540891	0.0688208	0.07929	0	0	0.810656	0.229156
Cdca7	0.0564158	0.0691859	0.0278975	0.0294096	0.101114	0.127573	0.00811213	0.0568425	0.184326	0.189879	0.0791266	0.113515	0.112339	0.034893	0	0.0860676	0.015856	0.0446315	0.0306901	0.106754	0	0.604162	0.0559002	0	0.112051	0.21811	0.00745285
6430710C18Rik	0	0	0	0	0	0	0.00601129	0.00109889	0	0.000319792	0	0.00248169	0	0	0	0	0	0	0	0	0	0	0	0	0	0	0
Sp3	0.562133	0.300794	0.493358	0.383595	0.472844	0.495446	0.468346	0.405943	0.421661	0.344051	0.266222	0.348385	0.323222	0.389554	0.397859	0.5002	0.412383	0.42412	0.574994	0.69373	0.247207	0.495227	0.611838	0.164359	1.09207	0.218492	0.418317
Sp3os	0.26254	0.172948	0.249754	0.250788	0.174925	0.268822	0.362243	0.242876	0.340824	0.158614	0.199741	0.180148	0.178676	0.16217	0.194336	0.204537	0.197336	0.239001	0.208455	0.286145	0.740095	0.125289	0.401877	0.294538	0.149365	0.118036	0.417632
Ola1	0.539234	0.554806	0.456648	0.458147	0.572053	0.641996	0.372888	0.531478	0.925271	0.745691	0.492544	0.581087	0.579188	0.556074	0.580246	0.771149	0.537288	0.392404	0.448619	0.685194	0.43617	0.658491	0.53244	0.341349	1.52249	0.463062	0.590958
Sp9	0	0	0	0	0.000303809	0.000382918	0	0	0	0.000602806	0	0	0.00104759	0	0	0	0	0	0	0	0	0	0	0	0	0	0
Cir1	0.48881	0.473122	0.604622	0.739206	0.410307	0.512602	0.805285	0.465928	0.308719	0.298403	0.28687	0.404444	0.412792	0.483994	0.514954	0.418748	0.655738	0.4148	0.6376	0.360319	0.0901309	0.267359	0.500786	0.0611471	2.07203	0.457127	0.566842
Scrn3	0.0863525	0.0767742	0.0747685	0.0748962	0.0743756	0.0701755	0.0986723	0.077558	0.107838	0.0725454	0.138518	0.0778062	0.0690506	0.0686702	0.0232775	0.120922	0.0894717	0.0300023	0.0779206	0.178389	0.0720835	0.0514733	0.0943562	0.387915	0	0.140473	0.0433525
Gpr155	0.0436206	0.00937318	0.0469839	0.0409227	0.0104346	0.01358	0.058856	0.0173424	0.0194911	0.00873964	0.0559201	0.00347866	0.0080855	0.0314766	0.0857265	0.0124967	0.00492508	0	0.0611831	0.0117272	0	0.0112673	0.0117191	0	0	0.06747	0
Gm13703	0.0085164	0.00424537	0	0.00324927	0.00776949	0.00119856	0.00121368	0.00822388	0	0.0033279	0	0.0392382	0.0140221	0	0.0163881	0.00302417	0.031756	0	0.00390225	0.0287348	0	0.0178156	0.00157825	0	0	0	0
Gm13709	0	0.000696373	0	0.000860771	0	0.000438355	0	0.00149917	0	0	0	0	0	0	0	0	0.00777629	0	0	0	0	0	0	0	0	0	0
Wipf1	0.431227	0.106963	0.344434	0.281336	0.213718	0.0853396	0.392832	0.141485	0.352664	0.113869	0.240883	0.131041	0.0944977	0.254704	0.313267	0.271759	0.124685	0.258393	0.438825	0.351827	0	0.338802	0.104522	2.0078	0.467786	0.128295	0.233448
Chrna1	0.00621476	0.000265706	0	0.00266271	0.00719371	0.000724402	0	0.00370554	0	0.00185559	0	0	0	0	0	0.015316	0	0	0.00390225	0.00346847	0	0.0265406	0	0	0	0	0
Chrna1os	0.118206	0.0989544	0.193516	0.141657	0.0913346	0.0800292	0.125071	0.10573	0.201665	0.0645838	0.178083	0.070157	0.0830499	0.15157	0.209574	0.0781746	0.0992265	0.321624	0.104371	0.027357	0.0360418	0.0830838	0.0679262	0.0611471	0	0.267054	0.0506855
Chn1os3	0.000487915	0.0078968	0	0.00651031	0.00853659	0.00941143	0.00294976	0.00685075	0	0.00339302	0	0.00178135	0.00672357	0.00403359	0	0.00263823	0.00678943	0.0197957	0.00131267	0.00296743	0	0.00467365	0.00395549	0	0	0	0.0294071
Chn1	0.185717	0.0369123	0.0285058	0.0309407	0.0558796	0.0172862	0.0252326	0.0322631	0.0207876	0.0817884	0.0182604	0.0547161	0.0518364	0.0519792	0.0994754	0.158775	0.0665372	0.0820024	0.0637376	0.358229	0	0.282983	0.0105932	0.0485154	0.112051	0.682226	0.132591
Atf2	0.21563	0.189206	0.278434	0.252414	0.239242	0.236922	0.269399	0.202054	0.239217	0.183215	0.440569	0.150811	0.146259	0.234652	0.231017	0.273819	0.205464	0.222963	0.262951	0.283549	0.164589	0.150538	0.252425	0	0	0.0977048	0.329964
Gm10822	0	0	0.00922951	0	0.000374833	0.000220995	0	0.00120173	0	0	0	0	0	0	0	0	0.003106	0	0.00312554	0	0	0	0.00247438	0	0	0	0
Atp5g3	1.39609	1.79002	1.14294	1.31085	2.5413	2.30401	1.17555	1.81207	1.87446	2.33005	1.39239	2.06596	2.03469	1.38805	2.09725	2.11521	1.85581	1.56231	1.42901	1.98333	1.71343	1.68125	1.96274	0.966463	1.15967	2.67496	1.22835
Lnpk	0.177669	0.135527	0.133405	0.164314	0.200004	0.125646	0.157999	0.190359	0.0662441	0.277108	0.127552	0.196923	0.110463	0.161002	0.137103	0.233759	0.134508	0.151777	0.174906	0.597073	0.198028	0.347072	0.112137	0.0837851	0	0.188811	0.180846
Hoxd9	0.0171724	0.00167408	0.00218237	0	0.0002563	0.0016578	0.0059767	0	0	0	0	0.00354614	0	0	0.0334756	0	0	0.0112257	0	0.00693422	0	0.0276447	0	0	0	0	0
Hoxd3os1	0.028146	0.0156247	0.0501967	0.0152815	0.0259573	0.0146725	0.00500187	0.00807138	0.0107905	0.00577908	0	0.015998	0.0113894	0.0213025	0.0676676	0.0371978	0.00435189	0.0460976	0.0114817	0.00406482	0	0.0152601	0	0	0	0.0226667	0
Hoxd8	0.0412235	0.0142158	0.047215	0.0171363	0.0192378	0.00915274	0.00548669	0.00622311	0.0285613	0.0141953	0	0.0318448	0.0254002	0.0230533	0.050404	0.0238157	0.00679608	0	0.00366519	0.0254833	0	0.0385961	0.00157444	0	0	0	0
Mtx2	1.0269	1.08215	1.00391	0.94363	0.96771	1.14542	0.843406	1.12871	1.26653	1.21946	0.836866	1.09229	1.20799	1.00895	0.866247	1.12598	1.19604	0.808884	0.761106	1.30457	0.828676	1.15079	1.0791	0.998476	0.373467	1.00736	0.839766
Gm13652	0.00240696	0	0.0173055	0.00114016	0	0	0	0	0	0	0	0	0	0.00470557	0	0	0	0	0	0	0	0	0	0	0	0	0
2600014E21Rik	0.00537013	0.015289	0.0474695	0.00993297	0.00456763	0.00124451	0.00279407	0.0200633	0	0.00848499	0	0.0277744	0.0501812	0.0167196	0	0	0.0375248	0	0	0.00296743	0	0	0	0.130157	0	0	0.0112283
A330043C09Rik	0.000953554	0	0	0	0	0	0	0	0	0.000345516	0	0	0	0.00333431	0	0	0	0	0	0	0	0	0	0	0	0	0
Hnrnpa3	3.81229	3.09023	2.40276	2.44147	3.49105	4.01944	2.51844	2.94462	4.56131	4.23181	2.62523	4.04158	3.52713	2.87989	3.63287	5.23312	2.53828	2.15359	3.0007	7.46289	2.42911	6.63482	3.35279	1.84984	4.05136	3.88624	3.27897
Nfe2l2	1.40948	0.770864	1.25433	1.14192	1.3908	1.54158	1.46192	1.11151	1.03916	0.931049	1.50569	0.827773	1.22377	0.728628	1.36379	1.16752	1.44668	0.889018	1.91758	1.0773	0.902054	0.997499	2.46518	0.813025	1.70013	1.1756	1.61535
Agps	0.128068	0.142176	0.163939	0.135442	0.247351	0.160383	0.0858667	0.149751	0.189341	0.199527	0.154062	0.255514	0.16666	0.127461	0.230551	0.184434	0.148808	0.282019	0.127521	0.207756	0.249548	0.146269	0.166575	0	0.261416	0.257947	0.126482
Ttc30b	0.188127	0.147064	0.208441	0.20137	0.068177	0.111634	0.194319	0.155404	0.201971	0.0571745	0.229812	0.058621	0.0672601	0.187855	0.255979	0.0889913	0.121528	0.147249	0.227957	0.159888	0	0.130631	0.176074	0.0480723	0	0.242803	0.264662
Ttc30a2	0.000586249	0.00154833	0	0.00123552	0.00196293	0.00204544	0	0.000798775	0	0.000104872	0	0	0	0	0	0	0.00152083	0	0	0.0152993	0	0	0.00265338	0	0	0	0
Ttc30a1	0.036755	0.0347772	0.045951	0.0444188	0.0334479	0.0435933	0.031039	0.0356283	0.014775	0.0448724	0	0.0236204	0.0478223	0.028214	0.0208398	0.0326591	0.0252706	0.014436	0.0221352	0.0464776	0	0.0211081	0.0393445	1.9305	0	0.0572253	0.0259045
Cyct	0	0	0	0.00361106	0	0.00047884	0	0	0	0.000412446	0	0.00189646	0	0	0	0	0	0	0.00365491	0.0050019	0	0	0	0	0	0	0
Rbm45	0.0210787	0.0128099	0.0280405	0.0204037	0.0289032	0.0260602	0.00829172	0.00878931	0	0.0217312	0.0195682	0.139338	0.0151497	0.0322349	0.0175277	0.046805	0.0176506	0.0509444	0.01477	0.0213958	0	0.00991936	0.0141986	0	0	0	0.0218951
Osbpl6	0.0116104	0.0117307	0.0203614	0.015824	0.01078	0.00867621	0.0345826	0.0101477	0	0.0111441	0	0.00418029	0.00959593	0.0169464	0.0970383	0.0220735	0.0229683	0	0.0225373	0.0110547	0	0.0202063	0	0	0	0	0
Prkra	0.360017	0.389159	0.345229	0.360861	0.246861	0.386893	0.249481	0.3403	0.45255	0.240011	0.298405	0.378931	0.300698	0.471443	0.338495	0.226648	0.333761	0.539444	0.345404	0.285562	0.125945	0.438267	0.376826	0.0352696	0.112051	0.283782	0.28613
Pjvk	0	0.00148724	0	0.00149494	0	0.00023113	0	0	0	0.00190479	0	0	0	0	0	0	0	0	0	0	0	0	0	0	0	0	0
Fkbp7	3.55317	4.50238	3.38609	3.7972	3.14668	2.23688	3.92666	4.15783	2.76993	3.15814	2.76081	3.38473	4.40246	4.39841	3.6801	3.53859	4.09393	5.2643	2.89265	2.30011	1.66131	3.32947	2.12638	1.54098	4.94805	1.79921	2.32656
Plekha3	0.129048	0.0942506	0.0652319	0.0937477	0.161807	0.112533	0.147645	0.099804	0.107727	0.149588	0.0440265	0.166744	0.121516	0.0935122	0.139765	0.112616	0.0980525	0.360691	0.115765	0.173617	0.0360418	0.183274	0.113691	0.145103	0	0.16314	0.0667301
Ttn	0	0.00210539	0	0.00111827	0.00129223	0.00195873	0.00283854	0	0.0781812	0.000868375	0	0.00200003	0.00255429	0	0	0.00111275	0	0	0.00160462	0	0	0.0447122	0.00109035	0	0	0	0
Ccdc141	0.0420391	0.0502247	0.0303147	0.0432727	0.142986	0.148934	0.027869	0.0908884	0.0264932	0.0516682	0.113819	0.0430088	0.0392096	0.0733322	0.0130989	0.0379979	0.0624062	0.0682067	0.0271908	0.0699744	0	0.0521216	0.151257	0	0.112051	0.218075	0.00962164
Sestd1	0.205101	0.088475	0.12531	0.15143	0.160398	0.19164	0.156101	0.0973789	0.225807	0.141227	0.109111	0.111205	0.109527	0.151715	0.110805	0.125072	0.154439	0.0531484	0.244651	0.170615	0	0.15779	0.250697	0	0	0.133411	0.107174
Zfp385b	0.0102552	0.0197078	0.00332729	0.029232	0.00845088	0.00488348	0.00261661	0.0159763	0	0.0235287	0	0.0133769	0.0324184	0.0228892	0.0427333	0.0170973	0.0169255	0	0.0240245	0	0	0.00776179	0.00187488	0	0	0	0
Cwc22	0.149853	0.107315	0.148091	0.142996	0.117692	0.120346	0.144908	0.126064	0.173172	0.128407	0.148989	0.180465	0.131932	0.129495	0.0919548	0.155636	0.18389	0.0853186	0.120925	0.134355	0.123603	0.22065	0.11244	0.0833419	0	0.0597948	0.137663
Ube2e3	1.37867	1.1918	1.28121	1.13405	0.838712	1.6	1.07451	1.06073	1.07619	1.15017	1.2905	1.14613	1.03366	1.13153	1.84015	1.59415	1.01026	1.06476	0.950005	2.4865	0.922124	2.20496	1.54628	0.96441	1.37122	1.23401	1.4546
Itga4	0.00431487	0.00681083	0	0.00167099	0.00109681	0.000564506	0	0.00369955	0	0.00218213	0.131754	0	0	0.0107097	0	0	0.00342522	0	0.00196588	0	0.0720835	0	0.000741153	0	0	0	0.00927824
Cerkl	0.0285264	0.0142413	0.0448124	0.0175639	0.00761979	0.00226893	0.0166053	0.0106036	0.00271175	0.0139631	0	0.0216982	0.00552135	0.0139778	0	0.0395119	0.0163372	0.0216164	0.00498276	0.0356637	0	0.0177049	0.00104425	0.0611471	0	0	0.0481012
Ssfa2	0.324024	0.163496	0.163991	0.298433	0.143652	0.0839694	0.239591	0.162947	0.0328407	0.0818637	0.154875	0.115879	0.104882	0.295	0.398883	0.279945	0.212363	0.161039	0.277312	0.261593	0	0.217588	0.182589	0.0705393	0.112051	0.132279	0.162968
Pde1a	0.96086	0.899501	1.04147	1.22169	0.566599	0.172784	1.031	0.882274	0.54349	0.718276	0.531936	0.834034	0.990525	0.850063	0.873764	0.677345	0.899373	0.688917	1.10092	0.533216	0.0540891	0.71725	0.120635	0.406232	0.748892	0.794077	0.938679
Prdx6b	0	0	0	0.00155346	0.000275832	0.00094144	0.00530109	0.00226484	0.00467639	0.00363127	0	0	0	0	0	0	0.00284122	0	0.00265013	0	0	0	0	0	0	0	0
Dnajc10	0.916817	0.761264	0.876172	0.755798	0.958714	0.771129	0.736852	0.847123	0.692724	0.906258	0.598878	0.898124	0.818604	0.784128	1.20763	1.24163	0.74781	1.75381	1.01735	1.34216	1.05122	1.19426	0.861135	0.601409	0.430472	0.67706	0.826949
Frzb	0.812084	0.384351	0.61818	0.938574	0.259569	0.032687	0.219001	0.36249	0.353322	0.178431	0.15753	0.356803	0.349932	1.87441	0.781956	0.648822	0.380216	0.135007	0.119141	0.619498	0	1.11466	0.0366559	0.165427	0.430472	0.232403	1.30469
Nckap1	0.615349	0.375595	0.701784	0.479786	0.784638	0.593006	0.573848	0.474539	0.58777	0.41277	0.428675	0.429073	0.435226	0.435618	0.373963	0.619893	0.53985	0.315337	0.657644	0.738445	0.528675	0.788193	1.03255	0.260776	0.112051	0.751326	0.575076
Dusp19	0.248607	0.274217	0.243061	0.265196	0.278193	0.360898	0.23033	0.286283	0.30058	0.266143	0.429426	0.195856	0.276012	0.321029	0.299099	0.361966	0.352375	0.270374	0.20799	0.303666	0	0.232491	0.346304	1.86333	0	0.467521	0.169873
Nup35	0.150925	0.100549	0.112225	0.122411	0.186281	0.222619	0.133474	0.139021	0.126944	0.423817	0.0727547	0.257775	0.172563	0.102666	0.0734888	0.306652	0.126118	0.477926	0.140011	0.944092	0.0720835	0.395341	0.104808	0.0485154	0.112051	0.0915796	0.230873
Zfp804a	0	0.000883302	0	0	0	0.000272134	0	0	0	0.000694037	0	0	0	0	0	0	0.00122288	0	0	0	0	0	0	0	0	0	0
Zc3h15	1.02674	1.25354	1.15925	0.913389	1.51224	1.28306	0.888787	1.35256	1.21639	1.64951	1.23677	1.67296	1.43946	1.04351	0.947303	1.55265	1.35549	1.11549	0.98896	1.42532	0.641203	1.26723	1.12378	0.716632	0.560147	0.944524	1.07211
Itgav	0.569005	0.513678	0.497686	0.555334	0.877198	0.670772	0.482751	0.593656	0.517796	0.521656	0.518462	0.465477	0.536355	0.839035	0.968229	0.611899	0.747526	0.622019	0.683861	0.58504	0.1105	0.48996	0.911775	0.419136	0	0.328911	0.457654
Fam171b	0.234357	0.249844	0.2854	0.317387	0.293772	0.0829755	0.239037	0.289578	0.170226	0.16803	0.0419519	0.170089	0.172248	0.233492	0.210751	0.21443	0.285291	0.447825	0.386157	0.189251	0.1105	0.255489	0.0257858	0.213943	0	0.18686	0.258271
Calcrl	0.171405	0.0239431	0.0253508	0.0132344	0.0305573	0.0130637	0.031207	0.0405407	0.0159608	0.0189512	0	0.0486528	0.0327118	0.0291135	0.15091	0.034533	0.0589783	0.117105	0.172493	0.0560337	0	0.0630835	0.0188678	0	0	0.0516571	0.0556575
Tfpi	0.792361	1.07838	0.741111	0.950911	0.625949	0.569449	0.730186	0.833644	0.464381	0.934408	0.366137	1.0141	1.02903	0.781617	0.70234	0.854357	0.891681	0.693977	0.809253	0.632845	0.184958	0.873033	0.846704	0.443302	1.41049	0.955879	0.138345
Gm13710	0	0	0	0	0.00140574	0	0	0	0	0	0.0440265	0	0	0	0	0	0	0	0	0	0	0	0.00285401	0	0	0	0
Ctnnd1	0.36654	0.266908	0.21128	0.211354	0.327318	0.271411	0.286042	0.278583	0.173443	0.240603	0.206314	0.260448	0.262826	0.384398	0.220664	0.308686	0.287022	0.249031	0.240556	0.273996	0	0.264122	0.351722	0.228888	0	0.497036	0.29063
Selenoh	0.875664	1.67662	0.905747	0.946075	1.82745	2.24831	0.943768	1.64051	2.20289	4.02091	0.66878	3.12026	2.05699	1.01753	1.30855	6.4146	1.18039	0.783565	0.905598	7.43842	1.93008	2.60087	1.1056	2.85718	4.80166	1.54109	0.888387
Tmx2	0.338617	0.234895	0.247137	0.215706	0.272376	0.316855	0.256368	0.261389	0.358895	0.385498	0.57978	0.240406	0.259694	0.213296	0.179988	0.425346	0.254922	0.147101	0.27873	0.521057	0.339679	0.591365	0.303767	0.109663	0.661594	0.704135	0.743607
Med19	0.264347	0.221619	0.199115	0.18654	0.244455	0.347695	0.262957	0.236483	0.369366	0.335212	0.306704	0.221866	0.205573	0.228334	0.276599	0.300031	0.250722	0.279974	0.220797	0.32283	0.125945	0.351163	0.440303	0.323162	0	0.127577	0.306703
Zdhhc5	0.0901057	0.0823305	0.175078	0.115017	0.183961	0.0996417	0.0920515	0.0913878	0.229678	0.101196	0	0.087463	0.107999	0.121937	0.0388586	0.0893633	0.146083	0	0.117297	0.0933357	0.161986	0.0667143	0.0928086	0	0	0.0652494	0.0808824
Clp1	0.141341	0.0913966	0.128397	0.116287	0.072325	0.0886981	0.131527	0.100839	0.0645053	0.0983368	0.136076	0.0621875	0.0745003	0.104464	0.0607886	0.0958212	0.129495	0.267641	0.101823	0.121231	0.378062	0.1112	0.109864	0.0480723	0	0.109217	0.306541
Ypel4	0.0286606	0.0272265	0.0639514	0.051868	0.0212279	0.0172377	0.0756809	0.0540271	0.00749	0.00819976	0.0846621	0.0223127	0.0136411	0.0401036	0.0862497	0.00715317	0.0235989	0.127506	0.071269	0.00632658	0	0.00512436	0.0227816	0	0	0.0107794	0.0787126
Gm19426	0.0439395	0.0376923	0.0980775	0.0793314	0.0263801	0.0367412	0.0168081	0.0230831	0	0.028141	0	0.025945	0.0304924	0.0426925	0.0195289	0.0459684	0.0198825	0	0.0393133	0.0583715	0	0.0866656	0.0448155	0	0	0.0569552	0.0423816
Serping1	21.486	5.22987	37.674	24.3914	3.49717	6.93159	40.5158	7.33522	7.35908	1.65586	13.1514	3.92088	4.96479	9.37909	18.7197	3.97519	4.29636	11.6959	26.0626	7.53458	1.92822	8.69052	12.56	1.74886	5.30384	7.28445	5.47035
Ube2l6	0.635898	0.688095	0.502993	0.601338	0.741871	1.16041	0.543217	1.7228	0.953353	0.651907	0.84525	0.624237	0.879344	0.483261	0.639092	0.881897	0.754511	0.835928	0.597168	0.770914	0.430038	0.611778	1.92554	0.735665	0.448096	0.803992	0.845245
Timm10	0.351443	0.272078	0.293186	0.306061	0.372809	0.377594	0.314233	0.278462	0.710226	0.455252	0.228559	0.40823	0.337204	0.28449	0.313697	0.388913	0.273003	0.139501	0.291845	0.216883	0.0540891	0.370626	0.411488	0.218882	0.112051	0.362997	0.296215
Slc43a1	0.0807916	0.128813	0.0811326	0.109144	0.0688273	0.0533387	0.0762168	0.101859	0.031838	0.104891	0.0940404	0.135996	0.128021	0.100829	0.0849189	0.0730613	0.0852675	0.145958	0.0839658	0.0323584	0	0.129483	0.0970808	0.0352696	0	0.0443896	0.0399613
Rtn4rl2	0.000924841	0	0	0	0	0.000632473	0	0	0	0	0	0	0	0	0	0	0	0	0	0	0	0	0	0	0	0	0
Slc43a3	3.99515	1.18291	4.70675	4.13492	0.754385	1.01507	6.26731	1.50505	0.830317	0.874426	1.85647	0.851983	1.02407	1.62017	2.77995	1.4602	1.12006	2.27857	5.7764	4.09932	0.600759	3.68183	2.01019	2.7524	0.485518	1.05466	3.4087
Prg2	0	0.00153725	0	0	0.00620346	0.00309039	0.0106859	0	0	0.000947593	0	0	0	0	0	0	0.00742455	0	0.0013148	0.00160621	0.0360418	0	0.0122223	0	0	0	0
P2rx3	0.00109136	0	0	0.0015269	0.0014438	0.000768628	0	0.00342359	0	0.000346235	0	0.00262996	0	0	0.0178086	0	0	0	0.00313657	0	0	0	0	0	0	0.0100019	0
Ssrp1	0.870555	0.818414	0.802952	0.755237	0.819863	1.12067	0.701654	0.845258	0.828056	1.69444	0.994911	0.959211	0.880045	0.765065	0.75373	1.35069	0.761468	0.664297	0.745251	2.60319	1.38707	2.27454	0.816439	0.808358	0.522833	0.927766	1.0058
Tnks1bp1	0.272957	0.214923	0.19333	0.217426	0.319967	0.342944	0.224547	0.285442	0.286263	0.183351	0.322362	0.22011	0.221904	0.201475	0.127323	0.229148	0.229854	0.36229	0.329136	0.126429	0.0720835	0.220213	0.484956	0.342589	0.112051	0.338312	0.176515
Aplnr	0.00143445	0	0	0.00132198	0.0011279	0.000501978	0	0.00258298	0	0.000530902	0	0	0	0	0	0.00321104	0	0	0	0	0	0	0.0012567	0	0.597461	0	0
Gm13713	0.00465572	0.00640893	0	0.00457644	0.0106315	0.00683636	0	0.0148151	0	0.00352256	0	0.0115237	0.00350431	0	0	0.00635832	0.00209815	0	0.00304934	0.0137622	0	0.00989595	0.00277917	0	0	0	0
Lrrc55	0.056197	0.00224652	0	0.00133855	0.000913718	0	0.00146307	0.00405112	0.0098633	0.000243765	0	0	0.00344603	0.0101247	0.0334756	0.0185401	0.00766278	0	0.00305624	0.0344887	0	0.0405184	0	0	0	0	0.00942327
Gm13715	0.014912	0.00554801	0	0.00405911	0.00371208	0.000132717	0.00287613	0.00789809	0.0044402	0.00423625	0	0	0.00104367	0	0.0543552	0.0413858	0.00241133	0	0.00780507	0.154048	0	0	0.00381338	0	0.149365	0	0
Olfr1033	0.0561955	0.178984	0.169428	0.19787	0.215369	0.0704975	0.131477	0.194684	0.0964275	0.0755622	0.0148608	0.135042	0.14369	0.164591	0	0.0777503	0.165916	0.199974	0.132213	0.0376047	0.184958	0.0471571	0.0628263	0.0964168	0	0.247266	0.0277091
Olfr1034	0.00815352	0.0245749	0.0177166	0.0172592	0.0168325	0.00532493	0.017955	0.0271683	0	0.00316363	0	0.0165489	0.0250968	0.00322984	0	0.00419225	0.0241371	0	0.00892509	0.0156454	0	0	0.00640728	0	0	0	0.0241294
Olfr52	0	0.000693571	0	0	0.000425363	0	0	0	0	0	0	0	0	0	0	0	0	0	0.00257273	0	0	0	0	0	0	0	0
Olfr1055	0	0	0	0.00123848	0	0	0	0.00352708	0	0	0	0	0	0	0	0	0	0	0	0	0	0	0	0	0	0	0
Olfr1090	0	0	0	0.00113066	0.000199298	0.000487044	0	0	0	0	0	0	0	0	0	0	0	0	0	0	0	0	0	0	0	0	0
Olfr259	0	0.000458865	0	0.00174984	0	0	0	0	0	0	0	0	0	0.00372594	0	0	0	0	0	0	0	0	0	0	0	0	0
Olfr1122	0	0.00162143	0	0.0015269	0.000178031	0	0	0	0	0	0	0	0	0	0	0	0	0	0	0	0	0	0	0	0	0	0
Olfr1124	0	0.000320949	0	0	0.00106665	0.000277032	0	0.00204626	0	0.000386276	0	0	0	0	0	0	0	0	0	0	0	0	0	0	0	0	0
Olfr1129	0.000987563	0	0	0	0	0	0	0	0	0.000722629	0	0	0	0	0	0	0	0	0	0	0	0	0	0	0	0	0
Olfr1152	0	0	0	0	0	0.000502359	0	0.00139737	0	0.000510658	0	0	0	0	0	0	0	0	0	0	0	0	0	0	0	0	0
Olfr1156	0.00161724	0	0	0	0	0	0	0	0	0	0	0	0	0	0	0	0	0	0	0	0	0	0.00146756	0	0	0.0202832	0
Olfr1160	0	0.000258112	0	0.000759869	0.00128529	0.000138246	0.0049468	0.00642306	0	0.000468733	0	0	0.00187054	0	0	0.0014682	0	0	0	0	0	0	0.000748879	0	0	0	0
Olfr73	0	0	0	0.00185793	0.00026315	0.000332429	0	0	0	0	0	0	0	0	0	0	0	0.0197957	0	0	0	0	0	0	0	0	0
Olfr1175-ps	0	0	0	0	0	0.000240005	0	0.00420914	0	0	0	0	0	0	0	0	0	0	0	0	0	0	0	0	0	0	0
Olfr1178	0	0	0.00316591	0	0	0	0	0	0	0.000237366	0	0	0	0.00347884	0	0	0	0	0	0	0	0	0	0	0	0	0
Olfr1217	0	0	0	0	0	0.000552895	0	0	0	0	0	0	0	0	0	0	0	0	0	0	0	0	0.00242355	0	0	0	0
Olfr1238	0.00162054	0	0	0.000312688	0	0.000444197	0	0	0	0.00171362	0	0	0.00080427	0	0	0	0.00168114	0	0.00311937	0	0	0	0	0	0	0	0
Olfr1247	0	0.000880198	0	0	0	0.00022384	0	0	0	0	0	0	0	0	0	0	0	0	0	0	0	0	0	0	0	0	0
Olfr1260	0.000619644	0.000593443	0	0	0	0.00173408	0	0	0	0.000199448	0	0	0	0	0	0.00141013	0	0	0	0	0	0	0	0	0	0	0
Ptprj	0.10566	0.0363442	0.043464	0.0462032	0.144531	0.0576089	0.07533	0.0738733	0.0167759	0.0591684	0.0148608	0.0474756	0.0762863	0.0467881	0.0209743	0.056883	0.0765988	0.0546216	0.179768	0.0805919	0.1105	0.0679492	0.0788347	0.0352696	0.636841	0.0397307	0.0722064
4933423P22Rik	0.00142178	0	0	0	0.000251043	0	0	0	0	0	0	0	0	0	0	0	0	0	0.00224801	0	0	0	0	0	0	0	0
Nup160	0.0414134	0.0403741	0.0172998	0.0279303	0.0604299	0.0686218	0.0339483	0.0332226	0.00467639	0.0947386	0.0563807	0.0353584	0.0395392	0.0202451	0	0.0770394	0.0406309	0.0136101	0.0645884	0.185638	0.0540891	0.164159	0.0567476	0	0	0.0312563	0.0299553
Fnbp4	0.102559	0.0986909	0.161057	0.111714	0.135326	0.141498	0.0752433	0.127771	0.301021	0.13249	0.122521	0.0932585	0.110455	0.117218	0.149372	0.127836	0.143329	0.0883768	0.100053	0.114361	0	0.101322	0.166263	0.129089	0	0.203548	0.170381
Agbl2	0.00645102	0.013073	0.0266963	0.00150384	0.00608738	0.00884969	0.00135967	0.0054919	0.0196663	0.00718171	0	0.00504417	0.0062751	0.00975257	0	0.0260555	0.0132554	0	0	0.0793516	0	0	0.00817048	0	0	0.0756315	0
Mtch2	1.42634	1.57854	1.43648	1.61679	1.52218	1.68821	1.45942	1.52238	1.44909	1.8651	1.34136	1.79555	1.58126	1.35949	1.7382	1.95215	1.67555	1.34463	1.63703	1.99875	0.814493	1.7134	1.5326	2.02036	0.691888	1.95298	1.40406
C1qtnf4	0.0143605	0.0369719	0.0133234	0.0177988	0.0151109	0.0606066	0.0271769	0.0225814	0.0271567	0.00877276	0	0.00494938	0.00827181	0.0285551	0	0.011006	0.0212026	0.0283778	0.00964719	0	0	0	0.128795	0	0	0	0.0242661
Ndufs3	1.67231	1.69587	1.29651	1.44032	1.53961	1.86342	1.4916	1.72005	1.59732	1.85835	1.60812	1.90165	1.92568	1.69935	1.78677	1.71036	1.73851	1.71791	1.55907	1.47796	0.842134	1.80688	1.70358	0.925629	3.62993	1.76199	1.63456
Kbtbd4	0.120945	0.0948048	0.0498371	0.100996	0.0918024	0.122227	0.0827745	0.124791	0.196573	0.10787	0.147649	0.0681216	0.0970379	0.13569	0.0943746	0.150557	0.096779	0.0568109	0.0836064	0.104135	0.0540891	0.108905	0.123645	0	0	0.0393719	0.0562462
Celf1	0.337901	0.339864	0.379857	0.292088	0.605638	0.39676	0.319974	0.318172	0.208973	0.432446	0.280195	0.316671	0.351051	0.288312	0.203043	0.364696	0.370898	0.228196	0.360351	0.435895	0.126173	0.371137	0.369312	0.228274	0.224102	0.729598	0.303742
Rapsn	0.00316227	0.0100815	0	0.0271736	0.00337023	0.00477438	0.0019678	0.010781	0.059273	0.00466087	0	0.003963	0.00429805	0.00320643	0.00774204	0	0.0245362	0	0.000905645	0.00137547	0	0	0.0016663	0	0.112051	0.0113602	0.0236724
Psmc3	2.25516	2.10183	1.47068	1.55352	2.1363	2.10992	1.38036	2.00722	2.08394	2.46592	2.50916	2.34976	2.2435	1.95341	2.05744	2.79272	2.28088	1.79859	1.75803	2.70411	2.44779	2.56961	1.86792	1.96975	3.34376	3.08577	1.86151
Slc39a13	0.41552	0.564842	0.461486	0.354586	0.422312	0.265171	0.322968	0.505278	0.391814	0.476468	0.149697	0.541756	0.563738	0.526802	0.424132	0.426283	0.468733	0.279639	0.354493	0.273061	0.218678	0.38293	0.220695	0.157735	0.224102	0.266635	0.302851
Spi1	0.00335699	0.000860206	0	0	0.00105548	0.000423078	0	0	0	0.00104783	0.207797	0	0	0	0	0	0.00255592	0	0	0	1.47042	0	0.00144088	0	0	0	0
Mybpc3	0.00871774	0.00764053	0.106336	0.0155506	0.0031311	0.010266	0.00572387	0.011251	0.00898606	0.00750758	0	0.0122373	0.00781586	0.0152733	0	0.0108571	0.00635938	0	0.00794116	0.0200734	0	0	0.0135295	0	0	0.0792443	0
Madd	0.00423939	0.012297	0.00366377	0.00492057	0.0170079	0.0194537	0.00574678	0.0087218	0.00738815	0.00641155	0.0419604	0.00561969	0.00692872	0.00854542	0	0.000681973	0.00873386	0	0.00609396	0.00663824	0	0.00743848	0.0398988	0	0	0.0243724	0
Nr1h3	0.304228	0.0377249	0.289541	0.12344	0.0373448	0.0632378	0.335252	0.0454885	0.106082	0.0107735	0.131193	0.0201473	0.0303438	0.160104	0.26946	0.0729147	0.0563341	0.242163	0.277184	0.0675182	0	0.0839617	0.0398847	0	0.318421	0.550393	0.0876248
Acp2	0.223558	0.149608	0.253644	0.18726	0.142356	0.132543	0.243105	0.160558	0.156801	0.101741	0.209969	0.114933	0.133402	0.209396	0.272539	0.165806	0.199086	0.220413	0.187281	0.104178	0.400128	0.25933	0.122118	0	0	0.296783	0.169767
Ddb2	0.0419683	0.0274578	0.0248073	0.0284173	0.0262328	0.0310534	0.0655679	0.0327888	0.0081852	0.0143114	0.0423399	0.0244899	0.0320163	0.0399158	0.0335171	0.035732	0.020664	0.212564	0.035718	0.0208523	0	0.0116464	0.0438657	0	0	0.0441059	0.0360435
A330069E16Rik	0.038006	0.0223984	0.0135763	0.0147095	0.041566	0.0264686	0.0506217	0.010286	0.0298638	0.0496604	0.0182604	0.0488237	0.0327954	0.0367022	0.0322038	0.0447264	0.0547459	0.0445036	0.0521974	0.0161684	0	0.00667797	0.0212793	0	0	0.0406434	0
Gm17281	0.000586814	0	0	0.000709658	0.000252583	0	0	0	0	0.000690458	0	0	0	0	0	0	0	0	0	0	0	0	0.0019161	0	0	0	0.00946664
Pacsin3	0.1392	0.110526	0.224336	0.132905	0.127835	0.0671681	0.166825	0.118514	0.0255186	0.0870758	0.0148608	0.0865312	0.0908403	0.0642501	0.19907	0.129915	0.15377	0.0488498	0.123874	0.182457	0	0.186844	0.105537	0.0964168	0	0.253477	0.326484
Arfgap2	0.377676	0.294663	0.357826	0.321955	0.215386	0.319171	0.297388	0.270184	0.182063	0.292906	0.368335	0.205392	0.229876	0.350835	0.225546	0.342179	0.317477	0.360252	0.364941	0.364209	0.220999	0.413962	0.334138	0.202868	0	0.544898	0.452902
1110051M20Rik	0.269622	0.217794	0.228756	0.182122	0.210156	0.215906	0.276669	0.196485	0.13907	0.173969	0.240753	0.249131	0.23397	0.255555	0.189312	0.238819	0.21286	0.191707	0.251474	0.207789	0	0.161369	0.226585	0.0352696	0	0.303663	0.287656
Lrp4	0.0702556	0.0326764	0.139487	0.112483	0.0317847	0.0328834	0.0498634	0.0454174	0.0518937	0.0287109	0.0195682	0.0804415	0.0331103	0.0993451	0.0271916	0.0493109	0.0270932	0.162036	0.0836757	0.0509994	0	0.103438	0.0166252	0.0970309	0	0.0756315	0.206869
Ckap5	0.171163	0.123137	0.199153	0.15074	0.19278	0.203289	0.167274	0.126499	0.111761	0.322964	0.121932	0.110737	0.146328	0.198933	0.162984	0.503541	0.150238	0.16704	0.135914	1.0769	0.247207	0.198307	0.161707	0.0485154	0	0.220122	0.218281
F2	0.0007106	0.00142396	0.00370591	0.0012174	0.00123086	0.00144212	0	0	0.00706216	0.00225064	0	0.00120047	0.00086206	0	0	0	0.00196529	0	0.00126306	0.00374611	0	0	0.00544754	0	0	0.00802658	0
Zfp408	0.0142316	0.0164963	0.0251215	0.0193162	0.0195211	0.0176773	0.0137759	0.0151737	0.0389375	0.0140747	0	0.0285984	0.0188954	0.0243678	0.0192818	0.0242504	0.0201581	0.0121634	0.0133832	0.00659602	0	0.0177445	0.00845935	0.0805737	0	0.015445	0.0240837
Arhgap1	0.35882	0.606507	0.306303	0.321617	0.606186	0.716718	0.267622	0.495835	0.364462	0.51638	0.451323	0.54178	0.511649	0.429569	0.186057	0.516466	0.491033	0.272556	0.333088	0.292872	0.47317	0.343049	0.576754	0.179759	0.430472	0.509055	0.280137
Atg13	0.117708	0.132056	0.0868861	0.137926	0.11016	0.119003	0.120429	0.112773	0.154597	0.095843	0.157678	0.192382	0.123709	0.095149	0.0529508	0.107101	0.140581	0.0656166	0.13214	0.0530028	0.128547	0.0670163	0.173081	0	0	0.0625675	0.114711
Harbi1	0.0790707	0.0980526	0.138629	0.0799898	0.0767345	0.090947	0.0668241	0.07983	0.127258	0.0809501	0.0947634	0.0751923	0.0850574	0.0570603	0.0352402	0.0782074	0.126044	0.0540395	0.0540598	0.055162	0.0540891	0.0723552	0.083694	0	0	0.0242529	0.0831701
Ambra1	0.0474246	0.0431923	0.0446991	0.072172	0.0646411	0.0439425	0.0504261	0.0584417	0.0443914	0.032691	0.0602124	0.0516286	0.0412412	0.057072	0.0495389	0.0406183	0.11408	0.107165	0.0508846	0.0293627	0	0.0490822	0.0338435	0	0.112051	0.0215384	0.022901
Mdk	0.613122	3.66653	3.07263	3.37436	1.27171	3.30568	1.59809	2.24355	1.94112	1.25159	2.31249	1.94481	1.90609	2.92961	1.02543	1.26969	1.87923	2.38009	0.539717	0.682995	2.4193	1.01537	1.02005	0.734851	0.224102	0.972239	3.16487
Dgkz	0.0509497	0.0645514	0.0326873	0.0539825	0.0743066	0.0895468	0.0243886	0.0577796	0.0530416	0.0816364	0.108975	0.0830654	0.0607404	0.0387966	0.0527142	0.073918	0.0780267	0.0610432	0.0405511	0.0385423	0	0.0450413	0.186566	0	0.149365	0.0210919	0.0234464
Creb3l1	0.646489	2.1617	0.909549	0.787612	2.16809	1.76616	0.834024	2.23387	1.70532	3.25747	0.592448	2.58909	3.13315	0.843779	0.817188	1.75169	1.82579	1.02406	0.755534	0.513303	0.692076	0.841222	1.72197	1.06545	0.661594	0.81308	0.318846
2900072N19Rik	0.00144608	0.00149575	0	0	0.00034858	0.000584893	0	0.000901449	0	0.00173646	0	0.00599492	0.00135576	0.00329771	0	0	0	0	0	0	0	0	0	0	0	0	0
Phf21a	0.246084	0.191733	0.315289	0.236139	0.254949	0.228729	0.31188	0.162768	0.150163	0.125033	0.142285	0.13236	0.175399	0.199494	0.258485	0.145796	0.182943	0.190628	0.273957	0.141094	0.148916	0.18414	0.156532	0.14466	0	0.156491	0.216367
Large2	0.00135787	0.00229343	0.00922951	0.0023291	0.000554479	0.0119491	0	0.00155267	0	0.000438282	0	0	0	0	0	0	0	0	0	0	0	0	0.0316675	0	0	0	0
Pex16	0.284159	0.211548	0.257596	0.223857	0.181981	0.240971	0.31201	0.214286	0.39869	0.210375	0.231884	0.129957	0.207246	0.192294	0.280224	0.223403	0.228808	0.272753	0.280109	0.195132	0.125945	0.162728	0.280854	0.287892	0.112051	0.399746	0.207856
1700029I15Rik	0.0021229	0.00244826	0.00298852	0.00253357	0.00110731	0.00311225	0.00750639	0.00120986	0	0.00245597	0	0	0	0	0	0.0029698	0	0	0.0126786	0	0	0	0.00226567	0	0	0	0.00947947
Mapk8ip1	0.192297	0.0896149	0.14332	0.0962934	0.10057	0.142891	0.0899875	0.0825857	0.165857	0.0574162	0.28811	0.0487547	0.0788775	0.146371	0.157098	0.0786504	0.0771288	0.0394377	0.159381	0.0719781	0.0540891	0.0831855	0.211258	0	0	0.158065	0.206288
Cry2	0.103941	0.0575359	0.103603	0.0770229	0.0627018	0.043982	0.0722307	0.0423231	0.0773307	0.0358533	0.0469008	0.057771	0.0445712	0.0826781	0.0191929	0.0602363	0.108081	0.0900827	0.118208	0.0664527	0.125945	0.0979947	0.0652786	0.0352696	0	0.0577665	0.0753425
Slc35c1	0.0412833	0.0588305	0.0327321	0.0327621	0.0654779	0.0693566	0.023409	0.0628213	0.0180005	0.0575563	0.166858	0.061977	0.0521935	0.0294616	0.025421	0.0623531	0.0402673	0.0323867	0.0422621	0.0170727	0	0.0327992	0.181037	0.0485154	0.112051	0	0.0631526
Chst1	0.112757	0.0427135	0.0352371	0.0367077	0.25931	0.178381	0.125607	0.0988506	0.0915257	0.102237	0.0396335	0.0496243	0.0931942	0.0448255	0.0975842	0.0751811	0.0903486	0.0605336	0.423119	0.127518	0.0360418	0.102936	0.170119	0.225506	0	0.0213621	0
Gm13816	0.00140657	0.000484898	0	0	0.000547154	0.000740128	0	0	0	0.000457519	0	0	0	0	0	0	0	0	0	0	0	0	0.00284105	0	0	0	0
Syt13	0.000983444	0.00262676	0	0	0.000968985	0.00590358	0	0	0	0.00115489	0	0	0	0.00353376	0	0	0.00212288	0	0	0	0	0	0.00115154	0	0	0	0
Prdm11	0.0102931	0.00938663	0.0227356	0.0146679	0.0199389	0.0127796	0.0243371	0.0199804	0.00704443	0.0111949	0	0.01257	0.0114003	0.0279588	0.00816493	0.00983475	0.020973	0.0168824	0.0209429	0.00990905	0	0.0280467	0.0224331	0	0	0	0.0203125
4631405J19Rik	0	0.00038007	0	0.000643881	0	0.000826626	0	0.00131801	0.193506	0.000606289	0.0346328	0.0223394	0.00110681	0.00308918	0	0.00317785	0	0	0	0.00386769	0	0	0.00681925	0	0	0	0
Trp53i11	0.0205272	0.0099086	0.0376282	0.0150095	0.0183908	0.0567637	0.0155785	0.0369974	0.159898	0.017887	0	0.030829	0.0138072	0.0128419	0.0209743	0.0191216	0.0705938	0.0112257	0.00894478	0.0123174	0	0.0104631	0.131044	0	0.746826	0.189259	0.104717
Tspan18	0.0791456	0.0786638	0.0553643	0.063157	0.142451	0.0213915	0.110922	0.105794	0.156627	0.0539506	0.203054	0.0341674	0.0277968	0.0607208	0.0610907	0.105371	0.0775814	0.0738386	0.110985	0.107201	0	0.100887	0.0174523	0	0	0.0227205	0.117557
Cd82	0.147212	0.19957	0.0454159	0.0603786	0.324507	0.68561	0.0544445	0.322141	0.408103	0.210132	0.428348	0.182756	0.246916	0.172914	0.211901	0.230147	0.295836	0.267573	0.0365241	0.169695	0.239047	0.144022	1.90101	0.228888	0	0.313924	0.444851
Alx4	0.0015358	0.00233473	0	0	0.00518218	0.000520226	0	0.00115148	0	0.00103027	0.0250702	0	0	0	0	0.00391142	0.00155114	0	0	0.00477331	0	0	0	0	0	0	0
Ext2	0.690369	0.818357	0.634635	0.728467	0.61753	0.653073	0.658654	0.725214	0.618438	0.624481	0.573236	0.620399	0.752377	0.654023	0.78777	0.721951	0.727158	0.587326	0.759854	0.67486	0.0744579	0.603464	0.727074	0.480897	1.14711	0.627262	0.654823
Accs	0.0524936	0.0606815	0.047628	0.0791927	0.0329498	0.0616126	0.0327602	0.0713654	0.0289197	0.0169918	0.0148608	0.0129415	0.0213824	0.0498599	0.0459437	0.0229016	0.0615255	0	0.0568486	0.0385836	0.0744579	0.0581856	0.0645697	0	0	0.105311	0.00776397
Accsl	0	0.000538577	0	0	0	0.000412765	0	0	0	0	0	0	0	0	0	0	0	0	0	0	0	0	0	0	0	0	0
Gm13889	0.0451472	0.0266689	0.011965	0.00643786	0.0145555	0.00258881	0.00723583	0.014088	0.0235992	0.0357391	0	0.00859511	0.0268797	0.0064848	0	0.0339359	0.0366808	0	0	0.335356	0	0.0237275	0.00556023	0	0	3.11199	0.0465225
Alkbh3	0.316293	0.327772	0.272605	0.249857	0.27259	0.335708	0.192105	0.280808	0.150058	0.310683	0.243423	0.274248	0.305214	0.289735	0.276636	0.339715	0.307729	0.517185	0.219159	0.301578	0.0901309	0.209777	0.359175	0	0.112051	0.481461	0.267592
Hsd17b12	0.631823	0.74451	0.443015	0.433306	0.933239	0.79505	0.387058	0.702105	0.642301	1.15689	1.03704	0.874813	0.915623	0.575644	0.55301	1.04869	0.668756	0.383272	0.545188	1.0571	1.11645	0.838294	0.750554	0.680065	1.02793	0.746051	0.660691
Mir670hg	0	0.00144582	0	0	0.00049649	0.000150465	0	0	0	0.000425045	0	0	0.00114845	0	0	0	0	0	0	0	0	0	0.00167056	0	0	0	0
Ttc17	0.110209	0.0683905	0.0977511	0.095508	0.0916971	0.0595786	0.0729137	0.0756401	0.183584	0.0623002	0.0847009	0.0950842	0.0795264	0.102844	0.0248478	0.0627863	0.0723722	0.128371	0.116319	0.0544729	0	0.0974897	0.0486027	0	0	0.067321	0.116487
Api5	0.33713	0.351003	0.288906	0.336958	0.476142	0.392002	0.360244	0.355332	0.368238	0.455757	0.300368	0.628144	0.385339	0.392341	0.309762	0.526621	0.270719	0.172974	0.323694	0.411732	0.198061	0.416841	0.314569	0.371677	0.29873	0.568012	0.528163
Lrrc4c	0.000725985	0.0113375	0.0167444	0.00111156	0.00392018	0.028157	0	0.0130879	0.0152261	0.00571488	0.0182604	0.00549279	0.00789617	0.00428624	0	0.00126466	0.00695826	0	0.00516575	0	0	0.00548993	0.00464017	0	0	0	0
B230118H07Rik	0.475473	0.290448	0.481908	0.431657	0.254101	0.362348	0.522588	0.307704	0.103943	0.305496	0.597677	0.258448	0.266863	0.451773	0.403735	0.492916	0.340917	0.470193	0.412512	0.509959	0.0360418	0.2466	0.338242	0.386452	0	0.480833	0.647052
Traf6	0.0325431	0.0238182	0.0749088	0.0462994	0.0390332	0.030107	0.0256583	0.0301903	0.02369	0.0236523	0	0.0509851	0.0290995	0.0187851	0	0.0302157	0.0746016	0.10507	0.0206159	0.0168859	0	0.0208974	0.0431455	0	0	0	0.034335
Prr5l	0.0139978	0.0280967	0.022034	0.0342623	0.0190743	0.0113212	0.0263975	0.0525186	0.00996745	0.011805	0	0.0151286	0.00686697	0.00532066	0	0.00696619	0.0103011	0	0.0204549	0.0440957	0	0.0770183	0.0116021	0.0352696	0	0.0918292	0.20072
Commd9	0.504653	0.643531	0.486181	0.403934	0.529569	0.535883	0.462158	0.605562	0.497751	0.704814	0.374025	0.630613	0.703476	0.524338	0.290028	0.566168	0.584744	0.307922	0.513569	0.29844	0.285871	0.415442	0.508897	0.411616	0.224102	0.329604	0.297166
Ldlrad3	0.180425	0.0672611	0.0490543	0.129199	0.0652928	0.0783021	0.120437	0.0659526	0.0468447	0.048153	0.0369408	0.0458014	0.0616461	0.182066	0.0864853	0.0766384	0.101758	0.0849284	0.08732	0.191863	0	0.142983	0.0324626	0.0805737	0	0.384358	0.119289
Trim44	0.239722	0.187654	0.206904	0.209598	0.225489	0.216357	0.15898	0.198334	0.210651	0.193982	0.183325	0.179855	0.214924	0.258142	0.443784	0.207346	0.165617	0.0242923	0.205375	0.247854	0.182636	0.216149	0.187998	2.04016	0.773646	0.142835	0.111685
Fjx1	0.0485038	0.0468162	0.0728061	0.0338945	0.0440474	0.0188706	0.0249956	0.0402049	0.0158517	0.0409869	0.0723168	0.0354785	0.0365707	0.176527	0.0583737	0.0381522	0.031533	0	0.0541769	0.0193364	0	0.06044	0.00690043	0.154324	0	0.0744079	0.0408468
Pamr1	0.455703	0.249458	0.21377	0.705505	0.471239	0.0746039	0.479585	0.421791	0.0670603	0.115963	0.088053	0.179566	0.0979672	0.690082	0.527122	0.185978	0.444636	0.314026	1.63705	0.306366	0.0901309	0.232077	0.137157	1.72161	0	0.044076	1.01366
Slc1a2	0.00106203	0.00101553	0.0115728	0.0055045	0.00616776	0.014669	0.00310242	0.0101223	0	0.00379731	0	0.00236746	0	0.00801813	0	0	0.00247599	0	0.00185961	0.00824778	0	0	0.0175462	0	0	0.0243724	0.0729799
Cd44	0.258548	0.510555	0.290566	0.191463	6.68831	1.55751	0.300221	1.01808	0.582564	1.6909	0.36506	0.947715	0.918346	0.383457	0.417331	0.806072	1.39408	0.49419	0.454675	0.569843	0.666816	0.363728	1.29953	0.452694	0	0.452728	0.528203
Pdhx	0.163517	0.114824	0.0971972	0.111345	0.132261	0.137175	0.102325	0.116025	0.0871705	0.183388	0.346062	0.146832	0.155727	0.0907783	0.210107	0.144328	0.21337	0.210529	0.147299	0.157503	0	0.151323	0.14187	0	0.112051	0.139433	0.182365
Apip	0.367816	0.357482	0.377505	0.343516	0.327629	0.493106	0.351987	0.441947	0.592572	0.476561	0.5713	0.354358	0.366899	0.260137	0.39694	0.493981	0.366493	0.286913	0.347235	0.617492	0.128547	0.681065	0.419118	0.231687	0.224102	0.410884	0.565342
Gm13869	0	0.000532166	0	0	0.000660715	0	0	0	0	0	0	0	0	0	0	0	0	0	0	0	0	0	0	0	0	0	0
Ehf	0	0.00116204	0	0.00248379	0.00260931	0.00429146	0	0.003031	0	0.00285337	0	0.00414539	0	0	0	0	0.00181903	0	0	0	0	0	0	0	0	0	0
A930006I01Rik	0	0	0	0	0.00197159	0.000760409	0	0	0	0	0	0	0	0	0	0	0	0	0.00271122	0	0	0	0	0	0	0	0
Elf5	0	0	0	0	0	0	0	0	0	0	0	0.00151623	0	0	0	0	0.00978097	0	0	0	0	0.0109799	0	0	0	0	0.00762513
Cat	0.479804	0.379684	0.70896	0.511557	0.393443	0.39757	0.672034	0.3708	0.463678	0.271228	0.493412	0.383212	0.293813	0.457727	0.790482	0.391706	0.51923	0.560752	0.5886	0.371758	0.562342	0.330921	0.465773	0.196417	0.691888	0.223765	0.588701
Abtb2	0.0376129	0.0366695	0.0126879	0.0309752	0.089803	0.0175342	0.0270194	0.0373246	0.0226082	0.0344339	0	0.0399178	0.031787	0.0623399	0.0523732	0.0496389	0.0683329	0	0.047841	0.0311783	0.0540891	0.0332836	0.0179811	0	0	0.0648364	0.0453743
Nat10	0.0737732	0.0601866	0.0256001	0.052041	0.0635496	0.067571	0.0466572	0.0369028	0.0489538	0.0916755	0.0528932	0.110261	0.0816653	0.0576049	0.0869291	0.0377558	0.0906076	0.395049	0.046565	0.0267643	0.0540891	0.0766845	0.068088	0.131857	0	0.0656236	0.0678664
Caprin1	0.694034	0.670293	0.611502	0.596373	0.861791	0.754231	0.488399	0.731843	0.468518	0.798471	0.489974	0.789545	0.733408	0.736291	0.518668	0.994702	0.796281	0.666325	0.712152	0.770475	0.303865	0.752352	0.814756	0.396487	0.112051	0.494448	0.343591
Lmo2	0.233279	0.0270724	0.587004	0.349466	0.0247449	0.0121176	1.03578	0.155185	0.248089	0.0144356	0.0346328	0.0188835	0.0139544	0.138761	0.208765	0.0870749	0.0272611	0.304518	0.501953	0.0826082	0.378095	0.0753518	0.0237009	0	0.448096	0.028966	0.128559
4931422A03Rik	0	0	0.00395087	0.00180182	0	0	0	0	0	0.00029407	0	0	0	0	0	0	0	0	0	0	0	0	0	0	0	0	0
Fbxo3	0.517496	0.357402	0.396389	0.434585	0.263235	0.334046	0.488756	0.359132	0.179527	0.270666	0.559819	0.380838	0.256461	0.419791	0.565095	0.537964	0.436546	0.627439	0.518376	0.801604	0.43617	0.472884	0.426054	0.176718	0.29873	0.561931	0.743267
Cd59b	0.0459076	0.0585725	0.0509764	0.074694	0.0286986	0.0624053	0.0451704	0.0521544	0.0502442	0.0229236	0	0.0411253	0.0364754	0.0864823	0.078339	0.0233384	0.0381358	0.067714	0.0406463	0.0262244	0.0360418	0.0404799	0.0684033	0	0	0.0681198	0.0955393
Cd59a	0.133697	0.157575	0.166033	0.188081	0.0709347	0.0978563	0.212129	0.108988	0.115845	0.0494571	0.817736	0.067149	0.0497051	0.141272	0.241588	0.0775234	0.108324	0.0995294	0.15769	0.143434	0	0.141655	0.113067	0	0.149365	0.21316	0.385844
A930018P22Rik	0.00131734	0.002244	0	0	0.00230392	0.00179539	0	0.000968769	0	0.00137666	0	0.00527093	0	0.00740084	0.0245595	0.00131453	0	0	0	0.00453152	0	0.0215812	0	0	0	0	0
D430041D05Rik	0.00185624	0	0	0	0.000543261	0.000189751	0	0.00115148	0	0	0	0	0	0	0	0	0	0	0.00912396	0.003209	0	0	0	0	0	0	0
Hipk3	0.22873	0.179546	0.39328	0.261022	0.230369	0.17444	0.332208	0.160315	0.219027	0.154809	0.142362	0.147594	0.194295	0.236371	0.276457	0.213067	0.299611	0.400587	0.289454	0.22766	0.14422	0.271925	0.229061	0	0	0.0878997	0.154303
Cstf3	0.236267	0.256885	0.12444	0.166596	0.265978	0.192869	0.128681	0.187046	0.256872	0.312482	0.0182604	0.339454	0.253063	0.269675	0.282035	0.342454	0.299657	0.150559	0.148474	0.448275	0	0.313591	0.158573	0.157564	0	0.223672	0.165958
Tcp11l1	0.0457493	0.0792746	0.0354253	0.0399397	0.0878274	0.0677507	0.0281167	0.0952425	0.0499259	0.112884	0	0.0559944	0.0882821	0.0486524	0.0694784	0.0619638	0.104786	0.0216164	0.0390678	0.0719006	0	0.112221	0.0850898	0	0	0.119272	0.0577616
Pin1rt1	0.00146433	0	0	0	0.000648165	0.000161403	0	0	0	0	0	0	0	0	0	0	0	0	0	0	0	0	0	0	0	0	0
Depdc7	0.00647506	0.0134048	0.0274039	0.0184177	0.00405653	0.0152371	0.00930518	0.00402919	0.0825559	0.0181412	0.0492716	0.0743269	0.0104115	0.0135671	0.0248247	0.0331844	0.0179287	0	0.00375597	0.126955	0	0.059711	0.0229044	0	0	0	0.048567
Qser1	0.154751	0.0978067	0.178557	0.173693	0.160411	0.134439	0.243883	0.125932	0.0775657	0.116921	0.234987	0.0951569	0.101091	0.141819	0.133625	0.200054	0.15121	0.058746	0.168726	0.366397	0	0.15519	0.154803	0.0837851	0.318421	0.199969	0.133871
Prrg4	0.00176918	0.00194142	0	0.000824306	0.00347694	0.0058342	0	0	0	0.000354989	0.221314	0.00710238	0.00107713	0	0	0.00753484	0.014644	0	0.0052609	0.00899461	0	0	0.0213877	0	0	0	0
Ccdc73	0.0163792	0.0328551	0.0826812	0.0466118	0.0323816	0.0259483	0.0267411	0.0333557	0.0680938	0.0179525	0.0376597	0.036091	0.0306842	0.070891	0	0.0326058	0.0428243	0.104837	0.0290366	0.0106323	0	0.00843711	0.0337045	0	0	0.0100019	0.00849904
Eif3m	1.51889	1.8016	1.64333	1.61691	1.55949	2.25244	1.59025	1.59651	1.59337	2.04478	2.08163	1.936	1.79617	1.60879	1.54356	1.9599	1.74857	1.83918	1.44169	1.66992	1.59073	1.45639	2.00942	1.13466	1.06536	2.13881	1.50564
Wt1os	0.00613276	0.0147115	0.0157336	0.00415335	0.0239245	0.171486	0.0116847	0.00934433	0.00461275	0.0105947	0.0528363	0.0396513	0.00738834	0.00452406	0	0.00620566	0.0103811	0	0.00292967	0	0	0.00539745	0.192858	0	0	0.0600933	0
Wt1	0.0532139	0.295424	0.125988	0.143008	0.711532	2.88933	0.166148	0.346818	0.495475	0.22549	1.08983	0.199873	0.148646	0.0521243	0.0363716	0.250721	0.0887772	0.265944	0.126366	0.0838623	0.148916	0.0374913	2.99686	0.372735	0.149365	0.0808221	0.050178
Them7	0.000687606	0.0156867	0.016673	0.000914723	0.00971139	0.0202119	0.000937642	0.00721122	0.0285613	0.00447896	0	0	0.00322533	0	0	0.00173367	0	0	0.00210589	0.00137547	0	0	0.0237309	0	0	0.0113602	0
Rcn1	2.85562	5.6146	3.36289	3.22832	3.96705	2.75775	2.99282	5.01498	2.75516	5.02479	2.81443	5.12239	5.97963	3.95129	2.92194	3.84626	4.60602	4.14462	2.48536	2.03319	2.55575	2.94724	1.82304	2.06933	2.5576	2.12629	1.86445
Pax6	0.00111705	0	0	0	0	0.000133304	0.00109269	0.000765481	0	0	0	0	0	0	0	0	0	0	0	0.0131374	0	0.00890375	0	0	0	0	0
Elp4	0.144849	0.175454	0.208912	0.148746	0.155689	0.181709	0.128248	0.158229	0.289683	0.19136	0.0948347	0.18117	0.155059	0.108803	0.073942	0.170364	0.141053	0.120785	0.20958	0.246258	0.0744579	0.235401	0.120977	0.0352696	0.112051	0.227353	0.19542
Immp1l	1.03876	0.989463	1.12844	1.11256	0.9754	0.975074	1.0921	0.947598	1.05552	0.915846	0.862478	0.968522	0.971522	1.19586	1.67191	1.04527	1.04019	1.08655	1.11611	1.16355	0.924764	1.17774	0.945886	0.250741	0.661594	1.14431	1.0808
Dnajc24	0.376427	0.277155	0.203199	0.287406	0.297148	0.327757	0.310445	0.349818	0.446606	0.340362	0.355028	0.289168	0.332899	0.280884	0.441118	0.425415	0.341775	0.252704	0.306698	0.425627	0.249548	0.343687	0.305226	0.234898	0	0.309026	0.24279
Mpped2	0.234873	0.0285592	0.105931	0.110861	0.0123543	0.0241459	0.132741	0.0277495	0.00308475	0.00691675	0	0.0410104	0.0167457	0.149685	0.120226	0.0661495	0.0240786	0.0539243	0.179528	0.19059	0	0.139564	0.0314177	0	0	0	0.42424
Arl14ep	0.139767	0.169876	0.141058	0.15277	0.137429	0.129755	0.13913	0.15924	0.17222	0.126607	0.266107	0.168939	0.126742	0.169842	0.0763005	0.155011	0.244643	0.155429	0.126252	0.115614	0	0.128583	0.108797	0.0352696	0.112051	0.0878725	0.242832
Kcna4	0	0	0	0	0	0.000752781	0	0.000924802	0	0	0	0	0	0	0	0	0	0	0.00205894	0	0	0	0.00350749	0	0	0	0
Mettl15	0.0890101	0.0487484	0.154266	0.0749606	0.0388024	0.0536326	0.0826203	0.0350869	0.275333	0.0584952	0.0566026	0.0483549	0.0427775	0.0545031	0	0.063255	0.0780157	0.0896067	0.045305	0.157482	0	0.0634156	0.0808429	0	0	0.0107794	0.115953
Kif18a	0.0164769	0.0170889	0.045809	0.0290043	0.0191011	0.0530771	0.0180068	0.0273315	0.00453774	0.092863	0.0182604	0.0453147	0.0204089	0.0247639	0.0175254	0.0809263	0.0125339	0	0.0154507	0.496069	0	0.0132789	0.0144844	0	0	0.0107794	0.00947947
Bdnf	0.0825834	0.0693836	0.085078	0.101282	0.0347216	0.0176331	0.0389566	0.0461953	0.121496	0.0420021	0.0195682	0.124141	0.14892	0.366869	0.141791	0.0665125	0.130057	0	0.00785429	0.130369	0	0.222899	0.0329211	0	0.112051	0.0340905	0.0199886
Lin7c	0.319864	0.211518	0.277339	0.270621	0.279853	0.271123	0.264145	0.21951	0.30384	0.251337	0.369652	0.268322	0.237677	0.340333	0.4026	0.375046	0.285898	0.148968	0.250782	0.460902	0.920129	0.267045	0.330442	0.0485154	0	0.21754	0.427587
Lgr4	0.110986	0.044662	0.027741	0.0504427	0.106361	0.0411431	0.026412	0.0526643	0.032678	0.043974	0	0.0803407	0.0469521	0.0453912	0.0500672	0.0786662	0.0510012	0.0398918	0.116109	0.0827922	0	0.0837511	0.0198711	0	0	0.0744912	0.221958
Ccdc34	0.726199	0.525667	0.579643	0.513194	0.867645	0.850953	0.669844	0.54154	1.15347	1.47585	0.487635	0.797589	0.477437	0.660896	0.955069	2.47608	0.546497	0.414388	0.887277	4.50787	0.727869	1.92131	0.488072	0.65492	0.261416	0.668629	0.986148
Bbox1	0.000765679	0.00082942	0	0.00154427	0	0.000278487	0.00415563	0.00314141	0	0	0	0	0	0.0108833	0	0	0	0	0.00473953	0	0	0	0.00258075	0	0	0	0.0160796
Fibin	2.7477	1.09162	0.380304	1.56392	0.335337	0.170048	0.506314	0.872969	0.524519	0.374146	0.569018	0.620992	0.482739	3.6397	1.6603	1.34023	0.926568	0.983349	1.54987	1.23131	0.0901309	1.78375	0.211624	0.729223	0.636841	0.474284	1.06005
Ano3	0.0136805	0.0113231	0.00506629	0.00842845	0.0226296	0.00436104	0.00829975	0.0154217	0.0107905	0.00527289	0	0.00422966	0.0111783	0.0151063	0.0252113	0.00169626	0.159442	0	0.0238746	0.00868924	0	0.00721301	0.0130388	0	0	0	0.0301828
Muc15	0	0.000738882	0	0	0	0.000236214	0	0	0	0	0	0	0	0	0	0.00122624	0	0	0	0	0	0	0	0	0	0	0
Olfr1284	0	0.000528951	0	0	0	0.000255186	0	0	0	0	0	0	0.00114845	0	0	0	0	0	0	0	0	0	0	0	0	0	0
Olfr1307	0	0	0	0.000821935	0	0.00103179	0	0.00104844	0	0.000236677	0	0	0	0	0	0	0	0	0	0	0	0	0	0	0	0	0
Olfr1316	0	0	0	0	0	0	0	0	0	0	0	0	0.000709829	0	0	0	0.00286328	0	0	0	0	0	0	0	0	0	0
Lpcat4	0.0256069	0.0407921	0.0105054	0.0320954	0.035544	0.10514	0.0170092	0.0404513	0.0173394	0.0400275	0.0642539	0.0368383	0.0308908	0.051768	0.0227028	0.0326263	0.0300648	0.0138964	0.0437688	0.0464308	0	0.0589935	0.257988	0.0480723	0.112051	0.0113602	0.0465923
Nop10	3.03303	2.47966	2.82546	2.46212	3.16646	3.05321	2.90333	2.70206	3.26709	3.79707	2.18365	3.07983	3.18552	2.78978	3.27583	3.2986	2.54169	2.76768	2.78331	3.28771	2.00023	3.79176	2.52288	3.47422	3.44319	2.88723	3.48809
Slc12a6	0.0857212	0.0513426	0.0860087	0.106797	0.105776	0.058197	0.133123	0.0739056	0.0141669	0.0255902	0.0365209	0.0589486	0.0477692	0.0904573	0.109833	0.0590523	0.0626479	0.014436	0.184869	0.0855695	0.0744579	0.0396724	0.0892494	0	0.149365	0.0788644	0.0459611
Emc4	0.916477	0.783069	0.70729	0.71863	0.949374	1.00552	0.9185	0.812948	0.79304	1.06938	1.54279	0.789198	1.01879	0.845266	1.23079	0.954368	0.975822	0.738756	0.939987	1.03323	0.576404	0.809563	1.07676	0.640775	0.522833	1.10669	1.27578
Katnbl1	0.295272	0.187105	0.274308	0.199024	0.214693	0.197134	0.297369	0.208817	0.156112	0.209169	0.170556	0.185335	0.212067	0.211311	0.185102	0.317666	0.20419	0.0573104	0.235275	0.455065	0.375754	0.265241	0.23039	0	0.661594	0.337338	0.274327
Emc7	2.19875	1.58933	1.61595	1.65751	1.81879	1.76543	2.13542	1.68445	1.50122	2.24632	1.11274	1.72791	1.96563	1.60942	2.52921	2.18674	1.78087	1.26882	2.00697	2.53631	0.91042	2.39495	1.81819	4.48772	0.410781	2.20652	1.76733
Aven	0.0577396	0.0614452	0.0498024	0.0297327	0.0720457	0.0486673	0.0377178	0.0434182	0.00954011	0.0767483	0.0148608	0.0590837	0.0692223	0.06022	0.0709624	0.0545433	0.057365	0.145654	0.0851106	0.0420819	0	0.0819619	0.0417748	0	0.112051	0.0762051	0.041397
Fmn1	0.0156684	0.0348965	0.0361187	0.0252541	0.0468717	0.0677825	0.00549917	0.0223945	0.0213675	0.0283971	0.0146389	0.0244095	0.0314688	0.00854315	0	0.0191522	0.0644743	0.0168824	0.0124817	0.00390464	0	0.00361089	0.0827251	0.0352696	0	0	0.0174433
Gm13963	0	0	0	0	0	0.000595665	0	0.00304383	0	0	0	0	0	0	0	0	0	0	0	0	0	0	0	0	0	0	0
Grem1	0	0	0	0	0.0010011	0.00032973	0	0	0	0	0	0	0	0	0	0	0	0	0	0	0	0	0	0	0	0	0
Scg5	0	0.00125329	0	0	0	0.000799063	0.00384533	0	0	0	0	0	0	0	0	0	0	0	0	0	0	0	0.00442076	0	0	0.0149995	0
Arhgap11a	0.0170147	0.0130931	0	0.0182865	0.0652612	0.0890632	0.01253	0.03181	0.00745242	0.208224	0	0.0613199	0.0152714	0.00474211	0	0.247736	0.0333528	0.019626	0.0124507	0.625131	0	0.161755	0.0182217	0	0.149365	0	0.0232712
Actc1	0.0998685	0.125576	0.187252	0.113308	0.0961804	0.0625859	0.0684586	0.104739	0.530485	0.0870964	0.300583	0.253839	0.0798578	0.132462	0.0235365	0.107219	0.100092	0.101825	0.0913308	0.254767	0.123603	0.0536824	0.148792	0	0.261416	0.620929	0
C130080G10Rik	0.00217316	0.00158119	0	0.000503443	0.00225655	0.00171945	0	0	0	0.000766802	0	0.0608635	0	0.00448219	0	0	0	0	0.00801761	0.0177744	0	0	0.0019161	0	0	0	0
Aqr	0.153675	0.121067	0.131309	0.146945	0.164147	0.16354	0.186845	0.117898	0.252009	0.172658	0.149855	0.125287	0.118125	0.12542	0.308074	0.197155	0.188314	0.154355	0.0905232	0.184215	0.301296	0.183532	0.12434	0.295585	0.112051	0.152853	0.272857
Zfp770	0.0708638	0.0501426	0.0437858	0.0550966	0.0541286	0.0559775	0.075478	0.0599054	0.0400708	0.0652684	0.0787373	0.0619778	0.057995	0.0803339	0.0270238	0.077865	0.0591881	0.272066	0.0877419	0.0340125	0	0.0857645	0.0440842	0.130157	0	0.0456856	0.106774
Dph6	0.0941743	0.125278	0.0662786	0.097201	0.146772	0.151362	0.065677	0.129861	0.158429	0.14007	0	0.092222	0.124957	0.133038	0.187134	0.0840702	0.141883	0.0779254	0.110899	0.12393	0.177692	0.211291	0.134619	0.0961446	0.261416	0.0604474	0.078776
Gm13974	0	0	0	0	0	0.000686905	0	0	0	0	0	0	0	0	0	0.00159271	0	0	0	0	0	0	0.000748879	0	0	0	0
Gm13977	0	0	0	0.000780292	0	0	0	0	0	0.000444871	0	0.00200003	0	0	0	0	0	0	0	0	0	0	0	0	0	0	0
BC052040	0.02811	0.0251414	0.0252099	0.034821	0.0241998	0.0505896	0.0412389	0.0142921	0.0156802	0.0288292	0	0.0256743	0.02731	0.0295026	0.0599735	0.0223735	0.0324789	0.0919287	0.0329661	0.087161	0.0744579	0.0649095	0.0467265	0	0.112051	0.0904985	0
Meis2	0.430665	0.65264	1.05483	0.730444	0.598125	1.19068	1.02286	0.690288	0.831058	0.449496	1.04435	0.689354	0.465355	0.337151	0.267883	0.430118	0.498375	0.211603	0.655201	0.249365	0.474586	0.356596	1.49555	2.25215	0	0.153128	0.802736
2700033N17Rik	0.0399905	0.0363761	0.0645005	0.0383428	0.0383413	0.0514158	0.0695358	0.0251225	0.0177825	0.0197391	0.0148608	0.0175443	0.0267163	0.040926	0	0.012966	0.026344	0.0677308	0.0286944	0.0167761	0	0.0436673	0.0907353	0.0480723	0	0.0448093	0.0644726
G630016G05Rik	0.00661954	0.00272853	0.0067294	0.0141284	0.00267162	0.00591276	0.0179383	0	0	0.00222715	0	0	0.0022215	0	0	0.0113113	0	0	0.0132069	0	0	0	0.00207136	0	0	0	0.0372787
D330050G23Rik	0.0164321	0.0105986	0.022678	0.0139878	0.0182224	0.00965146	0.00896873	0.0135408	0.00715195	0.0157808	0	0.0594402	0.0123764	0.0270246	0	0.00558959	0.0242881	0	0.00486958	0.0115709	0	0.010808	0.0165838	0	0	0	0
Gm29340	0.00850377	0.00760567	0	0.0097698	0.00998706	0.0100761	0.0139361	0.0107654	0	0.0073972	0	0.00224101	0.00790244	0	0	0.00900278	0.0190051	0	0.00388226	0	0	0	0.0134216	0	0.149365	0	0
Spred1	0.474585	0.234775	0.332902	0.20559	0.422347	0.297099	0.28425	0.305087	0.148351	0.292691	0.542599	0.249618	0.327569	0.385028	0.259938	0.322126	0.280101	0.248751	0.335691	0.426779	0	0.316303	0.218607	0.129089	0.430472	0.136974	0.303654
Fam98b	0.198376	0.17849	0.160505	0.179632	0.272649	0.185729	0.210875	0.192603	0.104999	0.279906	0.116671	0.2661	0.255206	0.249732	0.13677	0.280176	0.177171	0.423538	0.210645	0.286213	0	0.296471	0.245736	0.0833419	0	0.192265	0.2462
Rasgrp1	0	0	0	0	0	0.000129499	0	0	0	0.00174166	0	0.00236746	0	0	0	0	0	0	0	0	0	0	0	0	0	0	0
Thbs1	1.33615	2.029	0.442541	1.0058	2.65701	1.44223	0.315004	2.03593	0.78269	1.53125	0.769308	1.49229	1.81975	3.16347	1.23859	1.1094	1.65202	1.2304	0.634155	1.25862	2.97379	1.47853	0.787992	1.05795	0.430472	1.6095	3.91171
Fsip1	0	0.00616779	0	0.00161214	0.00441608	0.00253099	0	0.00301521	0.205305	0.00802713	0	0.00708059	0.00535481	0	0	0.00262714	0.0101134	0	0	0	0	0	0.0051887	0	0	0	0
A930104D05Rik	0	0	0	0	0.000507696	0.000120462	0	0	0	0.000267342	0	0	0	0	0	0.0010584	0	0	0	0	0	0	0	0	0	0	0
Gpr176	0.0174527	0.170841	0.0546352	0.0746155	0.197823	0.0745674	0.0204255	0.131625	0.104608	0.2015	0.0342071	0.223213	0.223291	0.117792	0.00816493	0.0876679	0.130891	0.071119	0.0183746	0.0775071	0.0360418	0.0267589	0.00854053	0.17081	0.336153	0.119255	0
Eif2ak4	0.0328952	0.0477153	0.0598107	0.0459645	0.0563941	0.0408946	0.0463757	0.0416552	0.0851238	0.0549106	0.0861785	0.0536346	0.070371	0.0465689	0	0.0653185	0.0526301	0.0197957	0.0289193	0.0398031	0.0720835	0.06736	0.0398394	0	0	0.0843166	0.00721598
Srp14	2.93357	2.47714	2.96246	2.82969	2.61676	2.55873	2.6647	2.45016	3.8142	2.28891	2.83105	2.41131	2.50293	2.95431	3.37337	2.68335	3.02647	3.28831	2.80051	2.61884	3.27924	2.67638	2.8562	1.48794	2.48645	3.30699	3.40047
Bmf	0.0136142	0.0253163	0.08411	0.042966	0.0119399	0.0369792	0.0634545	0.0162969	0.0308812	0.00346405	0.237261	0.00645979	0.0114278	0.0192047	0	0.0058627	0.0208635	0.0121634	0.00516197	0	0	0	0.040204	0	0	0.0145213	0.0652325
Bub1b	0.0181666	0.040609	0.0130306	0.0187385	0.0415069	0.129982	0.0221546	0.0341507	0	0.286211	0	0.114912	0.0494263	0.0337818	0	0.524336	0.0321899	0.0342983	0.00355663	1.22227	0.159645	0.193589	0.0288637	0.0352696	0	0.0508482	0.00999429
Pak6	0.000726996	0.0014104	0	0	0.0026678	0.0139975	0	0.00215738	0.00663144	0.00221471	0	0	0.000741192	0	0	0.000959197	0	0	0	0	0	0	0.00901557	0	0	0.0708993	0.0129982
Plcb2	0	0	0	0	0	0.000703436	0	0	0	0	0	0	0	0	0	0	0	0	0	0	0	0	0	0	0	0	0
Inafm2	0.053575	0.0476579	0.0197774	0.0397927	0.04342	0.0252426	0.0174739	0.0243432	0.216248	0.0277285	0.126612	0.0519113	0.0386097	0.058606	0.0334756	0.0415098	0.0329015	0	0.0168509	0.0352098	0.575506	0.0338012	0.0271024	0	0	0.170992	0.0262596
A430105I19Rik	0.0119404	0.0428534	0.0144688	0.021343	0.0418042	0.0763099	0.00192861	0.0429611	0.0252019	0.0287733	0.256163	0.0156445	0.0333321	0.0397106	0	0.0104196	0.0672854	0.0938438	0.0248784	0.00427452	0.0744579	0	0.032818	0	0	0.140224	0.0212095
Phgr1	0	0.000287856	0.00370591	0	0.000407943	0.000617823	0	0	0	0.000218004	0	0	0	0	0	0	0	0	0	0	0	0	0	0	0	0	0
Disp2	0	0	0.00411565	0	0.00169142	0.00275851	0	0.00165044	0	0	0	0	0	0	0	0.00128204	0	0	0	0	0	0	0	0	0	0	0
Knstrn	0.0272141	0.108725	0.0406525	0.0390916	0.15534	0.281407	0.0260275	0.0720817	0.107149	0.566582	0	0.24295	0.112328	0.0420041	0.0449872	1.33488	0.113328	0.0440679	0.0508666	2.08605	0.285818	0.232831	0.0920911	0.355663	0.149365	0.16531	0.025814
Ivd	0.0852676	0.0717511	0.0684234	0.076347	0.0635453	0.0776763	0.10852	0.0585621	0.132481	0.0644766	0.0405624	0.079019	0.0580525	0.112389	0.0909578	0.0969715	0.0823824	0.0738242	0.107904	0.102699	0.123603	0.0852574	0.0513999	0	0	0.0611578	0.232423
Bahd1	0.0345217	0.0252436	0.0319828	0.0417537	0.0729249	0.0332152	0.0304792	0.0279244	0.00430361	0.0275365	0.0146389	0.0299285	0.0206975	0.0232442	0.0434735	0.0227397	0.0266666	0.0730606	0.0387277	0.0131428	0	0.0152471	0.0261288	0	0	0.0481931	0.00552239
Chst14	0.228194	0.176262	0.196801	0.17029	0.131639	0.112809	0.196468	0.155952	0.0784801	0.161198	0.148036	0.164869	0.155248	0.231768	0.222337	0.272497	0.243068	0.288086	0.201543	0.240408	0	0.220312	0.0603167	0.200697	0.112051	0.0923803	0.176311
Ccdc32	0.280349	0.210597	0.185311	0.223484	0.189984	0.183447	0.271873	0.183457	0.182052	0.184286	0.129205	0.163896	0.199682	0.223808	0.284491	0.221122	0.19941	0.095064	0.267494	0.243076	0.321665	0.199361	0.193302	0.109219	0.149365	0.420586	0.266347
Rpusd2	0.00792644	0.00574051	0.00747372	0.00136198	0.00493179	0.00475616	0.00772054	0.00192616	0.00308475	0.0104129	0	0.00210725	0.00653828	0	0.0226296	0.00922338	0.00914607	0	0.00702546	0	0	0.0270402	0.0042196	0	0	0	0
Knl1	0.00586079	0.0116138	0	0.0124081	0.0257517	0.113448	0.00340189	0.0128073	0.00271175	0.29841	0	0.0250813	0.0136234	0.0114529	0	0.416638	0.00468285	0.0136101	0.00813191	1.35751	0.247207	0.32627	0.0273167	0	0	0.0335055	0.00698393
Rad51	0.0417601	0.0384976	0.0197072	0.0420652	0.0604233	0.15905	0.0336955	0.0370788	0.0917923	0.356299	0.0638765	0.112652	0.0514325	0.0203211	0	0.205907	0.034112	0	0.0150805	0.702199	0.128547	1.0088	0.0448087	0	0	0.00973164	0.0521638
Rmdn3	0.190008	0.178499	0.233327	0.167006	0.178944	0.208889	0.187014	0.248338	0.313678	0.253455	0.217743	0.283367	0.233409	0.217654	0.187148	0.216349	0.200388	0.087913	0.169715	0.204378	0.161986	0.243829	0.289963	0.105809	0.112051	0.047049	0.149488
Gchfr	0.00988613	0.0170034	0.0232052	0.0158995	0.0270873	0.0368055	0.0293122	0.0170165	0.00467639	0.0159145	0.0223019	0.0180096	0.0209352	0.0132019	0	0.0170278	0.0194207	0.0342983	0.0226251	0.0317616	4.02855	0.0147417	0.0266274	0	0	0	0.0129309
Dnajc17	0.131121	0.105644	0.0798561	0.130827	0.0873371	0.104893	0.105726	0.113954	0.115373	0.115199	0.18563	0.109058	0.0958968	0.0872459	0.0927472	0.161208	0.0761553	0.0460642	0.104886	0.116192	0.0901309	0.132412	0.11387	0.130157	0	0.113332	0.124152
Zfyve19	0.143094	0.127142	0.133339	0.150304	0.110252	0.150088	0.135258	0.113925	0.0438752	0.136744	0.133544	0.169485	0.12153	0.104277	0.0850021	0.123173	0.128583	0.174566	0.143665	0.175705	0.108178	0.10173	0.165795	0	0	0.24869	0.198136
Spint1	0	0.00396114	0	0.0015704	0.000575954	0.0224195	0	0.00666926	0.0200656	0.00229103	0	0.00148924	0.000615095	0	0	0	0.00438212	0	0	0	0.0540891	0	0.0462993	0	0	0	0
Rhov	0	0	0	0	0	0.000186522	0	0	0	0	0	0	0	0	0	0	0	0	0	0	0	0	0.00344956	0	0	0	0
[truncated: 19,640 more rows]
