# Supplementary material for: IL-6 in the infarcted heart is preferentially formed by fibroblasts and modulated by purinergic signaling
Source: J Clin Invest. 2023 Jun 1;133(11):e163799. doi: 10.1172/JCI163799 (PMC10232006; doi:10.1172/JCI163799)
Supplement: Supplemental data set 5 [file jci-133-163799-s117.xlsx]

## Sheet: Supplementary_Material_4c_IC
	RNA.0	RNA.1	RNA.2	RNA.3	RNA.4	RNA.5	RNA.6	RNA.7	RNA.8	RNA.9	RNA.10	RNA.11	RNA.12	RNA.13	RNA.14	RNA.15	RNA.16	RNA.17	RNA.18	RNA.19	RNA.20	RNA.21	RNA.22	RNA.23	RNA.24	RNA.25	RNA.26
Xkr4	0	0.00196154	0	0.00616842	0	0	0	0	0	0	0	0	0	0	0.00142038	0	0	0	0	0	0	0	0	0	0	0	0
Mrpl15	0.826892	0.789982	0.570751	0.690855	0.704488	0.87688	0.520267	0.638673	0.609432	1.05964	0.513811	0.650366	0.69946	0.908067	0.610945	0.736632	0.59784	0.591975	0.855304	0.764473	0.70834	0.901492	0.848213	0.786113	0.893755	0.921207	0
Lypla1	0.47951	0.546791	0.307173	0.356606	0.372832	0.338477	0.300816	0.371734	0.350063	0.422011	0.313954	0.343101	0.403535	0.667831	0.368806	0.514173	0.289767	0.411596	0.516232	0.307679	0.430366	0.372678	0.4763	0.455911	0.642337	0.384304	1.76616
Gm37988	0.0114249	0	0	0	0.000437273	0	0	0.0009329	0.00722515	0	0.00110218	0	0.00408381	0	0.00077784	0	0	0	0	0	0	0	0	0	0	0	0
Tcea1	1.13559	0.860738	0.545646	0.689871	0.69896	0.576781	0.63415	0.645869	0.624209	0.756933	0.544311	0.583853	0.599798	0.817847	0.633263	0.691493	0.589186	0.618182	0.819222	0.587948	0.661084	0.705218	1.13604	0.862014	0.834188	0.859077	0
Rgs20	0	0	0	0	0	0	0.000922181	0	0	0	0	0	0	0	0	0	0	0	0	0	0	0	0	0	0	0	0
Atp6v1h	0.475563	0.312687	0.289704	0.311488	0.382423	0.281243	0.297321	0.343345	0.307361	0.329732	0.309076	0.325408	0.392107	0.18955	0.372494	0.344364	0.399534	0.328217	0.552137	0.288503	0.307219	0.317554	0.173678	0.326792	0.312103	0.293743	0
Rb1cc1	0.603628	0.317307	0.382376	0.280731	0.33548	0.32656	0.426003	0.29813	0.323138	0.222983	0.35157	0.362805	0.318381	0.32882	0.395846	0.334456	0.414567	0.411762	0.510956	0.293129	0.347521	0.257419	0.303106	0.362443	0.630169	0.211273	0
4732440D04Rik	0.0434553	0.0079205	0.025709	0.0212346	0.0233396	0.0172231	0.0246621	0.0357691	0.0330171	0.02603	0.0351297	0.0498614	0.0175855	0.0150748	0.0212888	0.0203966	0.0408373	0.0782715	0.107027	0.0210237	0.025701	0.0189998	0.0856105	0.0833505	0.0475683	0.079098	0
Alkal1	0	0	0.00130699	0	0	0	0	0.00284977	0	0	0	0	0	0	0	0	0	0	0	0	0	0	0	0	0	0	0
Pcmtd1	0.673897	0.753538	0.469594	0.360431	0.319096	0.35457	0.392581	0.380168	0.334558	0.309647	0.322495	0.452793	0.318703	0.522274	0.49889	0.325728	0.515932	0.5505	0.585714	0.3377	0.31363	0.347306	0.277163	0.510841	1.11258	0.760068	0
Gm26901	0.00785423	0.00822883	0.00231142	0.0013631	0.00148554	0.00288911	0.00160775	0	0.00137068	0.00744071	0.00236633	0	0.001471	0	0.000673256	0	0	0.00616592	0	0.00138458	0.00224503	0	0	0.0130193	0	0	0
Sntg1	0	0.00359304	0	0.000774742	0	0.0131837	0.00168608	0	0	0	0	0	0	0	0	0	0.00515723	0	0	0	0	0	0	0	0	0	0
Rrs1	0.366112	0.213821	0.116781	0.28006	0.212269	0.194528	0.151375	0.170053	0.176333	0.3769	0.143273	0.185974	0.231758	0.456869	0.240301	0.234269	0.177645	0.294169	0.697746	0.142669	0.230076	0.354607	0.317014	0.260801	0.198361	0.338933	0
Adhfe1	0.122651	0.003341	0.00277667	0.00397193	0.00298139	0.0497903	0.000478419	0.00198607	0.00425895	0	0.00223673	0	0.002658	0.0268813	0.00294466	0	0	0.00134159	0.0147973	0.00147	0.00111966	0	0.0163899	0.00751021	0	0	0
3110035E14Rik	0	0	0	0	0	0	0	0	0	0	0	0	0	0	0	0	0	0	0	0	0	0	0	0	0	0	0
Mybl1	0	0	0.00276265	0.0027125	0.00156692	0.0093978	0.000789615	0.00235415	0.00294256	0.0289653	0.00167507	0.00900873	0.00231916	0.00554186	0.000608117	0.00226796	0.0076371	0.00660651	0	0.0698263	0.00308083	0.0288415	0.0018381	0	0.011144	0	0
Vcpip1	0.248941	0.256755	0.277289	0.224935	0.258976	0.238888	0.304802	0.430315	0.217394	0.19842	0.214035	0.273181	0.289657	0.198978	0.289455	0.335104	0.233312	0.214654	0.159251	0.239566	0.19853	0.214686	0.244275	0.22212	0.156631	0.0975286	0
1700034P13Rik	0	0	0.00360107	0	0.0014466	0.00292679	0.000535701	0.00352161	0.00137983	0.00095051	0	0.00125409	0.00127562	0	0.000472485	0	0.00315128	0	0	0.00316353	0.00167868	0.00181704	0	0	0	0	0
Sgk3	0.190649	0.306056	0.420734	0.403801	0.570336	0.399003	0.497659	0.662349	0.445244	0.318658	0.506542	0.491787	0.594485	0.198458	0.57344	0.511487	0.344635	0.281154	0.162891	0.563365	0.837052	0.476905	0.357335	0.179529	0.50114	0.377944	0
Mcmdc2	0	0.00167673	0.00984641	0.0082179	0.0137245	0.00533905	0.0198453	0.012288	0.0180012	0.00525694	0.00811938	0.00887784	0.0135783	0	0.00575934	0.00352635	0.0199327	0.00777985	0	0.00864767	0.00840545	0.00390869	0	0.00820289	0	0	0
Snhg6	0.384401	0.842508	0.350083	0.45739	0.403399	0.474247	0.327514	0.32985	0.381933	0.544774	0.316608	0.369868	0.329652	1.41012	0.302504	0.37444	0.40528	0.31388	0.331958	0.331285	0.302835	0.336205	0.363855	0.331655	0.495543	0.620269	0
Tcf24	0.0262395	0.00242199	0.000332277	0	0.000611982	0.0124512	0	0.00106473	0	0	0	0.00763068	0	0.00551017	0	0	0	0	0	0	0.00113019	0.00806175	0	0	0	0	0
Ppp1r42	0	0	0	0	0	0	0	0.00526817	0	0	0.00101923	0.00125081	0	0	0.00110275	0	0	0	0	0	0	0	0	0	0	0	0
Cops5	0.73086	0.818412	0.489628	0.689579	0.675766	0.74168	0.443535	0.53186	0.61752	0.752351	0.49048	0.504376	0.608956	0.520658	0.588525	0.805302	0.486183	0.520792	0.890634	0.725966	0.638088	0.701228	0.584175	0.630321	0.857991	0.993288	0
Cspp1	0.171991	0.203376	0.199366	0.23336	0.162512	0.124882	0.205887	0.178331	0.198261	0.241981	0.179241	0.167585	0.124208	0.524522	0.206572	0.277177	0.214131	0.32349	0.305165	0.378072	0.243851	0.219178	0.331459	0.196158	0.279931	0.258193	0
Arfgef1	0.289113	0.210492	0.233924	0.186686	0.271769	0.246918	0.242302	0.215466	0.279257	0.209718	0.223532	0.253796	0.273226	0.374966	0.244182	0.224989	0.252881	0.330511	0.469849	0.204764	0.230893	0.221317	0.3319	0.222316	0.270134	0.264216	0
Cpa6	0	0	0	0	0.000662014	0	0.00223152	0	0.000371419	0	0	0	0	0	0	0	0	0	0	0	0	0	0.00117073	0	0.00184519	0	0
Prex2	0.442834	0.0402713	0.00522051	0.0692798	0.00213051	0	0.00559404	0.00265265	0.00411932	0.00495728	0.00210845	0.00586117	0.00187835	0.144611	0.00245655	0.00226868	0.00549087	0.000551879	0.164683	0.00774479	0.0031242	0	0	0.00453237	1.33465	0.651135	0
A830018L16Rik	0	0	0.000152958	0	0	0	0	0	0	0.000347544	0	0	0.00156372	0	0	0	0.0046114	0	0	0	0	0	0	0.00422484	0	0	0
Sulf1	0.652783	0.391864	0.00601291	0.0956887	0.0152346	0.04256	0.00619479	0.0157232	0.00304983	0.0050998	0.00534137	0.00354859	0	0.541887	0.005265	0.0165166	0	0	0.527724	0.00325657	0.00660182	0.00555025	0.289942	0.00124046	0.0119894	0.112882	1.76616
Slco5a1	0	0	0.00206337	0.00361256	0.000815688	0	0	0.00185552	0.000259303	0.00447473	0.000270141	0.00115573	0	0	0	0.00195307	0	0.00105326	0	0.00152935	0.0028004	0.00267792	0.336283	0	0.00179949	0	0
Ncoa2	0.162931	0.104339	0.182084	0.114262	0.138445	0.111055	0.196085	0.152121	0.166569	0.171276	0.186258	0.183238	0.128623	0.160781	0.181055	0.101617	0.172586	0.170002	0.140185	0.157435	0.179167	0.19492	0.16445	0.21125	0.153848	0.113894	0
Tram1	2.16507	1.58927	1.24048	1.40538	1.51784	1.14704	1.24638	1.55305	1.41938	1.5399	1.401	1.39474	1.57562	2.48444	1.39644	1.52459	1.20697	1.48759	2.56841	1.39603	1.47192	1.63399	1.3171	1.95908	1.46999	1.28875	0
Lactb2	0.118889	0.107306	0.159711	0.102705	0.189309	0.147513	0.156253	0.144085	0.151385	0.118564	0.131141	0.13622	0.131148	0.298887	0.20772	0.164277	0.131669	0.0960027	0.0339154	0.0916865	0.0943666	0.131371	0.110494	0.110845	0.160216	0.267152	0
Xkr9	0	0	0.000271817	0	0	0	0	0.000567685	0	0	0.00113122	0	0	0	0	0	0	0	0	0	0	0	0	0	0	0	0
Eya1	0	0.0332335	0.00376637	0.00746064	0.000862434	0.00592805	0.000556647	0.0051898	0.00278924	0.00767389	0.00322818	0.00284007	0	0.00775585	0	0.00838336	0	0.0149474	0	0	0.00529752	0.00276158	0	0.0640645	0	0	0
Gm9947	0.0305526	0.0101895	0.000495457	0.00993792	0	0	0	0.000816982	0	0	0	0.00132432	0	0.0577265	0.0127764	0.00187712	0	0.00101293	0.0254884	0	0	0	0	0	0	0	0
Msc	0.800756	0.118878	0.00185844	0.139019	0.00151424	0	0	0.00190993	0.0011976	0.00983188	0.00313293	0.000965535	0.00118101	0.456124	0.00327342	0.00214314	0	0.00225926	0.0269777	0.00300913	0.00443918	0.00299643	0.00963688	0	0.00155346	0.00514213	0
Trpa1	0	0	0	0	0	0	0	0	0	0	0	0	0	0	0	0	0	0	0	0	0	0	0	0	0	0	0
Kcnb2	0	0	0	0	0	0	0	0	0	0	0	0	0	0	0	0	0	0	0	0	0	0	0	0	0	0	0
Terf1	0.154494	0.150953	0.167933	0.115388	0.0970438	0.102127	0.204059	0.158239	0.131735	0.343002	0.160075	0.173537	0.149651	0.112419	0.159468	0.492752	0.150082	0.264182	0.718665	0.632377	0.159439	0.213909	0.169683	0.316694	0.352258	0.279592	0
Sbspon	0	0	0	0.00429337	0	0	0.00122239	0.00656919	0	0.00358919	0	0	0	0	0.00283766	0	0	0	0	0	0	0	0	0	0	0	0
4930444P10Rik	0.00632799	0	0	0	0	0	0.00480578	0.000381771	0	0	0.00146459	0.00268219	0.000789024	0	0.00104085	0	0.00448631	0	0	0.00249768	0.00166982	0	0	0	0	0	0
Rpl7	14.6289	20.1812	13.9618	16.7798	12.8657	14.8448	14.1786	13.4494	13.0142	17.545	14.8473	14.2123	13.461	17.6169	14.402	14.2853	13.4111	23.0125	18.493	13.164	15.8722	14.3502	14.4546	21.2003	15.5074	12.4751	14.1293
Rdh10	0.359472	0.0409398	0.054481	0.0429398	0.0420209	0.0523745	0.0519856	0.0441411	0.0605814	0.0353363	0.0417343	0.0510536	0.0583285	0.0615557	0.0781291	0.0398324	0.0720094	0.0375183	0.146903	0.0892385	0.034344	0.0900063	0.138141	0.0455634	0.00590669	0.0729469	0
Stau2	0.129085	0.0341221	0.0675901	0.07218	0.0700262	0.120488	0.0817408	0.0524803	0.0456393	0.0669953	0.051513	0.0652846	0.0631213	0.122874	0.123063	0.0540935	0.109364	0.0549663	0.053618	0.100555	0.022796	0.131372	0.119883	0.0494062	0.0185295	0.210312	0
Ube2w	0.671923	0.365549	0.291332	0.459554	0.263409	0.221849	0.288041	0.306887	0.329194	0.217143	0.296274	0.292993	0.307818	0.375903	0.32788	0.23013	0.394324	0.415862	0.454171	0.287003	0.262905	0.268402	0.539233	0.331158	0.389499	0.847656	1.76616
Eloc	1.77606	2.11052	1.47864	1.61823	2.08956	2.12548	1.5516	1.73691	1.83908	2.42015	1.33145	1.68181	2.03821	1.75326	1.91083	2.26319	1.7207	1.143	1.46288	1.95743	1.40188	2.22604	2.91786	1.94782	2.11054	2.25621	0
D030040B21Rik	0	0	0	0.00178764	0	0	0.001896	0.000630651	0.00202517	0	0.000446853	0.00116592	0	0	0	0.00108997	0	0	0	0	0	0	0	0	0	0	0
Tmem70	0.460628	0.577217	0.310343	0.330888	0.315455	0.514346	0.315023	0.27523	0.290017	0.337542	0.288655	0.293109	0.296386	0.583781	0.285008	0.368802	0.319546	0.238222	0.155693	0.29506	0.260677	0.347446	0.656795	0.344654	0.403155	0.58332	0
Ly96	0.283932	0.286113	1.17051	0.388569	0.708983	0.749034	1.0001	0.6962	0.830227	0.355909	0.738248	0.903607	0.952307	0.357037	1.09283	0.73186	0.947801	0.328493	0.347505	0.61917	0.268805	0.586943	0.725959	0.253273	0.358171	0.356404	3.53232
Jph1	0	0.0019092	0.00098478	0	0	0	0.00322264	0.000314763	0	0	0	0.000350488	0	0	0	0	0	0	0	0	0	0	0	0	0	0	0
Gdap1	0	0	0	0	0	0	0	0	0.000746314	0.00137615	0	0	0	0	0	0	0	0	0	0	0	0	0	0	0	0	0
Pi15	0.27018	0.0722961	0.00106746	0.0345426	0.000513795	0	0.00108985	0.000950934	0.000720837	0	0.00154614	0.000831974	0.00130812	0.135664	0	0.00391103	0.00200607	0	0.305792	0.00257532	0	0.00110953	0	0	0	0.0213857	0
Gm28154	0	0	0	0	0	0	0	0	0	0	0	0	0	0	0	0	0	0	0	0	0	0	0	0	0	0	0
Gm16070	0	0	0	0	0	0	0	0	0	0	0	0	0	0	0	0	0	0	0	0	0	0	0	0	0	0	0
Crispld1	0.0124193	0.00807912	0.000612757	0.00643133	0	0	0	0.00155991	0.000369194	0	0.000501847	0.00209817	0.0003881	0.0809831	0	0	0	0.00061684	0	0.000996635	0.000959523	0	0	0	0.0763942	0	1.76616
Mcm3	0.190692	0.219189	0.227895	0.283702	0.368137	0.385619	0.269406	0.291731	0.292963	1.68704	0.271995	0.417546	0.353201	0.248215	0.357597	0.231173	0.166859	0.238629	0.194338	0.94953	0.30454	2.8581	0.432403	0.399321	0.484947	0.230519	0
6720483E21Rik	0	0	0	0	0	0	0.00103215	0	0.000250164	0	0	0	0	0	0	0	0.00297978	0	0	0	0	0	0	0.00918648	0	0	0
Paqr8	0	0.011145	0.00274433	0.0115649	0.00546554	0.0078399	0.00745115	0.0097494	0.00486203	0.00311943	0.00637255	0.00348455	0.00518583	0.0158426	0.00802121	0	0.0114736	0.00652275	0	0.00350194	0.0153455	0.00125668	0.0426512	0.00594972	0.0556735	0.00341707	0
Efhc1	0.106891	0.0187982	0.00532315	0.0385271	0.00186124	0.0044893	0.0012819	0.00342706	0.00123038	0.0027581	0.0040903	0.0004879	0.00684129	0.00584331	0.00585951	0.00460384	0.00688605	0.00287607	0.0100417	0.00400714	0.00526217	0.00195845	0	0.00206479	0.00986474	0.0403947	0
Tram2	0.165297	0.116808	0.0486802	0.106838	0.0698131	0.141448	0.0510345	0.0504546	0.0523013	0.101642	0.0528016	0.106552	0.0714973	0.131339	0.0532544	0.0395236	0.0641821	0.052405	0.139232	0.0581614	0.0412946	0.0689287	0.117547	0.0258392	0.177494	0.083082	0
Tmem14a	0.109068	0.175259	0.0360394	0.0518373	0.0192222	0.106648	0.0321062	0.0192299	0.0214945	0.0298758	0.0270035	0.0395498	0.0319072	0.0887076	0.0421329	0.114652	0.0308558	0.0184672	0.122856	0.0451863	0.0228651	0.0264191	0.0385261	0.0391434	0.0886068	0.126467	0
Gsta3	1.07424	0	0.00427875	0	0.00278771	0.00630548	0.00901483	0.00169102	0.00360901	0.00336994	0.00179585	0.00341121	0	0.0112954	0.0019318	0.000976409	0.00726931	0.000222223	0.101591	0.00152867	0	0.00140878	0.00809587	0.00489377	0	0.00954709	0
Gm28836	0.00903049	0	0.000436052	0.0108629	0	0	0	0.000484796	0	0.00489131	0.000743075	0	0.000299853	0	0	0	0.00139087	0.0033041	0	0	0	0	0	0.0614505	0	0	0
Kcnq5	0.03575	0	0	0.0011697	0	0	0.00242201	0.00373681	0.000217156	0.00990989	0	0.000774049	0	0	0.00148043	0.00158071	0	0.00985831	0	0	0	0	0	0.0295032	0	0	0
Gm26580	0	0	0	0	0	0	0	0.00121773	0	0.00560422	0.000174072	0.00220304	0	0	0	0	0	0.00409209	0	0	0	0	0	0.0170156	0	0	0
Rims1	0	0	0	0.00179964	0	0	0	0	0	0	0	0	0	0	0	0	0	0	0	0	0	0	0	0	0	0	0
4933415F23Rik	0	0	0	0	0	0	0	0	0	0	0	0	0	0	0	0	0	0	0	0	0	0	0	0	0	0	0
Gm29107	0.0308646	0	0.0039556	0.00601911	0.00375566	0.00846122	0.00580342	0.00302554	0.000609417	0.00384816	0.00144234	0.00269706	0.00251117	0	0.00702703	0.00280992	0.00924942	0	0	0.000935016	0.000727095	0.000924437	0	0	0.0198321	0	0
Ogfrl1	0.67196	0.282874	0.666283	0.59492	0.441044	0.504194	0.812646	1.09711	0.730987	0.436125	0.628554	0.643351	0.722606	0.231708	0.723408	0.656929	0.6843	0.272194	0.173432	0.852279	0.742972	0.67981	1.89888	0.183045	0.327436	0.433575	0
B3gat2	0	0.00193595	0.000632682	0	0	0	0.0035773	0	0.000296249	0	0.00139085	0	0.000448758	0	0.00208993	0	0	0.00604096	0	0	0.00447011	0.0021724	0	0	0	0	0
Smap1	1.45993	1.19039	0.714496	0.807185	0.874163	0.624208	0.733053	0.672658	0.677097	0.730192	0.638772	0.708399	0.747837	1.49161	0.802268	0.616972	0.812637	0.534983	0.430125	0.65343	0.693132	0.620356	0.521559	1.0156	1.12137	1.19142	0
Sdhaf4	0.680782	0.773932	0.586165	0.463194	0.553775	1.0415	0.532159	0.533639	0.496659	0.545628	0.529661	0.608678	0.585808	0.495254	0.708727	0.441744	0.539036	0.433114	0.510001	0.636545	0.428064	0.71696	0.430647	0.570098	0.536383	0.512137	0
Fam135a	0.083637	0.0238116	0.0156667	0.043207	0.0115698	0.0196316	0.0186503	0.010896	0.0096754	0.00655994	0.0171955	0.0131707	0.013001	0.00703791	0.0317079	0.0132746	0.018481	0.00331581	0.0100417	0.0243847	0.0166997	0.0204524	0.0173715	0.00322274	0.0912307	0	0
Col9a1	0	0	0	0	0	0	0	0	0	0	0	0	0	0	0	0	0	0	0	0	0	0	0	0	0	0	0
Lmbrd1	0.585851	0.321844	0.655132	0.483135	0.589786	0.455788	0.625838	0.521096	0.57362	0.313869	0.540362	0.636327	0.593758	0.42731	0.622758	0.38622	0.586202	0.784084	1.4573	0.453244	0.382612	0.481684	0.473436	0.303844	0.694521	0.496035	1.76616
Adgrb3	0	0	0.000580933	0	0	0	0	0	0.000410397	0	0	0	0	0	0	0	0	0.00114922	0	0.00108159	0	0	0	0	0	0	0
Phf3	0.563547	0.211494	0.497344	0.401578	0.392907	0.309826	0.470129	0.406705	0.429915	0.423177	0.435353	0.465202	0.412398	0.282018	0.480029	0.411131	0.53438	0.725284	0.650941	0.473374	0.492142	0.392334	0.364599	0.741595	0.488715	0.582384	0
Ptp4a1	1.80827	1.12887	0.380066	0.604422	0.616512	0.642505	0.511573	0.429625	0.616729	0.457546	0.350913	0.506586	0.650334	1.94899	0.493961	0.588319	0.551275	0.523706	0.861124	0.410824	0.459976	0.540397	0.591967	0.48904	0.999362	0.953996	0
Gm29128	0	0	0	0	0	0	0	0	0	0	0	0	0	0	0	0	0	0	0	0	0	0	0	0	0	0	0
Khdrbs2	0	0	0	0	0	0	0	0	0	0	0	0	0	0	0	0	0	0	0	0	0	0	0	0	0	0	0
Prim2	0.0332359	0.0339661	0.0462171	0.0496927	0.086945	0.0640707	0.0569822	0.0603306	0.0613823	0.210421	0.0619706	0.0685969	0.0466603	0.226365	0.062925	0.081757	0.056276	0.0553869	0.142273	0.268777	0.049071	0.358164	0.0245782	0.0310641	0.0676971	0.152729	0
Rab23	0.644575	0.121233	0.0165028	0.0804909	0.0168149	0.00940486	0.0208123	0.0250588	0.0177827	0.0470369	0.0156002	0.020919	0.0200718	0.441529	0.0523924	0.00903125	0.0151385	0.037031	0.304383	0.0409221	0.0134998	0.0485063	0.0766044	0.0274537	0.101915	0.0984825	0
Bag2	0.131811	0.0873103	0.00631443	0.0678073	0.00863564	0.189268	0.00980666	0.0113236	0.0210758	0.0341304	0.0105651	0.0173167	0.0129509	0.244654	0.0129004	0.00121393	0.00869005	0.00815208	0.0659331	0.00559677	0.00687097	0.0269103	0.017579	0.0141651	0.0173237	0.00904948	0
Zfp451	0.310991	0.269039	0.137527	0.131123	0.157451	0.15888	0.155338	0.12074	0.134698	0.139726	0.159363	0.149243	0.146494	0.187395	0.154106	0.152337	0.152185	0.12713	0.115087	0.1732	0.144855	0.214023	0.160398	0.121518	0.180499	0.274189	0
Bend6	0.0681256	0.00811161	0.0518244	0.0350701	0.0388745	0.0306598	0.0600811	0.0400435	0.0370396	0.0215319	0.0524838	0.0375581	0.0307055	0.022579	0.0827556	0.0484014	0.10007	0.0231339	0.0373098	0.0708757	0.0427583	0.0731457	0.0117118	0.0354398	0.00330115	0	0
Dst	0.47633	0.714634	0.203997	0.331692	0.0817117	0.130086	0.176315	0.127548	0.111733	0.097636	0.170618	0.154793	0.125176	0.799659	0.258792	0.110805	0.194026	0.0810017	0.357241	0.209263	0.0639832	0.222088	0.182813	0.0512719	0.727406	0.365853	0
Gm37233	0	0.00290989	0.0179394	0.00555972	0.00929147	0.0135546	0.0235486	0.00828102	0.00856052	0.0138438	0.00967624	0.00991273	0.0204649	0.0228764	0.0179043	0.0138468	0.0138463	0.016255	0	0.0237445	0.00920802	0.0228722	0.0280261	0.00756545	0.00165508	0.0213821	0
Ccdc115	0.270668	0.379816	0.571352	0.433648	0.584563	0.479814	0.586102	0.478299	0.524503	0.55467	0.495558	0.602045	0.722985	0.239296	0.737167	0.681115	0.612295	0.478727	0.325837	0.739617	0.554915	0.742637	0.333235	0.586341	0.529609	0.408553	1.76616
Imp4	0.474698	0.434793	0.541751	0.5101	0.610703	0.399603	0.590846	0.554073	0.562349	0.729804	0.538347	0.580085	0.602198	0.385938	0.704926	0.708777	0.526812	0.582053	0.829667	0.665288	0.481467	0.719235	0.377255	0.64615	0.564174	0.828208	0
Ptpn18	1.89069	2.15828	7.10057	4.77048	3.92222	5.1028	6.49292	5.58439	5.93695	4.95397	5.73203	6.23595	5.82504	1.57662	6.88654	5.76896	5.77684	6.02115	3.532	5.32102	3.74407	5.11288	2.50662	7.25718	1.77711	1.77328	1.76616
4930568A12Rik	0	0	0.0146457	0.00501055	0.00676879	0.00986922	0.017843	0.0072227	0.0157351	0.0113031	0.0161623	0.0157426	0.0110653	0	0.0049884	0.0297379	0.00647412	0.0206057	0	0.0207817	0.00783138	0.00974127	0.00117073	0.0223193	0	0	0
Arhgef4	0.0101059	0.00693189	0.0173918	0.0119764	0.00677949	0.00331195	0.0165732	0.0169009	0.0114177	0.00812432	0.00906024	0.0130509	0.0140691	0	0.0174692	0.00846684	0.015645	0.0176748	0	0.00402808	0.00620966	0.00277468	0.0012186	0.0359355	0.00339098	0	0
Gm38336	0	0.00206311	0.00254153	0.00244613	0.00251568	0.0032045	0.00129073	0.000361142	0.00163685	0.0021728	0.00214172	0.0026734	0.00154367	0	0.00334796	0.00393275	0.00199085	0	0	0.00622185	0.00230979	0.0019552	0	0	0	0	0
Fam168b	0.257892	0.386344	0.440377	0.349723	0.434811	0.336815	0.48697	0.35555	0.472719	0.419269	0.326836	0.382097	0.39575	0.413897	0.439428	0.4111	0.485138	0.414256	0.387026	0.503916	0.348455	0.431905	0.48537	0.364176	0.517051	0.482181	0
Plekhb2	0.211601	0.0754136	0.489909	0.352483	0.611532	0.475535	0.423459	0.423578	0.469041	0.346042	0.40998	0.505835	0.415725	0.1309	0.601576	0.458881	0.581481	0.265458	0.28392	0.381427	0.392626	0.524001	0.648065	0.369551	0.172642	0.260104	0
1110002O04Rik	0	0.00774764	0	0.00388315	0	0.00110556	0	0	0	0	0.000592664	0	0	0.00584331	0	0	0	0	0	0	0	0	0	0	0	0	0
Hs6st1	0.0177814	0.0506287	0.0694903	0.0677545	0.0743172	0.0770541	0.0911392	0.0628279	0.0493133	0.0405287	0.0536129	0.0683149	0.0661561	0.0130465	0.0579568	0.0571956	0.0740825	0.0516291	0	0.0774109	0.0471769	0.0836314	0.0254187	0.054407	0.0118645	0.0368616	0
Gm33280	0	0	0.000217153	0	0	0.00358626	0.00210938	0.000614262	0	0	0	0.000950378	0	0	0.00130085	0.000664727	0.00345925	0	0	0	0	0	0.00366679	0	0	0	0
Uggt1	0.165737	0.235587	0.178222	0.230477	0.28552	0.232239	0.214443	0.223981	0.225095	0.251496	0.175273	0.172908	0.205423	0.143047	0.186607	0.248101	0.207095	0.147354	0.0663839	0.251115	0.24046	0.227233	0.18721	0.176396	0.28013	0.210327	0
Neurl3	0.202188	0.267192	0.805611	0.354737	0.554071	0.581522	0.989844	0.767189	0.909064	0.392329	0.798577	0.670091	0.706781	0.196603	0.489665	0.571144	0.908089	0.909439	0.546998	0.46293	0.865436	0.476913	0.323158	0.777228	0.32821	0.244129	0
Arid5a	0.265464	0.215173	0.193555	0.137796	0.156962	0.130199	0.269695	0.463963	0.233596	0.331574	0.187089	0.238325	0.297475	0.144308	0.179007	0.176384	0.215679	0.40135	0.289404	0.248579	0.239115	0.182064	0.234148	0.613001	0.17276	0.406567	0
4930403P22Rik	0	0	0.0037123	0.00332029	0.00182183	0.00503707	0.00152759	0.00206374	0.00110999	0.00364492	0.00404364	0.00893866	0.00438467	0	0.00486423	0	0.00910215	0	0	0.00436378	0.00366837	0	0.0248628	0.00449076	0.00248455	0	0
Kansl3	0.240616	0.117376	0.193622	0.154247	0.148276	0.152529	0.195825	0.198038	0.221658	0.201291	0.206399	0.177538	0.185645	0.415166	0.214438	0.158693	0.196351	0.245473	0.504007	0.224593	0.188571	0.20405	0.310515	0.345593	0.283063	0.305551	0
Lman2l	0.264893	0.234606	0.314247	0.230455	0.300966	0.244618	0.317564	0.345082	0.350294	0.197444	0.368142	0.319207	0.292279	0.129655	0.30843	0.335893	0.328065	0.30595	0.265024	0.367401	0.463236	0.328403	0.173802	0.228224	0.0684782	0.141493	0
Cnnm4	0.0346221	0.0156335	0.03054	0.0302377	0.0677471	0.0465362	0.0381599	0.0410043	0.0326055	0.0477487	0.0354413	0.0554314	0.0563479	0.0208263	0.0382033	0.0350184	0.0278759	0.0335211	0.10994	0.0789807	0.0651657	0.0507478	0.0159434	0.0298894	0.00897129	0	1.76616
Cnnm3	0.10902	0.0323589	0.103594	0.0755607	0.0718622	0.0976365	0.0828875	0.0675512	0.0832742	0.0609177	0.0849155	0.105416	0.0710752	0.0359813	0.108322	0.0857923	0.102647	0.043248	0.16231	0.080377	0.0628291	0.100153	0.0260158	0.0284382	0.0842056	0.0307948	0
Gm38033	0	0	0	0	0	0	0	0	0	0	0	0	0.000515989	0	0	0	0.00255524	0	0	0	0	0	0.0094874	0	0	0	0
Ankrd23	0	0	0.00244852	0	0.00402798	0.142426	0.0135642	0.00439633	0.00358542	0.00404789	0.0045667	0.00518623	0.00703275	0.00842647	0.00328472	0.00104315	0	0	0	0.00604801	0.00195056	0	0	0.00401484	0	0	0
Gm42417	0	0	0	0	0	0	0	0	0.000860645	0	0	0.00171976	0.00099456	0	0	0	0	0	0	0	0	0	0	0	0	0	0
Ankrd39	0.0714883	0.141506	0.0893053	0.115457	0.0876893	0.130106	0.11814	0.114557	0.104064	0.167068	0.106289	0.108437	0.0824741	0.0870731	0.100157	0.113677	0.107369	0.179108	0.183239	0.0952388	0.128618	0.110035	0.127707	0.15967	0.120483	0.145028	0
Sema4c	0.185624	0.111263	0.0326619	0.0829991	0.0206744	0.0682977	0.0437725	0.0624611	0.0220376	0.024071	0.0252944	0.0268665	0.0245844	0.200645	0.0292237	0.0304514	0.0252398	0.0130593	0.0482253	0.0441937	0.00855781	0.0279822	0.0964697	0.0602608	0.394684	0.0688498	0
Fam178b	0.0107493	0	0.00614278	0.0203967	0.000240631	0.0209825	0.00231713	0.00691253	0.00241791	0.00432112	0.00622493	0.00367485	0.00420652	0.023169	0.00346182	0.00316334	0	0.0046924	0	0.00369154	0.000758482	0.00234987	0.151377	0	0.0354772	0.0566939	0
Cox5b	4.87109	5.13911	3.53468	4.49574	5.51585	8.90177	3.67309	4.43466	4.65951	6.30866	3.53504	4.34285	4.84986	4.35097	4.38535	6.21173	4.01039	3.212	3.83084	5.3698	4.26526	4.93015	5.16801	4.96356	4.98592	5.50366	8.8308
Actr1b	0.314018	0.279209	0.170829	0.231257	0.204924	0.21363	0.221622	0.175813	0.191824	0.225846	0.143494	0.198008	0.166564	0.662431	0.211398	0.273351	0.197696	0.188527	0.259781	0.20037	0.205034	0.21499	0.267551	0.258001	0.464641	0.469731	0
4933424G06Rik	0	0	0.000313035	0.00152437	0.00188906	0	0.00147854	0.000936517	0.000623597	0.00130728	0.000905745	0.00256046	0.000645284	0	0.00198839	0.00132836	0	0.00406577	0	0	0.00394348	0	0	0	0	0	0
Zap70	0	0.0192076	0.0118667	0.00394422	0.00863495	0.010983	0.031711	0.0343701	0.0310722	0.464909	0.00705338	0.0725394	0.0204601	0	0.00738424	0.145052	0.00420822	0.157389	0	0.0225085	0.0246088	0.0346383	0.0464914	1.32971	0.00612179	0.00985338	0
Tmem131	0.0757532	0.0828833	0.191142	0.175646	0.186691	0.170162	0.176638	0.21515	0.145862	0.147255	0.145705	0.171436	0.224847	0.141355	0.218026	0.200394	0.22858	0.124059	0.09411	0.146833	0.140113	0.175604	0.178606	0.125867	0.25117	0.381246	0
Vwa3b	0	0	0	0.00297717	0	0	0	0.00523581	0	0	0	0.00134596	0.000555484	0.00293515	0	0	0	0.00780796	0.027268	0	0.0010794	0	0.00495748	0	0	0.00985338	0
Inpp4a	0.109618	0.0547923	0.206737	0.154519	0.240866	0.166555	0.247264	0.21464	0.178475	0.131133	0.191702	0.355487	0.194939	0.115349	0.312891	0.220453	0.225204	0.0903618	0.0815447	0.207765	0.144782	0.188721	0.135331	0.128659	0.265242	0.207671	0
Coa5	0.203961	0.371394	0.357705	0.438184	0.477021	0.564418	0.294064	0.417452	0.382335	0.375833	0.294397	0.413575	0.372877	0.369397	0.406319	0.436029	0.369799	0.23951	0.141811	0.259408	0.241429	0.321194	0.453492	0.285859	0.269223	0.126048	1.76616
Unc50	1.26968	1.06621	0.79105	0.721582	0.622114	0.658892	0.795965	0.691595	0.706328	0.654042	0.624016	0.685188	0.669156	1.13482	0.828816	0.687521	0.861569	0.62963	1.10236	0.661213	0.649564	0.621413	0.716096	0.604104	0.949169	1.30154	1.76616
Mgat4a	0.0852296	0.089665	0.17686	0.0905991	0.272023	0.255017	0.185534	0.190004	0.17829	0.179197	0.202208	0.21056	0.203966	0.0318832	0.184988	0.173819	0.247471	0.21738	0.362929	0.254465	0.15966	0.231659	0.103503	0.15389	0.30329	0.19147	0
2010300C02Rik	0	0.00381511	0.00140777	0	0.000847685	0.00146285	0.00243341	0.0027975	0.00137766	0.021624	0.000288024	0.00454692	0	0	0.000683034	0.00253164	0	0.0142629	0	0.00210259	0.000506533	0	0.00234899	0.0817806	0	0	0
Tsga10	0.0465178	0.05006	0.0934345	0.048875	0.0543919	0.0644972	0.102551	0.0687519	0.0811338	0.0459411	0.0841348	0.0749371	0.0941256	0.0361758	0.0901171	0.0584136	0.0999253	0.0347466	0.0273931	0.0589008	0.0581962	0.0912164	0.0432948	0.0262151	0.0880345	0.014437	0
Lipt1	0	0.0982814	0.013837	0.0328637	0.011186	0.0667377	0.0180681	0.00887761	0.0299268	0.0150892	0.0115247	0.0202204	0.0175237	0.104543	0.0133396	0.0166639	0.0199844	0.0272015	0.0278231	0.0178856	0.0120318	0.0103529	0.0891694	0.0283909	0.0274746	0	0
Mitd1	0.276299	0.282906	0.212312	0.22801	0.303457	0.31655	0.2352	0.645682	0.239372	0.489175	0.225124	0.244103	0.356481	0.335864	0.279837	0.313966	0.233542	0.371426	0.649373	0.280853	0.256092	0.355772	0.278957	0.653368	0.567814	0.110941	0
Mrpl30	1.42285	2.00307	1.76014	1.82829	1.63281	3.26042	1.59856	1.89083	1.75161	1.81673	1.63085	1.60589	1.63119	1.68498	1.39457	1.87214	1.6118	1.75092	1.57296	1.6999	1.78534	1.57999	1.86119	1.93131	1.71643	1.50681	0
Txndc9	1.21343	1.23852	0.992147	1.04633	1.16522	0.896172	1.05521	1.14474	1.06941	1.07951	0.972575	1.12451	1.22049	0.8858	1.15385	0.76774	0.990889	0.971955	0.830927	1.01991	1.00545	0.995243	1.32685	1.31088	1.27825	1.35173	1.76616
Eif5b	1.28911	1.54873	1.79885	1.79162	2.01746	1.8383	1.83222	1.86573	1.88877	1.89662	1.78406	2.00952	1.95509	1.60183	1.99693	1.83239	1.98744	1.47838	1.86065	1.38873	1.7744	1.98528	1.75934	1.36338	2.04256	1.51962	1.76616
Rev1	0.146644	0.113119	0.0702883	0.0583974	0.0696164	0.0600321	0.0803362	0.0547809	0.0667645	0.0878616	0.0649539	0.0557021	0.0784353	0.274169	0.0962097	0.05448	0.109133	0.0860852	0.272248	0.0552287	0.0694465	0.133587	0.0410557	0.0466798	0.034922	0.0870506	0
Aff3	0.0721981	0.0923199	0.0046546	0.0438949	0.00461184	0.0044893	0.00889355	0.0187809	0.00519354	0.0172437	0.00259663	0.0143107	0.00593479	0.0523836	0.00765484	0.0115457	0.00539516	0.246659	0.42139	0.000732347	0.00842086	0.00501488	0.0107162	0.0387393	0	0	0
Gm16152	0.00669559	0	0.000979482	0.00544078	0.000987159	0	0.00313987	0.0121918	0.00603362	0.0167048	0.00187168	0.00516053	0	0	0.00328595	0.00407041	0	0.350187	0.171514	0.00413832	0.00563406	0.00351134	0.0225244	0.0660638	0	0	0
Lonrf2	0	0.00310839	0	0	0	0.00591762	0	0	0	0	0.00026296	0	0	0.0122595	0	0	0	0	0	0	0	0	0.0018381	0	0	0	1.76616
Chst10	0.0267164	0.0102101	0.00195259	0.00505899	0.000437205	0.00874413	0.00604514	0.00619448	0.00494725	0.0217927	0.00352893	0.000310884	0.00578281	0	0.0045938	0.00158071	0	0.122055	0.102708	0.00220532	0.00873726	0.00686339	0.0229779	0.0740753	0	0	0
Pdcl3	1.26273	0.957663	0.745866	0.787176	0.742317	0.66012	0.822416	0.78275	0.837962	0.823051	0.748787	0.883526	0.767419	0.880348	0.906967	1.06048	0.856236	0.516608	0.48757	0.877275	0.738186	0.900876	1.01276	0.966054	1.30807	0.843258	1.76616
Npas2	0.0525026	0.0639842	0.00151798	0.0245036	0.00135416	0.002196	0.000428345	0.000654956	0.00220052	0	0	0	0.000966129	0.0445121	0	0.00349741	0	0.00415836	0.0485836	0	0	0	0	0	0	0	0
Rpl31	14.582	22.729	13.874	15.729	13.8161	14.7347	12.9512	15.1295	13.8716	18.1939	13.9122	13.8346	13.2856	19.3181	13.1967	15.1501	14.0009	21.7406	17.8717	13.6111	14.9235	13.9562	10.2832	18.0335	16.17	13.1419	26.4924
Tbc1d8	0.036775	0.0565952	0.141281	0.449428	0.0628731	0.0253346	0.109911	0.224322	0.112064	0.115364	0.138948	0.121705	0.111093	0.0558345	0.0678607	0.105327	0.0769012	0.0390449	0.0551231	0.104721	0.117947	0.131003	0.901972	0.0328092	0.0873109	0.118705	0
Cnot11	0.334661	0.377391	0.174266	0.219354	0.223234	0.189164	0.190598	0.201266	0.190958	0.316563	0.178659	0.177548	0.196394	0.461529	0.188319	0.304927	0.217853	0.186056	0.0133718	0.253375	0.213337	0.244358	0.224778	0.347562	0.31842	0.303996	1.76616
Rnf149	0.621649	0.655411	1.23965	0.46392	1.21441	0.986617	1.1656	1.07662	1.43791	0.663023	1.03154	1.18369	1.46093	1.04758	1.03231	1.01089	1.32321	0.439168	0.45472	1.01736	1.07388	0.989322	0.539621	0.496269	0.257815	0.269608	0
Creg2	0.00574	0.00984793	0.0579915	0.00699065	0.0489735	0.0199302	0.0259371	0.0356708	0.074291	0.0325171	0.0584724	0.055256	0.0316102	0.0150292	0.0201279	0.0268767	0.045526	0.00984183	0	0.0301175	0.0328285	0.0239769	0.0026713	0.00812348	0.0119009	0	0
Rfx8	0	0	0.000847483	0	0.000304541	0	0	0	0	0	0	0	0	0	0	0	0	0	0	0	0	0	0	0	0	0	0
Gm3646	0	0	0	0	0.000354571	0.0639796	0.00139412	0	0.00117416	0.00146746	0.00378104	0.000525229	0	0.129086	0	0	0	0	0	0	0	0	0.00642009	0	0.00697126	0.0243552	0
1700066B17Rik	0	0	0	0	0	0	0	0.000196579	0	0	0	0	0	0	0	0	0	0	0	0	0	0	0	0	0	0	0
Map4k4	0.561512	0.405969	0.369801	0.375368	0.338381	0.264703	0.288796	0.33885	0.335311	0.410089	0.25941	0.379841	0.31629	0.566006	0.325102	0.329592	0.422195	0.380118	0.403926	0.376197	0.348698	0.334195	1.64864	0.434602	0.693621	0.324559	0
Il1r2	0.337433	0.23329	0.0160805	0.029628	0.0857451	0.137625	0.435089	0.31204	0.759159	0.0635442	0.0422044	0.104988	0.135269	0.00710491	0.0428564	0.052183	0.0488561	0.0319189	0.0206148	0.0372852	0.497459	0.0373875	0.0363502	0.0386876	0.00104317	0.134595	0
Gm16894	0	0	0.00393525	0	0.00262472	0.00961859	0.00750695	0.00242625	0.00431354	0.00262919	0.0132625	0.0116877	0.00845331	0	0.00806689	0.00216418	0.0152429	0	0	0.0021098	0.00995408	0.00132752	0	0.00216743	0	0	0
Il1r1	0.15971	0.106807	0.00818905	0.121827	0.00388188	0.0105995	0.00518107	0.00408529	0.00455425	0.013855	0.00282049	0	0.00401418	0.157568	0.00436929	0.0225008	0.0025447	0.00432005	0.0960669	0.00430021	0.00850861	0.0119943	0.232383	0.0179465	0.130077	0.570166	0
Il1rl2	0.0471692	0.105639	0.0206237	0.0284342	0.0233787	0.020752	0.0307014	0.0150292	0.01168	0.0171511	0.0179287	0.0141295	0.0129301	0.0958225	0.0214806	0.0134224	0.0227474	0.00206185	0.0342224	0.022446	0.0143458	0.0251205	0.100544	0.0106991	0.0023108	0.0149195	0
Il1rl1	0.0148501	0.059744	0.0621476	0.0365785	0.0411676	0.0795905	0.175335	0.0333844	0.0430108	0.0604209	0.0735739	0.0561349	0.0553604	0.0454215	0.135773	0.0496005	0.0525216	0.0211771	0	0.108394	0.106705	0.108374	0.0332927	0.0916976	0.00703096	0	0
Il18r1	0.007049	0.03493	0.0101464	0.00652527	0.0227917	0.0296895	0.0243238	0.0401173	0.00871292	0.209928	0.01031	0.0636333	0.00741119	0	0.0234288	0.0734344	0.015774	0.0705968	0	0.0120937	0.0394121	0.0272534	0.314825	0.902877	0.0100412	0	0
Il18rap	0.322109	0.0192718	0.0179458	0.0139987	0.0380132	0.0223943	0.0438125	0.0438113	0.084253	0.120238	0.0658468	0.0744592	0.0294544	0.00672747	0.0153393	0.118459	0.0293533	0.0433906	0.0731475	0.0416837	0.198083	0.0446778	0.0433439	0.429344	0.00346599	0.150421	0
Slc9a4	0	0	0.00111013	0.00268099	0.0177175	0.00852992	0.00193284	0.00223194	0.00257798	0.000750278	0.00642334	0.0026057	0.00481502	0	0.00195591	0.00946315	0.00428389	0	0	0.00427581	0.00522642	0	0.010198	0	0	0	0
Slc9a2	0	0	0	0	0.000384748	0	0	0	0.000747877	0	0.000898521	0.00133399	0	0	0.000890024	0	0	0.0014263	0	0.000869919	0.00547601	0	0	0	0	0	0
Gm37915	0	0	0	0	0	0	0	0	0	0	0	0	0	0	0	0	0	0	0	0	0	0	0	0	0	0	0
Mfsd9	0.0286852	0.00193595	0.0207891	0.00262225	0.0178326	0.00622729	0.0135095	0.0153951	0.0135536	0.00886445	0.00821336	0.0220195	0.0195711	0.00554186	0.0197026	0.0216112	0.0214861	0.00913607	0	0.0111331	0.0107586	0.021043	0.00225813	0.00911543	0	0	0
Tmem182	0	0	0.000447416	0	0.000522048	0.00378938	0.00138334	0.00075113	0	0.00189104	0.000438858	0	0	0	0	0	0	0	0	0	0.00234981	0	0.00302184	0	0.166558	0.150421	0
Gm29260	0	0	0	0	0	0	0	0	0	0	0	0	0	0	0	0	0	0	0	0	0	0	0	0	0	0	0
Pantr1	0	0	0	0	0	0	0	0	0	0	0	0	0	0	0	0	0	0	0	0	0	0	0	0	0	0	0
Pou3f3	0	0	0	0	0	0	0	0	0	0	0	0	0	0	0	0	0	0	0	0	0	0	0	0	0	0	0
Mrps9	0.398858	0.264723	0.319007	0.349616	0.266006	0.506462	0.353666	0.303568	0.293955	0.471487	0.306046	0.345626	0.291239	0.220543	0.333901	0.376997	0.361877	0.381972	0.521399	0.332456	0.299517	0.341482	0.259625	0.500546	0.541197	0.501099	0
Gpr45	0	0.0313469	0	0	0	0	0	0.00188773	0	0.00130407	0	0	0	0	0	0.00150612	0	0	0	0	0	0	0.00283982	0.00143207	0	0.12279	0
Tgfbrap1	0.0926789	0.0406577	0.135833	0.0584324	0.0949782	0.106961	0.124806	0.0886284	0.0934228	0.0712118	0.0915729	0.1075	0.137833	0.298347	0.171829	0.0912026	0.0969543	0.0737207	0.0396192	0.0892823	0.0744646	0.142281	0.0395475	0.127788	0.0592819	0.12011	0
8430432A02Rik	0	0	0.00229804	0	0.000449773	0	0.00283899	0.00138425	0.00145611	0.00264591	0.000410423	0.00247205	0	0	0.00419468	0	0.00173028	0.00451976	0	0.00206654	0	0	0	0.00483027	0	0	0
AI597479	0.0345385	0.0414777	0.0351435	0.0336479	0.0467031	0.0499788	0.0371937	0.0344789	0.0476077	0.0449284	0.0358806	0.0378854	0.0372228	0.101633	0.043262	0.0619262	0.0620009	0.0438657	0.0476292	0.0419994	0.052048	0.0419983	0.0284369	0.0891888	0.0912324	0.0581923	0
Fhl2	0.992127	1.26636	0.0673329	0.493051	0.0607707	6.19559	0.0879075	0.0942184	0.120777	0.206775	0.0546933	0.109428	0.0476296	1.34496	0.0825662	0.0719588	0.06606	0.0863262	0.110834	0.0995958	0.0501191	0.11114	0.26279	0.390166	0.111784	1.39907	0
Gm29040	0	0	0	0	0	0	0	0	0	0	0	0	0	0	0	0	0	0	0	0	0	0	0	0	0	0	0
Nck2	0.0101059	0.00435794	0.003853	0.0348165	0.00953547	0	0.00487982	0.00751569	0.0038195	0.0164349	0.0041294	0.0129111	0.0112087	0.0213166	0.000472485	0.00154587	0.0079866	0.0113033	0.0122171	0.00533486	0.00419876	0.00422309	0.0596467	0.00794553	0.175089	0.00514213	0
1500015O10Rik	0.186346	0.963268	0.0187865	1.26084	0.016155	0.0231401	0.0164198	0.0150866	0.0109641	0.0147722	0.0122999	0.0130056	0.0263055	1.61248	0.00794712	0.0596354	0.00525448	0.0143486	0.16605	0.0114526	0.0143056	0.0525337	0.625016	0.035417	0.0037561	0	3.53232
Gm29155	0	0	0.000176882	0.00241866	0.00139701	0	0.000585612	0	0	0	0	0	0.000461429	0	0	0.00574956	0	0.000386043	0	0.000962418	0.00129337	0.00195093	0	0	0	0	0
Gm29157	0	0.0071946	0.000716691	0.00699842	0	0	0	0	0	0	0	0	0	0.00610517	0	0	0	0	0	0	0	0	0	0	0.00334085	0	0
Gm29156	0	0	0	0	0	0	0.000810421	0	0	0.00128523	0.00142551	0	0.00126048	0	0	0	0	0	0	0	0.000905165	0	0.00366679	0	0	0	0
Uxs1	0.366548	0.369786	0.135308	0.201383	0.171472	0.124728	0.137903	0.169448	0.145973	0.193677	0.170614	0.164354	0.205723	0.404199	0.222312	0.231187	0.129429	0.0934677	0.110179	0.229642	0.194787	0.292504	0.400082	0.137765	0.328871	0.342481	0
Tpp2	0.2004	0.27452	0.439985	0.317768	0.542893	0.437616	0.474391	0.392036	0.443437	0.532623	0.389252	0.416228	0.459819	0.208456	0.503251	0.54733	0.477373	0.412922	0.337014	0.545067	0.332539	0.527503	0.18797	0.561517	0.428279	0.310908	0
Mettl21c	0	0	0	0	0	0	0	0.000383051	0.000662949	0	0	0	0	0	0	0	0	0	0	0	0.00150061	0	0	0	0	0	0
Gm8251	0	0	0	0.00685278	0.00297176	0.00864691	0.0025495	0.000953406	0.00101193	0.00302623	0.000813001	0	0.00338912	0	0	0	0	0.011755	0	0.00142067	0	0.00184111	0	0	0	0	0
Tex30	0.0806258	0.261146	0.0867833	0.0653652	0.146458	0.0937829	0.119337	0.12708	0.109445	0.45716	0.106685	0.121332	0.142264	0.0436602	0.12091	0.365951	0.125537	0.194531	0.313943	0.325517	0.10065	0.344952	0.179937	0.171681	0.138487	0.0717881	0
Kdelc1	0.192819	0.113282	0.0520037	0.0687373	0.0509888	0.0606094	0.0562499	0.0427457	0.0479812	0.046408	0.0468206	0.0547967	0.0655472	0.116662	0.0469939	0.10058	0.0502762	0.0307372	0.108977	0.0730035	0.0391947	0.0798326	0.0228013	0.0249619	0.227602	0.154062	0
Bivm	0.0230789	0.0278922	0.0295916	0.0371268	0.0249249	0.0520679	0.032566	0.0196092	0.0313331	0.0159268	0.0298742	0.0266873	0.0297334	0.0113535	0.034888	0.0259239	0.0295083	0.0194138	0.0353903	0.0304011	0.0274015	0.045357	0.013765	0.0359767	0.117504	0.0410478	0
Ercc5	0.0542044	0.107197	0.0722078	0.0712663	0.0783962	0.0375845	0.085922	0.0650605	0.0609278	0.0440977	0.0563802	0.0554844	0.0566483	0.0817048	0.0774315	0.0750453	0.118544	0.083877	0.0804592	0.0476962	0.0879666	0.0930728	0.0738184	0.0967607	0.138741	0.0190125	1.76616
Mettl21e	0	0	0	0	0	0	0	0.000774382	0	0	0	0	0	0	0	0	0	0	0	0	0.000855429	0	0	0	0	0	0
Gulp1	0.274833	0.199773	0.000726566	0.0596478	0.00133831	0.0044893	0.00393674	0.00371866	0.00105587	0.00247693	0.00163406	0.00148115	0.000299853	0.166214	0.00337064	0.00783963	0.00930617	0.000573888	0.327908	0	0.000884721	0.038146	0.103246	0	0.155784	0.048563	0
Col3a1	23.8478	46.5104	0.622256	23.9746	0.551059	1.63062	1.05753	0.868786	0.345884	0.353558	0.323532	0.329899	0.433107	64.0761	0.356578	0.789246	0.274025	0.620766	18.6155	0.285299	0.329937	0.447674	3.75651	0.308972	0.4366	5.54854	5.29848
Col5a2	1.88919	3.2765	0.0404173	1.64237	0.0658407	0.116586	0.0532457	0.0726038	0.0285936	0.0391738	0.0272848	0.0302447	0.029524	7.0894	0.0333187	0.0716926	0.0430866	0.0765373	1.28029	0.0112335	0.0378755	0.0397559	0.196006	0.0317056	0.092341	0.981145	0
Wdr75	0.275516	0.360184	0.0671656	0.130447	0.0960003	0.0725023	0.0853113	0.0860353	0.0916243	0.171002	0.0748542	0.101296	0.0947529	0.115885	0.102903	0.106445	0.0578453	0.152437	0.198633	0.0726535	0.103365	0.125062	0.024486	0.138288	0.250378	0.186585	0
Slc40a1	0.793959	0.246138	0.561294	0.108161	0.120362	0.0779333	0.268313	0.140369	0.628591	0.0767075	0.10188	0.348455	0.29462	0.124062	0.348028	0.14752	0.689608	0.0563849	0.0536205	0.183364	0.0441123	0.172149	0.0564271	0.0375775	0.0562918	0.186444	0
Dnah7b	0.00632799	0.0032818	0	0	0	0.00165058	0	0	0	0	0	0	0	0.00568064	0	0	0	0	0	0	0	0	0.0012186	0	0	0.00985338	0
Dnah7c	0	0	0	0	0	0	0	0	0	0	0	0	0	0	0	0	0.00234742	0	0	0	0	0	0	0	0	0	0
Slc39a10	0.218295	0.0576396	0.10901	0.0601581	0.131033	0.0805707	0.132412	0.103935	0.107171	0.100922	0.104608	0.0973924	0.135233	0.0399502	0.147914	0.0749193	0.142674	0.0810498	0.0651843	0.0917244	0.0893251	0.125683	0.119045	0.11072	0.313459	0.132524	1.76616
Gm28151	0	0	0.00800498	0.000879511	0.00280644	0	0.00837994	0.000876892	0.00202039	0.00301784	0.00546661	0.00312769	0.0028232	0	0.00211605	0.00287687	0.00757459	0.00539299	0	0	0.00301497	0	0.0018381	0.00635373	0.0263838	0	0
4933411E06Rik	0	0	0.00157839	0	0.00299702	0	0.00482237	0.00131045	0.0013597	0.00398484	0.00279408	0.00641142	0.00270895	0	0.0037717	0.00201419	0.0157122	0	0	0.00157049	0.0013723	0.00320328	0	0.00448019	0	0.0208229	0
Gm28321	0	0	0	0	0	0	0	0	0	0	0	0	0	0	0	0	0	0	0	0	0	0	0	0	0	0	0
Tmeff2	0.0254531	0.00263212	0.000529931	0.00199308	0	0.0156017	0.00924085	0.000215407	0	0	0.000574808	0.000529462	0	0.00366775	0	0.002404	0	0.012066	0.0739262	0	0.00128229	0.00126865	0.00468475	0	0.00248455	0.0135048	0
Gm29325	0	0	0	0	0	0	0	0	0	0	0	0	0	0	0	0	0	0	0	0	0	0	0	0	0	0	0
9330175M20Rik	0	0	0	0	0	0	0	0	0	0	0	0	0	0	0	0	0	0	0	0	0	0	0	0	0	0	0
Cavin2	0.194605	0.278371	0.0403876	0.325286	0.0934931	0.150995	0.0401866	0.0481766	0.0564682	0.140525	0.0454162	0.0401538	0.03744	0.252946	0.0598499	0.0603328	0.0357053	0.0503037	0.162869	0.0935674	0.0220684	0.0704577	0.0626353	0.0151959	13.632	3.44315	1.76616
Nabp1	0.133024	0.202766	0.11053	0.239533	0.364253	0.222425	0.313174	0.248898	0.205475	0.304521	0.148986	0.233565	0.34435	0.0773466	0.170907	0.209801	0.20944	0.267216	0	0.148189	0.497636	0.181193	1.14794	0.888724	0.0325584	0.114451	0
Myo1b	0.121669	0.0845775	0.0174453	0.0586171	0.0219506	0.0195798	0.0268369	0.0272585	0.0227261	0.027889	0.0355257	0.0228449	0.0199868	0.19758	0.0247811	0.00743992	0.0267549	0.00716214	0.0100417	0.027302	0.0941221	0.0875189	0.113749	0.0430432	1.01607	2.37997	0
Stat4	0	0.0333579	0.0286835	0.0138198	0.0494132	0.0406861	0.0652668	0.069853	0.0279024	0.190461	0.0368341	0.0768354	0.0469995	0	0.0278981	0.0505648	0.0422011	0.290537	0.177987	0.0308491	0.0975178	0.0275838	0.769298	0.819808	0.00277836	0	0
Gm31812	0	0	0.00507362	0.00283338	0.00990799	0.0111448	0.00278949	0.00203743	0.00354218	0.00710066	0.0030686	0.000990758	0.00350904	0.00672747	0.000456088	0.00361015	0.00775536	0.00247349	0	0.00349282	0.00969607	0	0.0880452	0.00779941	0.00140041	0.0195494	0
Stat1	0.19285	0.561912	0.56334	0.792855	0.573372	0.566859	0.465371	2.93186	0.595339	0.868243	0.537592	0.539451	0.883266	0.597989	0.44998	0.661019	0.517712	0.744582	0.81144	0.485156	0.549734	0.681266	1.88889	0.950167	0.803087	0.822436	0
Gls	0.352206	0.310667	0.214511	0.336276	0.352517	0.2624	0.250943	0.246445	0.237114	0.255179	0.209345	0.238148	0.302443	0.522693	0.255127	0.199576	0.236659	0.248962	0.230559	0.233347	0.255595	0.210293	0.396549	0.284386	0.355643	0.266308	0
Nab1	0.493403	0.354636	0.203359	0.287939	0.342051	0.288263	0.281647	0.296922	0.217081	0.337204	0.208137	0.224753	0.329609	0.314236	0.265744	0.293829	0.281261	0.233827	0.538793	0.258801	0.307509	0.282364	0.360008	0.366427	0.49302	0.426163	1.76616
Gm553	0	0	0.000298121	0.00162806	0	0	0	0	0	0	0.00138431	0	0	0	0	0	0	0	0	0.000887744	0	0	0	0	0	0	0
Nemp2	0.162964	0.00109749	0.0202561	0.0220826	0.0157244	0.0163189	0.018532	0.0213319	0.0161153	0.061775	0.0195429	0.0225625	0.0265254	0.0128825	0.0113446	0.0266488	0.00340616	0.0790649	0	0.0543958	0.029438	0.0362451	0.0109678	0.0516789	0.00654829	0.0371471	0
Mfsd6	0.314899	0.24948	0.265783	0.146524	0.257224	0.204165	0.283781	0.166048	0.270379	0.166914	0.15279	0.269006	0.211595	0.100631	0.423089	0.223737	0.326995	0.167414	0.239121	0.195752	0.20132	0.210662	0.337002	0.304195	0.291647	0.128563	0
Inpp1	0.159179	0.0627635	0.095782	0.0966425	0.0717746	0.107509	0.0988794	0.139711	0.118621	0.191324	0.0700002	0.131411	0.0768905	0.107735	0.122088	0.134618	0.0779299	0.191746	0.325618	0.084231	0.065198	0.0872127	0.0587217	0.451073	0.458939	0.0709402	0
Hibch	0.159453	0.200201	0.0913941	0.0842934	0.0766657	0.102999	0.110437	0.0999879	0.0707696	0.130759	0.065188	0.106534	0.0893001	0.303806	0.0982192	0.0692409	0.124582	0.111688	0.0787524	0.0941287	0.0967413	0.0729402	0.0167662	0.12024	0.0792377	0.282817	0
1700019D03Rik	0.115344	0	0.00150169	0.00996555	0.00139164	0	0.00149472	0.00485804	0	0.0017224	0.00132343	0.00240281	0	0.0197325	0.00126674	0	0	0.0043398	0.510326	0.000971222	0.00206373	0.00313428	0	0.00800333	0	0	0
Mstn	0	0	0	0	0	0	0	0	0	0	0	0	0	0	0	0	0	0	0	0	0	0	0	0	0	0	0
Pms1	0.0156583	0.00442146	0.0268474	0.0319476	0.020002	0.0182271	0.0248921	0.0174217	0.0327403	0.0682337	0.0244057	0.0259988	0.0167831	0	0.0264591	0.0210622	0.0197055	0.0531793	0	0.0425918	0.0377589	0.0680305	0.0182145	0.0364849	0.00704346	0.0146969	0
Ormdl1	0.0655585	0.222702	0.187231	0.138391	0.18285	0.158508	0.182865	0.164387	0.195686	0.243846	0.177994	0.194	0.179955	0.0550723	0.205859	0.201098	0.227791	0.290942	0.257547	0.230442	0.197526	0.311365	0.261812	0.330531	0.124963	0.317424	0
Osgepl1	0.0718862	0.131321	0.0568231	0.0504235	0.0667562	0.210137	0.0809788	0.0601586	0.0566971	0.0701071	0.0578258	0.0576039	0.0484798	0.073823	0.0558856	0.0519355	0.0727126	0.0860655	0.13252	0.0561435	0.0713563	0.092705	0.0287503	0.103724	0.123718	0.168005	0
Gm28551	0	0	0.000703757	0	0	0	0	0.000839552	0.000779447	0	0	0.00108265	0.000639686	0	0	0	0.00685617	0	0	0.00193501	0.00110662	0	0	0	0	0	0
Asnsd1	0.611636	0.871695	0.478915	0.541847	0.45623	0.4892	0.471446	0.511855	0.533813	0.631184	0.542376	0.466168	0.487856	0.455965	0.43701	0.688463	0.454075	0.618571	0.447887	0.637801	0.831798	0.581798	0.400842	0.582823	0.346404	0.459239	0
Dnah7a	0	0	0	0	0	0	0	0	0	0	0	0	0	0	0.00362213	0	0	0	0	0	0	0	0	0	0	0	0
Stk17b	0.523934	0.638041	0.726732	0.409938	0.661605	0.705376	1.33147	0.778501	1.15848	1.05957	0.699815	0.930001	0.995014	0.460634	0.874534	0.988082	0.951688	2.68249	1.31236	0.926681	1.03444	0.745608	0.371191	2.00713	0.244783	0.304117	3.53232
Hecw2	0	0.00263212	0.00184164	0	0.00159454	0	0.00341014	0.00139671	0.00412034	0.0019379	0.00150746	0.00133469	0.00203638	0	0.0010663	0.00267542	0.00317318	0	0	0.00280238	0.00111316	0.00220407	0.00420339	0	0.267729	0.0429482	0
Ccdc150	0	0	0.000634913	0	0	0	0	0	0.00110414	0	0	0	0	0	0	0.00297637	0	0	0	0	0	0	0	0	0	0	0
Gtf3c3	0.0242991	0.250384	0.0906545	0.07448	0.0966258	0.0921638	0.081464	0.10206	0.084309	0.108417	0.0794328	0.0938303	0.0951204	0.105554	0.0876568	0.1438	0.103275	0.0809305	0.101884	0.098379	0.0875218	0.126957	0.0644222	0.0819105	0.134936	0.0300218	0
Pgap1	0.0264723	0.0784815	0.0911856	0.0363298	0.0569246	0.0716902	0.0723183	0.0438749	0.0686638	0.0364445	0.050782	0.0752705	0.0620443	0.0257654	0.059944	0.0586273	0.066963	0.540104	0.610227	0.039341	0.0275451	0.0446653	0.0265017	0.0538283	0.0278575	0.147795	0
Ankrd44	0.189823	0.278146	0.535678	0.478352	0.532611	0.429011	0.673205	0.626673	0.607023	0.752868	0.678391	0.671554	0.53911	0.113248	0.552503	0.435636	0.763506	1.31712	1.53903	0.575926	1.05065	0.483204	0.744807	1.55283	0.295867	0.397211	0
Sf3b1	2.21498	1.71802	1.58153	1.93645	1.67276	1.54988	1.85013	1.89467	1.74189	2.57562	1.66207	1.93551	1.91692	1.93162	1.89001	2.18536	1.80814	2.40526	2.07821	2.63196	2.17034	2.03999	2.10554	2.75432	2.11361	1.74862	3.53232
Coq10b	0.44738	0.393241	0.160729	0.317831	0.303835	0.330046	0.411546	0.273012	0.278462	0.219136	0.184635	0.191938	0.319542	0.575875	0.167113	0.231614	0.204805	0.253918	0.614459	0.154015	0.351074	0.187493	0.735447	0.305663	0.732686	0.386234	0
Hspd1	1.28471	1.78075	0.565015	0.869832	1.01023	1.20178	0.662409	0.759918	0.740083	1.97642	0.69882	0.758286	1.027	1.29079	0.800059	0.891336	0.796775	0.854589	1.69923	0.844303	0.759874	1.44355	1.7646	1.01941	0.980742	1.09199	0
Hspe1	2.40764	4.06281	1.98772	3.21673	2.85847	3.41933	1.7944	2.59313	2.36326	4.35526	1.98687	2.23559	2.62617	3.99598	2.14273	2.38035	2.1289	2.92703	2.20326	1.82306	2.52706	3.11926	4.31065	2.83996	2.3907	3.12369	1.76616
Mob4	0.825851	0.666628	0.445769	0.507918	0.611363	0.459661	0.537519	0.522851	0.564301	0.598878	0.441787	0.515034	0.67108	0.783795	0.516281	0.593479	0.46531	0.717271	0.80511	0.549578	0.491166	0.434311	0.803279	0.694194	1.00347	0.580607	1.76616
Rftn2	0.123001	0.210542	0.0255205	0.0632412	0.0300225	0.0181885	0.0468325	0.0194162	0.0383266	0.0139676	0.0191174	0.0193285	0.0133119	0.148546	0.0384845	0.0100593	0.020081	0.0870347	0.095821	0.0253886	0.00549954	0.0213734	0.0376091	0.0111974	0.0407471	0.346784	3.53232
Gm10561	0.0302133	0.0220409	0.00229231	0.0131371	0.00309092	0	0.00342908	0.000392307	0	0.000464499	0.0002619	0	0.000621818	0.0204074	0.0020781	0	0	0.0146223	0.0278231	0	0.00164518	0.00317568	0	0	0	0.0169218	1.76616
Mars2	0.0350547	0.0141702	0.0136098	0.0223058	0.0225756	0.0273087	0.0102858	0.011397	0.0383272	0.0387937	0.0172172	0.0151445	0.028709	0.0457942	0.0206233	0.0163375	0.0222592	0.0378774	0.0278231	0.022528	0.0138807	0.0381098	0.0024405	0.060389	0.0646163	0	0
Plcl1	0.0309329	0.0224004	0.0146301	0.0548511	0.0206532	0.0167711	0.0181213	0.0178504	0.0145043	0.0134758	0.0297573	0.0218154	0.0212385	0.0847814	0.0223528	0.0201914	0.0187559	0.00849856	0	0.0391368	0.0542014	0.0156128	0.0572747	0.00722421	0.0180861	0.119282	1.76616
Satb2	0	0	0.0024323	0	0.00448361	0	0.00267661	0.00302577	0.0014926	0.000651644	0.00525636	0.0016023	0.00812022	0	0.00478561	0	0.00574435	0.00183599	0	0	0.00378834	0.00383531	0	0.00170432	0	0	0
4930558J18Rik	0	0	0	0	0	0	0	0.000828862	0	0.0184329	0.000234053	0	0	0.00894163	0	0.0225294	0	0.00363259	0	0.0243594	0	0.00775728	0	0	0	0	0
1700066M21Rik	0.0300427	0.0179681	0.0285641	0.0191111	0.0219483	0.0225716	0.0232082	0.0213593	0.0290274	0.0555549	0.0161056	0.0219792	0.0268523	0.185183	0.03398	0.0226592	0.0245265	0.0279357	0	0.0647617	0.0198352	0.063338	0.00616655	0.0251797	0.0226715	0.0724181	0
Tyw5	0.117734	0.0846464	0.0690367	0.0874149	0.0684808	0.0419454	0.0811683	0.0699502	0.0586043	0.0896652	0.0741528	0.0836919	0.0664828	0.0938525	0.0935341	0.130055	0.0856539	0.0538768	0.0377055	0.0941324	0.088543	0.0873853	0.161181	0.0806998	0.158381	0.161708	0
Maip1	0.197183	0.155056	0.21183	0.205846	0.197156	0.144265	0.203767	0.244106	0.201123	0.228573	0.218811	0.20047	0.212682	0.144058	0.220397	0.216296	0.255243	0.231	0.16492	0.198497	0.177697	0.208597	0.292026	0.242363	0.430293	0.463163	0
Spats2l	0.300884	0.103814	0.07494	0.183312	0.0110842	0.0461648	0.111044	0.0299918	0.0138756	0.0155506	0.025152	0.0643557	0.0589308	0.323855	0.13706	0.0380825	0.0900951	0.0201305	0.199879	0.0413562	0.00823855	0.0688209	0.0308529	0.0145736	0.264556	0.0559124	0
Kctd18	0.108393	0.0320232	0.0847566	0.0763867	0.0656051	0.0648329	0.0749942	0.0758566	0.0710094	0.0587315	0.0683408	0.0762537	0.0587469	0.118281	0.093416	0.0980964	0.0831782	0.0798525	0.061939	0.082255	0.0631992	0.0638098	0.0621984	0.111219	0.102633	0.0499227	0
Sgo2a	0	0.0136462	0.00806239	0.00992921	0.0106843	0.0222971	0.0117263	0.00496323	0.0163763	0.351383	0.00813824	0.011535	0.00598633	0.0117556	0.00896353	0.269919	0.0119712	0.0142393	0	0.760525	0.00248766	0.0997658	0.139522	0.0054167	0.0347314	0.0258056	0
Aox1	0.135624	0	0.00168881	0.013637	0.00385806	0.0569552	0.000960127	0.000239212	0.00604278	0.000749862	0.000890222	0	0.000831972	0.0144001	0	0	0.00277278	0	0.134078	0.000651568	0	0	0.00225813	0.00512827	0.00165508	0.00985338	0
Aox3	0	0.0019508	0.000568932	0.00433791	0	0.0206302	0.000564564	0	0	0	0	0	0	0	0	0	0	0	0	0	0	0	0.11243	0	0	0.00762288	0
Aox4	0	0	0	0	0	0.00165058	0	0	0.000388192	0.000593752	0	0	0	0	0	0	0.00129149	0	0	0	0.00159979	0	0	0	0	0	0
Bzw1	1.52249	1.94321	0.970045	1.09158	1.44994	1.03821	1.07178	1.19004	1.14609	1.72532	1.05802	1.25461	1.33555	1.38531	1.26893	1.63577	1.34133	1.3405	0.961251	1.18795	1.17737	1.60677	1.7513	1.61753	1.67107	1.95818	0
Clk1	0.659288	0.748228	0.767845	0.567507	0.667194	0.699417	1.03946	0.656762	0.743327	0.566591	0.694679	0.747344	0.731781	0.590605	0.632663	0.818031	0.923032	1.34732	0.816047	0.672325	0.825931	0.557213	0.69485	0.944907	0.85078	0.57848	0
Ppil3	0.409186	0.445335	0.268542	0.311946	0.316326	0.301247	0.283071	0.303397	0.292517	0.350078	0.292963	0.28772	0.315633	0.717598	0.341244	0.411786	0.337575	0.289344	0.366308	0.328186	0.328017	0.299273	0.209721	0.509992	0.128794	0.188574	0
Nif3l1	0.233057	0.220831	0.11291	0.131454	0.112887	0.0856586	0.120247	0.132538	0.127667	0.169791	0.135844	0.125973	0.147949	0.272728	0.168934	0.174083	0.127639	0.0766296	0.486892	0.159921	0.191539	0.156407	0.0468201	0.136586	0.147457	0.180385	0
Orc2	0.183226	0.100111	0.0790353	0.085517	0.100143	0.0823898	0.0793163	0.0846314	0.0783483	0.201218	0.0667848	0.0893388	0.0880961	0.111042	0.108224	0.080532	0.101659	0.137704	0	0.145797	0.0797061	0.192718	0.0400676	0.10455	0.203776	0.232861	0
Gm15834	0.0101157	0	0.00411027	0.00175095	0.00054118	0	0.0020483	0.00229781	0.00384891	0.00383111	0.00224342	0.00206163	0	0	0.00710773	0.00462989	0.00261884	0.0116911	0	0.00210561	0.00326446	0.00661983	0	0	0	0	0
Fam126b	0.0413492	0.0487862	0.0919015	0.0848182	0.0785562	0.0908462	0.0865297	0.0590098	0.0744837	0.0696146	0.0718528	0.0805484	0.0901623	0.0637149	0.136637	0.101606	0.102846	0.116737	0.0732693	0.0888095	0.0722701	0.0625237	0.0401982	0.0768374	0.0735977	0.097536	1.76616
Ndufb3	1.77392	1.1997	1.38618	1.47046	1.69636	2.76409	1.47515	1.43549	1.56246	1.72332	1.39884	1.48573	1.71069	1.77377	1.56941	1.8459	1.39685	1.32694	1.8105	1.59026	1.6486	1.51263	1.3711	1.75456	1.71403	2.52039	5.29848
Als2cr12	0	0	0.000305916	0	0.00108425	0	0	0.00766214	0.00833058	0.00155785	0	0	0.00324316	0.00527981	0	0	0	0	0	0.00094025	0.00554465	0	0	0	0	0	0
Cflar	0.316193	0.471621	0.654691	0.397154	0.540234	0.627174	0.680918	0.603033	0.486516	0.397212	0.503038	0.585356	0.645497	0.414614	0.649365	0.543857	0.720789	0.504748	0.435022	0.458493	0.354234	0.515561	1.18211	0.568214	0.640043	0.499049	0
Casp8	0.238112	0.558393	1.06904	0.574994	1.16267	0.786581	0.993602	1.38067	0.995779	1.1608	0.990276	1.09014	1.2592	0.60311	1.1526	0.852814	1.0153	0.944909	0.841089	1.20542	1.07141	1.25435	0.81659	1.16893	1.27399	0.648415	0
Trak2	0.0939672	0.22248	0.0566049	0.0554135	0.0863487	0.116459	0.0695216	0.0537807	0.0786942	0.0810418	0.0601168	0.0666638	0.061012	0.210012	0.0806083	0.0688372	0.0818311	0.0888811	0.149663	0.0956339	0.0516893	0.0791971	0.0242692	0.0911069	0.206384	0.0908289	0
Stradb	0.0190283	0.255711	0.12119	0.106888	0.0856696	0.135149	0.0911663	0.0930559	0.105506	0.0709466	0.0939826	0.0918874	0.104305	0.071901	0.117955	0.0970851	0.127061	0.113015	0.215872	0.102202	0.0784313	0.0906717	0.0301159	0.0761722	0.0582065	0.0909638	0
Tmem237	0.564034	0.195639	0.0612896	0.08825	0.0927728	0.0687577	0.0642752	0.0809134	0.0698362	0.155346	0.042069	0.0526316	0.0667825	0.290216	0.100487	0.164787	0.0616273	0.0485799	0.346103	0.210265	0.0261316	0.17893	0.0317274	0.108012	0.223314	0.435677	0
G730003C15Rik	0	0.0135697	0.00331767	0.00390417	0.00668639	0.00988138	0.00677465	0.00389198	0.00536277	0.00805132	0.00443376	0.00568053	0.0129827	0.00345348	0.00127409	0.00604466	0	0.0154838	0	0.00445186	0.00314444	0.0019665	0.0088323	0.0159162	0.0024728	0	0
Mpp4	0	0	0.000900394	0.00156591	0.000379475	0	0.00113975	0	0	0	0	0.000969166	0	0.00574313	0	0	0	0	0	0	0	0	0	0	0	0	0
Als2	0.0584686	0.117891	0.0269648	0.044063	0.0242957	0.047067	0.0483916	0.0240339	0.0207388	0.0294724	0.0221164	0.0198043	0.0296058	0.0281534	0.0351958	0.0323889	0.0479971	0.0137128	0.0133718	0.0341661	0.0236134	0.0227221	0.0507772	0.0233165	0.0251054	0.0450126	0
Cdk15	0	0.00649126	0.00645379	0.00288433	0.00588823	0.00672296	0.00445907	0.00411887	0.00911223	0.00542891	0.00112973	0.00404592	0.00274612	0	0.00851095	0.0161047	0.0122885	0.00193868	0	0.00909896	0.000806744	0.00769068	0.00995162	0.00312605	0	0.0790641	0
Fzd7	0.0732604	0.0168672	0.0361868	0.0557489	0.0217017	0.0218641	0.0364662	0.0226532	0.0307981	0.0135321	0.046417	0.0229089	0.0367583	0.0139109	0.0404925	0.0158435	0.0449467	0.0130397	0.0115166	0.0169055	0.0313967	0.0214546	0.019195	0.00931784	0.0129586	0.0305167	0
Gm973	0	0	0.000163687	0.00265754	0	0	0.00230757	0	0	0.00169833	0	0	0.0008633	0	0	0	0	0.00368472	0	0	0	0	0	0	0	0	1.76616
Gm28411	0	0	0	0.00573013	0.00054447	0	0	0	0	0	0.000551151	0	0	0.00610517	0	0.00153593	0	0.00106217	0	0	0	0	0	0	0	0	0
Sumo1	2.42149	2.02182	1.95821	2.05885	1.71266	1.44459	2.03548	2.27804	2.04246	2.5168	1.91377	2.0665	2.09846	2.11376	2.22805	2.36516	2.05758	1.85907	3.33172	1.99194	2.12396	2.30278	2.94708	2.59567	2.79084	2.30734	3.53232
Nop58	0.374394	0.738914	0.167227	0.404394	0.4218	0.20541	0.29199	0.265429	0.260874	1.09895	0.212077	0.305155	0.380891	0.597265	0.233748	0.487984	0.236317	0.460804	0.397438	0.564812	0.392831	0.738979	0.340981	0.487647	0.60844	0.520069	0
Bmpr2	0.311476	0.119637	0.144455	0.195654	0.208015	0.16595	0.13665	0.125532	0.144703	0.0782939	0.146828	0.150852	0.154357	0.407924	0.172669	0.100794	0.173401	0.0351418	0.235785	0.114139	0.0924321	0.0973083	0.0666447	0.0525056	0.403841	0.22604	0
Fam117b	0.0250678	0.0749125	0.18015	0.155444	0.233095	0.139016	0.235782	0.12877	0.130512	0.0962559	0.14594	0.166373	0.175973	0.195871	0.259266	0.133499	0.211619	0.163828	0.0470612	0.114134	0.187894	0.142934	0.119651	0.144351	0.271775	0.0556483	0
Ica1l	0	0	0.00218981	0	0	0.0033986	0.00421485	0.00264497	0.000319996	0	0.00180537	0	0	0	0.0155859	0.00349254	0	0	0	0.00335224	0.00165115	0	0	0	0	0	0
Wdr12	0.195578	0.174615	0.13796	0.222178	0.193844	0.143439	0.125191	0.135379	0.160407	0.285729	0.1578	0.176303	0.173149	0.241923	0.16709	0.281534	0.206773	0.253427	0.0514667	0.205238	0.190362	0.239968	0.460699	0.267783	0.264451	0.220873	0
Carf	0.0346826	0.0643467	0.0548453	0.0478358	0.0357258	0.0541078	0.0518721	0.0389892	0.0486819	0.0544608	0.0421533	0.0686519	0.0297647	0.0597971	0.0541816	0.0416238	0.0480036	0.055747	0	0.0868179	0.0369216	0.0472236	0.014663	0.0252566	0.0796255	0.097664	0
Nbeal1	0.507243	0.587954	0.262921	0.310465	0.245926	0.176859	0.252765	0.196788	0.228565	0.153023	0.222648	0.254665	0.204393	0.67517	0.306242	0.209381	0.267891	0.214142	0.56476	0.186039	0.149917	0.235105	0.236812	0.233953	1.07005	0.877992	0
Cyp20a1	0.74608	0.467503	0.295862	0.324653	0.331474	0.255718	0.319808	0.232228	0.247228	0.265585	0.279142	0.293014	0.318458	0.720864	0.421862	0.332365	0.322344	0.15898	0.332031	0.389414	0.225043	0.436822	0.0845523	0.233755	0.308993	1.50876	1.76616
Abi2	0.121962	0.130199	0.0815084	0.117059	0.0844427	0.0891695	0.0595428	0.0451316	0.0636787	0.107756	0.0587677	0.0635443	0.071154	0.127336	0.117691	0.0907363	0.0532223	0.0280955	0.0769493	0.11158	0.0406202	0.133788	0.118507	0.0979095	0.237036	0.601223	0
Raph1	0.505853	0.267714	0.41162	0.419964	0.326722	0.340683	0.419469	0.244746	0.261385	0.275933	0.250744	0.466897	0.283572	0.625038	0.541731	0.27277	0.286356	0.114066	0.351385	0.455905	0.22058	0.354032	0.143779	0.19836	0.58998	1.06483	3.53232
Cd28	0.075648	0.0591978	0.0922297	0.0143969	0.0204892	0.0350049	0.0402449	0.110948	0.0471311	0.455959	0.0267666	0.115667	0.029378	0.0145515	0.0722237	0.143694	0.0776966	0.341083	0	0.0491532	0.0250991	0.0492006	0.0507106	1.20324	0.00587575	0.00341707	0
2310016D23Rik	0	0	0.00067693	0	0	0	0	0	0	0	0	0	0	0	0	0	0.00156592	0	0	0	0	0	0	0	0	0	0
Ctla4	0	0	0.00232648	0.00371027	0.016588	0.0205165	0.00606182	0.0075929	0.00439619	0.0422929	0.00386812	0.00560508	0.00422255	0.00872623	0.00326218	0.0226649	0.00269393	0.0288277	0	0.00105129	0.00504006	0.00829659	0.0133386	0.112334	0.00136871	0	0
Icos	0.0132401	0.0518957	0.0146699	0.013438	0.0360518	0.0321985	0.0654165	0.0217729	0.00896627	0.202674	0.0067845	0.0300484	0.013612	0.0436312	0.0204599	0.050847	0.0197881	0.083941	0	0.00498829	0.0450223	0.0155801	0.0602655	0.59576	0.00553767	0.00954709	0
Pard3b	0.301741	0.0395322	0.0115631	0.0302585	0.00559198	0.0237148	0.0141975	0.00922061	0.00426977	0.0143299	0.00983297	0.0132679	0.00477905	0.0572847	0.0189796	0.00312515	0.0114864	0.0162616	0.0702984	0.0211724	0.00968212	0.0108775	0.01819	0.00434712	0.109743	0.0956751	0
Pard3bos3	0	0	0	0	0	0	0	0	0	0	0	0	0	0	0	0	0	0	0	0	0	0	0	0	0	0	0
Nrp2	0.185162	0.151594	0.397063	0.139492	0.367505	0.30439	0.278561	0.211571	0.308603	0.258809	0.159574	0.363584	0.38924	0.145149	0.36143	0.284267	0.458635	0.0625027	0.0863985	0.248377	0.0691691	0.293691	0.366556	0.0706658	1.60614	0.582395	0
Gm4208	0	0	0	0	0.00113459	0.00723251	0	0.000815323	0	0.00923528	0.00014671	0	0	0	0	0	0	0.00114922	0	0	0	0	0.0018381	0.05438	0	0	0
Ino80d	0.182253	0.133829	0.205103	0.200507	0.179802	0.178847	0.209182	0.189522	0.222103	0.157238	0.188839	0.193648	0.175459	0.157329	0.219075	0.252249	0.235625	0.214419	0.416904	0.207399	0.144943	0.207996	0.208259	0.186956	0.222973	0.284987	0
Ino80dos	0	0	0.00449281	0.00605022	0.00157577	0.00480046	0.00274809	0.00333609	0.00916274	0.00897936	0.00761776	0.00178217	0.00792139	0	0.00645828	0.00546886	0.0181998	0.000986821	0	0.00199395	0	0.0012769	0	0.000886253	0.00930243	0	0
Gm20342	0.102827	0.117547	0.081643	0.0625047	0.0338181	0.0360183	0.0597052	0.0549014	0.0775171	0.0313314	0.0726927	0.0493765	0.0649055	0.0428109	0.0589192	0.0760449	0.0900588	0.102135	0.267911	0.0542545	0.075591	0.0479649	0.101028	0.111061	0.0665007	0.0346324	0
Ndufs1	0.583299	0.481812	0.261554	0.289566	0.355788	0.628355	0.289841	0.260904	0.261727	0.345166	0.26717	0.275803	0.335568	0.285774	0.282371	0.336405	0.273305	0.272199	0.499894	0.276097	0.273091	0.346894	0.166349	0.394126	0.452203	0.791105	0
Eef1b2	3.13642	6.04916	3.29273	7.13699	3.50388	4.0165	3.38131	3.32501	3.38009	5.40567	3.42786	3.30467	3.13209	5.3361	3.03725	3.66013	3.06483	6.07584	5.39808	3.32769	4.46231	3.64307	3.97776	5.48622	3.35634	2.58905	0
Gpr1	0.00844652	0	0.0082924	0	0	0	0	0	0	0	0	0	0	0	0	0	0	0	0.0470793	0	0	0	0.00117073	0	0.00462963	0	0
Zdbf2	0	0.0019508	0	0.00140432	0	0.00393953	0	0	0	0	0	0	0	0	0	0	0	0	0	0	0	0	0.00655404	0	0	0	0
Adam23	0.0506688	0.0117005	0.00510841	0.0258717	0.00202409	0.00541141	0.0161568	0.0173231	0.00749583	0.0053966	0.00910662	0.00881254	0.00868908	0.100246	0.0133766	0	0	0.0204193	0	0.0120285	0.0969876	0.0156074	0.116982	0.0113867	0.00165119	0	0
Fastkd2	0.165429	0.077423	0.0687502	0.090584	0.0796587	0.0483798	0.0895263	0.0706522	0.0812463	0.115093	0.0880504	0.0791155	0.0783413	0.129206	0.0975031	0.137667	0.082489	0.0630015	0.0687705	0.0820799	0.0902492	0.112295	0.0513091	0.131209	0.182814	0.0349879	0
Gm13749	0	0.0178406	0	0	0	0	0	0	0.000174745	0	0	0	0	0.0109742	0	0	0	0	0	0	0	0	0	0	0	0	0
Klf7	0.697214	0.314806	0.401255	0.319294	0.47543	0.344366	0.545142	0.27822	0.364861	0.292113	0.35776	0.401409	0.530844	0.730299	0.538912	0.330498	0.61247	0.288918	0.673205	0.310455	0.30155	0.403591	0.317278	0.349303	2.19606	1.41762	1.76616
Gm26649	0	0	0	0	0	0	0.00108789	0	0.000609431	0	0	0	0	0	0	0	0.000891942	0	0	0	0	0	0	0	0	0	0
Creb1	0.551883	0.167578	0.282562	0.259346	0.250504	0.219836	0.317612	0.267649	0.276936	0.357402	0.266698	0.298455	0.316165	0.276696	0.335696	0.37325	0.299368	0.322611	0.436801	0.38985	0.291801	0.283788	0.345133	0.371638	0.208771	0.164355	0
Mettl21a	0.24061	0.230096	0.133622	0.133601	0.106384	0.10179	0.137391	0.112763	0.101674	0.100271	0.13259	0.122139	0.107269	0.380204	0.130254	0.137582	0.0987651	0.0796628	0.112418	0.148958	0.0917252	0.117091	0.259619	0.102464	0.0892333	0.180292	0
Gm29152	0	0	0	0	0	0	0	0	0	0	0	0	0	0	0	0	0	0	0	0	0	0	0	0	0	0	0
Ccnyl1	0.00442134	0.0415682	0.0175263	0.0195207	0.0246212	0.0212686	0.0348541	0.029139	0.0235361	0.0262388	0.0107139	0.0184692	0.0165938	0.0564019	0.0223901	0.0604813	0.012112	0.0218308	0	0.0197762	0.0191506	0.0253566	0.0232892	0.0153632	0.162961	0.0396759	0
Fzd5	0	0.0306483	0.0144526	0.0148894	0.0179768	0.00897683	0.0132007	0.0202114	0.010383	0.0147066	0.0135011	0.015654	0.0101326	0.0574957	0.0163753	0.00478176	0.026704	0.00627967	0	0.0257598	0.00809329	0.0213876	0.00364639	0.034779	0.00772976	0.0170526	0
Plekhm3	0.0716395	0.136066	0.142055	0.244708	0.284857	0.154605	0.161713	0.209184	0.192542	0.135591	0.178456	0.20637	0.198555	0.0538758	0.209584	0.14867	0.243594	0.204067	0.0218936	0.171499	0.283171	0.153297	0.0701523	0.0716325	0.061657	0.052673	0
Akr1cl	0.00633088	0	0	0.00255866	0	0	0.000516176	0.00111154	0	0	0	0	0	0	0	0	0	0	0	0	0	0.00126865	0	0	0	0	0
D630023F18Rik	0	0	0.0174115	0.00523229	0.0123588	0.0146311	0.0347628	0.0163891	0.0583268	0.00422806	0.0210104	0.0273513	0.0126074	0	0.0144134	0.0227264	0.0995663	0.00522205	0	0.0233455	0.00885632	0.00131187	0.0153608	0	0	0	0
Idh1	0.707015	0.858725	0.72373	0.374336	1.25335	1.18819	0.721768	0.447671	0.620617	0.283067	0.503574	0.690769	0.818697	0.517539	0.959422	0.828781	0.691607	0.18354	0.361359	0.352441	0.270452	0.380028	0.643069	0.169775	0.262425	0.581739	1.76616
Pikfyve	0.0931369	0.324471	0.166071	0.128953	0.193394	0.19432	0.157127	0.149065	0.137725	0.0998446	0.140268	0.152282	0.166959	0.217919	0.183414	0.122731	0.184197	0.183171	0.0993716	0.120993	0.109329	0.158606	0.0784268	0.0623825	0.15426	0.113073	0
Map2	0.032609	0.014223	0.000567049	0.00182694	0	0.00358626	0.00284761	0.00248347	0.00102668	0.00209847	0.00092741	0	0	0.0715488	0	0.002404	0.00242522	0.000531943	0.0133718	0.00119542	0	0.00573735	0	0	0	0.131738	0
Rpe	0.177023	0.662455	0.13544	0.236992	0.200643	0.153325	0.122032	0.23482	0.165732	0.250397	0.172367	0.16878	0.188595	0.405794	0.172159	0.290209	0.150807	0.178902	0.164264	0.168616	0.162089	0.181102	0.140519	0.256507	0.25484	0.137696	0
Kansl1l	0.103228	0.057544	0.107583	0.0505492	0.0755242	0.0642912	0.14726	0.0876634	0.0779083	0.0655853	0.0802364	0.116629	0.114739	0.05019	0.115969	0.0597779	0.133724	0.129821	0.196749	0.161246	0.0558566	0.0617367	0.0622512	0.0867015	0.0666316	0.0749097	0
Acadl	0.838476	0.856226	0.525767	1.04818	0.557551	2.18807	0.546082	0.770203	0.639129	1.07432	0.432908	0.563813	0.516496	0.546558	0.550603	0.777308	0.617967	0.501112	0.272308	0.968413	0.465107	0.853623	0.973795	0.70383	1.16861	1.35018	1.76616
Myl1	0	0.0122903	0.00823637	0.00242728	0.00715452	0.476443	0.00723723	0.00656529	0.0105133	0.00260813	0.00621669	0.00453515	0.00264892	0	0.00308471	0.00691616	0.00447668	0.000578453	0	0.005615	0.00150041	0.00710809	0.271801	0.0152421	0.0192957	0.0237069	0
Lancl1	0.341291	0.303623	0.170625	0.198389	0.116618	0.233844	0.155637	0.136838	0.154074	0.176888	0.143315	0.146997	0.112357	0.254909	0.229064	0.208281	0.149541	0.170536	0.114111	0.225043	0.129444	0.207318	0.244007	0.172982	0.0770046	0.105343	1.76616
Cps1	0	0	0	0	0	0	0	0	0	0	0	0	0	0	0	0	0	0	0	0	0	0	0	0	0	0	0
Erbb4	0	0	0	0	0	0	0	0	0	0	0	0	0	0	0	0	0	0	0	0	0	0	0	0	0	0	0
Ikzf2	0.014607	0.0827607	0.0571834	0.0495297	0.023415	0.0588456	0.0700669	0.0743962	0.0430474	0.28284	0.0539789	0.0600476	0.0414438	0.159886	0.0617876	0.116566	0.0579361	0.106542	0.0593338	0.0399361	0.0630417	0.0525915	0.0392959	0.980012	0.0117665	0.13048	0
Bard1	0.0136388	0.105604	0.00722411	0.00762164	0.0113925	0.0166615	0.00251984	0.0100547	0.00627196	0.172469	0.0055028	0.00744366	0.00489215	0.0115864	0.0126457	0.0300587	0.00522669	0.0219212	0.0122171	0.182373	0.0198239	0.136777	0.0172229	0.00140182	0.0388816	0.00537242	0
Atic	0.366134	0.387481	0.153106	0.214872	0.342553	0.274945	0.166747	0.192557	0.240253	0.421758	0.19635	0.210286	0.24427	0.100794	0.246458	0.223324	0.164695	0.248406	0.311853	0.22793	0.205944	0.397966	0.288057	0.228574	0.149214	0.337205	0
Fn1	1.427	9.7255	0.609467	3.86701	15.8819	13.7797	1.55752	1.44153	1.24929	2.04635	0.643603	1.4491	4.01927	15.5634	0.582016	2.03788	1.22863	0.664538	1.88179	1.1058	0.620882	1.07688	2.49734	0.354761	0.674135	1.73656	0
Apol7d	0	0.00249052	0.00106737	0.00142715	0.0067495	0.00300085	0.00192228	0.00055007	0.00284178	0	0.00355086	0.00281398	0.00294972	0	0.000636219	0.00281223	0.00277278	0	0	0.000926058	0	0	0	0	0	0.0383445	0
Gm8883	0	0	0	0	0.00598504	0.00502209	0	0.00115646	0	0	0	0.00165654	0.00372701	0	0	0	0.00184867	0	0	0	0	0	0	0	0	0	0
Gm28818	0	0.114879	0	0	0.000977757	0	0	0	0	0	0	0	0	0	0	0	0	0	0	0	0	0	0	0	0	0.0127343	0
4933417E11Rik	0	0	0.00162676	0	0.0227028	0.00615322	0.00597335	0.00190298	0.00300064	0.00246369	0.00089998	0.00107455	0.00142929	0	0.0011617	0	0.00250066	0	0	0.00135968	0.00309394	0.00231948	0	0	0	0	0
Gm4319	0	0	0.00205396	0	0.00693443	0.00173931	0.00365922	0	0.000668924	0	0.00117752	0	0.00170362	0	0	0	0.00507469	0.000432151	0	0	0	0	0	0	0	0	0
Mreg	0	0.00444388	0.00281125	0.00261452	0.0012245	0.00608369	0.00126947	0.00617016	0.00412872	0.00366309	0.00199443	0.00194984	0.00124502	0	0.000674652	0	0.00362395	0.00960773	0	0.00380738	0.0314594	0.00142948	0.723276	0	0	0	0
D230017M19Rik	0.0082713	0	0.0116583	0.00194444	0.001624	0.0249303	0.0115276	0.00635218	0.00741935	0.00117005	0.00935308	0.00442135	0.000619978	0.00418718	0.0138315	0.0134503	0.010706	0.00998667	0	0.00649446	0	0.00809547	0.00948303	0.00443035	0	0.00673237	0
Pecr	0.158224	0.134385	0.0769666	0.0751191	0.0454858	0.053736	0.0701658	0.0523137	0.0634067	0.0794575	0.0668063	0.0637846	0.0441187	0.238851	0.0984099	0.0270682	0.0730335	0.04358	0.196005	0.0371963	0.0349081	0.0724929	0.0240467	0.0490504	0.0209675	0.014437	0
Tmem169	0	0.00249052	0.000346709	0.00811038	0.000562104	0	0	0	0	0	0	0	0	0.0102914	0	0	0	0	0	0	0	0	0.00225813	0	0	0	0
Xrcc5	0.127341	0.29923	0.0111047	0.028073	0.0253868	0.0173009	0.0213971	0.0179274	0.0112325	0.132576	0.013408	0.0268912	0.00824257	0.0809947	0.0350274	0.0217404	0.0198262	0.131504	0.364767	0.0240613	0.008637	0.0471583	0.129131	0.178347	0.00431294	0.0361208	0
2023-03-04	0	0	0	0	0	0	0.00130283	0.000196579	0	0	0	0	0	0	0	0	0	0	0	0	0	0	0	0	0	0	0
Smarcal1	0.0771615	0.0374094	0.0666766	0.0469638	0.0727066	0.0474113	0.0721701	0.0630464	0.0655912	0.0952529	0.0656063	0.0654201	0.06241	0.0519642	0.0567677	0.092105	0.0496057	0.0684076	0.0143612	0.109447	0.0591285	0.0760688	0.0294759	0.0471653	0.0222777	0.0690909	0
Rpl37a	29.6046	42.3615	41.8338	43.7596	44.7627	48.4972	39.6704	39.6523	39.8931	45.3262	44.1608	40.9448	39.7948	36.6766	35.422	39.1348	38.8905	66.8526	54.476	36.7716	47.1212	37.9324	33.7212	57.5879	33.5513	29.0011	30.0247
Igfbp2	0	0	0	0.00150361	0	0	0	0.00120043	0.000412671	0	0.0010939	0	0	0.011647	0	0	0	0	0	0	0	0	0	0	0	0	0
Igfbp5	0.396603	0.127176	0.0092519	0.379139	0.00789138	0.358185	0.00642282	0.00381303	0.0111468	0.000580192	0.00426724	0.00529995	0.00645135	0.506619	0.203403	0.00854842	0.0047078	0.00145638	0.148078	0.00685451	0.00357751	0.00550755	1.44781	0	0.14842	1.45661	12.3631
6030407O03Rik	0	0	0	0	0	0	0	0	0	0	0	0	0	0	0	0	0	0	0	0	0	0	0.00390998	0.00193527	0	0	0
Gm29183	0	0	0	0	0	0	0	0	0	0	0	0	0	0	0	0	0	0	0	0	0	0	0	0	0	0	0
Tns1	0.468853	0.303709	0.273349	0.218129	0.218179	0.201554	0.285767	0.158168	0.118224	0.0831597	0.140215	0.257672	0.199525	0.405014	0.741944	0.252474	0.307004	0.050615	0.415645	0.255406	0.035626	0.252172	0.0367694	0.0444718	1.09902	1.4624	0
Rufy4	0.0591017	0	0.00153706	0	0.00339995	0	0.0106444	0.00118483	0.0235209	0	0.000579939	0.00462113	0.00095669	0	0.00525429	0.00234654	0	0.000341461	0	0.00289574	0	0.00214326	0	0.000886253	0	0	0
Cxcr2	0.357802	0.118357	0.0191546	0.0124046	0.0121223	0.00257973	0.265871	0.137185	0.718019	0.00571182	0.00946328	0.055702	0.100831	0.011714	0.0350267	0.0200757	0.00200607	0.0491714	0	0.0227565	0.012722	0.001752	0	0.0323441	0.0464576	0.0152569	0
Arpc2	7.03937	8.76374	10.0438	12.8251	13.7639	9.12875	11.9454	12.5515	12.9823	12.3441	11.2851	12.5649	14.2584	7.20303	13.5761	14.101	12.0503	7.62526	7.03527	13.6098	13.5291	14.2871	10.3512	11.8531	8.6524	7.83691	3.53232
Gpbar1	0	0.00418692	0	0	0	0	0	0.000592891	0	0	0	0	0	0	0	0.000664727	0	0	0	0	0	0	0	0	0	0.0495461	0
Aamp	1.68892	1.01498	1.36081	1.3151	1.14817	1.00159	1.28423	1.11542	1.26884	1.10354	1.17987	1.31027	1.22559	1.27072	1.30466	1.21825	1.45271	1.08269	1.72845	1.12099	1.16496	0.990954	1.7693	1.26469	1.35722	1.01437	1.76616
Pnkd	0.797906	0.827722	0.804523	0.668499	0.679777	0.839548	0.687188	0.622804	0.802374	0.65472	0.635065	0.725978	0.674446	0.866583	0.692402	0.674067	0.810847	0.517294	0.52674	0.702709	0.626037	0.676346	0.614958	0.782864	1.95231	1.22996	3.53232
Tmbim1	0.78781	0.254912	0.641484	0.410704	0.806985	0.482595	0.590906	0.448244	0.56275	0.259764	0.570833	0.570025	0.466774	0.409225	0.653082	0.480136	0.933122	0.206399	0.582544	0.470963	0.332965	0.485783	0.47096	0.198511	0.739286	0.724865	1.76616
Catip	0.0383757	0.0163097	0.0488144	0.0128494	0.0268266	0.0266726	0.0721829	0.0201525	0.0395815	0.00779117	0.057985	0.0486419	0.0450016	0.0619495	0.0567529	0.0511628	0.0825646	0.0242221	0.0341107	0.0385421	0.00729551	0.0286641	0.00750039	0.00619088	0.0270661	0.18697	0
Slc11a1	0.234812	0.386734	1.23227	0.340258	1.3384	1.03154	1.03864	0.960277	1.325	0.428955	1.20238	1.08203	1.28757	0.306359	0.999452	0.730522	1.31498	0.280764	0.293916	0.612691	0.292927	0.991241	0.214846	0.260103	0.122709	0.803433	0
Ctdsp1	0.674469	0.511688	0.574099	0.408158	0.42212	0.407515	0.532743	0.404692	0.494872	0.480639	0.478881	0.48638	0.460617	0.421087	0.574192	0.574697	0.462586	0.484858	0.273228	0.622849	0.34089	0.539701	0.416797	0.520693	0.935969	0.742866	3.53232
Vil1	0	0	0.000756881	0.00443929	0.00174642	0	0.000970962	0.00243605	0.00123626	0.000620747	0.00378769	0.00255342	0	0	0	0.00391103	0	0	0	0	0.000884721	0	0.0130991	0	0.00649614	0	0
Usp37	0.172473	0.0332242	0.0692145	0.0781108	0.0893407	0.0877632	0.0842556	0.0919384	0.0917236	0.176448	0.0820745	0.0985116	0.080581	0.0153936	0.0923287	0.0791948	0.112756	0.105663	0.0278231	0.124658	0.0855766	0.253961	0.0927927	0.109619	0.0921913	0.103805	0
Cnot9	0.0919987	0.209251	0.0814466	0.0827595	0.106878	0.102994	0.0914688	0.0976851	0.101641	0.206626	0.0859518	0.122256	0.0919788	0.0911539	0.0893033	0.140769	0.108593	0.0731128	0.158714	0.170772	0.092942	0.22922	0.196919	0.134615	0.0581513	0.0837587	0
Plcd4	0	0	0	0	0	0.00137111	0	0	0	0	0	0	0	0	0	0	0	0	0	0	0	0	0	0	0	0	0
Zfp142	0.0427689	0.0185549	0.0345072	0.0252444	0.0390259	0.0301474	0.0302426	0.0217948	0.0266581	0.0388997	0.0305197	0.0228982	0.033799	0.0414963	0.0367525	0.057514	0.0237825	0.0296108	0	0.0394059	0.0332939	0.0426724	0.0242968	0.0721762	0.0800901	0.00537242	0
Bcs1l	0.129866	0.113358	0.0859126	0.0935017	0.0598972	0.0912561	0.0775812	0.0838708	0.0852259	0.0940047	0.0896706	0.0628822	0.0642387	0.14368	0.10903	0.098895	0.103524	0.0950661	0.0100417	0.129779	0.0903231	0.0898961	0.0241099	0.120702	0.108836	0.169777	0
Rnf25	0.339701	0.305375	0.133194	0.141356	0.0966589	0.109527	0.117635	0.136926	0.120377	0.0890813	0.102507	0.146685	0.115337	0.348312	0.142868	0.14879	0.153315	0.158739	0.0867812	0.129761	0.142373	0.128914	0.16261	0.120329	0.280166	0.14852	0
Stk36	0.00574	0.00310839	0.00459008	0.00129224	0.00219494	0.00286791	0.000449616	0.00211693	0.00419808	0.00273453	0.00282938	0	0	0.00674933	0.0017787	0	0.00716873	0.00527064	0	0	0	0.00143241	0	0	0.0120718	0.0930752	0
Ttll4	0.0201282	0.0080303	0.0188535	0.0324666	0.0110871	0.0103039	0.0218706	0.0144974	0.0234292	0.0282397	0.0169508	0.0179189	0.0194482	0.0223992	0.0163708	0.0184546	0.0120354	0.0303124	0.0143612	0.0265661	0.0156634	0.0349063	0.0012186	0.0237333	0.00595371	0	0
Cyp27a1	0.508929	0.105964	0.584953	0.384561	0.140039	0.127523	0.505727	0.378707	0.335479	0.126331	0.515112	0.336057	0.263196	0.106849	0.394955	0.248045	0.369502	0.158192	0.30331	0.282746	0.380481	0.25129	0.0999737	0.11176	0.0830861	0.33894	0
Prkag3	0	0	0.000828536	0	0	0	0	0.00107493	0	0	0	0	0	0	0	0	0	0	0	0.0029694	0	0	0	0	0	0	0
Wnt6	0.036497	0.00925506	0.0115523	0.0251863	0.0132303	0.0208988	0.00844232	0.012562	0.0121445	0.00877624	0.0175964	0.00968912	0.0178609	0.0130382	0.00914026	0.0159091	0.0232438	0.0029649	0.0318756	0.0195615	0.00413161	0.0134425	0.0257328	0.000796951	0	0	0
Wnt10a	0	0.00420493	0	0	0	0	0.0020801	0.000180097	0.000540454	0.00481739	0.000452191	0	0	0	0	0.000578773	0	0.0133339	0	0	0	0.000943979	0	0	0	0	0
Cdk5r2	0	0	0	0	0	0	0	0	0	0	0	0	0	0	0	0	0	0	0	0	0	0	0	0	0	0	0
Cryba2	0	0	0	0	0	0	0	0	0	0	0	0	0	0	0	0	0	0	0	0	0	0	0	0	0	0	0
Ihh	0	0	0.000375932	0	0	0	0.00128088	0.00194664	0.000807311	0	0	0	0	0	0	0	0	0	0	0	0	0	0	0	0	0	0
Nhej1	0.0850796	0.011806	0.0616999	0.0343012	0.0413917	0.0340194	0.0661547	0.0520011	0.0562819	0.0595684	0.0561596	0.0489809	0.0678534	0.0636046	0.0805882	0.141831	0.0666282	0.0453662	0.234553	0.0937326	0.0417862	0.0396207	0.0253351	0.0469381	0.020148	0.0117228	0
Slc23a3	0	0	0	0	0.000989851	0.00148453	0.0011226	0.000995487	0	0.000651618	0.000438858	0.00130033	0.00177721	0	0	0	0	0	0	0	0	0.00130697	0.034631	0	0.0148893	0	0
Cnppd1	0.684676	0.730745	0.711544	0.516629	0.73432	0.517376	0.786529	0.613644	0.765505	0.461828	0.725175	0.724508	0.605791	0.336293	0.64067	0.648829	0.843249	0.585102	0.281679	0.672777	0.566502	0.651333	0.962794	0.650278	0.355395	0.616602	0
Retreg2	0.677786	0.259267	0.601722	0.416702	0.406121	0.445732	0.582134	0.39456	0.534058	0.434071	0.458008	0.520163	0.399502	0.222231	0.51173	0.343639	0.612006	0.387208	0.559953	0.832026	0.387731	0.570649	0.648617	0.42189	0.475562	0.406382	0
Zfand2b	0.494416	0.241332	0.370113	0.387178	0.338586	0.283686	0.373827	0.312753	0.390799	0.347332	0.346189	0.36326	0.375828	0.283691	0.404206	0.252806	0.437295	0.355798	0.364618	0.336411	0.283354	0.31087	0.457986	0.348759	0.314933	0.576607	0
Abcb6	0.0506462	0.0141598	0.0281754	0.0177782	0.0302661	0.0129815	0.0243026	0.0193784	0.0395423	0.0574019	0.0258676	0.0348278	0.0296741	0.0132275	0.0360373	0.0373106	0.0135712	0.0319541	0	0.0387108	0.00855286	0.0550675	0.00488383	0.0282051	0.0293482	0.191354	0
Atg9a	0.181171	0.18302	0.0943502	0.102674	0.0948252	0.0712857	0.0767758	0.067459	0.102111	0.0498759	0.082825	0.0735595	0.0890205	0.213603	0.0770245	0.0769427	0.0802571	0.0849605	0.0813664	0.0644943	0.0748745	0.0645526	0.229786	0.0924943	0.171419	0.128452	0
Ankzf1	0.0590916	0.0426195	0.0809787	0.0867513	0.0863302	0.0466792	0.0925299	0.0873537	0.0879024	0.0696134	0.103177	0.116491	0.0908825	0.0384164	0.0972816	0.0692014	0.122361	0.136377	0.0854745	0.0705406	0.0991219	0.0902127	0.108993	0.175449	0.0833585	0.16208	1.76616
Glb1l	0.0262393	0.0260454	0.0375414	0.0397552	0.0310611	0.0258828	0.0433414	0.0298635	0.0347011	0.0120273	0.0379437	0.0445584	0.0257075	0.0536422	0.0362913	0.0239729	0.0340121	0.023811	0.0499739	0.038951	0.024704	0.0397423	0.0179149	0.00978225	0.0286102	0.00985338	0
Stk16	0.416997	0.452701	0.274937	0.329359	0.284064	0.227553	0.269371	0.297971	0.310828	0.351723	0.260307	0.286883	0.308569	0.957592	0.322062	0.378347	0.310547	0.316133	0.158483	0.313622	0.258138	0.274586	0.348403	0.390718	0.460511	0.744928	0
Tuba4a	0.090762	0.233058	0.144897	0.323106	0.372046	3.2305	0.183522	0.246735	0.351554	0.916312	0.156619	0.218932	0.272053	0.0533153	0.0983438	0.34539	0.290766	0.753774	0.593522	0.228956	0.281312	0.203669	0.323993	0.639358	0.142862	0.0914418	0
Dnajb2	0.198278	0.0370829	0.0412909	0.0779412	0.0359174	0.131598	0.047243	0.0492991	0.0422926	0.0448132	0.0418812	0.040905	0.0324582	0.072761	0.0624097	0.0190971	0.0617759	0.0878767	0.295428	0.0190712	0.0446583	0.0299963	0.204987	0.0444818	0.10483	0.175802	1.76616
Ptprn	0.0179057	0.024098	0.000650855	0.00855814	0.00376913	0.110486	0.00225686	0.00258571	0.0036662	0.00526779	0.00249524	0.00319912	0	0.257052	0.000458607	0.00132945	0.00767463	0.00534997	0	0.00347633	0	0.00352634	0.0539665	0	0.0142071	0.025497	0
Resp18	0	0	0	0	0	0	0	0	0	0	0	0	0	0	0	0	0	0	0	0	0	0	0	0	0	0	0
Dnpep	1.3765	2.16449	0.489006	0.779594	0.406956	0.399435	0.432878	0.43007	0.455847	0.419553	0.36034	0.450327	0.45818	1.71366	0.425868	0.439792	0.481034	0.483875	0.780718	0.407926	0.379791	0.366228	0.617758	0.416666	0.472453	0.985145	0
Des	0.0380972	0.266602	0.0866719	0.0524353	0.019298	2.52194	0.165158	0.0625072	0.0970585	0.0356785	0.0693716	0.0463026	0.0425518	0.224186	0.0365008	0.0196616	0.0533634	0.0360706	0.0226364	0.0598959	0.031386	0.0485863	0.100463	0.0239354	0.0907231	2.72669	0
Gm15179	0	0	0	0	0	0	0	0	0	0	0	0	0	0	0	0	0	0	0	0.00131967	0	0	0	0	0	0	0
Speg	0.0370727	0.0936669	0.100307	0.0358777	0.0441225	0.0301935	0.0442071	0.0486736	0.0657666	0.0311908	0.0388299	0.0526447	0.0349829	0.0808656	0.0740066	0.0391394	0.137663	0.0101227	0	0.0257292	0.0131242	0.0715327	0.0365409	0.0141352	0.00712705	0.309939	0
Gmppa	0.430247	0.711107	0.294232	0.366048	0.273543	0.34413	0.254351	0.277187	0.264266	0.240314	0.254686	0.236626	0.314014	0.375171	0.280356	0.310768	0.260505	0.162831	0.229432	0.241532	0.251472	0.315335	0.101661	0.330809	0.2219	0.358835	0
Asic4	0	0	0	0	0	0	0	0	0	0	0	0	0	0	0	0	0	0	0	0	0	0	0	0	0	0	0
Chpf	1.12838	0.731288	0.0245919	0.43003	0.0376332	0.0332241	0.0292307	0.0237816	0.017505	0.135053	0.0222617	0.0162038	0.0327633	1.4384	0.0163171	0.016738	0.0327781	0.0447707	0.866522	0.0170542	0.0217425	0.0618464	0.0357303	0.230209	0.0286638	0.702588	0
Obsl1	0.168646	0.155568	0.00239085	0.0387263	0.0198803	0.00251063	0.00174372	0.00357967	0.00143175	0.00295716	0.00217772	0.000775722	0.000989305	0.272081	0.00160421	0.00116088	0	0.00505754	0.124076	0.00706789	0.00180366	0.0100683	0.0922242	0	0.0028023	0.0422821	0
Tmem198	0.0144626	0.0018858	0.000171406	0.00356108	0.000470673	0	0.00232348	0.00175212	0	0.00851067	0	0	0	0.00462	0	0.000578773	0	0.000287406	0.0133718	0.00109028	0	0.00117732	0.00250678	0.00202666	0	0	0
Inha	0.0335038	0.0152742	0.000258941	0.00118036	0	0	0	0	0.000780911	0	0	0	0.000354853	0.0250578	0	0	0	0	0	0.0010478	0.00137023	0.000749761	0.0012186	0	0	0.0138704	0
Stk11ip	0.0739421	0.00923972	0.0686373	0.0638851	0.0446715	0.0648658	0.054036	0.0538517	0.0554816	0.0437605	0.0429357	0.0418789	0.046389	0.0816591	0.0630086	0.0328057	0.0506534	0.0715765	0.0988901	0.0409222	0.0369336	0.0523304	0.048204	0.0462409	0.0225111	0.214881	0
Slc4a3	0.181433	0.0254499	0.000968595	0.0178979	0.00202452	0.0164014	0.00698258	0.00150203	0.00559112	0.00332969	0.00200233	0.000621998	0.00241433	0.0844017	0.0026534	0.00488924	0.00549087	0.00570983	0.0147973	0	0	0.00213386	0.0187745	0	0	0.062926	0
Epha4	0.122914	0.0285494	0.00148888	0.0418646	0.00496918	0.00436014	0.0116161	0.00185913	0.00703152	0.00264754	0.00205592	0.00125975	0.00306142	0.140315	0.00499381	0	0	0.00386315	0.0100417	0.00605479	0.00319216	0.00176125	0.0177309	0.00255343	0.190946	0.0138704	0
Gm28386	0	0	0	0	0	0	0	0	0	0	0	0	0	0	0	0	0	0	0	0	0	0	0	0	0	0	0
Pax3	0	0.00450397	0	0	0	0	0	0	0	0	0	0	0	0	0	0	0	0	0	0	0	0	0	0	0	0	0
Sgpp2	0	0	0.000372002	0	0	0	0.00120755	0	0	0	0	0	0	0	0	0	0	0	0	0	0	0	0	0	0	0	0
Gm28410	0	0	0	0	0	0	0	0	0	0	0	0	0	0	0	0	0	0	0	0	0	0	0	0	0	0	0
Farsb	0.187029	0.254498	0.237331	0.271943	0.356987	0.324302	0.275876	0.268976	0.248787	0.471703	0.228399	0.314625	0.322537	0.392805	0.280372	0.34381	0.220919	0.601508	0.345425	0.266516	0.357681	0.358035	0.121731	0.378658	0.463312	0.503467	0
Mogat1	0	0	0	0	0.00295186	0	0.00222341	0.00318441	0.00113838	0.00167566	0.00037321	0.00192208	0.000458902	0	0	0	0	0.00223468	0	0.00142492	0.00119247	0	0.00333327	0.00393458	0	0	0
Acsl3	0.213309	0.129595	0.112781	0.0849496	0.0615461	0.0523381	0.102654	0.0704195	0.0957685	0.0596458	0.097797	0.072745	0.0911002	0.130421	0.0919492	0.0658499	0.162117	0.0753473	0.135508	0.129863	0.0745287	0.168891	0.0312634	0.0279324	0.0363623	0.16615	0
Utp14b	0.0130005	0.0165102	0.0511558	0.0220236	0.0341055	0.0272989	0.0568009	0.0439814	0.0387322	0.039585	0.0530869	0.0490701	0.0441814	0.0336541	0.0770614	0.0292671	0.0409764	0.0308983	0.114804	0.0470951	0.0565577	0.0824687	0	0.0368299	0.00257803	0.00904948	0
Kcne4	0.0795992	0.239231	0.00275566	0.109274	0.00126415	0	0	0.00061131	0.00371172	0.000602411	0.000675617	0.00080959	0.00238935	0.103057	0.000582133	0	0	0	0.052226	0.00133636	0.0019824	0.00229851	0.00762878	0	0	0.436239	0
Scg2	0	0.00250494	0	0.00171105	0	0	0	0	0	0	0	0	0	0	0	0	0	0	0	0	0	0	0	0	0	0	0
Ap1s3	0	0.0132024	0.00780042	0.256693	0.0267254	0.00825254	0.0297258	0.0730028	0.0285919	0.108061	0.0213966	0.0193642	0.00981938	0.0206765	0.0173141	0.108004	0.0112728	0.209401	0.0218936	0.0282525	0.235373	0.0286486	0.131609	0.0908187	0	0.00563241	0
Wdfy1	0.187347	0.0573304	0.068433	0.105558	0.11457	0.0460323	0.0962726	0.0988652	0.0783938	0.0527024	0.067596	0.0660347	0.0981843	0.060052	0.0721054	0.0551958	0.0648219	0.0876634	0.129273	0.0636455	0.0644322	0.068773	0.0496296	0.143174	0.14454	0.182248	0
Mrpl44	0.22712	0.28689	0.255781	0.1948	0.26088	0.439768	0.229925	0.282745	0.291646	0.293584	0.232328	0.239832	0.226598	0.202849	0.256901	0.380358	0.289426	0.261874	0.441548	0.275124	0.239179	0.227607	0.236979	0.361855	0.41215	0.443044	0
Serpine2	4.78073	1.9692	0.0362808	0.578442	0.00940525	0.00691443	0.0485243	0.0437816	0.0400524	0.0947571	0.0269771	0.0262624	0.0375351	4.58697	0.0608121	0.0786702	0.0522572	0.0393841	2.06645	0.024388	0.0193543	0.0677101	0.0187274	0.0528885	0.0329936	8.21498	0
Cul3	0.380534	0.228549	0.245938	0.261512	0.294071	0.305709	0.249344	0.270815	0.256842	0.287791	0.217511	0.258373	0.290754	0.19984	0.316129	0.346246	0.256927	0.232359	0.204252	0.289414	0.247887	0.313522	0.262081	0.299758	0.165892	0.261303	0
Dock10	0.304489	0.283875	0.624189	1.11905	0.535568	0.578532	0.677431	0.833085	0.58819	0.802219	0.822343	0.699803	0.61504	0.194923	0.508718	0.51635	0.61476	0.833062	0.857403	0.767427	1.55161	0.652955	0.808238	1.02174	0.111967	0.347595	0
Irs1	0.0687706	0.0562035	0.000529802	0.018328	0	0.00862378	0.00355242	0.00148339	0.00108107	0.000882654	0.00165996	0	0.00166801	0.0604578	0.00804082	0.00427194	0	0.00575694	0.055842	0.00146642	0	0.00126865	0	0	0	0.0172875	1.76616
Rhbdd1	0.0718764	0.0249171	0.042112	0.0494093	0.059026	0.0399579	0.0595484	0.0524233	0.0535166	0.0481503	0.0422558	0.0698668	0.0464625	0.0208234	0.0432318	0.0510787	0.0677421	0.067532	0.0308843	0.0329866	0.0391278	0.0312842	0.0284515	0.0710909	0.0805292	0.363129	0
Col4a4	0.695772	0	0.00309574	0.0446307	0.000930828	0	0.00283064	0.00283811	0.0032008	0	0.00332205	0.00142542	0.00332067	0.149256	0.0020782	0	0.00185664	0.00492622	0.14209	0.00224494	0.00253539	0	0.00760632	0.00179301	0	0.0715379	0
Col4a3	0.21129	0	0.000443352	0.00846406	0	0	0.00175365	0.000323817	0.000284267	0	0.00054989	0.00296818	0	0.0692443	0	0	0	0.000536528	0.0498009	0	0	0	0	0	0.0136892	0.218927	0
Mff	1.14911	0.761012	0.848813	0.906698	0.81702	0.972832	0.846051	0.842412	0.940392	0.825722	0.747282	0.908581	0.827283	0.955225	0.964369	1.06263	0.855738	0.829704	0.89631	0.848318	0.752319	0.891199	0.947496	0.899598	1.28245	1.39336	0
Agfg1	0.393122	0.175287	0.171816	0.184298	0.288437	0.267464	0.198444	0.177774	0.179655	0.256602	0.129456	0.203559	0.254729	0.115109	0.262913	0.21589	0.216005	0.154108	0.474289	0.232075	0.142503	0.222725	0.230687	0.217909	0.171678	0.0898529	0
A030005L19Rik	0	0	0.000665022	0	0.00541135	0	0.00187255	0.00275363	0	0.00120035	0.00280161	0.00105359	0	0	0	0.0011942	0.00362858	0.00355168	0	0	0.0023268	0.00317529	0.0012186	0	0.00181789	0	0
Slc19a3	0	0	0	0	0	0	0	0	0	0	0	0	0	0	0	0	0	0	0	0	0	0	0	0	0	0	0
Ccl20	0	0	0	0	0	0	0	0	0	0	0	0	0	0	0	0	0	0	0	0	0	0	0	0	0	0	0
Daw1	0	0	0	0	0	0	0	0	0	0	0	0	0	0	0	0	0	0	0	0	0	0	0	0	0	0	0
Sphkap	0	0	0	0	0	0	0	0	0	0	0	0	0	0.00610397	0.000899666	0	0	0	0	0	0	0	0	0	0	0	0
Pid1	1.21585	0.925305	3.86419	1.91136	2.95935	2.30343	3.88956	2.64071	2.72665	1.26252	4.3592	3.37114	3.55002	1.05839	4.53135	2.19444	4.19576	0.80574	0.588097	3.05239	3.99346	3.20445	0.931283	0.805356	0.396821	2.54919	1.76616
Dner	0.0104024	0	0.00166512	0	0.00490924	0	0.00196159	0.000664122	0.00329946	0.0029833	0.00413438	0.00253095	0.0083491	0	0.00151796	0.00211884	0.0105667	0.000619584	0	0.00385162	0.00276618	0.00331772	0	0.00101658	0	0	0
Trip12	0.410243	0.382441	0.432677	0.316807	0.527186	0.489715	0.330085	0.473949	0.398422	0.416301	0.360754	0.434139	0.453012	0.571818	0.445943	0.396329	0.470287	0.360083	0.28488	0.426877	0.369765	0.440667	0.510232	0.430031	0.485736	0.38559	1.76616
Fbxo36	0.0408321	0.0781967	0.0406335	0.0361632	0.0355344	0.0267971	0.0316498	0.0474663	0.0329575	0.0246952	0.0358848	0.0440078	0.0287511	0.196675	0.0550103	0.0540702	0.0760053	0.0255785	0.101556	0.0433948	0.0252645	0.047298	0.012494	0.0287067	0.00821763	0.105369	0
C130026I21Rik	0	0.0280344	0.0341666	0.0398376	0.045661	0.0305412	0.0353584	0.0843212	0.0226697	0.028294	0.0331638	0.0200643	0.0283753	0.00293736	0.0391173	0.0137056	0.0392027	0.0924874	0.0868399	0.0209399	0.0543511	0.0382289	0.066539	0.0142774	0.00347551	0.0272986	0
A530032D15Rik	0	0.0106802	0.0483559	0.042813	0.0461504	0.0328836	0.0429221	0.187764	0.0475033	0.0522155	0.0630961	0.0671448	0.0323057	0	0.0342187	0.0336485	0.0583684	0.129757	0.114746	0.0478286	0.25096	0.032445	0.112439	0.0280208	0.00928788	0.00904948	0
A530040E14Rik	0	0.0205241	0.0290936	0.0570872	0.032705	0.0143193	0.0412933	0.225931	0.0275397	0.0490294	0.0407782	0.0309168	0.0291511	0.00366775	0.0196247	0.0368706	0.0208117	0.141894	0.0983523	0.0254056	0.0619931	0.047842	0.0970359	0.0243295	0.00463051	0	0
Gm16028	0	0	0	0.00335506	0	0.00618612	0.0025582	0.000315713	0	0.000784467	0.000433946	0.000528127	0	0	0	0	0	0.00355385	0.0892092	0	0	0	0	0	0	0	0
G530012D18Rik	0	0	0.00114668	0.00488659	0.0046229	0.00355606	0	0.00167861	0.00161809	0.00145525	0.00150191	0.00115163	0.000629248	0	0	0	0.00215387	0	0	0.00119618	0.00141329	0.00224387	0.00125589	0.00748056	0.000892967	0	0
Sp110	0.52217	0.592173	0.699385	0.989351	0.7145	0.627297	0.811448	2.3547	0.709291	1.43381	0.812274	0.860334	1.15983	0.316116	0.759666	0.706557	0.65499	1.19042	0.97984	0.776139	1.21459	1.05196	1.05131	1.74263	0.776844	0.434008	0
Sp140	0.165027	0.358626	0.673016	0.560553	0.431277	0.560344	0.606117	1.33397	0.528442	0.542157	0.595769	0.540474	0.516748	0.184283	0.460891	0.592961	0.577447	0.686735	0.813135	0.512629	0.722952	0.416804	1.26072	0.467321	0.0815971	0.208451	1.76616
Sp100	0.697184	0.773711	0.945397	1.28663	1.01477	0.929134	1.15409	3.29287	1.00994	1.84516	1.10689	1.09171	1.59297	0.559588	1.04468	1.4472	0.888929	2.33824	2.0655	1.13949	1.53295	1.1595	0.732866	3.4467	1.82305	0.994492	1.76616
A630001G21Rik	0.104269	0.119414	0.218624	0.0573588	0.159255	0.184123	0.216921	0.229482	0.183102	0.221341	0.215133	0.212271	0.232438	0.0470415	0.240118	0.309297	0.21152	0.323503	0.232651	0.20323	0.163052	0.216386	0.244207	0.140417	0.0664219	0.0354705	0
Cab39	0.321027	0.197657	0.497542	0.346634	0.581044	0.471406	0.509016	0.409481	0.508473	0.545738	0.40093	0.479427	0.533467	0.466061	0.534557	0.4917	0.657817	0.400402	0.364293	0.493352	0.372792	0.533414	0.359816	0.630903	0.355013	0.430212	0
Itm2c	2.57587	1.83656	2.48139	2.74099	1.30246	1.35095	2.23502	2.25972	2.01854	1.25835	2.39808	2.07662	1.84729	2.18757	2.36907	1.30657	2.5554	0.754565	1.0772	1.38247	1.75735	1.72844	2.87481	1.32794	2.36161	2.02545	5.29848
2810459M11Rik	0	0	0	0	0	0	0	0	0	0.00257965	0	0	0.00102146	0	0	0	0	0	0	0	0.0103733	0	0	0	0	0	0
Psmd1	0.780113	0.840074	0.44336	0.593656	0.776986	0.502405	0.48116	0.528131	0.638508	0.896359	0.463331	0.538522	0.663258	0.762936	0.602699	0.74814	0.68232	0.345453	0.688265	0.760323	0.584626	0.74065	0.866175	0.539294	1.06222	0.689167	0
Htr2b	0	0	0.0140395	0.00479101	0.0295054	0	0.00477906	0.00375484	0.0376985	0.00708793	0.00206764	0.0135249	0.0089602	0	0.00735849	0.00452137	0.0387957	0	0	0.00176661	0.00266061	0.00206884	0	0	0.0088457	0.0107448	0
Gm21972	0	0	0.00154276	0.00285597	0	0	0	0.000476116	0.000727869	0	0.000463213	0.000882918	0.000922397	0	0	0	0.00488992	0	0	0.00327996	0	0.00170618	0	0	0	0	0
Armc9	0.0969333	0.0344154	0.0425519	0.0516763	0.0466791	0.0222939	0.0385474	0.0546487	0.0581178	0.0449456	0.0628263	0.0401278	0.0495416	0.0281749	0.0706291	0.0699094	0.0636312	0.0352843	0.037764	0.0838303	0.0516423	0.0764064	0.0208044	0.0372723	0.0177398	0.0662015	0
Gm16341	0	0	0	0	0	0	0	0.00424015	0	0.00341853	0	0.00275887	0	0	0	0	0	0.0116778	0	0	0	0	0	0.0306159	0	0	0
B3gnt7	0	0.00816535	0.0334398	0.0280494	0.0541304	0.0187632	0.0381006	0.0248963	0.0442304	0.0223355	0.0358673	0.0483534	0.0460693	0.0577854	0.0311914	0.0321347	0.0335183	0.019578	0.0104193	0.0216401	0.0291244	0.0277634	0.005397	0.0365719	0.0045514	0	0
Gm28626	0	0	0.00550355	0	0.00470444	0.0130359	0.00922156	0.0040879	0.00259945	0.00136658	0.00778544	0.00439753	0.00712555	0	0.00354853	0.00264125	0.0056147	0.00367566	0	0.00216022	0.00835849	0.00250239	0.00117073	0.00634666	0	0	0
Ncl	3.39603	2.89269	2.21818	2.33923	2.30462	2.25983	2.3495	2.22367	2.44808	6.15946	2.26828	2.80332	2.34432	2.93032	2.43935	3.25035	2.45501	3.43807	2.28025	3.56212	2.47795	3.59204	2.74502	4.31548	2.9378	3.61925	1.76616
Ptma	14.6908	15.4429	9.81714	14.5718	13.9234	11.0645	12.0275	13.797	12.3535	40.4959	13.1686	12.5056	12.4208	18.8239	11.577	26.3098	10.8461	18.9971	16.3856	36.3972	16.4397	26.0491	18.589	17.1643	33.5005	21.751	21.1939
Pde6d	0.853109	0.585246	0.33636	0.34723	0.292336	0.391802	0.316688	0.36239	0.356224	0.384852	0.30944	0.364051	0.39811	0.61495	0.369115	0.369135	0.34505	0.338986	0.458643	0.554551	0.343398	0.461559	0.538761	0.445314	0.64989	0.405604	0
Cops7b	0.0935715	0.055345	0.100201	0.122154	0.101317	0.0880556	0.0875285	0.0959661	0.108707	0.121186	0.0924675	0.118729	0.109291	0.0970135	0.120834	0.149424	0.0916068	0.103511	0.141663	0.146196	0.111835	0.108072	0.0544337	0.135318	0.138264	0.245236	0
Nppc	0.108125	0	0	0.00118036	0.000691831	0	0.000564564	0.000530169	0.000652375	0.00203891	0	0.000630584	0	0.00847922	0	0	0	0	0	0	0	0	0	0	0	0.0107448	0
Dis3l2	0.108418	0.046047	0.093646	0.0860818	0.0793198	0.0670638	0.11521	0.0808791	0.0795912	0.109629	0.0667498	0.0904464	0.0806572	0.0169915	0.0809257	0.0895102	0.144593	0.111523	0.0647075	0.0761063	0.0838059	0.0717261	0.0645895	0.103723	0.0629766	0.0954253	0
Gm29371	0	0	0	0	0	0	0	0	0	0	0	0	0	0	0	0	0	0	0	0	0	0	0	0	0	0	0
Alppl2	0	0	0	0	0	0	0	0	0	0	0	0	0	0	0	0	0	0	0	0	0	0	0	0	0	0	0
Ecel1	0	0	0	0	0	0.00729943	0	0	0	0	0	0	0	0	0	0	0	0	0	0	0	0	0.00433001	0	0	0	0
Prss56	0	0	0	0	0	0	0	0	0	0	0	0	0	0	0	0	0	0	0	0	0	0	0	0	0	0	0
Eif4e2	1.19131	1.3512	0.988493	1.16758	1.14354	0.99923	0.931028	1.05268	1.02376	1.16738	0.986532	1.03576	0.986054	1.53719	0.947978	1.17885	1.01283	0.802329	1.23415	0.956221	1.0566	1.02293	1.36112	1.10761	0.807929	1.34158	0
Efhd1	0.298369	0	0.00810813	0.00805677	0.00232148	0.00622206	0.014513	0.00471649	0.00136596	0.00616169	0.0037726	0	0.00265466	0.0362926	0.0206243	0.00233796	0	0.00373711	1.39591	0.0022721	0.00705701	0.00168345	0	0	0.00323742	0	0
Gigyf2	0.383854	0.281437	0.223623	0.228366	0.191646	0.158708	0.254026	0.188846	0.237684	0.193324	0.201674	0.22487	0.227202	0.250913	0.216784	0.267273	0.265483	0.322549	0.181189	0.267607	0.250385	0.24608	0.140835	0.328814	0.379153	0.578313	1.76616
Kcnj13	0	0	0	0	0.000809065	0	0	0	0	0	0	0	0	0	0	0	0	0	0	0	0	0	0	0	0	0	0
3110079O15Rik	0	0	0.00031873	0	0	0	0	0	0	0	0	0	0	0	0	0	0	0	0	0	0	0	0	0	0	0	0
Ngef	0.0160921	0.00997842	0.00025405	0.00391017	0	0	0	0	0.00059775	0	0	0.0029965	0.00100827	0.0191364	0	0.00305594	0	0.000667934	0.0133718	0	0	0.00183794	0.0893011	0	0	0	0
Neu2	0	0	0	0	0	0	0	0	0	0	0	0	0	0	0	0	0	0	0	0	0	0	0	0	0	0	0
Inpp5d	0.219304	0.256822	1.00483	0.786309	0.827686	0.796878	0.915508	0.884774	0.971391	0.705084	0.894229	0.896511	0.812089	0.166633	0.817759	0.849609	0.962364	0.785196	0.75096	0.946289	0.813421	0.870896	0.388946	0.630969	0.188906	0.141062	0
Atg16l1	0.229299	0.0502515	0.112689	0.105187	0.115033	0.125363	0.137561	0.147394	0.13513	0.123969	0.107571	0.112168	0.140162	0.0558464	0.150648	0.143611	0.127647	0.198778	0.171667	0.112635	0.117377	0.132436	0.0906926	0.154239	0.213022	0.237152	0
Sag	0.00908661	0.0178427	0.0217033	0.0194624	0.0183386	0.0125723	0.0419086	0.033649	0.0354206	0.026875	0.0365198	0.0139681	0.0219712	0	0.0271911	0.0300219	0.0240822	0.0269444	0	0.0220245	0.00715607	0.0200982	0.00936209	0.0696727	0.0119576	0.0529871	0
Dgkd	0.187274	0.136822	0.386391	0.161065	0.286176	0.241073	0.345556	0.331513	0.361845	0.214535	0.381168	0.348693	0.29951	0.0789983	0.441053	0.297397	0.453325	0.514723	0.353722	0.324922	0.2587	0.347567	0.0989637	0.263454	0.254622	0.11604	0
Usp40	0.182966	0.128644	0.107578	0.119579	0.0902347	0.124198	0.106358	0.0837535	0.0970921	0.0554895	0.109551	0.121213	0.107887	0.080421	0.10814	0.0587054	0.100171	0.094368	0.0100417	0.0664422	0.0641008	0.0805121	0.070718	0.102312	0.120879	0.101184	0
Ugt1a7c	0	0.00408437	0.0186094	0.0197937	0.0123376	0.0152119	0.0110971	0.0218627	0.0142282	0.018704	0.0234511	0.026837	0.0220069	0.00876842	0.0183263	0.0263962	0.0294412	0.00202835	0	0.0199161	0.0172185	0.0108823	0.0109778	0.0114127	0.0137237	0	0
Ugt1a6b	0	0	0	0	0	0	0	0	0	0	0	0	0	0	0	0	0	0	0	0	0	0	0	0	0	0	0
Ugt1a6a	0	0	0.00554999	0.00489287	0.0131796	0.0114737	0.0106026	0.00532663	0.00373913	0.00313658	0.00916987	0.00541096	0.0053822	0	0.00546733	0.0013743	0.00895535	0	0	0.0123903	0.00305375	0.00555204	0.00626233	0	0	0	0
Dnajb3	0.0164326	0.108406	0.00156991	0.00607299	0.00363075	0.00306041	0.00141443	0.00344744	0.00139125	0.0104358	0.00227181	0.00226549	0.000974814	0.257621	0	0.000664727	0	0.00162539	0	0.00463401	0.00262249	0	0.0151928	0	0	0	0
Mroh2a	0	0	0	0.000948197	0.000620257	0	0	0.000411735	0.000729059	0.00401568	0	0	0	0	0	0	0	0.00236359	0	0	0	0.00442472	0.0119782	0	0.00245866	0	0
Hjurp	0.338836	0.168735	0.105812	0.123082	0.114864	0.102812	0.139453	0.0976319	0.111547	0.603188	0.134094	0.141595	0.0897577	0.31003	0.121498	0.230759	0.124909	0.193556	0.178632	1.36555	0.105093	0.447895	0.159461	0.157922	0.274056	0.172527	0
Spp2	0	0	0	0	0	0	0	0	0	0	0	0	0	0	0	0	0	0	0	0	0	0	0	0	0	0	0
Glrp1	0	0	0.00620553	0.00416698	0.0076925	0.00575603	0.010553	0.0135809	0.00614715	0.00918164	0.00402431	0.00418589	0.00763731	0	0.00407197	0.0229141	0.00364896	0.00343846	0	0.0153865	0.00264732	0.00958057	0	0.00248452	0	0	0
Gm19589	0	0	0	0	0.000658853	0	0	0	0	0	0.000994969	0	0	0	0	0	0.00224384	0	0	0	0.000886084	0	0	0	0	0	0
Arl4c	0.452069	0.546569	1.2271	0.529578	1.28395	0.757588	1.19054	1.20157	1.38778	1.45032	1.19213	1.24099	1.19358	0.556139	0.838233	1.12658	1.68833	0.791425	0.0602417	2.18361	0.944369	1.22208	1.38359	1.64639	0.604991	0.362213	0
Platr5	0	0	0	0	0	0	0	0	0	0	0	0	0	0	0	0	0	0	0	0	0	0	0	0	0	0	0
Sh3bp4	0.0523733	0.0261333	0.0306698	0.0682376	0.0169583	0.0368783	0.0266817	0.0748002	0.0217538	0.0327581	0.0325744	0.0362352	0.0276731	0.0286036	0.0289382	0.0171744	0.031769	0.00772206	0.0372454	0.0419868	0.0260563	0.0404531	0.464793	0.00973463	0.321825	0.142562	1.76616
Agap1	0.288631	0.0444357	0.0640665	0.0491814	0.123389	0.0654951	0.0842356	0.0460461	0.0985878	0.0635044	0.0498981	0.0912076	0.0507052	0.0836029	0.104201	0.104162	0.124763	0.0195743	0.211965	0.174453	0.0300023	0.0967605	0.0895278	0.0127146	0.140818	0.128872	0
Gbx2	0	0.0207961	0.00131898	0.00618092	0.00171245	0	0.00125906	0.00169597	0	0.00058974	0	0.00236632	0.000601998	0.0123539	0	0.002404	0	0	0	0	0.00202914	0.00537796	0	0.00251406	0	0	0
Asb18	0	0	0	0	0	0	0	0.000466962	0	0	0	0	0	0	0	0	0	0	0	0.00234755	0	0	0	0	0	0	0
Iqca	0	0	0	0	0	0	0	0	0	0	0	0	0	0	0	0	0	0	0	0	0	0	0	0	0	0	0
Ackr3	1.03253	0.00975398	0.00283243	0.134098	0.1252	0.114889	0.00757757	0.00734176	0.00260486	0.023838	0.00400844	0.00289862	0.00868451	0.212214	0.0239867	0.00195111	0.00363878	0.00519803	2.07016	0.00895755	0.00844829	0.00597507	0.145236	0.00371328	0.357083	0.190175	0
Gm28721	0	0	0	0	0	0	0	0	0	0	0	0	0	0	0	0	0	0	0	0	0	0	0	0	0	0	0
Gm28723	0	0	0	0	0	0	0	0	0	0	0	0	0	0	0	0	0	0	0	0	0	0	0	0.00189774	0	0	0
Gm28722	0	0	0	0	0	0	0	0	0	0	0	0	0	0	0	0	0	0	0	0	0	0	0	0	0	0	0
Cops8	0.899065	0.403244	0.415526	0.412775	0.401057	0.346474	0.409878	0.38269	0.42262	0.562157	0.416329	0.475811	0.421417	0.383356	0.517303	0.638276	0.518816	0.516543	0.522376	0.5243	0.381056	0.492241	0.520856	0.651361	0.826987	0.753442	1.76616
Gm9991	0	0	0	0	0	0	0	0	0	0	0	0	0	0	0	0	0	0	0	0	0	0	0	0	0	0	0
Col6a3	1.69555	0.563368	0.00897197	0.248909	0.0229992	0.0286	0.0264814	0.0366339	0.00941659	0.0170709	0.0137047	0.0126537	0.0115115	1.9315	0.0132464	0.0379497	0.00166201	0.0541481	0.294549	0.0025273	0.00772468	0.0229672	0.0831516	0.0116479	0.0573513	0.40343	0
Mlph	0.157937	0	0.00815919	0	0.00621964	0.00293892	0.00727122	0.00472365	0.00142511	0.00276538	0.0041836	0.00402085	0.00296162	0.0337641	0.004269	0.0134959	0.0118843	0.00133496	0	0.012983	0	0.000943979	0.00711833	0.00372164	0	0	0
Rab17	0	0	0	0	0	0	0.00127158	0	0	0.00073373	0	0	0	0	0	0	0.00342397	0	0	0	0.00157842	0	0.0036762	0.00570776	0	0	0
Gm28199	0	0	0	0	0	0	0	0	0	0	0	0	0	0	0	0	0	0	0	0	0	0	0	0	0	0	0
Lrrfip1	0.457563	0.868615	0.634681	0.825282	1.35661	0.604794	0.756143	1.06848	0.930427	1.31024	0.864408	0.939884	1.238	0.481705	0.84062	1.02237	1.13656	0.828386	0.588197	1.07016	1.28281	1.05145	0.882738	2.19151	1.07322	0.519226	0
Rbm44	0	0	0.00169962	0.00140205	0	0	0.00191194	0.0023606	0.00195392	0.0340511	0.00257667	0.000590427	0.000410283	0	0.000309226	0.00727896	0.00292144	0.00101531	0	0.0316119	0	0.0151627	0	0	0.00248455	0	0
Ramp1	0.226909	0.412838	1.17034	0.745598	0.361627	0.530474	1.05275	0.972034	0.889476	0.497536	1.43987	0.883699	0.698241	0.748501	0.521875	1.02258	0.849807	0.447674	0.0850663	1.0302	1.29235	0.555446	0.421631	1.04625	0.131283	0.49397	0
Ube2f	0.365367	0.777842	0.687919	0.720618	0.810146	0.72309	0.729442	0.861438	0.750126	0.567184	0.81163	0.711115	0.914571	0.379436	0.701799	0.924957	0.807954	0.513487	0.528043	0.53987	1.04107	0.541296	1.01178	0.508901	0.431097	0.823575	0
Gm26683	0	0	0	0	0	0	0	0	0	0	0	0	0	0	0	0	0	0	0	0	0	0	0	0	0	0	0
Scly	0.240043	0.179466	0.163096	0.125257	0.12027	0.083056	0.165123	0.163632	0.165528	0.234348	0.142467	0.186352	0.152592	0.379864	0.186617	0.123405	0.168282	0.165362	0.114013	0.15689	0.112967	0.198075	0.116328	0.186888	0.197013	0.286678	0
Espnl	0	0	0	0	0	0	0	0	0	0	0	0	0	0	0	0	0	0	0	0	0	0	0	0	0	0	0
Klhl30	0	0.0109295	0.00108906	0.00320397	0.000509288	0.00366874	0.0019818	0.000305655	0.000313306	0.0184865	0.000443391	0.00748337	0	0	0	0.00288579	0	0	0	0.00111636	0.00343965	0.00191477	0.00488203	0.108215	0	0	0
Erfe	0	0.00376362	0	0	0.000611982	0	0	0	0	0	0	0	0	0	0	0	0	0	0	0.00443844	0	0.00147413	0	0	0	0	0
Ilkap	0.644574	0.868364	0.47663	0.523246	0.453754	0.47815	0.518898	0.468529	0.491077	0.600241	0.445229	0.499866	0.529252	0.966035	0.550887	0.550299	0.470341	0.52225	0.816701	0.624167	0.549459	0.563257	0.41589	0.718253	0.72369	0.822774	0
Hes6	0.27636	0.380872	0.34949	0.386385	0.294229	0.286845	0.344001	0.328288	0.341756	0.381128	0.320111	0.359631	0.292412	0.261647	0.316956	0.392186	0.390758	0.410484	0.132628	0.257749	0.365989	0.291659	0.301252	0.54636	0.218872	0.321009	0
Per2	0.00628078	0.0883879	0.0185111	0.0291766	0.0333371	0.0170448	0.0248208	0.0104376	0.0122535	0.00926698	0.0200336	0.028052	0.017437	0.0119354	0.0198191	0.0260529	0.0288229	0.012709	0.0421014	0.0141917	0.0116094	0.0120805	0.0115913	0.0130309	0.00639949	0.0138704	0
Traf3ip1	0.152753	0.0522355	0.0323775	0.0372995	0.0420737	0.0291171	0.0329489	0.0367223	0.0391993	0.063565	0.0230873	0.0238098	0.0347277	0.00345348	0.0388263	0.0287791	0.0147926	0.0447967	0.0581104	0.0181375	0.0269556	0.0480815	0.0222309	0.0595092	0.121855	0.262369	0
Asb1	0.0569898	0.0199146	0.0236904	0.0239588	0.0216389	0.0129154	0.0157604	0.0253819	0.0177206	0.0259894	0.0197083	0.0139748	0.0309162	0.0197511	0.0325557	0.0230603	0.0316657	0.03219	0.0147973	0.0494099	0.0197057	0.020969	0.0866547	0.0434105	0.0320727	0.0630133	0
Gm29100	0	0	0	0	0	0	0	0	0	0	0	0	0	0	0	0	0	0	0	0	0	0	0	0	0	0	0
Twist2	0.157112	0.200342	0.00231554	0.0466512	0.00174476	0	0.0035073	0.00149771	0.000823775	0.00123551	0	0	0.000299853	0.0334045	0	0	0	0.000667934	0.0133718	0.00206654	0.00080142	0.00171586	0	0.000796951	0.00155346	0	1.76616
Hdac4	0.0628358	0.0348839	0.0740004	0.124683	0.10923	0.091214	0.0817454	0.0716905	0.10296	0.0849123	0.0885399	0.119549	0.0964237	0.0790374	0.113257	0.0685686	0.134567	0.100535	0.0198487	0.0962814	0.112251	0.117743	0.0395142	0.110385	0.108298	0.126419	0
Gm26720	0	0	0.00093336	0.00174715	0.000960574	0	0.00120846	0	0.000819572	0.00180978	0.00382692	0.00428505	0	0.0130382	0.00124306	0	0	0.000687897	0	0	0.00280577	0	0	0	0	0	0
Ndufa10	1.42753	1.48059	0.905492	0.914861	1.01341	2.18808	0.843099	0.954679	1.01526	1.33799	0.844509	0.978223	0.958755	0.968617	0.937252	1.07494	0.968966	0.980957	0.761673	0.971474	1.05161	1.05753	0.603735	1.38985	1.19909	2.04629	1.76616
Cops9	2.82294	3.25403	3.02239	2.87478	3.78575	4.22975	2.78664	2.99583	3.2888	3.04027	2.77184	3.05504	3.36587	2.71177	3.0011	3.28434	3.18241	2.18128	1.88509	2.85127	2.76633	3.01107	2.42542	2.57231	3.05748	3.0254	3.53232
Gpc1	0.0126088	0.0134035	0.00289058	0.0137666	0.00909511	0.012442	0.00769206	0.00841013	0.0145369	0.0258101	0.00183942	0.00929931	0.00567079	0.0855394	0.00426939	0.00805008	0.00512591	0.00445272	0.0143612	0.00828574	0.0104938	0.00500614	0.0966295	0.0744833	0	0.00537242	0
Gm29480	0	0	0	0	0	0	0.00111191	0	0.000653272	0	0	0.000980608	0	0	0	0	0	0	0	0	0	0	0	0	0	0	0
Ankmy1	0	0	0	0	0	0	0.0017303	0.00118795	0	0	0.00147091	0	0	0	0	0	0	0	0	0	0	0	0	0.00279655	0	0	0
Dusp28	0.213057	0.0393068	0.0558558	0.0779711	0.0431509	0.0753427	0.0426233	0.096449	0.0574017	0.0712659	0.0388687	0.0559275	0.0498853	0.043	0.0725994	0.0860803	0.0290406	0.0868639	0.1734	0.0486941	0.0331773	0.0517157	0.0156503	0.0870308	0.136907	0.0174763	0
5033417F24Rik	0	0	0.00368095	0	0.00174275	0	0.00251742	0.0013284	0.00258037	0.00305086	0.00118105	0.00341424	0.00500674	0	0	0.00155775	0	0	0	0	0.000886084	0.00513949	0.0012186	0.00554054	0	0	0
Rnpepl1	0.931607	0.457484	0.527636	0.445722	0.429132	0.405009	0.537313	0.450744	0.442618	0.388442	0.440282	0.510424	0.439056	0.412433	0.607994	0.433948	0.562159	0.397501	0.635942	0.37722	0.455681	0.475677	0.477368	0.451029	0.6242	0.33745	0
9430060I03Rik	0.0355669	0.0247074	0.0204864	0.0162706	0.0161444	0.0207167	0.0470376	0.025453	0.0460818	0.0207102	0.0378619	0.029815	0.0200892	0.0165957	0.0173241	0.0228242	0.0181179	0.0237169	0.166551	0.0284196	0.0506551	0.0224788	0.019513	0.026022	0.0478745	0.00844994	0
Capn10	0.0824271	0.0249484	0.0411903	0.065877	0.0482474	0.0363088	0.0413349	0.0445145	0.0512356	0.0408482	0.0316251	0.0266765	0.0365347	0.0591981	0.0367985	0.0472764	0.0524069	0.0383992	0.0115166	0.0568809	0.0396824	0.0381841	0.03566	0.0470062	0.116922	0.218971	0
Gpr35	0.155866	0.0313251	0.042482	0.180887	0.282556	0.164006	0.0949705	0.192039	0.100479	0.090259	0.111706	0.0853404	0.259365	0.0128807	0.0271707	0.101931	0.0660893	0.0394733	0	0.074885	0.522511	0.0631154	0.146789	0.0405968	0.0704432	0.100672	0
Kif1a	0.0170947	0.00241202	0.00123081	0.0159391	0.00239992	0	0.0072797	0.00372553	0.00255404	0.00324119	0.00391067	0.0021579	0.00661198	0	0	0.00497411	0	0.00147265	0	0.00242557	0.0188517	0.00298321	0.0137806	0	0	0	0
Agxt	0	0	0	0	0	0	0	0	0	0	0	0	0	0	0	0	0	0	0	0	0	0	0	0	0	0	0
2310007B03Rik	0	0	0	0	0	0	0	0	0	0	0	0	0	0	0	0	0	0	0	0	0	0	0	0	0	0	0
Crocc2	0	0	0	0	0	0	0	0	0	0	0	0	0	0	0	0	0	0	0	0	0	0	0	0	0	0	0
Sned1	0	0.00354705	0.00192469	0.0200985	0.00305189	0.00593188	0.00534255	0.00221925	0.00065025	0.000774327	0.000280201	0	0.000299853	0.028741	0.00111856	0	0.0033699	0	0	0	0.00132136	0	0.0208507	0	0.00235301	0.0513539	1.76616
Mterf4	0.139221	0.216867	0.131168	0.105596	0.0880567	0.0887575	0.0986624	0.0890196	0.14287	0.0990655	0.103448	0.106046	0.0965228	0.110965	0.104481	0.104675	0.101019	0.131135	0.238041	0.118465	0.0895927	0.102547	0.206358	0.146895	0.124208	0.0591754	0
Gm28535	0	0	0.00418768	0.00117568	0	0	0	0.00403849	0.00305334	0.00215179	0	0.00178751	0.00128262	0	0.00237142	0	0	0.0012934	0	0.000795026	0.00200311	0.00365888	0	0	0	0	0
Pask	0	0.00823192	0.00353135	0.00430321	0.0020713	0.0114479	0.0018336	0.00231514	0.00781339	0.0417754	0.00164461	0.00353663	0.00267144	0	0.00120154	0.00410191	0.000891942	0.000517406	0	0.0364264	0.00147799	0.0973371	0	0.0010874	0.00605724	0.00537242	0
Ppp1r7	0.485762	0.480521	0.309315	0.286584	0.305333	0.322759	0.321237	0.391574	0.337873	0.505697	0.286948	0.342479	0.33698	0.234345	0.38155	0.400261	0.368437	0.306791	0.825218	0.565694	0.355421	0.548698	0.269585	0.353075	0.413971	0.398864	0
Ano7	0.00868598	0.0361878	0.00121454	0	0.000416729	0	0.00134885	0.00207768	0.000657223	0.000753972	0.00219305	0.000733916	0.000720102	0.0120964	0.000665621	0	0	0.000580825	0	0	0	0	0.00117073	0	0	0.00654793	0
Hdlbp	1.29861	1.56683	0.52177	0.691693	0.754477	0.78657	0.466487	0.524298	0.523251	0.557598	0.458048	0.603183	0.540819	1.84709	0.611003	0.66451	0.505702	0.316974	0.655549	0.611163	0.461103	0.799232	1.0983	0.387333	0.474667	1.18637	3.53232
2023-09-02	0.00600471	0.00646426	0.0141923	0.0192274	0.0183193	0.0177085	0.0119334	0.0161844	0.00882594	0.0138204	0.00994751	0.0343892	0.0133524	0.0174576	0.0205883	0.0229022	0.0200455	0.0263114	0.0267435	0.0236664	0.0256318	0.0299317	0.0256805	0.0133688	0.0185983	0	0
Farp2	0.0343884	0.00632335	0.012294	0.0159966	0.0102037	0.013632	0.013493	0.00534114	0.00759425	0.00533598	0.00694933	0.00520547	0.00616846	0.0327402	0.00902577	0.00829516	0.00658081	0.00234856	0	0.0041315	0.00725901	0.00819878	0.00247449	0.00141866	0.00811524	0	0
Stk25	0.659201	0.754599	0.290044	0.421583	0.251984	0.258328	0.281713	0.243036	0.263456	0.258957	0.277083	0.342607	0.247554	0.671286	0.342474	0.298499	0.295705	0.259863	0.520606	0.312812	0.24161	0.277505	0.356716	0.369304	0.861847	0.868108	0
Gm28536	0	0	0	0	0	0	0	0	0	0	0	0	0	0	0	0	0	0	0	0	0	0	0	0	0	0	0
Bok	0.497163	0.318174	0.00732051	0.0803897	0.0493289	0.0288121	0.0289439	0.00715171	0.0143889	0.026911	0.00379604	0.0143476	0.0169294	0.492696	0.0347642	0.0115556	0.00828546	0.0156034	0.178338	0.0332734	0.00499789	0.11916	0.455558	0.0343224	0.938019	0.645215	0
Thap4	0.319486	0.074859	0.14453	0.124767	0.113391	0.198631	0.13562	0.111573	0.14737	0.136381	0.136981	0.142314	0.103975	0.429084	0.130254	0.0981602	0.158993	0.101586	0.0269777	0.114492	0.124522	0.162388	0.177585	0.17205	0.0809985	0.342465	0
Gm10550	0	0	0	0	0	0	0	0	0	0.00330249	0	0	0	0	0	0	0	0	0	0	0	0	0	0	0	0	0
Atg4b	0.325791	0.252903	0.26642	0.217331	0.253849	0.219856	0.290116	0.292986	0.255126	0.240263	0.215149	0.250681	0.242386	0.318569	0.315127	0.306837	0.300605	0.252648	0.3619	0.276614	0.274374	0.279165	0.247417	0.316413	0.230275	0.221955	0
Dtymk	0.856507	0.792807	0.279609	0.437689	0.432941	0.454122	0.300898	0.347374	0.358917	1.25536	0.278616	0.434677	0.39039	0.61846	0.410407	0.432229	0.279051	0.32419	0.438803	1.11126	0.355183	1.42582	0.248878	0.502305	0.66982	0.436218	0
Ing5	0.0997115	0.0525758	0.0771601	0.0831062	0.0921875	0.11758	0.102203	0.0607389	0.0692255	0.150556	0.0861153	0.0850504	0.101663	0.0407615	0.0943015	0.0471029	0.0838355	0.10723	0.294313	0.0710704	0.0880014	0.12003	0.161767	0.0731978	0.133585	0.0447179	0
D2hgdh	0.0426029	0.028395	0.0508493	0.0548788	0.0390038	0.0570976	0.0434583	0.0575659	0.0413398	0.0437323	0.0517286	0.0515437	0.0295321	0.0784215	0.0531383	0.0878144	0.0442182	0.0919488	0.100669	0.0435194	0.0536945	0.0357469	0.0240365	0.0176203	0.0742627	0.0290508	0
Gal3st2	0	0	0	0.00291177	0	0	0	0	0	0	0	0	0	0	0	0	0	0	0	0	0	0	0.0466512	0	0	0	0
Gal3st2b	0	0	0	0.00324813	0	0	0	0	0	0	0	0	0	0	0	0	0	0	0	0	0	0	0.0041322	0	0	0	0
Gal3st2c	0	0	0	0	0	0	0	0.000559093	0	0	0	0.00115573	0	0	0	0	0	0	0	0	0	0	0	0	0	0	0
Pdcd1	0	0.00393944	0.00348105	0.00646301	0.0245662	0.0360873	0.0343487	0.0445525	0.00468277	0.0961521	0.0102101	0.0193804	0.00988846	0	0.0105177	0.00482642	0.00773234	0.013037	0	0.0141098	0.0136995	0.0202915	0.0445428	0.164891	0.00165119	0	0
Fam174a	0.854761	0.713781	1.91736	1.11257	1.20695	1.41687	1.87408	1.43597	1.55631	0.798259	1.60897	1.5305	1.50309	1.4189	1.61278	1.23416	1.6166	0.792965	0.992158	1.16995	1.36542	1.3651	0.910322	0.655384	1.00056	0.811734	0
St8sia4	0.0893419	0.164651	0.45018	0.520623	0.350501	0.448358	0.529638	0.463224	0.412589	0.386942	0.494652	0.467538	0.402439	0.147238	0.466875	0.365322	0.431422	0.613105	0.227785	0.447355	0.509544	0.368452	0.917507	0.669782	0.480346	0.317979	0
Gm28901	0	0	0	0	0	0	0.000746804	0	0	0	0	0	0	0	0	0	0	0	0	0	0	0	0	0	0	0	0
D1Ertd622e	0.463731	0.373832	0.471703	0.368887	0.564897	0.421321	0.546255	0.696324	0.637972	0.449719	0.494057	0.541678	0.759167	0.132451	0.600063	0.574466	0.532799	0.4962	0.509334	0.466837	0.619529	0.605848	0.594506	0.43287	0.254809	0.183527	0
Ppip5k2	0.0241279	0.154042	0.085871	0.0813267	0.0913421	0.11266	0.102404	0.106591	0.0866862	0.113976	0.0895828	0.104072	0.105345	0.0750342	0.0949826	0.0833177	0.104863	0.0718123	0.0687219	0.124775	0.104731	0.102224	0.053584	0.0916702	0.0280744	0.0302172	0
Gin1	0.17504	0.124377	0.132312	0.149665	0.114881	0.0683172	0.144522	0.134891	0.136468	0.178028	0.132381	0.137933	0.1275	0.124008	0.102815	0.200037	0.149015	0.259167	0.212232	0.175967	0.147815	0.111495	0.0557559	0.243666	0.0908288	0.246518	1.76616
Pam	4.08167	1.70492	0.135688	1.42318	0.212369	0.210948	0.0957695	0.132407	0.123226	0.133717	0.0887524	0.397781	0.111431	3.28422	0.115666	0.147718	0.0978738	0.0613459	1.40028	0.126102	0.088936	0.130439	0.114883	0.0997712	0.58525	1.1861	0
Gm7967	0	0.00381511	0.00397659	0	0.00119402	0	0.00382105	0.00608193	0.00220331	0.00592056	0.00103105	0	0.00544491	0	0	0.00292751	0.00220782	0.00312318	0	0	0.00358006	0	0.00468914	0.0207404	0	0	0
Rnf152	0.0351568	0.0149418	0.00187931	0.00853187	0.00182533	0	0.00129011	0.0011787	0.00455601	0.0018579	0.00358763	0.00456272	0.00331846	0.111893	0.00156316	0.00264125	0	0	0.0143612	0.0015289	0.00263593	0.0244496	0.0520542	0	0.152039	0.0590347	0
Gm17634	0	0.0019092	0	0.00179404	0	0	0	0.000725518	0.000174745	0.00146938	0	0	0	0	0	0	0	0	0	0	0.00178461	0	0.0143297	0	0	0	0
Pign	0.0741295	0.0439726	0.0846843	0.0713553	0.0682005	0.0384655	0.0839663	0.0878874	0.084655	0.0613652	0.074704	0.0645308	0.0806666	0.00998228	0.063884	0.0648096	0.0862713	0.0875034	0.0291584	0.108477	0.0451643	0.0976005	0.0367166	0.0524137	0.0585277	0	0
2310035C23Rik	0.124811	0.117142	0.282489	0.223112	0.24887	0.317962	0.27372	0.254952	0.268952	0.201977	0.28175	0.491596	0.265012	0.139617	0.232	0.267435	0.260476	0.312346	0.378779	0.283152	0.244811	0.21201	0.262599	0.256485	0.0788695	0.165181	0
Tnfrsf11a	0.0845104	0.0658427	0.326812	0.15342	0.2912	0.270645	0.28092	0.304584	0.269178	0.226054	0.287107	0.299126	0.332871	0.120531	0.460557	0.239531	0.324679	0.0832438	0.0492867	0.336406	0.150036	0.398555	0.498666	0.106965	0.0962021	0.138234	0
Gm7160	0.00833	0.00225198	0.027262	0.0239523	0.0321953	0.0114517	0.0374813	0.0527979	0.0310885	0.0250981	0.0190335	0.0300924	0.0439328	0.039465	0.0388334	0.0404699	0.0310658	0.0241964	0.0175125	0.021907	0.0216931	0.0200747	0.0166003	0.0494595	0.0274002	0.116298	0
Zcchc2	0.0475769	0.0524425	0.0767986	0.0337208	0.114865	0.112906	0.087905	0.131423	0.0718716	0.0574659	0.0643065	0.0979168	0.118021	0.131361	0.106988	0.0526251	0.0993957	0.0729026	0.27557	0.0641047	0.0684261	0.0704368	0.058622	0.100528	0.0274124	0.0566222	0
Phlpp1	0.0802341	0.0305754	0.0327108	0.059989	0.0492228	0.0215307	0.042314	0.0549704	0.0321099	0.043242	0.0416614	0.0305518	0.0408108	0.0641124	0.0357386	0.0131465	0.044663	0.0507219	0.0631875	0.0303519	0.0886347	0.0399472	0.310917	0.0354476	0.300624	0.0185299	0
A530053M12Rik	0	0	0	0	0	0	0	0	0	0.000730297	0	0	0	0	0	0	0	0	0	0	0.00429528	0	0	0	0	0	0
Bcl2	0.666919	0.422549	0.252021	0.174702	0.29943	0.267758	0.40401	0.388242	0.285597	0.949993	0.360687	0.735598	0.365686	0.356741	0.482263	0.322525	0.50796	1.9324	1.55543	0.370684	0.418134	0.496804	0.181063	5.23078	0.582832	0.405065	0
Kdsr	0.201126	0.14551	0.109318	0.114948	0.0938274	0.0924368	0.128618	0.0925012	0.0958347	0.0959043	0.0936443	0.138175	0.0791552	0.18349	0.137343	0.130938	0.136509	0.139449	0.184672	0.0940557	0.0805299	0.0986257	0.219122	0.15191	0.293859	0.463439	0
Vps4b	0.67737	0.475692	0.719462	0.614813	0.842822	0.693672	0.761509	0.706116	0.781255	0.725104	0.68709	0.815478	0.694587	0.288275	0.744732	0.75895	0.762202	0.619087	0.351856	0.689742	0.72443	0.785546	0.655952	0.815865	0.489783	0.733256	0
Serpinb5	0	0.0765228	0.000636569	0	0.0191307	0	0	0.000593747	0	0.00176282	0.00111284	0	0	0	0	0	0.00232661	0.012066	0	0	0	0	0.00207189	0	0	0	0
Serpinb11	0	0	0	0	0	0	0	0	0	0	0	0	0	0	0	0	0	0	0	0	0	0	0	0	0	0	0
Serpinb7	0	0	0.00719443	0	0	0.00220803	0.00158997	0	0.000929563	0	0.00241897	0.00320275	0	0	0.0011502	0.006876	0.00601259	0.0178575	0	0.00313345	0.00514297	0.00323559	0	0	0	0	0
Serpinb2	0	0.561269	0.000308373	0	0.167884	0.303458	0.00221371	0.00155162	0.0166626	0.0686181	0.00246782	0.00908228	0.0609583	0	0.00382342	0.0485319	0.00277278	0.0043141	0	0	0.000921109	0	0.160495	0	0.0027591	0	0
Serpinb8	0.0706646	0.0904035	0.252398	0.0988178	0.325335	0.294124	0.366608	0.184641	0.205469	0.130296	0.259428	0.282059	0.323863	0.0917343	0.552105	0.413235	0.35442	0.0586614	0.0696741	0.455583	0.063268	0.322383	0.187522	0.0536799	0.0240569	0.0702223	1.76616
D830032E09Rik	0	0	0	0	0.000525241	0.002196	0	0	0	0	0.000761916	0	0.00079818	0	0	0	0	0	0	0	0	0	0	0	0	0	0
Cdh19	0.241945	0	0.000402743	0.010703	0	0	0.00382381	0.00480977	0.000618606	0	0	0	0	0.105796	0.0040202	0	0	0	0	0	0	0	0	0	0	0	0
Gm29088	0	0	0	0	0	0	0	0	0	0	0	0	0	0	0	0	0	0	0	0	0	0	0	0	0	0	0
Dsel	0.276792	0.127216	0.0150809	0.0728946	0.0177225	0.0185671	0.0151132	0.0100592	0.0109293	0.0155847	0.0168273	0.0141282	0.0082919	0.0893133	0.0291276	0.0119154	0.0189404	0.00962367	0.0858713	0.017378	0.00687726	0.0403541	0.0309352	0	0.0738812	0.00954709	0
Cntnap5a	0	0	0	0	0	0	0	0	0	0	0	0	0	0	0	0	0	0	0	0	0	0	0	0	0	0	0
Tsn	1.48815	1.38858	0.958521	1.06641	1.10166	0.969827	1.03326	1.0031	0.96669	1.66846	0.934317	1.0963	1.05771	1.55591	1.14114	1.35938	1.14363	1.13808	1.5178	1.55981	1.05871	1.65684	1.31596	1.33498	1.1661	0.964313	7.06464
Nifk	0.485358	0.326795	0.215405	0.28282	0.259047	0.224299	0.227499	0.220407	0.238985	0.443312	0.222054	0.233732	0.311578	0.243584	0.340587	0.314984	0.287446	0.368413	0.353223	0.283107	0.269111	0.428795	0.212076	0.3904	0.333339	0.333559	0
Gm28867	0	0	0	0	0	0	0	0	0	0	0	0	0	0	0	0	0	0	0	0	0	0	0	0	0	0	0
Clasp1	0.19569	0.105118	0.0882986	0.168712	0.128126	0.18409	0.0979471	0.0872407	0.073813	0.124074	0.0765248	0.077381	0.0921022	0.290797	0.115432	0.0972044	0.121352	0.204269	0.343917	0.12508	0.0888866	0.0915306	0.169447	0.116605	0.375301	0.0923004	0
2900060B14Rik	0.119746	0.0490435	0.0244777	0.0419828	0.0365639	0.0183546	0.0401834	0.0358263	0.0244831	0.0583573	0.037146	0.0502782	0.0418541	0.019662	0.0350323	0.0538229	0.0402499	0.0902701	0.0496981	0.0437468	0.0433637	0.0386706	0.0230273	0.0631384	0.0363286	0.0464038	0
Tfcp2l1	0	0	0	0	0	0.00140506	0	0	0	0.000487662	0	0	0	0	0	0	0	0	0	0.00106131	0	0	0.00535212	0	0	0	0
Gli2	0.0880087	0.0191179	0.000236516	0.029015	0	0.00504509	0	0.000314763	0	0	0	0.00124477	0	0.0144015	0	0	0	0	0	0.00204329	0	0.00286433	0.00486901	0	0	0	0
Gm26831	0	0	0	0	0	0	0	0	0	0	0	0	0	0	0	0	0	0	0	0	0	0	0	0	0	0	0
Gm29455	0	0	0	0	0	0	0	0	0	0	0	0	0	0	0	0	0	0	0	0	0.0006422	0	0	0	0	0	0
Inhbb	0.118205	0.00641317	0	0.00628028	0	0	0.000395563	0.000155654	0	0.000942454	0.00178205	0	0	0.0397863	0	0.000664727	0	0	0.0115166	0	0	0	0.00200848	0	0.00797652	0	0
Ralb	0.573509	0.540239	0.669842	0.604662	0.691781	0.695329	0.73899	0.611626	0.704926	0.353581	0.691724	0.713991	0.782094	0.490478	0.852646	0.735557	0.659938	0.225591	0.272262	0.684331	0.683296	0.774694	0.485041	0.202052	1.50848	1.66527	0
Gm27184	0	0	0.00465413	0.00281027	0.00561008	0.00837099	0.00871347	0.00537566	0.00700538	0.00554973	0.00140526	0.000777282	0.00318927	0	0.00409717	0.00399316	0.00269998	0.0027321	0	0.00294502	0.00265571	0.00134556	0	0.0162223	0	0	0
Tmem185b	0.142197	0.201856	0.199145	0.215304	0.27989	0.228442	0.281147	0.273834	0.226861	0.168394	0.255721	0.269568	0.320781	0.200381	0.193945	0.177963	0.253331	0.149326	0.0562259	0.216893	0.422004	0.207594	0.278993	0.188705	0.275284	0.201717	0
3830432H09Rik	0	0	0	0	0	0	0	0	0	0	0	0	0	0	0	0	0	0	0	0	0	0	0	0	0	0	0
Epb41l5	0.0308588	0.0918577	0.00484388	0.0062759	0.000873729	0.00305564	0.00549977	0.00271173	0.00278873	0.00512024	0.00162492	0.00457543	0.00498243	0.0243344	0.00816004	0.00111228	0	0.00431757	0	0.00366604	0.00153281	0.00799822	0.00887838	0.00892655	0.0167084	0.0129953	0
Ptpn4	0	0.0185706	0.0213362	0.0308847	0.0247522	0.0077625	0.0215345	0.0313794	0.0185838	0.0772919	0.0125776	0.0262069	0.016921	0	0.0209863	0.0172856	0.0350785	0.0430174	0	0.0421061	0.056381	0.0456293	0.00969606	0.195348	0.0177412	0.0175266	0
Tmem177	0.0264224	0.0240572	0.0557422	0.0367003	0.0447741	0.0429311	0.0724567	0.0502829	0.0556218	0.102335	0.0474609	0.0462225	0.0537234	0.0527465	0.0618768	0.0936062	0.050127	0.0845395	0.0820418	0.0913464	0.0507658	0.0691203	0.136137	0.073621	0.0381461	0.0350906	0
Cfap221	0	0	0	0	0	0	0	0	0	0	0	0	0	0	0	0	0	0	0	0	0	0	0	0	0	0	0
Sctr	0	0	0.00183349	0	0.00263919	0	0	0.00198399	0.000281652	0	0	0.00161606	0.000994453	0	0	0.00713316	0.00310626	0.00335659	0	0.00186867	0.00144659	0.00251049	0	0	0	0	0
Tmem37	0.341439	0.396487	2.0901	0.615036	1.87118	1.23538	2.02054	1.36139	1.59348	0.788784	1.46762	1.75237	1.38721	0.453822	3.0848	1.43718	2.86521	0.509582	0.351161	1.62686	0.367551	1.73712	0.557593	0.716889	0.307375	0.531653	3.53232
Dbi	5.72081	5.36747	4.1428	4.53202	7.88959	7.61983	4.27906	4.31735	4.47623	4.98303	4.22159	4.28998	5.75853	5.78545	5.31757	5.53509	4.24468	1.94281	3.17313	4.64284	3.76946	4.98614	4.14066	2.53695	3.54642	4.83126	40.6217
3110009E18Rik	0.0828877	0.221527	0.0652537	0.087364	0.0680904	0.125032	0.0731713	0.0883315	0.0692122	0.110387	0.0752812	0.0942377	0.0718771	0.102263	0.0972541	0.0744826	0.0622545	0.13106	0.0815366	0.0716168	0.0774427	0.0515434	0.231187	0.225619	0.0110004	0.0466065	0
Steap3	0.591093	0.162572	0.0927135	0.139903	0.229074	0.118371	0.140027	0.095896	0.111704	0.0829559	0.101591	0.105174	0.139209	0.461289	0.184532	0.128437	0.122422	0.0438316	0.467351	0.10273	0.0551005	0.148431	0.017592	0.041638	0.0196495	0.0544421	0
C1ql2	0	0	0	0	0	0	0	0	0	0	0	0	0	0	0	0	0	0	0	0	0	0	0	0	0	0	0
En1	0	0	0	0.00154948	0	0	0.000395563	0.000314763	0	0	0	0	0	0	0	0.00121989	0	0	0	0	0	0	0	0	0	0	0
Gm29346	0	0	0	0	0	0.0527726	0	0	0.000830148	0.00204378	0	0	0	0	0	0	0	0	0	0	0.00101307	0	0	0	0	0	0
Gm29348	0	0	0	0	0	0	0	0	0	0	0	0	0	0	0	0	0	0	0	0	0	0	0	0	0	0	0
Insig2	0.67903	0.33066	0.323665	0.380136	0.290555	0.273811	0.353851	0.263432	0.263699	0.198819	0.286268	0.273915	0.241401	0.291328	0.404056	0.293545	0.475038	0.312312	0.562071	0.329653	0.24409	0.380733	0.192799	0.382366	0.431741	0.599936	3.53232
2210011K15Rik	0	0	0	0	0	0	0	0	0	0	0	0	0	0	0	0	0	0	0	0	0	0	0	0	0	0	0
Ccdc93	0.0890933	0.103744	0.136823	0.108055	0.127735	0.16601	0.127775	0.10034	0.127202	0.0949961	0.101655	0.127423	0.127126	0.133599	0.180856	0.106555	0.142116	0.10419	0	0.107282	0.0817449	0.109762	0.162307	0.0960179	0.0671728	0.105536	0
Htr5b	0	0	0	0	0	0	0	0	0	0	0	0	0	0	0	0	0	0	0	0	0	0	0	0	0	0	0
Ddx18	0.775432	0.562496	0.393174	0.544313	0.532101	0.531399	0.433407	0.415801	0.444888	0.692851	0.459665	0.513026	0.528325	0.468155	0.431502	0.483977	0.529379	0.75438	0.85935	0.427358	0.511637	0.701914	0.913654	0.718843	0.771364	0.598637	0
Dpp10	0	0	0.000703919	0.00114142	0.000363576	0	0.00312665	0.00463284	0.00073071	0.0011072	0.00217414	0.00113344	0.00137885	0	0	0.00216418	0	0	0	0.00179671	0.00153238	0.00370081	0.0673308	0	0	0	0
1700121L03Rik	0	0	0	0	0	0	0	0	0	0	0	0	0	0	0	0	0	0	0	0	0	0	0	0	0	0	0
Actr3	2.75398	4.25993	4.89349	6.54542	6.24067	4.43115	5.82406	7.78993	5.94982	6.75156	6.90437	6.33539	6.98528	2.94047	5.72694	7.24337	4.77932	5.16669	3.74369	6.50959	7.48145	7.05297	5.23413	6.79826	3.00026	2.89292	1.76616
Slc35f5	0.484731	0.29698	0.249205	0.221037	0.23385	0.185905	0.196113	0.216273	0.207531	0.121948	0.201272	0.236599	0.227844	0.408369	0.250026	0.205221	0.292648	0.0777367	0.199254	0.184088	0.165138	0.246547	0.215358	0.0816008	0.0848002	0.355895	1.76616
Gpr39	0.0254706	0.0467298	0.000513523	0.0587308	0.000858357	0.00965435	0.00963641	0.00285781	0	0.000454028	0	0	0	0.0749173	0	0.00424054	0	0	0.0278231	0	0	0.00195845	0.218766	0	0	0	0
Lypd1	0	0.0039039	0.000642675	0.0256177	0	0	0.00210516	0.000623323	0	0.000948677	0	0	0	0.0156081	0	0	0	0	0	0	0	0.0028259	0.105452	0	0	0	0
Nckap5	0.0180258	0.00167673	0.000964153	0.00947787	0	0	0.00155831	0.00155934	0	0	0	0	0	0.0171527	0.0127764	0.0015568	0	0	0	0	0	0	0	0	0	0.0515661	0
Mgat5	0.0592168	0.0699202	0.194871	0.100636	0.208284	0.166931	0.193983	0.189928	0.213139	0.155715	0.163418	0.213083	0.184739	0.135438	0.155226	0.134501	0.219357	0.10389	0.0804718	0.19324	0.0876235	0.209369	0.137504	0.232059	0.148736	0.153486	0
Tmem163	0	0	0.0015278	0.00165948	0.00145868	0.00342784	0.0102969	0.0316968	0.0015033	0.0487897	0.0017039	0.00334193	0.00413776	0.0357528	0.00761285	0.0212082	0	0.214401	0.0731475	0.00218056	0.00466077	0.000737453	0.0169876	0.140726	0	0	0
Acmsd	0	0	0	0	0	0	0	0	0	0	0	0	0	0	0	0	0	0	0	0	0	0	0	0	0	0	0
2900009J06Rik	0	0.0601859	0.00180056	0.00559608	0.000555574	0	0.00438189	0.00276476	0.00163371	0.00491595	0.00028463	0.00054725	0	0.0100899	0.00126113	0	0	0.00169351	0	0.00318179	0.000660201	0	0	0	0.00145148	0.00673237	0
Ccnt2	0.572107	0.375423	0.462874	0.475267	0.364632	0.464694	0.469797	0.451844	0.417466	0.360413	0.510198	0.462643	0.441197	0.448677	0.512817	0.35532	0.537704	0.713229	0.881545	0.387052	0.64873	0.454911	0.554098	0.6968	0.543749	0.536324	0
Map3k19	0	0	0	0.00162806	0.00111682	0	0	0.00266588	0	0.00141656	0	0	0.000567524	0	0	0	0	0.00492326	0	0	0	0	0	0	0	0	0
Rab3gap1	0.127151	0.216574	0.175662	0.161095	0.165803	0.133688	0.162849	0.158749	0.167559	0.189618	0.141887	0.193026	0.186762	0.237714	0.194186	0.201322	0.177858	0.289817	0.293971	0.175681	0.144316	0.201997	0.0692089	0.241371	0.17805	0.115429	1.76616
Zranb3	0.0156583	0.0225309	0.029772	0.0112886	0.0530199	0.0270489	0.0248698	0.0326783	0.0284962	0.0650225	0.017325	0.0274965	0.0426017	0.0185265	0.0254944	0.0331776	0.0351978	0.0204906	0	0.0711627	0.00661619	0.0494092	0.00707059	0.017837	0.00647755	0	0
Gm28800	0	0	0	0	0	0	0	0	0.000474427	0.000602411	0	0	0	0.00499321	0	0	0	0	0	0	0	0	0	0	0	0	0
R3hdm1	0.436971	0.284789	0.334328	0.382127	0.374672	0.263073	0.363683	0.320445	0.343516	0.453351	0.302572	0.38296	0.359781	0.474051	0.4032	0.378332	0.392102	0.566403	0.61863	0.404903	0.378258	0.501725	0.289204	0.526737	0.535042	0.748069	1.76616
Ubxn4	0.704833	1.17377	0.747795	0.941205	1.01216	0.600714	0.845653	0.894227	0.819093	0.901138	0.703723	0.804088	0.996335	1.12411	0.831598	0.959206	1.00554	0.79052	1.09999	0.83074	0.804434	0.826562	1.48447	1.20226	1.14645	1.18571	0
Lct	0	0	0	0	0	0	0	0	0	0.000807289	0	0	0	0	0	0	0	0	0	0	0	0.00329727	0	0	0	0	0
Mcm6	0.328721	0.659746	0.198901	0.298293	0.513907	0.458145	0.25234	0.384468	0.313554	2.07545	0.258238	0.47904	0.346751	0.809619	0.496003	0.301939	0.189772	0.363688	0.175739	0.827297	0.310247	3.21481	0.560932	0.7446	0.759912	0.594681	0
Dars	0.440574	0.557733	0.424256	0.52804	0.500897	0.535018	0.45483	0.479043	0.445846	0.792052	0.440432	0.462571	0.486871	0.498927	0.483206	0.52516	0.392143	0.482345	0.531129	0.481257	0.482354	0.729531	0.5463	0.671904	0.581428	0.920048	0
Cxcr4	0.456614	0.253254	0.490375	0.134467	0.313762	0.244357	0.46144	0.340931	1.06934	0.222416	0.320395	0.452257	0.294069	0.0863065	0.161883	0.167587	0.57602	0.485877	0.75883	0.273285	0.217299	0.192241	0.31669	0.350247	0.204121	0.150838	0
Thsd7b	0.0207985	0	0	0	0	0	0	0	0	0	0	0	0	0	0	0	0	0	0	0	0	0	0	0.00434712	0	0	0
Cd55b	0	0	0	0	0	0	0	0	0	0	0	0	0	0	0	0	0	0.00174161	0	0	0	0	0	0	0	0	0
Gm15675	0.144169	0.00179492	0.0039133	0.013507	0.00152659	0	0.00657994	0.000382552	0.00212952	0.00295841	0.00396073	0.00601755	0.00464803	0.0160465	0.00282037	0.00917213	0	0.118651	0.0488778	0.00455183	0.00166982	0.0039326	0.00384657	0.00741589	0.00809257	0	0
Cd55	1.0342	0.234936	0.0760346	0.408537	0.059035	0.100329	0.0694939	0.0839044	0.0250145	0.100483	0.0277383	0.0604269	0.0500737	0.107883	0.0849468	0.0655687	0.0318814	1.9586	6.28267	0.0507837	0.0113775	0.0446843	1.23206	0.212534	0.169826	0.0251103	0
Gm16083	0	0	0	0	0	0	0	0	0.00091948	0	0	0	0	0	0	0	0	0.0113627	0	0	0	0	0	0.00988435	0	0	0
C4bp	0	0	0	0	0	0	0	0	0	0	0	0	0	0	0	0	0	0	0	0	0	0	0	0	0	0	0
Gm29427	0	0	0	0	0	0	0	0	0.000294171	0	0	0	0	0	0	0	0	0	0	0	0	0	0	0	0	0	0
Pfkfb2	0.0160844	0.00854091	0.0134828	0.0119979	0.0120154	0.0151529	0.0115242	0.00819634	0.0110788	0.0107557	0.0148806	0.0114642	0.00442621	0	0.00780502	0.00250561	0.0171636	0.0124698	0.0154611	0.00406458	0.0144347	0.0114799	0.00941071	0.0116693	0.0127968	0	0
Yod1	0.0843709	0.0832656	0.0748215	0.154721	0.0935507	0.0985263	0.0883701	0.0860113	0.0737342	0.0676042	0.0599097	0.0863346	0.0867759	0.0712014	0.107985	0.0917067	0.0629346	0.0945864	0.170033	0.0754585	0.0817111	0.0631227	0.0135829	0.0515957	0.174649	0.171737	0
AA986860	0.0217587	0.00167673	0.00140116	0.00512309	0.0023144	0	0.00125397	0.00153797	0.00205588	0.00119955	0.00495179	0.00210786	0.00180594	0	0.00264177	0	0.00825946	0	0	0.00289809	0	0.00322841	0	0	0.00137422	0	0
Gm28857	0	0	0	0	0	0	0	0	0	0	0	0	0	0	0	0	0	0	0	0	0	0	0	0	0	0	0
Fcmr	0.0208047	0.0967347	0.0406635	0.0671155	0.0227371	0.0617842	0.0800346	0.0629332	0.0326616	0.184574	0.0433187	0.0922208	0.0452683	0.321776	0.073315	0.0521911	0.0373146	5.38152	6.13766	0.0186015	0.0295851	0.036621	0.0026713	0.0378437	0.114884	0.0839075	0
Il19	0	0	0	0	0	0	0	0	0	0	0	0	0	0	0	0	0	0	0	0	0	0.0022627	0	0	0	0	0
Il10	0	0.0134145	0.058632	0.0220746	0.0249685	0.0235825	0.117393	0.0753176	0.0386302	0.0247897	0.0230609	0.0367611	0.109926	0	0.0418961	0.0367992	0.0104355	0.0179878	0	0.0423184	0.0137378	0.0203179	0.00674483	0.00517663	0.00214328	0	0
Mapkapk2	0.45978	0.404693	0.596538	0.37021	0.835764	0.741606	0.65666	0.643463	0.580438	0.442464	0.538164	0.615485	0.71615	0.184389	0.769843	0.696033	0.64628	0.321515	0.191374	0.63275	0.447499	0.686287	0.265002	0.267139	0.283494	0.259449	0
Dyrk3	0	0.0159977	0.00748594	0.0429741	0.0174271	0.00287923	0.0223762	0.028917	0.0120568	0.0232568	0.00971431	0.00923331	0.015267	0.00418625	0.0082026	0.0390605	0.0275756	0.0191217	0	0.0151484	0.0611625	0.0156989	0.0138549	0.0103324	0	0	0
Eif2d	0.394232	0.220838	0.0992141	0.151116	0.121206	0.103286	0.101022	0.138487	0.133273	0.276133	0.113248	0.128351	0.118769	0.106277	0.114524	0.115022	0.135321	0.229081	0.309791	0.154027	0.171515	0.186589	0.263177	0.288628	0.253501	0.217802	0
Rassf5	0.102148	0.236494	0.359021	0.350749	0.453003	0.335609	0.449704	0.472169	0.392906	0.406165	0.49709	0.524687	0.480787	0.197025	0.395549	0.514525	0.426541	0.532365	0.143953	0.383817	0.658555	0.377703	0.155568	0.961786	0.0598086	0.225305	1.76616
Ikbke	0.0492772	0.0701681	0.0627394	0.0368637	0.186835	0.13448	0.0802693	0.0870994	0.0805065	0.10092	0.0334626	0.0617089	0.160109	0.0140863	0.0443562	0.0589635	0.0633161	0.0684052	0.125996	0.0348603	0.0247224	0.0720094	0.0301533	0.115175	0.0168398	0.0238161	0
Gm28913	0	0.00769169	0.00108407	0	0	0	0.00227076	0	0	0	0.000473105	0.00271262	0.000533182	0	0.00195867	0	0.00630257	0	0	0	0	0	0.00828006	0	0	0	0
Srgap2	0.306042	0.326058	0.577994	0.243424	0.379138	0.327472	0.517493	0.577722	0.380303	0.296888	0.405331	0.46402	0.489424	0.202782	0.575542	0.324088	0.519396	0.166892	0.232941	0.406508	0.290097	0.507169	0.425749	0.266793	0.543711	0.299887	0
Fam72a	0.0623345	0.0171576	0.0360032	0.0165628	0.0185481	0.0425275	0.028212	0.0545567	0.0190053	0.0925498	0.0299753	0.0301194	0.043845	0.00710491	0.0595114	0.0798822	0.0400141	0.0163408	0	0.0749742	0.0108397	0.0735564	0.0150971	0.00536395	0.0459985	0.0127343	0
Ctse	0	0	0.0211984	0.0154294	0.00780268	0.0106274	0.0276895	0.0237412	0.0210273	0.0121529	0.0359165	0.00870091	0.0086403	0	0.0193103	0.00451014	0.0136342	0.0313466	0	0.0107269	0.0164408	0.0040864	0.00489453	0.0418456	0.00261587	0	0
Rab7b	0.343213	0.522473	0.802126	1.88653	1.05036	0.715091	0.988019	1.06562	1.06486	0.80661	1.03485	0.881955	1.12028	0.410273	0.924958	1.0049	1.09043	0.21217	0.458464	0.918467	0.360506	0.975158	0.314555	0.191262	0.12314	0.550972	0
Pm20d1	0	0	0.000586958	0	0	0	0.00135411	0	0.000780911	0	0	0.00278146	0.00100061	0	0.000926246	0	0.00196819	0.000474281	0	0	0	0	0	0	0	0	0
Slc41a1	0.108603	0.120628	0.0380274	0.0721818	0.0427412	0.0281347	0.0476375	0.0453679	0.0374751	0.0278248	0.0393872	0.0415977	0.0371028	0.139737	0.0496003	0.0400207	0.0382952	0.0482823	0.0276782	0.0197908	0.062222	0.046456	0.188099	0.0206791	0.0923836	0.0309914	0
Rab29	0.281384	0.297902	0.273047	0.324491	0.255755	0.258946	0.283846	0.399581	0.291274	0.258738	0.263832	0.290288	0.274024	0.101583	0.300661	0.267749	0.23655	0.162152	0.126404	0.296737	0.280403	0.254488	0.206241	0.270153	0.346911	0.188098	0
Nucks1	0.975144	1.12056	0.597379	0.679285	0.809399	0.76612	0.653019	0.609231	0.585787	2.20203	0.508043	0.712609	0.628126	1.3085	0.792032	3.19657	0.752309	0.993245	0.759332	3.42344	0.644083	1.2895	0.919996	0.72776	1.22663	1.57499	0
Slc45a3	0	0.0271166	0.000123499	0.0124639	0.000489732	0.00137111	0.00395059	0.00149	0.000791372	0	0	0.00341086	0.00253892	0.0195782	0.0120284	0.00222561	0	0	0	0	0.00193091	0	0.00117073	0	0.0230681	0.167944	0
Elk4	0.298486	0.0800083	0.128656	0.160261	0.143359	0.134906	0.153918	0.12487	0.116369	0.171733	0.119433	0.113233	0.11153	0.571929	0.145283	0.144741	0.178049	0.294642	0.269307	0.148972	0.0895458	0.110686	0.156012	0.35267	0.389302	0.0975095	0
Mfsd4a	0.0212789	0.0100684	0.00985762	0.0362307	0.00657319	0.00970201	0.0194104	0.0134786	0.00834336	0.0317888	0.0102401	0.0173341	0.0128642	0.02152	0.0107867	0.0128054	0.00535026	0.0842571	0.062637	0.0161069	0.0126379	0.00835242	0.0136071	0.0707218	0.0662801	0.0216846	0
Cdk18	0.136343	0.0306682	0.0710794	0.0259775	0.109736	0.0431767	0.0390583	0.0470421	0.103774	0.0689877	0.05999	0.071127	0.067041	0.0319621	0.0436985	0.0660247	0.0851849	0.027048	0	0.0688066	0.0235225	0.0790417	0.0205906	0.0209311	0.0372839	0.0580299	0
Gm29629	0	0	0	0	0	0	0	0	0	0	0	0	0	0	0	0	0	0	0	0	0	0	0	0	0	0	0
Lemd1	0	0	0	0	0	0	0	0	0	0	0	0	0	0	0	0	0	0	0	0	0	0	0	0	0	0	0
Klhdc8a	0.00833	0	0.00209477	0	0.00225247	0.124503	0.00229377	0	0.00128993	0	0.000607185	0.00130387	0.00165197	0.0253092	0	0.00243431	0.00233805	0	0.0147973	0	0	0.00204535	0.116638	0	0.00155346	0	0
Nuak2	0.260039	0.155452	0.250984	0.215629	0.23595	0.147664	0.354741	0.307736	0.30355	0.139333	0.267697	0.261433	0.267815	0.0892648	0.210022	0.221242	0.333368	0.354357	0.620863	0.209218	0.410017	0.208909	0.638762	0.0865758	0.129653	0.0574892	0
Tmcc2	0.0380514	0.0132729	0.0218567	0.017798	0.0158811	0.0256384	0.0321317	0.0130685	0.0152424	0.0220771	0.0215201	0.0273299	0.0282229	0.0683508	0.036005	0.0144327	0.0117746	0.00426392	0.0524948	0.0390532	0.0239158	0.0358824	0.00499967	0.0314344	0.033481	0.031397	0
Dstyk	0.145471	0.0935415	0.147077	0.0855609	0.16064	0.0948111	0.149044	0.11996	0.129038	0.0610278	0.122119	0.128122	0.140131	0.152684	0.165102	0.13392	0.160132	0.12425	0.212472	0.136606	0.16399	0.110103	0.0965638	0.0889147	0.136182	0.23467	0
Rbbp5	0.0606589	0.01256	0.0727147	0.0570044	0.112014	0.0712813	0.086523	0.0845345	0.0792905	0.10043	0.064627	0.0766343	0.080617	0.0455163	0.0887592	0.0901929	0.0935684	0.100371	0.209168	0.140035	0.0826703	0.087104	0.0297843	0.101627	0.097574	0.0149979	0
Tmem81	0.0677507	0.00370252	0.015496	0.0173723	0.0114285	0.00736421	0.012044	0.0103221	0.0234363	0.0165149	0.0081666	0.0208661	0.00697968	0.00293515	0.0244284	0.0145453	0.013263	0.00427609	0	0.0160556	0.00877776	0.0154353	0.00607973	0.00635608	0.012824	0	0
Cntn2	0	0	0	0.00126524	0	0	0.000691557	0	0.00111963	0	0.000886927	0	0.0015498	0	0	0	0	0	0	0	0.00478711	0	0	0.00718259	0	0	0
Nfasc	0.00833	0.00312475	0.000571802	0.00246647	0.000826299	0	0	0	0	0	0	0	0.000299853	0.00880018	0	0	0	0	0	0	0	0	0	0	0	0	0
Lrrn2	0.47686	0.0401405	0.00101887	0.063324	0.00345335	0.00690281	0.00148184	0.00137402	0.0016664	0.00239348	0.00101553	0	0.0140283	0.22875	0.00622756	0	0	0.00133587	0.142356	0.00310499	0.0029204	0.00126865	0.00125589	0.00437376	0	0	0
Mdm4	0.366256	0.177259	0.211243	0.208328	0.186312	0.127424	0.224362	0.204859	0.189855	0.264983	0.19732	0.244707	0.221935	0.106463	0.225215	0.24976	0.250265	0.369539	0.356076	0.292773	0.214498	0.26116	0.21648	0.300642	0.19766	0.0825676	1.76616
Pik3c2b	0.00390375	0.00999362	0.000782209	0.0155569	0.00597322	0.0070527	0	0.00217384	0.000730299	0.011643	0.00376452	0.00555028	0.000849925	0.00736005	0	0.00196638	0	0.117091	0	0	0	0	0	0.0401966	0.22242	0.0442092	0
Gm28609	0	0	0	0	0	0	0	0	0	0	0	0	0	0	0	0	0	0	0	0	0	0	0	0	0	0	0
Ppp1r15b	0.379435	0.174213	0.155382	0.184418	0.300364	0.217018	0.219329	0.239527	0.182414	0.234731	0.14727	0.165136	0.296813	0.0287838	0.234351	0.221005	0.206918	0.153576	0.199951	0.198178	0.163286	0.209198	0.153451	0.147235	0.230248	0.257155	0
Plekha6	0.275806	0.00850476	0.00496643	0.0408906	0.00412017	0	0.00564366	0.00415224	0.00218128	0	0.000691655	0.00147213	0.00150721	0.029001	0.00176634	0.000942154	0.00452289	0	0.233349	0.00312261	0	0	0.00702578	0.00606798	0	0	0
Gm19461	0	0	0	0	0	0	0	0.00108058	0	0	0	0	0	0	0	0	0	0	0	0.000732347	0	0	0	0	0	0	0
Ren1	0	0	0	0	0	0	0	0	0	0	0	0	0	0	0	0	0	0	0	0	0	0	0	0	0	0	0
Etnk2	0	0.00921714	0	0.0064973	0.0185702	0.00140506	0	0	0.00104153	0	0	0	0.000857517	0.00551017	0	0	0	0.00457767	0.0527564	0	0	0.00318318	0.0070432	0	0.00596282	0.0104848	0
Sox13	0.07363	0.00789977	0.00344576	0.0132146	0.0044456	0.00557744	0.00207119	0.00302057	0.00203234	0.00485911	0.000245993	0.00431915	0.00354251	0.0380472	0.0040892	0	0.00394675	0	0	0.00415354	0.000682548	0.0141242	0	0.00400539	0.307582	0.115094	0
Snrpe	2.03843	3.28967	1.92904	2.60328	2.80359	2.59312	2.08112	2.19847	2.31067	5.19984	2.0425	2.25293	2.51503	2.83252	2.095	3.49078	2.02995	2.69553	2.54277	3.68848	2.55831	3.61979	3.178	3.40527	2.58933	1.94003	1.76616
Gm26706	0	0	0.000274834	0	0.00127615	0	0	0.000582039	0.000720372	0	0	0	0.00279278	0	0	0	0	0.000357584	0	0	0	0.00178045	0	0	0	0	0
Zc3h11a	0	0.00263212	0.0110191	0.00652233	0.00863664	0.0121301	0.00933279	0.0107397	0.00799908	0.00901041	0.00658691	0.00578395	0.00791508	0.00610517	0.0107871	0.00311568	0.0102317	0.0241159	0.0278231	0.0051198	0.0132982	0.00972627	0.0770928	0.0199246	0.00165457	0	0
Gm38394	0.00628078	0.002106	0.00036871	0.00537787	0	0.00332561	0.00291058	0	0.0014205	0.00279289	0.00139075	0.00122849	0.00317169	0	0.00128654	0.00187546	0	0	0	0.000818657	0.00166982	0	0	0.00661783	0	0	0
Lax1	0	0.0237661	0.00445798	0.00222379	0.00194477	0.00910831	0.0176088	0.0315115	0.00756644	0.130676	0.00456865	0.0288851	0.00653085	0	0.00605104	0.0648652	0.00325303	0.351745	0.345636	0.0101497	0.021256	0.0017156	0.00235589	0.610986	0	0	0
Atp2b4	0.215092	0.0239792	0.0376868	0.0875479	0.233978	0.085194	0.083675	0.10524	0.0845899	0.163894	0.0651378	0.106339	0.0899312	0.073053	0.0695499	0.096582	0.128524	0.0521251	0.124874	0.161666	0.0508887	0.148421	0.0820033	0.297501	0.336312	0.0904069	0
Optc	0.00600471	0.00692033	0	0.00798196	0	0	0	0	0	0.000454028	0	0.00285356	0	0	0	0	0	0	0	0	0	0	0	0	0	0	0
Prelp	3.51616	0.435298	0.0136637	0.88792	0.00503018	0.0266582	0.0261234	0.0219439	0.00923489	0.00601469	0.0118545	0.0255385	0.016645	1.29041	0.0275477	0.0286872	0.00260536	0.0105259	1.46812	0.00794682	0.014381	0.0364216	0.138029	0.00596422	0.0351035	0.0532314	7.06464
Fmod	0.183841	0.337391	0.00453775	0.132639	0.000454656	0.011649	0.00140928	0.00491713	0.00156777	0.00128128	0.0031548	0.00532797	0.0179616	1.00868	0.00111968	0.00327417	0.0027584	0.00132574	0.0287223	0.00138458	0.0016307	0.00248543	0.0375762	0	0	0	0
Btg2	2.99056	1.38847	2.51134	3.85821	2.76514	2.3881	9.75563	3.41454	2.96746	1.89864	3.19017	2.94323	3.85567	0.833974	1.98179	2.1234	4.04399	3.13496	2.36931	2.53831	4.61229	1.97782	1.79333	3.25625	2.18256	1.58817	1.76616
Chit1	0	0	0	0	0.00354164	0	0	0.000993558	0	0	0	0	0	0	0	0	0	0	0	0	0	0	0.00126139	0	0	0	0
Chil1	0	0.00491251	0.0176407	0.0191975	0.00209942	0.0173415	0.049415	0.0211989	0.0285076	0.00367693	0.0269399	0.020772	0.0108607	0.0410653	0.0105619	0.00845077	0.0269635	0.00665476	0	0.0142956	0.0143919	0.0127189	0.6344	0.00444714	0.00216397	0	0
Mybph	0	0.00444388	0	0	0	0	0	0	0.000302554	0	0.000907797	0	0	0.195111	0	0	0	0	0	0	0.00121812	0	0.00286054	0	0	0	0
Adora1	0.0593671	0	0	0	0	0	0.000625865	0	0.000727939	0	0	0	0	0	0	0	0	0	0	0	0	0	0.00238932	0	0	0	0
Ppfia4	0.0917765	0.364221	0.722598	0.834203	0.314701	0.436164	0.63503	1.07366	0.602758	0.307297	1.10519	0.600418	0.476444	0.271823	0.573751	0.549803	0.536793	0.205906	0.0208385	0.555343	1.15999	0.529446	0.261504	0.196627	0.141739	0.194415	0
Tmem183a	0.17883	0.433254	0.231714	0.257147	0.310633	0.188703	0.245433	0.232059	0.271372	0.338104	0.194255	0.272506	0.282771	0.702471	0.266485	0.375019	0.28818	0.195027	0.265938	0.351203	0.210188	0.236027	0.298721	0.255213	0.493521	0.20971	0
Cyb5r1	0.244207	0.132093	0.29897	0.277216	0.234792	0.20973	0.249219	0.189124	0.310287	0.190361	0.207421	0.260326	0.236816	0.147459	0.261133	0.203855	0.359345	0.102869	0.0612147	0.199527	0.142064	0.240484	0.0708583	0.113668	0.441365	0.281498	0
Adipor1	1.28948	1.50161	2.41868	1.20046	1.24842	1.36001	1.934	1.47982	2.53458	1.12757	1.61629	2.01294	1.55112	1.69067	1.48374	1.45905	2.0257	1.20942	1.05051	1.42862	1.13396	1.20757	1.44868	1.28543	2.84181	0.830085	1.76616
Platr1	0	0	0.000639429	0	0	0	0.00111808	0.000530031	0.000406023	0.000642413	0	0	0	0	0	0	0	0	0	0	0	0.00210832	0	0	0	0	0
Klhl12	0.0606054	0.0220022	0.0149087	0.0425986	0.0290315	0.0690731	0.0262793	0.0193346	0.0233142	0.0409064	0.0110591	0.0376909	0.0227896	0.110065	0.0137688	0.0721689	0.0124539	0.133	0.0147973	0.010735	0.00963046	0.00719942	0.00778787	0.11703	0.085938	0.155228	0
Rabif	0.763583	0.178153	0.130599	0.122324	0.185002	0.14606	0.148957	0.156477	0.164552	0.210473	0.118968	0.170042	0.157955	0.263689	0.151257	0.186658	0.167543	0.232224	0.243503	0.156658	0.109598	0.164355	0.160598	0.32246	0.41546	0.466944	0
Kdm5b	0.372599	0.337459	0.160417	0.155323	0.135021	0.142074	0.141641	0.115937	0.169709	0.0442592	0.12937	0.165552	0.109511	0.362108	0.0987787	0.0955355	0.190518	0.217616	0.249299	0.0153886	0.124168	0.0232892	0.19778	0.261864	0.320314	0.442199	0
Syt2	0	0	0	0	0	0	0	0	0	0	0	0	0	0	0	0	0	0	0	0	0	0	0	0	0	0	0
Ppp1r12b	0.0645716	0.0380396	0.0372919	0.0364888	0.0200394	0.11602	0.0396162	0.0174227	0.0309949	0.0368755	0.0237135	0.024202	0.0238961	0.0527293	0.0327295	0.0153341	0.0438917	0.0379682	0.0267435	0.037495	0.0365267	0.0295151	0.00469863	0.0356447	0.0564751	0.280384	0
Ube2t	0	0.0948062	0.0229316	0.0686957	0.0201187	0.0493305	0.0284578	0.0285224	0.0196565	0.556944	0.0288127	0.0273474	0.0253934	0.0098421	0.0206476	0.116572	0.0417073	0.0431923	0.0115166	0.942079	0.0260941	0.383028	0.0221036	0.0516338	0.0560735	0.0340941	0
Lgr6	0	0.00640435	0.000152958	0.00282025	0	0.0731154	0.00138716	0.000256957	0	0	0	0	0	0.00847922	0	0	0	0	0	0	0	0	0	0.00666795	0	0	0
Ptpn7	0.0714106	0.0979786	0.186337	0.297155	0.466713	0.411126	0.304942	0.228796	0.307988	0.91754	0.295891	0.362597	0.34602	0.0824044	0.418559	0.711144	0.342285	0.391552	0.369557	0.841427	0.234425	0.618426	0.0713227	1.52702	0.0864475	0.0207873	0
Arl8a	0.540113	0.671255	0.649707	0.42125	0.821101	0.554911	0.538757	0.506074	0.621207	0.417465	0.50139	0.593562	0.675998	0.423246	0.681347	0.396809	0.871289	0.357464	0.614436	0.480942	0.358884	0.438709	0.573411	0.274574	0.34759	0.392979	1.76616
Gm15445	0	0.00399906	0.0118291	0.00497268	0.0134916	0.00269256	0.015294	0.0102896	0.0168508	0.00512188	0.00311997	0.00721124	0.012932	0.0108251	0.0155812	0.00289423	0.0121926	0.00911	0	0.00525598	0.0142205	0.0112072	0.00859823	0.00194849	0.00463677	0.00673237	0
Gpr37l1	0.347623	0	0	0.00316483	0.00111108	0	0.0013262	0.005038	0.000138182	0	0.000653752	0	0	0.21172	0.035411	0	0	0	0	0.00648128	0	0	0	0	0	0	0
Elf3	0	0.00501748	0	0	0	0	0	0	0	0	0	0	0.000665458	0	0	0	0	0	0	0	0	0	0	0	0	0	0
Rnpep	0.657962	0.563553	1.52605	0.850939	1.61218	1.44085	1.42298	1.79067	1.46899	1.06581	1.24808	1.49841	1.86722	0.688008	1.6237	1.63108	1.3762	0.574657	0.521647	1.43667	1.06699	1.50686	0.654895	0.761066	1.26267	1.28814	1.76616
Timm17a	1.03453	1.55122	0.578194	0.639111	0.896591	1.42116	0.672776	0.676446	0.696103	1.0031	0.633074	0.765011	0.815894	1.09684	0.654571	0.845237	0.707859	0.625876	0.807828	0.695993	0.64681	0.874816	0.751057	0.693263	1.50862	1.99697	0
Lmod1	0	0.102063	0.000265336	0.0108038	0	0	0.00122239	0.00113732	0.000664185	0	0.000443391	0	0.000299853	0.0182528	0	0.0143959	0	0	0	0	0	0	0	0	0.0134442	0.420267	0
Shisa4	0.523116	0.30976	0.00544114	0.166538	0.0254649	0.0624721	0.00746868	0.00828001	0.00494302	0.0103034	0.00351082	0.00606719	0.00875867	0.504223	0.0329359	0.016215	0.0194449	0.00568326	0.0488058	0.00773149	0.00328181	0.0136826	0.126517	0.00449541	0.0123027	0.303568	0
Ipo9	0.0879761	0.137114	0.0956366	0.131826	0.0912683	0.0888441	0.113747	0.108341	0.10059	0.220144	0.107935	0.0976245	0.111218	0.295958	0.144869	0.142806	0.138509	0.0675987	0.0576127	0.203886	0.0791833	0.334831	0.0256051	0.117484	0.268772	0.316509	0
Nav1	1.78226	0.400733	0.414018	0.56755	0.54555	0.427387	0.525865	0.252786	0.307816	0.227336	0.327249	0.430696	0.382355	0.549306	0.598779	0.328376	0.444645	0.129188	0.804079	0.532254	0.428133	0.452529	0.664856	0.106681	0.676533	0.191765	0
Gm4793	0	0	0.00110153	0	0	0	0	0	0.000702721	0	0	0	0	0	0.000947149	0	0	0	0	0	0	0	0	0	0	0.00537242	0
Gm38399	0.168769	0.0169963	0.0458917	0.061335	0.0425696	0.0143067	0.0424824	0.0349165	0.027469	0.0176812	0.0449635	0.0535841	0.0406278	0.0416198	0.080415	0.0352606	0.0471788	0.00880017	0.027268	0.0591662	0.0537947	0.0375991	0.163305	0.00974756	0.10798	0.0208751	0
Csrp1	2.03213	2.31062	0.317499	0.668746	0.517973	0.359503	0.347251	0.520301	0.354543	1.23663	0.308316	0.478888	0.379465	1.7892	0.576309	1.00538	0.500445	0.347818	0.651971	1.24772	0.316678	1.33599	2.76117	0.441308	3.25936	1.74719	7.06464
Phlda3	2.04389	1.57764	0.190535	0.695739	0.214869	0.22093	0.165517	0.16005	0.188557	0.13051	0.140085	0.180105	0.158659	2.75562	0.246181	0.324247	1.83176	0.0550448	1.32997	0.216513	0.0721841	0.221598	0.417793	0.0757741	0.610126	1.48633	0
Tnni1	0	0	0	0	0	0.00137111	0	0	0.00064845	0.0331562	0	0.00075458	0	0.00745397	0	0.00207187	0	0.00463037	0	0	0	0	0.00573485	0.015783	0.0092001	0.00985338	0
Lad1	0	0	0.000390945	0.00655404	0.000995388	0	0.0018344	0.0024976	0.0112386	0.00663639	0.00163216	0.0016432	0	0	0.00166563	0.00191121	0.00187109	0	0	0.00305346	0	0	0.270816	0.00426555	0.0138456	0	0
Tnnt2	0.09587	0.813977	0.379934	0.216767	0.276262	30.3317	0.463935	0.34196	0.700565	0.222514	0.346302	0.321239	0.316653	0.371757	0.292732	0.285735	0.292982	0.246113	0.0904219	0.401209	0.163323	0.279441	0.382959	0.157308	0.587403	0.212869	0
Pkp1	0	0	0	0	0	0	0	0	0	0	0	0	0	0	0	0	0	0	0	0	0	0	0	0	0	0	0
Igfn1	0	0	0	0	0	0	0	0	0	0	0	0	0	0	0	0	0	0	0	0	0	0	0	0	0	0	0
Tmem9	0.557574	0.321407	0.216614	0.234828	0.0920012	0.0896995	0.178428	0.141661	0.136007	0.138446	0.141355	0.197997	0.122004	0.356129	0.271681	0.165403	0.256141	0.156438	0.198427	0.176158	0.0612685	0.168215	0.162246	0.140868	0.271418	0.453178	0
Cacna1s	0.00574871	0.00242199	0.0038881	0.186884	0.00778031	0.000969409	0.00241871	0.0196776	0.0188779	0.0307095	0.00258271	0.0035172	0.00552713	0	0.00471155	0.0194113	0.00769856	0.0647088	0	0.00488387	0.027911	0	0.72008	0.0145083	0	0.00563241	0
Kif21b	0.0502726	0.0781049	0.109366	0.0779238	0.104308	0.119502	0.10713	0.120889	0.11831	0.141973	0.108705	0.128402	0.0922887	0.0332992	0.0845632	0.0993259	0.119005	0.235877	0.286116	0.118911	0.131143	0.079181	0.341912	0.291601	0.0280497	0.00683415	0
Mroh3	0	0	0	0	0.000614058	0	0	0	0	0	0	0	0	0	0	0	0	0	0	0	0	0	0	0	0	0	0
5730559C18Rik	0.0337792	0.0213878	0	0.000899067	0.000525241	0	0	0.000851619	0.00982287	0	0	0	0.0018498	0.114345	0	0	0	0	0	0	0.0023268	0	0	0.00143207	0	0.00341707	0
Gm26781	0	0	0	0	0.00183909	0	0	0	0.000510279	0	0	0	0	0.00842647	0	0	0	0	0	0	0	0	0	0	0	0	0
Camsap2	0.105138	0.0219351	0.0880098	0.0706097	0.110548	0.107945	0.0774265	0.0567073	0.0796775	0.0443143	0.0545547	0.0701883	0.0649474	0.22394	0.0868655	0.0662815	0.118512	0.0297036	0.209762	0.0743257	0.0494383	0.0957311	0.0143138	0.0359177	0.231719	0.142991	0
Ddx59	0.0334388	0.0777628	0.0481469	0.0344952	0.0330663	0.0179384	0.0484443	0.0446421	0.0363064	0.0574699	0.0330098	0.0544502	0.0486056	0.0290657	0.0516677	0.0488379	0.0503517	0.0689236	0.159191	0.0546567	0.0254128	0.0585457	0.100182	0.081569	0.0913758	0.0367506	0
Kif14	0	0.0119955	0.0011376	0.00146364	0.00142566	0.00110556	0.00384174	0.00117284	0.00351159	0.112886	0.00186109	0.00180776	0	0.00638862	0.00221346	0.0981954	0.0028693	0	0	0.214138	0.0035004	0.0141778	0	0	0	0.0396658	0
Gm37799	0	0	0	0	0	0	0	0	0	0	0	0	0	0	0	0	0	0	0	0	0	0	0	0	0	0	0
Platr23	0	0	0	0	0	0	0	0	0	0	0	0	0	0	0.00125625	0	0	0	0	0	0	0	0	0	0	0	0
Zfp281	0.428986	0.69595	0.14157	0.135933	0.144259	0.17328	0.167386	0.183147	0.188343	0.112693	0.137271	0.14515	0.175572	0.410334	0.15792	0.120545	0.228625	0.229103	0.320833	0.103337	0.139202	0.0962014	0.0942522	0.215405	0.306687	0.32147	0
Gm19705	0.0299745	0.017297	0.0249632	0.0216594	0.0270761	0.0272951	0.0405228	0.0686196	0.0250094	0.0474041	0.00923288	0.0293658	0.0286846	0.230131	0.00686639	0.0360683	0.0153474	0.0183951	0.0104193	0.0112204	0.00753385	0.015195	0.100001	0.0288313	0.0141867	0.0199637	0
Platr22	0	0.00217537	0	0	0	0	0.000893945	0	0	0	0	0	0	0	0	0	0	0	0	0	0	0	0	0	0	0	0
Nr5a2	0	0	0	0	0	0	0	0.0011235	0	0	0	0	0.00044285	0	0	0	0.00121824	0	0	0	0	0.0479044	0	0	0.0430361	0	0
A430106G13Rik	0.0147206	0	0.00423788	0.00959797	0.00703439	0.00843685	0.00656482	0.00405972	0.00518092	0.00393726	0.0088785	0.0033759	0.00204003	0	0.00453087	0.0103617	0.00130687	0.0132764	0	0.0149303	0.00382555	0.00447279	0	0	0.0268892	0.0272986	0
Ptprc	0.944834	1.30848	2.33486	2.09886	2.698	2.18703	2.69863	3.5342	2.95313	3.3757	3.17814	2.87803	2.90341	0.755509	2.16585	2.50826	2.67919	4.10016	1.93181	2.41291	5.1129	2.35459	1.3437	6.75213	0.435148	0.583281	0
Gm28556	0	0	0.00171037	0.00120146	0	0.00220803	0.00230341	0.0021573	0.00326986	0	0.0040063	0.00846508	0.00170029	0	0.00172593	0	0	0.0192948	0	0.00134214	0.00151036	0.00238883	0	0.00140182	0	0	0
Nek7	0.831588	0.36868	0.532091	0.465832	0.42348	0.49808	0.538821	0.44784	0.474662	0.462482	0.455792	0.516138	0.45985	0.648409	0.524158	0.527688	0.530119	0.503304	0.528193	0.515513	0.424476	0.472873	0.43388	0.632503	0.554172	0.372624	0
Lhx9	0	0	0	0	0	0	0	0	0	0	0	0	0	0.00462	0	0	0	0	0	0	0	0	0.00207189	0	0	0	0
2310009B15Rik	0.345776	0.248987	0.21397	0.318685	0.273823	0.279643	0.239101	0.265196	0.227944	0.280414	0.205053	0.238952	0.281128	0.277944	0.289986	0.418706	0.222099	0.199141	0.162044	0.326931	0.215369	0.286702	0.256335	0.192498	0.213399	0.475176	0
Dennd1b	0.194178	0.16624	0.134246	0.221969	0.147903	0.209196	0.176717	0.292965	0.121942	0.191986	0.157547	0.16759	0.17471	0.0743013	0.171302	0.152953	0.125085	0.312232	0.133305	0.159425	0.234912	0.187036	0.114164	0.282707	0.108717	0.0279101	0
Zbtb41	0.155313	0.0940344	0.0193859	0.0374543	0.0366626	0.0119477	0.0288892	0.0231433	0.0207072	0.0338656	0.0183147	0.0333216	0.0335865	0.0938296	0.0247942	0.0260263	0.0278278	0.0221178	0.0143612	0.0298694	0.0200942	0.0421439	0.0162671	0.0229139	0.0362227	0.0185299	0
Aspm	0.007049	0.108943	0.00287025	0.00311466	0.00723965	0.0163132	0.00302158	0.001148	0.00568381	0.225487	0.0037329	0.00361355	0.00227321	0.144143	0.00243751	0.439841	0.000994254	0.00531163	0	0.845311	0	0.0274985	0	0.00601662	0.0618965	0.0194667	0
Gm4788	0	0	0.00068728	0	0.000580638	0	0.00124525	0	0	0	0	0	0.000935979	0	0.00280184	0	0.00309616	0	0	0.00146716	0	0.0017156	0	0	0	0	0
Cfhr2	0	0	0.00274247	0	0.00456248	0.0044893	0.00513078	0.00160695	0	0.00190377	0.00321778	0.00400118	0.000609643	0	0.00404088	0	0.00825435	0.00153204	0	0	0	0	0.0127782	0	0	0	0
Cfh	7.56406	1.32499	2.1809	2.71734	1.09349	1.15671	3.10652	0.816096	0.72064	0.443868	1.54154	1.74391	1.4233	2.54116	3.99563	1.15413	1.85592	0.358341	3.86786	1.33267	0.692808	1.66758	1.292	0.43712	0.250661	3.00641	1.76616
Kcnt2	0.107712	0.0422478	0.00436267	0.0299337	0.00206474	0	0.00452045	0.00107427	0.000920975	0.000914888	0.00379553	0.00369678	0.00616135	0.0443616	0.00911075	0.00619967	0.00499913	0	0.0866922	0	0	0.00253931	0.0012186	0.000886253	0	0.0119104	0
Cdc73	0.207959	0.290396	0.134838	0.111755	0.173877	0.18207	0.155276	0.147162	0.156132	0.148944	0.128137	0.141574	0.129921	0.157459	0.151004	0.142309	0.170279	0.155045	0.122542	0.150403	0.144843	0.134411	0.0952196	0.181601	0.217592	0.244042	0
B3galt2	0	0	0.00137662	0	0.00189931	0.0494575	0.00289034	0.000352094	0.000669124	0	0.000374664	0	0.000489359	0	0	0.00198189	0.00201172	0.00229559	0	0.00389282	0.00499917	0	0	0.0256965	0	0	0
Glrx2	0.570476	0.688352	0.488677	0.634259	0.75158	1.04436	0.544163	0.595646	0.618445	0.72388	0.485199	0.534831	0.65267	0.388686	0.583203	0.524289	0.556226	0.440362	0.447442	0.484632	0.661927	0.524878	0.429108	0.60059	0.880399	0.77921	0
Trove2	0.257183	0.0600515	0.0838692	0.109191	0.0617722	0.0971388	0.0824937	0.0452415	0.0722989	0.0266977	0.0579945	0.0919885	0.0532835	0.138477	0.0965372	0.0535856	0.0810726	0.0406292	0.143505	0.0346654	0.0417572	0.0566052	0.0499371	0.0817332	0.27489	0.285285	1.76616
Uchl5	0.235433	0.341603	0.377045	0.358108	0.456641	0.554622	0.427319	0.394018	0.489579	1.04124	0.352151	0.410101	0.395059	0.248435	0.41096	0.547462	0.397445	0.370227	0.396657	0.849787	0.428953	0.84043	0.491464	0.482402	0.425784	0.409576	0
Rgs2	1.55385	1.35168	2.9447	2.14092	2.40321	2.33786	4.49531	3.23309	4.38171	1.59435	3.33602	2.89443	3.03847	0.984662	2.19936	2.40139	3.40007	1.42604	0.457011	2.59968	3.51773	1.94423	1.1485	2.18403	0.612395	0.577829	1.76616
Rgs1	0.0891744	0.271811	0.59012	0.303661	0.963989	0.710439	1.27861	0.836985	0.906378	0.788466	0.719229	0.892801	0.839335	0.192209	0.298823	0.571969	1.42464	0.312889	0.0705221	0.53425	0.451628	0.495723	2.68932	1.67419	0.202516	0.167656	0
Rgs18	0.0463374	0.150027	0.494403	0.348178	0.374937	0.477183	0.684262	0.430781	0.373611	0.304776	0.402611	0.450771	0.40699	0.0463098	0.707401	0.552193	0.447057	0.17258	0.0746944	0.609572	0.749002	0.582634	0.0695551	0.229183	0.0492989	0.0581739	0
Gm29514	0	0	0	0	0	0	0	0	0	0	0	0	0	0	0	0	0	0	0	0	0	0	0	0	0	0	0
Brinp3	0	0	0	0	0	0	0	0	0	0	0	0	0	0	0	0	0	0	0	0	0	0	0	0	0	0	0
Pla2g4a	0.747689	0.160516	0.275033	0.117644	0.257379	0.277561	0.294318	0.23638	0.250572	0.208157	0.281175	0.277872	0.340853	0.507213	0.445987	0.241118	0.461305	0.0851688	0.199212	0.46361	0.210202	0.598602	0.226804	0.0651071	0.0705335	0.0700873	0
Ptgs2	0.226808	0.013608	0.0199847	0.0147851	0.0465102	0.074864	0.187557	0.100773	0.272243	0.0170065	0.0144841	0.0259617	0.141093	0.00345348	0.0132499	0.0457863	0.109606	0.0150342	0	0.0235258	0.0249667	0.0197122	0.102784	0.00434494	0	0	0
Ptgs2os2	0	0.00958317	0.000544857	0.0021053	0.000857355	0	0.0286831	0.0230789	0.062346	0.00402037	0.00194265	0	0.00713428	0	0	0	0	0.00214752	0.0122171	0.00517696	0.00713043	0	0	0	0	0	0
BC003331	0.707535	0.353722	0.315325	0.230719	0.26018	0.277315	0.310468	0.276146	0.273636	0.214424	0.286954	0.29763	0.275062	0.547237	0.379174	0.349117	0.393982	0.187871	0.132766	0.265463	0.260555	0.383989	0.209521	0.200997	0.271893	0.231085	0
Tpr	1.36292	1.59176	1.74471	1.55657	1.87249	1.5494	2.08245	1.67594	1.69768	2.46467	1.61469	1.89277	1.86264	1.08975	2.19453	2.19664	1.95668	1.91428	1.80725	2.87738	1.8953	2.48869	1.69251	2.2329	1.64923	1.28239	0
Prg4	0.840386	0.018701	0.00467429	0.269902	0.168868	1.10821	0.0111832	0.00466444	0.00416114	0.0125816	0.00834357	0.00852559	0.00959142	0.0230472	0.00532581	0.0349504	0.00187109	0.00202559	0.414656	0.00473659	0.00118113	0.00652656	0.510272	0	0.376234	0.00673237	0
Hmcn1	0.0254071	0.0241877	0.00347409	0.153067	0.000305991	0.00222187	0.00422755	0	0.00044943	0.00209589	0.00123512	0.00165901	0.00241289	0.140315	0.00129912	0	0	0.00103319	0	0.00848957	0	0	0.0435068	0	0.13858	0.00537242	0
Gm20631	0	0	0.000259571	0	0	0	0	0	0	0	0	0	0	0	0	0	0	0	0	0.00297285	0	0	0	0.00839789	0	0	0
Gm47985	0	0	0	0	0	0	0	0	0	0	0	0	0	0	0	0	0	0	0	0	0	0	0	0	0	0	0
Gm10138	0.0778679	0.0219265	0.121158	0.0665523	0.0483486	0.0719318	0.107448	0.0921528	0.0732606	0.0596539	0.119729	0.109498	0.0653667	0.241988	0.124944	0.13258	0.114396	0.101799	0.0612725	0.0923068	0.0932749	0.0890701	0.0486996	0.0734498	0.0451679	0.0449137	0
Ivns1abp	0.495539	0.471067	0.620011	0.846019	0.469463	1.72191	0.628574	0.589103	0.569721	0.704546	0.628662	0.52265	0.500921	0.603648	0.646151	0.570433	0.674298	0.539959	0.313822	0.919017	0.685554	0.929967	0.427678	0.531871	0.683481	0.227488	0
Swt1	0.303518	0.23689	0.230286	0.225395	0.249272	0.220745	0.272358	0.26071	0.274654	0.251528	0.226991	0.228785	0.249172	0.320803	0.238554	0.286234	0.259225	0.421068	0.498586	0.259024	0.262583	0.244458	0.252774	0.435006	0.459558	0.244349	0
Trmt1l	0.287669	0.258664	0.269067	0.26422	0.185967	0.253745	0.287796	0.293184	0.234379	0.280572	0.298664	0.246491	0.233676	0.240053	0.28551	0.278859	0.349941	0.478347	0.884053	0.258408	0.276499	0.251959	0.247553	0.457331	0.349038	0.351522	0
Rnf2	0.312058	0.324717	0.24223	0.157881	0.169711	0.168253	0.274259	0.231591	0.244573	0.175598	0.227282	0.259103	0.223721	0.116977	0.218783	0.235896	0.19323	0.296099	0.492316	0.202999	0.258268	0.245281	0.131776	0.284274	0.217055	0.255492	1.76616
Fam129a	0.632856	0.337668	0.534043	0.55444	0.420803	0.417118	0.789379	0.541125	0.571977	0.376689	0.974462	0.547852	0.588191	0.517339	0.629508	0.497861	0.662531	0.211564	0.283866	0.617239	1.2462	0.627576	0.957147	0.516936	0.136123	0.351057	0
2810414N06Rik	0.0492805	0.0083492	0.00906691	0.0186399	0.00279074	0.00377164	0.010146	0.0066831	0.00800843	0.00592243	0.00790682	0.00973943	0.00527775	0.00574313	0.0130086	0.0109806	0.00964743	0.00464272	0.0417423	0.00604075	0.00405679	0.00404614	0.00509991	0.00367091	0	0	0
Edem3	0.0370773	0.069755	0.0547383	0.0292279	0.0501982	0.0684601	0.0611162	0.0348411	0.0422341	0.0316327	0.0264051	0.0314363	0.045384	0.0614646	0.0431917	0.067896	0.0464832	0.0535742	0.0462102	0.0449834	0.038984	0.0405681	0.0130847	0.0167791	0.0532089	0.0697417	0
1700025G04Rik	0.868402	0.967194	0.337398	0.688765	0.312999	0.358249	0.427559	0.366467	0.345981	0.628235	0.671054	0.362511	0.249631	0.855737	0.30606	0.468281	0.428333	0.179088	0.393162	0.688493	1.0822	0.57976	0.465966	0.814328	1.12971	0.411541	0
Tsen15	0.375051	0.52093	0.133939	0.132121	0.128401	0.0960817	0.131315	0.104762	0.137075	0.188829	0.112538	0.129078	0.131791	0.463139	0.165178	0.171307	0.164678	0.112407	0.23358	0.234583	0.0988892	0.317604	0.17801	0.153087	0.181422	0.407414	0
Colgalt2	0.0499392	0	0.000993221	0.0114842	0	0	0	0.000735722	0	0.00284243	0	0.00114716	0	0	0.00274429	0	0	0	0.0100417	0	0.00201315	0.0034444	0	0	0.157916	0.0175266	0
Rgl1	0.252269	0.216425	0.460846	0.252544	0.320494	0.214135	0.469904	0.371755	0.258796	0.186535	0.328567	0.446149	0.537412	0.196509	0.758769	0.293242	0.464232	0.110712	0.0556093	0.269229	0.133031	0.299103	0.122718	0.140602	0.6322	0.228325	0
Arpc5	2.96058	3.90343	4.28492	4.45016	5.89007	3.75428	4.48965	5.02989	4.88711	4.79711	4.57472	5.19897	5.66594	2.50208	5.65359	5.79092	4.86291	3.54836	3.40528	4.47179	5.37936	4.93838	5.82712	5.56077	3.49787	3.29286	1.76616
Ncf2	0.587188	0.834163	1.88418	0.705525	2.2854	1.76456	2.10106	1.66458	1.98383	0.765994	2.01713	1.87097	2.19744	0.322883	1.98802	1.80436	2.27606	1.05825	0.373691	1.47011	1.97805	1.72887	0.897083	0.487046	0.278175	0.290945	0
Smg7	0.0828438	0.125964	0.0706395	0.0684261	0.122021	0.146888	0.0675969	0.0966535	0.100672	0.0869503	0.0643283	0.0932863	0.0801512	0.0715851	0.0909859	0.0929071	0.0890906	0.097991	0.0974034	0.103151	0.07585	0.0980985	0.056264	0.144345	0.177998	0.357099	0
Nmnat2	0.0126091	0.00411621	0	0	0.000924087	0	0.00106348	0.000281923	0.00727324	0.00399122	0	0	0	0.00518376	0	0.00427139	0	0	0	0	0	0	0	0.00546895	0	0	0
Lamc2	0.0847083	0.00722499	0.000868181	0.00121082	0	0.00894092	0	0	0.00147192	0.00266288	0	0	0	0.0126601	0	0	0.0023167	0	0.0325746	0	0.000589766	0	0.00591846	0	0.0112367	0.00514213	0
Lamc1	3.48373	0.553578	0.111898	0.415483	0.136376	0.134154	0.102138	0.0828927	0.101483	0.0695249	0.0637405	0.0769453	0.0967284	1.72883	0.128631	0.0968549	0.142964	0.0682489	2.46776	0.107725	0.0378347	0.110734	0.0538457	0.0693521	0.550167	0.506455	0
Shcbp1l	0	0	0.0107659	0.00748699	0.0288155	0.00740047	0.0043131	0.0060731	0.00806792	0.00503744	0.00636114	0.00664154	0.00778544	0	0.00263825	0.00411202	0.00296893	0.00782094	0	0.00582149	0.00836194	0.000717583	0	0.00819219	0	0.00563241	0
Dhx9	0.0632293	0.242316	0.198589	0.174927	0.281811	0.279595	0.229608	0.203861	0.211335	0.39951	0.193872	0.255809	0.234148	0.410592	0.224428	0.216944	0.193307	0.367504	0.528362	0.270577	0.201953	0.406246	0.182461	0.330264	0.263445	0.293231	0
Npl	0.113699	0.163363	0.797909	0.158094	0.13353	0.11648	0.625495	0.337317	0.309815	0.16783	0.226837	0.530808	0.471775	0.0990534	1.05181	0.505593	0.434858	0.0774698	0.0987419	0.512225	0.0576129	0.634239	0.102449	0.121753	0.0931698	0.140142	0
Rgs8	0	0	0	0	0	0	0	0	0	0	0	0	0	0	0	0	0	0	0	0	0	0	0	0	0	0	0
Rgs16	0	0.0019508	0.00121973	0.00170599	0.00280677	0.00444373	0.000564564	0.0030093	0.00136214	0.0388994	0	0.00178802	0.00121239	0.0606258	0.0192092	0.00207187	0	0.0139193	0	0	0	0.00131488	0	0.0354737	0.14713	0.146735	0
Rnasel	0.0518197	0.286928	0.583477	0.139048	0.244098	0.268533	0.518449	0.331363	0.315762	0.206107	0.234981	0.491427	0.401596	0.0902509	0.579839	0.372345	0.341483	0.209493	0.391874	0.312316	0.0972438	0.339825	0.12905	0.263205	0.151541	0.146901	1.76616
Rgsl1	0	0.00225198	0.0108004	0.00132509	0.00146738	0	0.00509112	0.00642719	0.0057702	0.00613825	0.00152577	0.00795511	0.00942803	0	0.00750435	0.0136989	0.00755539	0.00185765	0	0.0121378	0.00327706	0	0	0.00135159	0	0	0
Teddm2	0	0.00109749	0.00677176	0.00609893	0.000586709	0.00728019	0.00524851	0.000633365	0.00214632	0	0.00613846	0.00606022	0.00350292	0	0.00424512	0.00746726	0.00239621	0.00275269	0	0.00327141	0.00318924	0.00218406	0.0012186	0.0027784	0	0	0
Teddm1b	0	0	0	0	0	0	0	0	0	0	0	0	0	0	0	0	0	0	0	0	0	0	0	0	0	0	0
Glul	2.41454	1.03203	4.36544	1.12763	2.10505	2.55793	3.48562	1.92705	2.93934	1.03369	2.48153	3.05647	2.27576	0.758245	3.95972	2.18994	3.11268	0.864081	1.58223	2.13938	0.856502	2.2722	1.37289	1.04873	1.72881	1.4346	3.53232
A830008E24Rik	0	0	0.00300092	0	0	0.0103386	0.00135984	0.00262434	0.00198598	0	0.00306348	0.00233972	0.00107872	0	0.00206689	0	0	0.000896653	0	0.00120661	0	0.00146736	0.00241163	0.0010787	0	0	0
Cacna1e	0	0	0.00218893	0.00596561	0	0.00941162	0.000455255	0.0296109	0.00304807	0.000862764	0.00418831	0.00338094	0.004099	0	0.00216858	0.000496156	0.00581481	0.081774	0.0589081	0	0.000688916	0	0	0.00599765	0	0	0
Gm9530	0.00813405	0.044169	0.0154351	0.290122	0.0301982	0.0281718	0.0436824	0.0380915	0.0399653	0.0378085	0.0532812	0.0129756	0.0138176	0.00499321	0.0344568	0.0338543	0.0322206	0.0165423	0	0.0264109	0.293426	0.020056	0.0923691	0.00634762	0.0055417	0.137434	0
Ier5	1.28536	1.51358	2.01609	2.60299	2.01703	1.50149	3.90418	2.54063	2.69581	1.44889	2.30472	2.10996	2.72666	0.735336	1.81946	1.7912	3.50806	2.72388	2.07932	2.07918	3.65708	1.53997	2.78526	1.79401	2.48665	1.04321	0
Mr1	0.0691203	0.0399131	0.0729302	0.0276856	0.0365939	0.103078	0.0555045	0.0305558	0.0512884	0.025275	0.0429748	0.0409677	0.0297472	0.1278	0.0604237	0.0693832	0.050926	0.0388749	0.080375	0.0254912	0.0213976	0.0204325	0.0290808	0.110414	0.0866259	0.0464237	0
Stx6	0.218594	0.206159	0.272302	0.27301	0.25003	0.185797	0.252939	0.245874	0.261938	0.284317	0.270594	0.285559	0.271069	0.180895	0.274508	0.29496	0.289888	0.269213	0.203847	0.225295	0.247182	0.2875	0.244287	0.310377	0.57661	0.363018	0
BC034090	0.0293462	0.00764971	0.000393376	0.00782385	0	0.00716897	0.00230269	0.000673971	0.000782625	0.00134742	0	0	0	0.0291753	0	0.000664727	0.00140924	0	0.0238736	0.00106115	0	0.00159567	0.00449851	0	0.00334001	0	0
Xpr1	0.208825	0.18972	0.288624	0.211914	0.282232	0.213871	0.283118	0.248517	0.245703	0.174691	0.23811	0.274578	0.273374	0.148666	0.235805	0.167051	0.298106	0.295831	0.289968	0.177846	0.295186	0.148912	0.138623	0.276354	0.206137	0.319331	0
Gm5532	0.0238709	0.00559299	0.00151548	0	0.0013933	0.141035	0.000568708	0.00284552	0.00111196	0	0	0	0.000594159	0.0166308	0.00114901	0.0010041	0	0.00101293	0	0.00117163	0	0	0	0.00291957	0	0	0
Acbd6	0.851123	0.488397	0.492125	0.561424	0.441472	0.570026	0.42555	0.469807	0.491954	0.617818	0.45492	0.477705	0.412655	0.699124	0.477935	0.487505	0.48199	0.602969	0.364902	0.482217	0.530409	0.555279	0.660574	0.685038	0.615799	0.419498	0
Lhx4	0	0	0	0	0	0	0	0	0	0	0	0	0	0	0	0	0	0	0	0	0	0	0	0	0	0	0
Qsox1	0.390684	0.379888	0.103252	0.179991	0.108895	0.0864413	0.1246	0.118862	0.120454	0.115402	0.0927568	0.111489	0.107139	0.467627	0.148127	0.114466	0.135652	0.0808629	0.252664	0.0988471	0.112526	0.101196	0.0675606	0.206677	0.291287	0.255149	0
Cep350	0.0822728	0.0739013	0.142539	0.0975214	0.156953	0.233198	0.161016	0.165492	0.129963	0.132258	0.128084	0.125274	0.125058	0.0960509	0.129513	0.135498	0.128674	0.13799	0.0698781	0.19934	0.114664	0.148892	0.261177	0.129784	0.0718121	0.113549	1.76616
Tor1aip1	1.02209	0.931289	1.03462	1.02399	1.15561	1.01529	1.1103	2.164	0.980331	0.978461	1.06229	1.04971	1.37248	0.526313	1.02761	1.15436	1.06385	0.882751	0.718702	0.939787	1.06336	1.09798	0.710276	0.912677	0.875602	0.87998	1.76616
Tor1aip2	0.363357	0.34528	0.290372	0.340739	0.403186	0.398966	0.279758	0.600649	0.316138	0.343098	0.236261	0.28455	0.368278	0.485131	0.346502	0.448856	0.348096	0.220619	0.309911	0.350166	0.240812	0.353283	0.663168	0.309329	0.580372	0.51095	0
Fam163a	0	0	0	0	0	0	0	0	0	0	0	0	0	0	0	0	0	0	0	0	0	0	0	0	0	0	0
Tdrd5	0	0	0	0	0	0	0	0	0	0.00166757	0	0	0.000245259	0	0	0	0	0	0	0	0	0	0	0	0	0	0
Nphs2	0	0	0	0	0	0	0	0	0	0	0	0	0	0	0	0	0	0	0	0	0	0	0	0	0	0	0
Axdnd1	0	0.0237661	0.000875385	0.00649302	0.00051676	0.00282153	0.0026199	0.00197988	0.00285303	0.00302476	0.00436877	0	0.000410283	0	0.00136499	0.0015568	0.00311559	0	0.0104193	0	0.00359157	0	0	0.00533104	0	0	0
Gm2000	1.33743	1.90485	1.42254	1.78066	1.38465	1.40665	1.32047	1.43354	1.37609	1.74361	1.63781	1.4079	1.29756	1.88753	1.21186	1.47797	1.27144	2.03778	2.5542	1.31526	1.84868	1.55378	1.45898	1.7694	1.40957	1.26451	1.76616
Soat1	0.242553	0.439436	0.477387	0.349965	0.669598	0.495925	0.38451	0.445828	0.599617	0.364552	0.442192	0.508433	0.617313	0.341313	0.339183	0.454842	0.484182	0.283298	0.325113	0.331004	0.519245	0.360929	0.515713	0.316131	0.108448	0.186089	0
Gm10031	0.0265703	0.0334524	0.0173831	0.0222954	0.0156367	0.0145362	0.0166155	0.0227759	0.0135976	0.0303045	0.0171664	0.0230315	0.0213835	0	0.0248136	0.0158593	0.0249672	0.0186975	0.062637	0.02551	0.0229913	0.0210684	0.0129366	0.00262829	0.0222238	0.00514213	0
Abl2	0.107068	0.0310601	0.0946622	0.0872418	0.14003	0.102847	0.10438	0.104216	0.0775677	0.0727084	0.080813	0.109158	0.107383	0.187213	0.093967	0.106073	0.127654	0.0627106	0.0492867	0.0862875	0.0491071	0.0717507	0.053746	0.0687409	0.0254917	0.0578403	0
Tor3a	0.513163	0.353523	0.422276	0.54716	0.393919	0.379462	0.390461	1.88635	0.403666	0.46702	0.525493	0.4631	0.616027	0.260805	0.353569	0.449871	0.378451	0.397286	0.447238	0.319713	0.455347	0.516396	0.621761	0.349193	0.450448	0.280954	0
Fam20b	0.102335	0.0246223	0.0698922	0.0553752	0.116923	0.0885088	0.0804956	0.0794142	0.0767297	0.0831257	0.0655088	0.0837747	0.0908627	0.0567856	0.066104	0.0874416	0.0579594	0.0669783	0.202993	0.0931495	0.0634313	0.104225	0.117066	0.084609	0.0688498	0.0382868	0
Ralgps2	0.0780791	0.208684	0.192731	0.0777663	0.0582543	0.131218	0.183998	0.134086	0.0792963	0.128472	0.13496	0.135904	0.120724	0.0547126	0.223876	0.105309	0.186382	1.8068	1.66418	0.120816	0.0400143	0.191934	0.0374846	0.13224	0.0855161	0.0152569	0
Angptl1	0.54187	0.0398067	0.00100295	0.0584015	0	0	0.000395563	0.00346443	0	0	0.000305716	0.00104756	0	0.152316	0.00137757	0	0	0.0018197	0.142217	0.00158532	0	0	0	0	0	0	0
Gm28694	0	0	0.000373344	0	0	0	0.000588563	0	0.000174226	0	0	0	0	0	0	0	0	0.0312435	0	0	0	0	0	0	0	0	0
Tex35	0	0	0	0	0	0	0	0	0	0	0	0	0	0	0	0	0	0	0	0	0	0	0	0	0	0	0
Rasal2	0.071343	0.147315	0.0369662	0.0460346	0.0334763	0.0596961	0.032464	0.0119043	0.0251689	0.013732	0.0131285	0.0299134	0.0264218	0.0573336	0.0518979	0.0446565	0.0205001	0.00538789	0.0498009	0.0421175	0.0106401	0.0225796	0.0610605	0.00244412	0.416783	0.291436	0
Cryzl2	0.196357	0.188097	0.220668	0.160559	0.148951	0.162596	0.185243	0.145398	0.138206	0.0973456	0.172119	0.204295	0.133439	0.448838	0.2166	0.154559	0.197473	0.0846207	0.122226	0.121187	0.119665	0.19089	0.093297	0.0819121	0.0452576	0.0998132	0
Gm15486	0	0	0	0	0	0	0	0	0	0	0	0	0	0	0	0	0	0	0	0	0	0	0	0	0	0	0
Sec16b	0.0577421	0.113923	0.00335671	0.0242541	0.00180889	0.00305564	0.0050252	0.000933599	0.00227633	0.0034649	0.00108618	0.000992323	0.0014832	0.0336839	0.00898194	0.0114576	0.00230152	0.00489103	0.0791088	0.00135072	0.0088812	0	0.080753	0	0	0	0
Brinp2	0	0	0	0	0	0	0	0.000270797	0	0	0	0	0	0	0	0	0	0	0	0	0	0	0	0	0	0.0163121	0
Astn1	0	0	0	0	0	0	0	0	0	0	0	0	0	0	0	0	0	0	0	0	0	0	0.00125589	0	0	0.0807964	0
Pappa2	0	0	0	0	0	0	0	0	0	0	0	0	0	0	0	0	0	0	0	0	0	0	0	0	0	0.00514213	0
Cop1	0.605054	0.430427	0.296852	0.349611	0.416888	0.377334	0.31404	0.313085	0.346213	0.293514	0.276231	0.309037	0.300051	0.725191	0.28714	0.283573	0.331172	0.296559	0.231256	0.257637	0.303241	0.277241	0.328175	0.208926	0.340934	0.403887	0
Tnr	0.0271179	0	0.000408424	0.00167641	0.00119428	0.00343926	0	0.000353546	0.000343642	0.000452774	0	0	0.00246085	0.0117439	0	0.00229408	0.0039168	0.000244522	0	0	0	0	0.00434349	0	0.00957851	0	0
4930523C07Rik	0.646077	0.664073	0.162715	0.388374	0.302477	0.163659	0.305971	0.416346	0.156162	0.640217	0.174751	0.250524	0.214456	0.563276	0.121484	0.259345	0.205485	2.23743	2.86103	0.21081	0.486643	0.188621	0.966261	0.934246	1.79803	1.42185	0
4930562F07Rik	0	0	0	0	0.00103484	0.00523684	0	0.00079621	0	0.001304	0	0	0	0	0	0.00164583	0	0	0.351395	0.000870177	0	0	0	0	0	0	0
Tnn	0	0.00425629	0	0.000774742	0	0	0	0	0	0.000939672	0	0	0	0	0	0	0	0	0	0	0	0	0	0	0	0	0
Mrps14	1.75091	2.33463	1.48822	1.9484	2.02386	2.03309	1.59203	1.76141	1.94402	2.54623	1.487	1.75799	1.8753	1.42982	1.65301	2.77947	1.46435	1.50035	1.9122	2.20605	1.89303	2.01519	2.07601	2.19721	1.94375	1.70598	3.53232
Cacybp	0.988674	1.13964	0.654227	0.830838	0.94858	1.01067	0.73041	0.954088	0.778412	1.43273	0.660269	0.860905	0.984473	0.746028	0.92121	1.30752	0.757494	0.817928	1.09918	0.773117	0.770218	1.16907	1.05579	1.06464	0.94488	0.865908	1.76616
Rabgap1l	0.114854	0.137231	0.0816945	0.218959	0.0804972	0.0517413	0.100092	0.215625	0.0891831	0.238651	0.0735691	0.118815	0.0952933	0.0860047	0.0952641	0.140503	0.139312	0.699103	0.338316	0.102127	0.0659577	0.0745971	0.827249	0.549572	0.151522	0.0746983	0
Gm36975	0	0	0	0	0.00082114	0.00520719	0.00216323	0.000863405	0.000509758	0	0	0	0	0	0	0.00277521	0	0	0	0	0	0	0	0	0	0	0
Gm37083	0	0	0	0	0	0	0	0	0	0	0	0	0	0	0	0	0	0	0	0	0	0	0	0	0	0	0
Rc3h1	0.254847	0.080259	0.137843	0.117546	0.197545	0.118488	0.179929	0.107365	0.115131	0.126305	0.12757	0.117285	0.137702	0.061678	0.135178	0.198597	0.169112	0.135805	0.0839391	0.11926	0.102854	0.103793	0.194635	0.103629	0.255037	0.213017	0
Serpinc1	0.0187688	0	0.00246579	0.00556956	0.0014952	0.00304334	0.0035403	0.00148832	0.00358953	0.00582214	0	0.00105073	0.00309606	0	0.00681472	0.00169554	0.0149142	0.0070351	0	0.00298902	0.00271732	0.00270316	0.0378296	0	0.0295005	0	0
Zbtb37	0.0666817	0.0268061	0.0538446	0.0720122	0.0305923	0.131153	0.0405317	0.0454765	0.0497261	0.0315381	0.0474033	0.0612466	0.033641	0.0152564	0.0513311	0.0568834	0.0695091	0.0886822	0.0859242	0.0359761	0.0629496	0.0495474	0.0607103	0.0591694	0.0281548	0.0559971	0
Gm37362	0	0	0	0	0	0	0	0	0	0	0	0	0	0	0	0	0	0	0	0	0	0	0	0	0	0	0
Dars2	0.018387	0.0880962	0.0466773	0.0478142	0.0400732	0.0248949	0.0712813	0.0425704	0.0323087	0.119786	0.0439535	0.0587437	0.0418623	0.0394735	0.0653325	0.0641105	0.056192	0.0410531	0.0100417	0.133148	0.0562867	0.108143	0.0470201	0.0854599	0.0487275	0.0964506	0
Gm37634	0	0	0	0	0	0	0	0.0010766	0.00136464	0.000855489	0.000405473	0.00218838	0	0	0	0	0	0	0	0	0.00150703	0	0	0	0	0	0
Cenpl	0.0768478	0.0148115	0.063226	0.0427995	0.0681886	0.0299647	0.0527537	0.0571629	0.0572195	0.293354	0.0580456	0.0625846	0.0496423	0.0930227	0.0586806	0.241829	0.0739998	0.0516567	0.0473515	0.609172	0.0480428	0.137512	0.0451309	0.0435967	0.067049	0.197926	0
Klhl20	0.0735066	0.0353524	0.0726451	0.0764791	0.0730993	0.0791406	0.082804	0.0766017	0.0815796	0.0576407	0.0770022	0.0953847	0.0810781	0.292322	0.103987	0.102372	0.095182	0.0859821	0.16981	0.0678	0.0793256	0.0767374	0.0404613	0.123921	0.151961	0.0932579	0
Ankrd45	0	0	0	0	0	0	0	0	0	0	0	0	0	0	0	0	0	0	0	0	0	0	0	0	0	0	0
Prdx6	1.62411	2.14708	0.800495	1.08625	1.429	2.16232	1.03069	1.10782	1.3409	1.5811	0.735366	0.948162	1.39019	1.15554	0.708146	0.988722	1.20937	1.19236	0.744831	0.734902	1.83583	0.869108	2.32514	2.22008	0.76552	1.28331	1.76616
Tnfsf4	0	0.00376362	0.000240359	0.00415278	0.000920047	0.002196	0.000690253	0.00663739	0.00127375	0.00115526	0.00519543	0.00411362	0.000481033	0	0.00140163	0	0.013699	0.0040046	0	0	0.103201	0.0248352	0.135602	0.00717245	0.00165508	0.00341707	0
Tnfsf18	0.00632799	0	0.00347843	0.00228935	0	0	0.00140111	0.00114763	0.000765928	0	0.00171706	0.000469704	0.00721752	0	0.00286026	0	0.00337186	0.00245465	0	0	0.010557	0	0	0	0	0	0
Fasl	0	0.00387255	0.0103762	0.00454606	0.00935955	0.00391925	0.00940965	0.0455371	0.00770991	0.17211	0.000510913	0.0925006	0.00288659	0.0696927	0.00564744	0.0627018	0.0144994	0.0706806	0	0.00859576	0.00947719	0.0262762	0	1.21686	0	0	0
Suco	0.0275467	0.159808	0.0675645	0.0903959	0.0778082	0.0718121	0.0881194	0.0694404	0.06404	0.0944916	0.0503036	0.0698048	0.090806	0.0993901	0.0494585	0.10299	0.100495	0.117681	0.181006	0.0948062	0.0659516	0.0940118	0.204432	0.155196	0.0392236	0.0637083	0
4930558K02Rik	0	0	0	0	0	0	0.000711399	0	0	0	0	0.0010248	0	0	0	0	0	0.00146946	0	0	0	0	0	0.00748068	0	0	0
Pigc	0.387922	0.324743	0.232256	0.228407	0.175981	0.149853	0.245385	0.170302	0.203046	0.163135	0.21263	0.205276	0.197216	0.592925	0.241547	0.256756	0.248254	0.185985	0.258732	0.171294	0.217978	0.219375	0.0920949	0.238221	0.237956	0.301761	0
Gm38304	0	0	0	0	0	0	0	0	0	0	0	0	0	0	0	0	0	0	0	0	0	0	0	0	0	0	0
Dnm3	0.085747	0.0164119	0.00330562	0.02355	0.00249573	0.00743046	0.00202988	0.00392818	0.00416915	0.0112357	0.00319123	0.0255591	0.00166967	0.0390015	0.00941722	0.00130971	0.00588716	0.00123915	0.0244029	0.00573619	0.00912099	0.00760834	0.00801315	0	0.542811	0.0307922	0
2810442N19Rik	0.0101059	0.00784291	0.00262168	0.00170599	0.00216398	0	0.00209197	0.00331673	0.00157465	0	0.00410917	0.002204	0.00156063	0.18957	0.00159607	0.001122	0.00175921	0.000779225	0	0.000814848	0	0.000737453	0	0	0	0	0
Dnm3os	0.190129	0.0865961	0.000217153	0.055537	0	0.00385991	0.00175365	0.00372911	0.000564801	0.000454028	0	0.00328796	0.000299853	0.267066	0	0.00373346	0.00226746	0.00656033	0.0663798	0.00102896	0.00218767	0.00126865	0	0	0	0.040874	0
Mettl13	0.131642	0.0459844	0.0462913	0.035432	0.0469833	0.0796209	0.0436415	0.034811	0.0562141	0.0604212	0.0404602	0.0355072	0.0449224	0.00847922	0.0505151	0.0539191	0.0370134	0.06753	0.0355301	0.024568	0.0452665	0.0469295	0.018357	0.0522134	0.131187	0.0119104	0
Vamp4	0.742626	0.67862	0.629922	0.50101	0.951853	0.709615	0.579013	0.566195	0.652542	0.54224	0.62173	0.708172	0.755725	0.465478	0.612962	0.700392	0.603346	0.531013	0.730909	0.560087	0.792464	0.48949	0.528081	0.481657	0.3965	0.945722	1.76616
Myoc	0.572628	0.00290989	0.00602978	0.0407354	0.0064866	0	0.00570565	0.00183496	0.00257616	0.00492448	0.00144034	0.000882607	0	0.00780573	0.00291741	0	0	0	0.511886	0	0.0006422	0.00310929	0	0	0.00717424	0	12.3631
Prrc2c	0.806022	0.600259	0.742252	0.822486	0.815439	0.722286	0.82557	0.82646	0.682228	1.15734	0.721413	0.845674	0.833813	0.747756	0.851681	1.06108	0.758841	1.14185	0.837215	0.989538	0.779659	0.917464	0.793959	1.42406	1.02121	0.901326	0
Fmo4	0	0	0	0	0	0	0	0	0	0	0	0	0	0.00990335	0	0	0	0	0	0	0	0	0.00396093	0	0.00140041	0	0
Fmo1	0.276628	0.169246	0.00746495	0.119698	0.00488078	0.00628295	0.00868135	0.0078293	0.00407561	0.00766028	0.00794377	0.00857977	0.00344323	0.0887806	0.00784627	0.066253	0	0.00512177	0.113485	0.00359451	0.0101878	0.00181704	0.00313887	0.0239822	1.26661	0.0430962	0
Fmo2	0.431635	0.0858879	0.00406166	0.0756724	0.00377854	0.00569563	0.00663121	0.0020183	0.00213234	0.000605512	0.00291592	0.00167198	0.00415406	0.0165476	0.00442953	0.00788133	0.0026048	0	0.0601819	0.00240979	0.00115504	0.00157689	0.0336395	0	0.263717	0.0350533	0
Fmo6	0	0	0	0	0	0	0	0	0	0	0	0	0	0	0	0	0	0	0	0	0	0	0	0	0	0	0
Fmo3	0	0	0	0	0	0	0	0	0	0	0	0	0	0	0	0	0	0	0	0	0	0	0	0	0	0	0
Mroh9	0	0	0	0	0	0	0	0	0	0	0	0	0	0	0	0	0	0	0	0	0	0	0	0	0	0	0
Prrx1	0.458848	0.625543	0.00671553	0.124369	0.043566	0.0830515	0.0148419	0.0075178	0.0109723	0.0104296	0.00336241	0.00439835	0.00627837	0.44971	0.00826345	0.0430844	0.00184047	0.00221523	0.28178	0.00162311	0.00248445	0.00698912	0.0712672	0.00147678	0	1.46575	0
Gm26523	0.0692804	0.120143	0.0013237	0.0121731	0.000305991	0.00137111	0	0	0	0.000602411	0	0	0	0.0248593	0	0.002404	0	0	0	0	0	0.00168828	0.0736855	0	0	0.137939	0
Gorab	0.167946	0.117344	0.0413504	0.0180903	0.0504272	0.0479701	0.0344623	0.0335281	0.0391228	0.0461499	0.0331089	0.0577949	0.0459925	0.0455379	0.0494392	0.0317633	0.0448871	0.0645565	0.0302584	0.0518064	0.0502239	0.0602675	0.0273294	0.0440413	0.113764	0.0214141	0
Mettl11b	0	0	0	0	0	0	0	0	0	0	0	0	0	0	0	0	0	0	0	0	0	0	0	0	0	0	0
Kifap3	0.40605	0.186747	0.189404	0.136882	0.149364	0.161854	0.203154	0.124084	0.159286	0.10998	0.139212	0.194063	0.110166	0.295865	0.255044	0.139574	0.191467	0.055529	0.16235	0.259998	0.0954783	0.186125	0.266224	0.0943026	0.322976	0.492638	0
Scyl3	0.10811	0.0732996	0.0945626	0.0920838	0.0640194	0.0757266	0.0856844	0.0830715	0.0870124	0.0962644	0.0751417	0.089733	0.0824437	0.0580908	0.0787063	0.0710878	0.0831646	0.106173	0.125616	0.0637483	0.0948414	0.0744651	0.174755	0.131083	0.081494	0.0765747	0
BC055324	0	0.00216845	0.00939225	0.00510924	0.00860825	0.0153342	0.00995111	0.0147894	0.0100161	0.109478	0.0139192	0.0145307	0.00900768	0.0142364	0.00994861	0.0215054	0.0364594	0.0222107	0	0.122015	0.0156965	0.104103	0.0178908	0.0114611	0.0277818	0	0
Mettl18	0.0480024	0.0605587	0.0496065	0.0636448	0.0448592	0.0450712	0.0600124	0.0355173	0.0418708	0.0669174	0.0437672	0.0406625	0.0486682	0.0717468	0.0598352	0.0587121	0.0627131	0.103048	0.136455	0.0451985	0.029923	0.0416915	0.00818148	0.0953177	0.0812142	0.359967	0
Sele	0	0	0	0.00121082	0	0	0	0	0	0	0	0	0	0	0	0	0	0	0.062637	0	0.00158024	0	0	0	0.00495623	0	0
Sell	0.0208047	0.374877	0.0356256	0.0299422	0.149474	0.288084	0.0709319	0.580522	0.226886	0.374699	0.0340621	0.143926	0.28402	0.0160085	0.0718441	0.179085	0.0463551	2.26472	2.70927	0.0386315	0.0774654	0.0513717	0.121375	1.13009	0.0840736	0.0305139	0
Selp	0	0	0.000474861	0.0197795	0.0548397	0.130642	0.00252384	0.00152454	0.00120971	0.010047	0.00144279	0.00730463	0.0029725	0	0.00377224	0.000946966	0.00120914	0.00512977	0	0	0.0096641	0	0	0.00512827	0.0747232	0	0
F5	0.0176218	0	0.00305134	0	0.115651	0.293216	0.0198517	0.0117861	0.0165092	0.0261899	0.00246761	0.0142525	0.040794	0	0.00402964	0.0137024	0.00457225	0.00420734	0	0.0040736	0.00344882	0.0104147	0.00652249	0	0	0	0
Slc19a2	0	0.00781345	0.0155129	0.0121523	0.0145189	0.00460646	0.016651	0.0117019	0.0170825	0.0126047	0.0121774	0.0159873	0.0136928	0.022143	0.0170052	0.0106753	0.0712891	0.0170978	0.0580961	0.0288137	0.0208563	0.0221048	0.0632898	0.00880196	0.00136871	0.0213821	0
Ccdc181	0.0346482	0.021017	0.0575552	0.0975025	0.0633714	0.0790518	0.0679947	0.061211	0.0660799	0.0786138	0.0507154	0.0746089	0.0605423	0.0153003	0.0504338	0.0481873	0.0491613	0.0381637	0.0964549	0.0773284	0.0850921	0.0716934	0.25633	0.095775	0.0570704	0.0976235	0
Blzf1	0.340753	0.132443	0.0836449	0.15593	0.0772197	0.0635246	0.0718982	0.0897261	0.063161	0.0771253	0.093476	0.0618497	0.0786614	0.25514	0.0834387	0.116073	0.0706858	0.0902612	0.0535562	0.0537161	0.125074	0.0679365	0.0691345	0.114053	0.254558	0.0715497	0
Nme7	0.104895	0.150776	0.0738298	0.0719616	0.0508557	0.0334002	0.054189	0.0531648	0.0589888	0.103834	0.0538547	0.0643981	0.0649379	0.260932	0.0821957	0.100275	0.0695457	0.040144	0.0662882	0.10361	0.0714825	0.0864462	0.00544795	0.13182	0.0607634	0.346016	0
Atp1b1	0.0320276	0.297547	0.0100295	0.085158	0.00645504	0.319991	0.031525	0.501838	0.0387947	0.245231	0.00802519	0.0732584	0.00765774	0.00758694	0.0236467	0.0645215	0.0243337	0.191865	0.180328	0.0229381	0.0166458	0.0200215	0.515401	0.747238	0.021488	0.329348	3.53232
Gm26685	0	0	0	0	0	0	0	0	0	0	0	0	0	0	0	0	0	0	0	0	0	0	0	0	0	0	0
Gm37754	0	0	0	0	0	0	0	0	0	0	0	0	0	0	0	0	0	0	0	0	0	0	0	0	0	0	0
Dpt	5.56328	3.10795	0.0586464	2.18453	0.0643042	0.0145013	0.126238	0.0655122	0.0414611	0.0214858	0.0379465	0.0396827	0.0300503	3.95814	0.0650642	0.0587985	0.0514989	0.0844955	6.28202	0.028515	0.0387142	0.0443134	0.0648829	0.0750998	0.00705867	0.10211	19.4278
Gm32569	0	0	0	0	0	0	0	0	0	0	0	0	0	0	0	0	0	0	0	0	0	0	0	0	0	0	0
Xcl1	0.103095	0.0508982	0.042406	0.0552102	0.0265781	0.0194317	0.176125	0.544589	0.0765223	4.93771	0.0169177	0.745428	0.0550492	0.0945844	0.0671768	0.618121	0.0838064	0.351111	0	0.0916579	0.139038	0.0759872	0.0328913	8.89752	0.040393	0.0767342	0
4930568G15Rik	0	0	0	0	0	0	0	0	0	0	0	0	0	0	0	0	0	0	0	0	0	0	0	0	0	0	0
Sft2d2	0.13399	0.464066	0.443716	0.273034	0.34703	0.283295	0.458304	0.361707	0.45486	0.221312	0.334311	0.442364	0.341986	0.157865	0.450812	0.4241	0.4574	0.167847	0.16178	0.406367	0.310109	0.352333	0.248734	0.290111	0.160272	0.157176	0
Tiprl	0.519744	0.339414	0.375103	0.427849	0.364824	0.285535	0.384003	0.37813	0.400273	0.552674	0.372323	0.42173	0.36252	0.50695	0.441476	0.495207	0.370031	0.433094	0.415361	0.557261	0.382721	0.402245	0.283812	0.626855	0.472454	0.527646	0
Gpr161	0.063182	0.0105147	0	0.00664133	0	0.00514275	0	0.000424455	0	0	0	0	0.000299853	0.0347641	0	0.000664727	0	0	0	0	0	0.00126865	0	0	0	0.0138704	0
Dcaf6	0.157168	0.0428812	0.047364	0.105184	0.0393794	0.105188	0.0627629	0.0407741	0.0356034	0.0220477	0.0354652	0.0696289	0.0372283	0.108597	0.051238	0.03897	0.0330276	0.078359	0.0238736	0.0446361	0.0364713	0.0097952	0.0264764	0.0224884	0.120868	0.0574363	0
Mpc2	2.04231	1.72873	1.24371	1.90701	1.53545	3.93314	1.34344	1.32169	1.53548	1.46911	1.22309	1.3543	1.51322	1.96353	1.39634	1.26566	1.36158	1.01118	1.30112	1.42999	1.26696	1.28149	0.76804	1.39314	1.44334	1.75066	0
Adcy10	0	0	0	0	0.000402136	0	0	0.000321003	0.000315066	0	0	0	0	0	0	0.00247873	0	0	0	0	0	0	0	0	0	0	0
Mpzl1	0.359571	0.454304	0.0299244	0.227304	0.0124423	0.0165399	0.0176594	0.014399	0.0215867	0.0514223	0.00968425	0.0105508	0.0224244	0.583049	0.0594796	0.0531071	0.0441322	0.00644036	0.0950396	0.0402922	0.0117883	0.0764138	0.121602	0.013023	0.897609	0.218537	1.76616
Rcsd1	0.142105	0.130665	0.492796	0.285133	0.222511	0.369358	0.502719	0.335277	0.426363	0.471234	0.446564	0.471619	0.351972	0.139165	0.611739	0.527847	0.440349	1.08541	0.677735	0.428831	0.317442	0.416337	0.917145	0.862427	0.795127	1.07863	0
Creg1	1.57757	1.65387	3.55915	2.00687	3.21747	2.91376	2.42305	2.59091	4.28149	1.71273	2.395	2.88629	3.02638	1.35641	2.3648	2.55099	3.90657	0.9594	0.878066	2.15249	1.55706	2.10706	2.3647	1.07013	0.93	1.44479	1.76616
Pou2f1	0.134471	0.0562232	0.100117	0.0791198	0.0797841	0.0670432	0.111696	0.0833587	0.0886795	0.176507	0.103622	0.109752	0.0871823	0.0300743	0.0930037	0.115762	0.141935	0.230984	0.344652	0.186792	0.0791867	0.126246	0.0961957	0.130248	0.141899	0.527533	0
Dusp27	0	0.010502	0.00134222	0.00221818	0.000876641	0.0111439	0.00196239	0.00291957	0.00261925	0.00073373	0.00183827	0.00263216	0.00231799	0	0	0	0.00759469	0.00232314	0	0.00256725	0.000651969	0.000931791	0	0	0	0.00906454	0
Mael	0	0	0	0	0	0	0	0	0	0	0	0	0	0	0	0	0	0	0	0	0	0	0	0	0	0	0
Ildr2	0.00574	0.025685	0.00731241	0.0264531	0.00089301	0.0368171	0.0138249	0.000314763	0.00300055	0.00124789	0.00678731	0.00414112	0.00751015	0.00839391	0.00311246	0.0179283	0.00668475	0.00282757	0	0.0122789	0.000961887	0.0114963	0.253195	0	0.00321858	0	0
5330438I03Rik	0	0	0	0	0	0	0	0	0	0	0	0	0	0	0	0	0	0	0	0	0	0	0	0	0	0	0
Gm15853	0.0953987	0	0.0165495	0.00896312	0.00508273	0.00674358	0.0204356	0.00692466	0.0095917	0.0162211	0.0107641	0.0157056	0.0082237	0.0034007	0.0112487	0.003765	0.005359	0.00808846	0	0.019623	0.00710934	0.0152583	0.0053927	0.00524756	0.00492514	0.0152458	0
Tada1	0.233905	0.389828	0.204908	0.2164	0.189216	0.134872	0.188241	0.189552	0.206247	0.308689	0.214058	0.219011	0.23131	0.156546	0.227305	0.237525	0.232837	0.168062	0.187712	0.355114	0.268391	0.253262	0.318999	0.293842	0.286098	0.166708	0
Pogk	0.0612898	0.044106	0.0624734	0.0535657	0.0627973	0.0465152	0.060721	0.0478953	0.0554977	0.0648117	0.0615344	0.0979221	0.0718577	0.0868077	0.0759167	0.0726904	0.0937568	0.0485289	0.0462037	0.0653964	0.0436797	0.126165	0.0669646	0.0951868	0.0804447	0.168655	0
Gm16701	0	0.0019508	0	0.00106909	0.00826987	0.00165135	0.000564564	0.00251367	0	0	0	0	0.00399009	0.037789	0.00370359	0.000854777	0.00129149	0	0	0.000865035	0	0.0032664	0.0877085	0	0.0174702	0	0
Gm16701.1	0.014953	0	0.000320795	0.00578075	0.00141539	0	0	0	0.000265893	0	0.00147702	0.0025324	0.000667772	0.0029723	0	0	0	0	0	0.00210842	0	0	0.00125589	0	0.0028748	0	0
Fam78b	0	0.0134068	0.002571	0.0158173	0.0946936	0.066169	0.0103968	0.00898943	0.00947557	0.00557759	0.00862418	0.0156363	0.021949	0.0313586	0.00628775	0.0114978	0.00958883	0.00222846	0	0.00171336	0.00739084	0.0166126	0.0282763	0.0179165	0.0754976	0.0285386	0
Uck2	0.0555373	0.162174	0.0282878	0.152199	0.167015	0.299989	0.0372883	0.0965315	0.0754908	0.28965	0.0473892	0.0567305	0.168824	0.321537	0.0121732	0.0574585	0.0266383	0.060525	0	0.0673361	0.218787	0.0940382	0.0518524	0.0762661	0.0960009	0.00537242	0
Gm2453	0	0	0	0	0.000815413	0	0.00121392	0.000393433	0	0.000770871	0	0	0	0	0	0	0	0	0	0	0	0	0	0	0	0	0
Tmco1	1.56503	1.2521	1.38898	1.12963	1.38433	1.37843	1.36692	1.23315	1.25179	1.38681	1.32749	1.35631	1.30918	1.66674	1.51056	1.632	1.21811	0.786579	1.47696	2.02247	1.42234	1.81297	0.964624	1.15488	2.1935	2.16537	5.29848
Aldh9a1	0.249002	0.339912	0.391364	0.295981	0.346529	0.301592	0.446	0.324625	0.398835	0.435772	0.409891	0.426903	0.41131	0.25741	0.48752	0.600109	0.330777	0.281114	0.429823	0.570984	0.518806	0.566065	0.208182	0.309325	0.329473	0.429651	1.76616
Mgst3	0.301618	0.278767	0.429395	0.292641	0.63803	1.36999	0.443122	0.411666	0.425746	0.397374	0.352682	0.433101	0.459153	0.319417	0.662869	0.688339	0.558161	0.208583	0.156637	0.746615	0.508168	0.713407	0.265878	0.254415	0.705193	2.75394	0
Lrrc52	0	0	0	0	0	0	0.00152067	0	0	0.00307574	0	0	0	0	0	0	0	0	0	0	0	0	0	0	0	0	0
Rxrg	0.126517	0	0.00380554	0	0.00211354	0.290108	0.00242976	0.0052464	0.00287023	0.00366693	0.00291796	0.00207386	0.00327439	0.0522747	0.0110879	0.0023879	0	0	0	0.00367497	0.00308942	0.00223624	0.00235589	0.00560317	0	0	0
Lmx1a	0	0	0	0	0	0	0	0	0	0	0	0	0	0	0	0	0	0	0	0	0	0	0	0	0	0	0
Gm20711	0	0	0	0	0	0	0	0	0	0	0	0	0	0	0.000434316	0	0	0	0	0	0.00163143	0	0	0	0	0	0
Pbx1	0.561673	0.462365	0.0802995	0.638883	0.0580446	0.155908	0.0902462	0.0816615	0.166007	0.11211	0.0712556	0.0990612	0.0816178	0.638896	0.0834861	0.0555486	0.0720318	0.0418724	0.401812	0.04386	0.043377	0.0427421	0.173312	0.0237217	0.123319	0.705771	1.76616
Nuf2	0	0.175839	0.0148702	0.0148132	0.0289516	0.0185347	0.0137096	0.0154879	0.017911	0.520415	0.00921469	0.0170628	0.0200568	0.129698	0.00687889	0.621595	0.0129066	0.00884644	0	1.05514	0.00669457	0.261251	0.00663228	0.0501846	0.153582	0.136853	0
Rgs5	0.0411639	1.96616	0.0602852	0.120827	0.063428	0.0216244	0.0756891	0.0583186	0.0628366	0.367278	0.061557	0.0882596	0.0374457	2.20057	0.0412414	0.101616	0.0516665	0.0455917	0	0.0329089	0.0487662	0.0448356	0.352603	0.0684084	0.686087	73.0771	3.53232
Rgs4	0.0713706	0.458539	0.0039068	0.192905	0.00239053	0.00407527	0.00329646	0.00902007	0.00747398	0.0135756	0.00197077	0.00613895	0.00624498	0.634887	0.0131494	0.00880641	0.00218187	0.00691235	0.0344446	0.00376536	0.00246894	0.00187931	0.00377931	0.00569827	0	3.2023	0
Ccdc190	0	0	0	0	0	0	0	0	0	0	0	0	0	0	0	0	0	0	0	0	0	0	0	0	0	0	0
Hsd17b7	0.0383058	0.0453609	0.0143139	0.0385411	0.0458074	0.0204028	0.0292693	0.0170752	0.0162455	0.021174	0.0142942	0.0104184	0.0192025	0.0497412	0.0149643	0.0209664	0.0230573	0.0340604	0.0711252	0.0118921	0.0214735	0.0468174	0.0241088	0.00689339	0.0597507	0.0684501	0
3110045C21Rik	0.032483	0.00637882	0.00213575	0.00895465	0.0058101	0.00226299	0.00216251	0.00133316	0.000859492	0.00760466	0	0.00115163	0.00152001	0	0.0105479	0.0053413	0.00255753	0.00057931	0	0.00883519	0	0.011189	0.00126139	0.00258582	0.0055417	0	0
Ddr2	0.497927	0.269652	0.00422826	0.089728	0.00577544	0.0264211	0.00758989	0.00553808	0.00108318	0.00225288	0.00202642	0.00727477	0.00201325	0.242428	0.00436256	0.0100895	0.00670169	0.0115446	0.249594	0.00246518	0	0.0060475	0.00365071	0	0.0314839	0.35519	0
Uap1	1.80511	0.622371	0.263147	0.398772	0.350438	0.446052	0.340434	0.302237	0.267171	0.352988	0.271165	0.243774	0.30427	0.790027	0.393247	0.244568	0.270809	0.329408	3.60486	0.323894	0.268224	0.378294	3.9894	0.313002	0.492325	0.324475	1.76616
Gm37748	0.0238709	0	0	0	0	0	0	0	0.000257443	0.00204793	0.00108993	0	0.0013338	0	0	0	0	0	0	0	0	0	0	0	0	0	0
Gm37502	0	0	0.000681657	0	0	0	0	0	0	0	0.000509182	0	0	0	0	0.00133618	0	0	0	0.00173263	0	0	0.00117073	0	0	0	0
Uhmk1	0.113712	0.131051	0.207011	0.162053	0.278971	0.276871	0.192312	0.187175	0.209887	0.201633	0.158518	0.205574	0.228488	0.0957587	0.226839	0.23064	0.205133	0.189181	0.0730563	0.207475	0.143657	0.211809	0.209315	0.152457	0.0686858	0.157724	0
4930500M09Rik	0	0	0.00127475	0.00156591	0.00101002	0	0.00947666	0.000489911	0	0.00445983	0.00127813	0	0.00187503	0	0.000597094	0	0	0	0	0	0.00226028	0	0	0	0.00328124	0	0
Sh2d1b1	0.0565829	0.132102	0.283248	0.106111	0.230352	0.201707	0.289872	0.356157	0.335931	0.246375	0.699419	0.31338	0.199805	0.0585907	0.109757	0.318099	0.231428	0.144015	0.0834756	0.448535	0.814431	0.385554	0.187144	0.39188	0.040019	0.0631961	0
Gm7694	0	0	0.0139263	0.0107562	0.00996575	0.02253	0.0159968	0.00898484	0.0110061	0.00717106	0.0105844	0.0143658	0.013592	0	0.020992	0.00424881	0.0219505	0.00328592	0	0.0285182	0.00326684	0.01826	0.0686165	0.00998807	0.0143062	0	0
Nos1ap	0.017925	0.0290412	0.0478745	0.024566	0.0324124	0.0140532	0.049096	0.0314792	0.0452366	0.0307575	0.0424481	0.0511341	0.0655815	0.00509669	0.0504842	0.0182119	0.0505714	0.00803841	0	0.0493779	0.0307589	0.06239	0.0177974	0.0113218	0.0174819	0	0
Olfml2b	0.484445	0.439998	0.0138009	0.202706	0.00932426	0.0377754	0.0149648	0.0158581	0.0167526	0.034299	0.00472683	0.0136628	0.0155879	0.820751	0.0195348	0.0228028	0.0214399	0.00242934	0.274968	0.0169592	0.00511596	0.0375264	0.0668989	0.00236509	0.00069715	0.739743	0
Atf6	0.130738	0.095127	0.227097	0.186575	0.215923	0.184663	0.27567	0.265978	0.225308	0.166271	0.297922	0.269437	0.265635	0.0648268	0.165326	0.16535	0.279285	0.171321	0.181961	0.243564	0.373193	0.191009	0.0867791	0.1545	0.181474	0.125729	0
Dusp12	0.153095	0.249162	0.168812	0.147027	0.178946	0.140578	0.181773	0.165142	0.179521	0.191337	0.20207	0.203032	0.201637	0.17748	0.246231	0.225672	0.243526	0.137066	0.120727	0.200712	0.232395	0.160685	0.0645888	0.195609	0.154986	0.0945357	0
Gm26620	0	0.0750204	0.0159701	0.00781003	0.00346936	0.00149789	0.00373955	0.00552484	0.00791748	0.00440294	0.0107806	0.0143992	0.00364049	0	0.00372661	0.00496387	0.00925524	0.00504214	0	0.00567763	0.0116809	0.00550142	0.0160739	0.00100048	0	0	0
Fcrlb	0	0.00206311	0.00402688	0.00864467	0.00317489	0.00480306	0.00258866	0.00917306	0.0059059	0.00555402	0.00430015	0.00807234	0.00433713	0	0.00313487	0	0.00251554	0.00204415	0	0.00241893	0.00765545	0	0.00844945	0	0.00347246	0	0
Fcrla	0	0.0118163	0.0259246	0.687773	0.0128245	0.0304215	0.035306	0.303245	0.0273444	0.150976	0.0258859	0.0320921	0.0257899	0.0494237	0.0214981	0.0798396	0.0363693	1.90736	2.34938	0.0217952	0.0299525	0.0191983	0.0201291	0.0136324	0.0185982	0.183227	0
Fcgr2b	0.719082	1.54552	6.09838	2.00754	3.70707	3.56067	5.38581	4.48646	3.87228	2.00639	5.31341	4.55792	5.16539	1.07041	5.03421	3.5163	4.59568	1.83061	1.0047	3.70992	3.82491	3.34456	2.01335	1.03648	0.822048	1.16031	0
Gm10522	0	0.00167673	0.0104522	0.00500707	0.0112255	0	0.00796788	0.00987915	0.00503881	0.0047884	0.0111929	0.0101217	0.00429858	0.00509669	0.00859029	0.0104427	0.0168385	0.0466517	0	0.00743975	0.00657174	0.00237211	0.0110201	0.0194075	0	0	0
Fcgr4	0.247385	0.72031	1.4378	0.52013	1.0325	1.3379	1.32217	3.3321	1.55735	0.658045	2.0448	1.28915	1.55306	0.459154	0.687367	0.537175	1.26243	0.402167	0.162267	0.781507	1.06789	1.1284	0.308643	0.258837	0.361481	0.27274	0
Fcgr3	2.356	2.25432	13.2942	3.07944	5.98032	7.01788	10.9903	7.75693	8.98128	3.04955	9.4764	9.57613	9.33497	2.39883	11.6314	6.72814	11.044	2.26107	1.68503	6.69012	3.28834	7.32012	3.11698	2.54971	1.37443	2.45556	3.53232
Cfap126	0.00864992	0.125872	0.0280146	0.0231245	0.0144755	0.0102344	0.0440876	0.0494346	0.0211272	0.0179998	0.020916	0.0422827	0.0378264	0	0.0452032	0.0056407	0.0317868	0.00645339	0.0733805	0.0284498	0.0564693	0.0109299	0	0.0489176	0.02002	0	0
Sdhc	1.06073	0.946502	0.838799	0.698877	0.987976	1.84543	0.857093	0.883582	0.880904	1.00879	0.717691	0.891062	0.870653	0.845753	1.18967	1.10031	0.820694	0.626823	0.563618	1.05306	0.695792	1.0251	0.948218	0.748352	1.08021	2.12112	0
Mpz	0.0168896	0	0.00435627	0.00115346	0.00124713	0.00201152	0.00671767	0.00279532	0.00388202	0	0.000409165	0.00374657	0.00252135	0	0.0118293	0.00250964	0.00288818	0	0	0.0016913	0.000956667	0.000700177	0	0.00629258	0	0	0
Pcp4l1	0.00785423	0.0607638	0.0374189	0.0342996	0.0494535	0.39333	0.0224845	0.034383	0.0630043	0.0271031	0.0270345	0.0460005	0.0215498	0.0105584	0.0158693	0.0456629	0.0355679	0.00708714	0	0.0433045	0.0144283	0.0233201	0	0.00328645	0.611834	1.14941	0
Tomm40l	0.17195	0.101059	0.145968	0.146859	0.175778	0.200644	0.111456	0.157325	0.154947	0.175197	0.131433	0.161935	0.157949	0.262672	0.163887	0.211087	0.154561	0.153144	0.346866	0.161334	0.141811	0.157082	0.187135	0.183993	0.318763	0.100784	1.76616
Apoa2	0	0.00434382	0.00466916	0.0011648	0.00108962	0	0.00349799	0.00408503	0.00465455	0.0129132	0.00125505	0.00103206	0.00302254	0.0502732	0.00406384	0.00457734	0	0.00840838	0	0.00594984	0.00150082	0.00782358	0	0.0103205	0	0	0
Fcer1g	9.39553	14.8896	44.2616	15.0967	35.2004	27.8736	36.3263	43.33	41.5702	21.79	41.9996	41.1932	44.3283	10.44	38.765	31.1443	37.5806	12.3955	6.17913	34.6809	35.7323	36.8174	14.3091	23.9881	6.40058	8.00498	1.76616
Ndufs2	1.78769	1.68751	1.41622	1.34726	1.30638	3.01876	1.31259	1.31785	1.34317	1.49478	1.36537	1.40284	1.41831	1.75458	1.36258	1.51462	1.45054	1.2144	1.83189	1.5725	1.4726	1.36252	1.12727	1.51373	1.77571	1.75153	1.76616
Adamts4	0.105882	0.0320515	0.000273296	0.0200458	0.00351311	0.00274222	0.000767576	0.00435834	0.000159594	0.00132632	0.000409723	0.00246016	0.00321465	0.155504	0	0	0	0.000667934	0	0.000591172	0	0	0	0	0.0815349	0.0744549	0
B4galt3	0.220884	0.100547	0.165215	0.138074	0.147462	0.138358	0.182011	0.181635	0.171474	0.120656	0.15286	0.136806	0.183686	0.16471	0.134624	0.155713	0.230965	0.13098	0.130438	0.163261	0.242775	0.121317	0.116691	0.109541	0.310419	0.132903	0
Ppox	0.224181	0.0848238	0.162739	0.192003	0.0952096	0.0913104	0.167607	0.15795	0.133489	0.139933	0.162891	0.131923	0.130929	0.451041	0.14721	0.156237	0.144734	0.126311	0.034646	0.20141	0.165442	0.157292	0.0905359	0.17658	0.185578	0.207173	0
Usp21	0.132724	0.083684	0.155691	0.0796309	0.0758686	0.0732712	0.142563	0.131363	0.0955494	0.0833388	0.124896	0.133211	0.11249	0.115207	0.168293	0.12046	0.152878	0.110419	0.102844	0.127967	0.107714	0.127548	0.0554481	0.10383	0.109273	0.0240152	0
Ufc1	1.33307	1.58299	1.16208	1.09404	1.0202	1.07153	1.03343	1.04859	1.15707	1.00738	1.01063	1.17163	1.14299	1.84421	1.2906	1.26959	1.06443	0.805416	1.40898	1.18811	1.01058	1.17362	1.24705	1.13071	1.33693	1.04904	1.76616
Gm20045	0.0632254	0.0307642	0.0329941	0.0284996	0.0145633	0.0128018	0.0287888	0.0198199	0.021784	0.0179834	0.0289014	0.0193095	0.0174771	0.00610517	0.0245647	0.0407239	0.0262984	0.0441711	0.0175125	0.038687	0.0119959	0.0128377	0.00658997	0.00541862	0.0227439	0	0
Dedd	0.0695904	0.252456	0.163758	0.13204	0.124108	0.137563	0.147053	0.154343	0.155987	0.130655	0.15409	0.184093	0.166011	0.102006	0.177271	0.132827	0.154583	0.163358	0.0457673	0.158017	0.0995171	0.109625	0.200333	0.163478	0.211462	0.295561	0
Nit1	0.340187	0.123007	0.174231	0.185365	0.146938	0.225878	0.159304	0.168725	0.224891	0.179659	0.14831	0.207093	0.165599	0.205281	0.186937	0.223093	0.159911	0.178401	0.123414	0.164451	0.205887	0.13099	0.409827	0.247749	0.178652	0.297297	0
Pfdn2	1.85341	1.36759	1.16612	1.29064	1.45475	1.29293	1.31873	1.32809	1.37789	1.52762	1.17452	1.40857	1.50602	1.03507	1.38555	1.44931	1.40557	1.35208	1.77844	1.3175	1.45705	1.44951	1.29316	1.47361	1.25997	1.64607	3.53232
Klhdc9	0.0147414	0.0159994	0.00267754	0.0109594	0.00582396	0	0.00534366	0.00739794	0.00147904	0.00308857	0.00385929	0.00142441	0.00359726	0	0.00130085	0.0167962	0.0149157	0	0	0	0.0272612	0.00349149	0	0.00238619	0	0	0
Nectin4	0.019898	0.041375	0.160276	0.0494136	0.0635664	0.0546715	0.121584	0.206232	0.101389	0.046478	0.119862	0.133755	0.141994	0.0302649	0.170379	0.166002	0.144775	0.0252588	0.0449056	0.186808	0.0777151	0.137664	0.102947	0.0321454	0.00165457	0	0
Arhgap30	0.339404	0.580072	1.1911	1.04151	1.16509	0.916738	1.2895	1.29268	1.24069	1.10749	1.37045	1.33115	1.29791	0.361325	1.31583	1.2883	1.41314	1.26948	0.87417	1.20058	1.64927	1.04955	1.60254	1.48679	0.0926808	0.225451	0
Usf1	0.222334	0.172916	0.355768	0.219195	0.221785	0.205341	0.335764	0.337624	0.311453	0.197046	0.354691	0.31627	0.278808	0.232759	0.29711	0.406523	0.284483	0.361877	0.132649	0.321623	0.365868	0.23463	0.280802	0.269973	0.28439	0.311725	0
Tstd1	0	0.0333691	0.0132702	0.00915853	0.00918952	0.0120542	0.0143021	0.00686091	0.0110216	0.00755477	0.0128467	0.02342	0.0133296	0	0.0026582	0.00874852	0.00973423	0.0189236	0	0.0172732	0.0187294	0.0168137	0.00757118	0.00467594	0.0253751	0.12056	0
Gm26641	0	0	0	0	0.000846491	0	0.000973779	0	0.000750041	0	0.000983369	0.00241311	0	0	0.00286155	0.00244322	0	0	0	0.00281326	0.00193593	0	0	0	0.10584	0	0
F11r	0.0650445	0.217458	0.323298	0.252979	0.485047	0.242083	0.344661	0.659223	0.406665	0.174449	0.881277	0.391876	0.325304	0.139754	0.232514	0.493239	0.453867	0.162194	0.0818183	0.526119	1.62873	0.398415	0.958822	0.0758459	2.52311	0.488541	0
B930036N10Rik	0.241689	0.0609368	0.054192	0.0552541	0.078438	0.0808157	0.111615	0.0694414	0.123049	0.167443	0.0921959	0.11224	0.112955	0.0115345	0.0857881	0.105973	0.0561276	0.131907	0.0175125	0.138278	0.0943682	0.114484	0.0478557	0.364925	0.00237811	0.00341707	0
Alyref2	0.190487	0.21063	0.190129	0.218302	0.135395	0.146376	0.19982	0.247663	0.198188	0.163427	0.20778	0.199748	0.215759	0.118344	0.168765	0.226765	0.165883	0.18831	0.289724	0.175129	0.243956	0.159846	0.258767	0.31504	0.17875	0.114714	0
Cd244	0.0614544	0.0851903	0.0399777	0.326062	0.222245	0.2204	0.0672259	0.156831	0.131331	0.347063	0.114982	0.158169	0.255739	0.0152183	0.026653	0.117068	0.0710956	0.088305	0	0.107547	1.0017	0.0861645	0.0697506	1.00409	0.00595182	0.0436039	0
Ly9	0.053136	0.0970336	0.46363	0.1743	0.343765	0.245233	0.282055	0.460794	0.483785	0.391818	0.353958	0.3808	0.318224	0.0255895	0.146277	0.465894	0.330646	0.455619	0.308479	0.249369	0.169623	0.205931	0.254598	0.56597	0.0859504	0.0914225	0
Slamf7	0.0759189	0.140572	0.460357	1.14145	0.451588	0.298744	0.445813	0.961351	0.551272	0.580221	1.01308	0.434889	0.305216	0.181872	0.163616	0.336573	0.542356	0.364208	0.0886149	0.277223	2.04678	0.373699	0.868181	0.707901	0.140585	0.185575	0
Cd48	0.501077	1.22497	3.51882	2.25141	2.42365	2.05322	3.07031	3.13378	3.1468	2.83653	3.12601	3.14255	3.10055	0.808982	3.12671	2.98338	3.06578	2.0564	1.6109	2.74781	3.31765	2.949	1.23269	3.67907	0.374226	1.13065	0
Slamf1	0	0.0056178	0.00690639	0	0.0018964	0.00465734	0.00539413	0.0172896	0.0039616	0.0346694	0.00849498	0.00858153	0.00487559	0.0116985	0.00946323	0.0142373	0.00432856	0.158106	0.19919	0.000908969	0.00204556	0.0163034	0.0403316	0.0774235	0.00136871	0	0
Cd84	0.302743	0.349378	1.80349	0.449532	1.79295	1.36309	1.49332	1.25867	1.69094	0.90245	1.2402	1.55899	1.54977	0.378908	1.3368	1.15245	1.50408	1.2376	0.711461	1.0285	0.432258	1.14335	0.361047	1.39914	0.202251	0.299383	0
Gm37065	0.0355669	0	0.000952852	0.000765395	0.000842632	0.00480046	0	0.00428786	0.00290693	0.0116646	0.000335991	0.00547926	0.00171677	0	0.00129057	0.00362577	0.00540629	0.0165291	0	0.00124193	0.00850463	0.00484222	0.0011304	0.00660253	0.0039032	0	0
Vangl2	0.0277378	0.0797034	0.0132673	0.0365069	0.00656904	0.00962126	0.00564172	0.0317723	0.0143338	0.0162858	0.0150438	0.00931076	0.00850387	0.0160477	0.00660542	0.0145858	0.0128404	0.0568811	0.0628626	0.00982162	0.0432202	0.0516171	0.0263738	0.0127589	0.0230767	0.0488068	0
Nhlh1	0	0	0	0	0	0	0	0	0	0	0	0.00114052	0	0	0	0.00542729	0	0	0	0	0	0	0	0	0	0	0
Ncstn	0.529575	0.582495	0.532111	0.380655	0.448628	0.42997	0.48738	0.495601	0.469812	0.365939	0.510883	0.500847	0.52675	0.583221	0.570644	0.456274	0.435476	0.34291	0.564071	0.525128	0.374512	0.444363	0.311469	0.360879	0.29929	0.44171	0
Copa	1.16194	1.15199	0.620453	0.784883	0.709452	0.586322	0.614111	0.665326	0.664501	0.657197	0.550346	0.656281	0.645633	1.2303	0.749123	0.779829	0.603506	0.634734	0.790686	0.626327	0.613926	0.723998	0.496336	0.708997	0.623297	0.844938	3.53232
Gm37756	0	0	0	0	0	0	0	0	0	0	0	0	0	0	0	0	0	0	0	0	0	0	0	0	0	0	0
Pex19	0.417892	0.526993	0.328777	0.32383	0.28627	0.389751	0.284559	0.329537	0.323811	0.296615	0.313139	0.327075	0.258904	0.632725	0.35648	0.337057	0.30462	0.292017	0.45554	0.299346	0.284843	0.362305	0.241931	0.331026	0.430446	1.11062	0
Dcaf8	0.607045	0.22485	0.438857	0.353208	0.263854	0.301877	0.423019	0.32105	0.362135	0.312206	0.365417	0.396106	0.313694	0.546912	0.379686	0.355668	0.414474	0.493256	0.484237	0.364225	0.367001	0.320767	0.214361	0.530437	0.599659	0.736332	1.76616
Pea15a	1.41396	1.46574	1.65587	1.1914	1.05369	1.04182	1.6368	1.21417	1.39109	0.700955	1.77103	1.60627	1.15334	1.40034	2.17778	1.26203	1.75406	0.592554	1.07499	1.42011	1.21995	1.98717	0.783224	0.736137	3.43223	2.0873	0
Casq1	0	0.00614029	0.00143127	0.00633745	0	0	0	0.00106602	0.000536446	0.000730297	0.000755689	0	0	0.00418625	0	0	0	0.00129932	0	0.00189056	0.00169678	0.00241227	0	0	0.0435143	0	0
Gm17224	0	0	0	0	0	0	0	0	0	0	0	0	0	0	0	0	0	0	0	0	0	0	0	0	0	0	0
Atp1a4	0	0.0178406	0	0.00241347	0	0	0	0	0.00031364	0	0	0	0	0.00891774	0	0	0	0	0	0	0	0	0	0	0	0.0137013	0
Igsf8	0.853837	0.345061	0.52363	0.37721	0.533437	0.524333	0.524006	0.427329	0.469063	0.365716	0.526331	0.502445	0.36707	0.510544	0.377379	0.445552	0.470948	0.245711	0.179053	0.607111	0.365665	0.612543	0.336378	0.18222	0.229313	0.500888	0
Atp1a2	1.07574	0.0901001	0.0086297	0.178667	0.00368932	0.0738085	0.0131369	0.0131444	0.0103707	0.00599967	0.00675314	0.0224143	0.000746523	0.211125	0.0379074	0.000775997	0.00527154	0.00450634	0.149499	0.0117239	0.00856399	0.0116788	0.10069	0	0	2.24682	1.76616
Kcnj10	0	0	0.0185605	0.00626272	0.00326166	0.00565205	0.0189245	0.00897312	0.0120653	0.00295569	0.0163072	0.0146964	0.0101558	0	0.0144733	0.0189045	0.0136691	0.01052	0	0.0261645	0.00265555	0.0257523	0.00428746	0.00366462	0	0.00654793	0
Pigm	0.106422	0.18005	0.0677151	0.102942	0.087728	0.0599574	0.0854599	0.0857877	0.084498	0.0893649	0.0655136	0.0803406	0.0897833	0.070078	0.0670887	0.0887949	0.0890843	0.0887986	0.0133718	0.105725	0.0790682	0.0806536	0.181229	0.0873584	0.218222	0.0515162	0
Slamf9	0.501893	1.53101	2.35114	1.13638	2.57488	2.02032	3.13008	3.75278	2.40003	1.54942	4.99501	3.05213	2.19031	1.26174	3.96077	2.75434	3.52809	0.908061	0.421195	4.39034	5.54815	5.25589	1.0301	0.880903	0.405154	0.97701	0
Igsf9	0	0.036057	0.0619927	0.0625116	0.105933	0.0911355	0.111105	0.118756	0.0767199	0.0502469	0.152099	0.0953615	0.082318	0.0367447	0.133159	0.0736959	0.140174	0.0361791	0	0.1431	0.186017	0.113351	0.0755748	0.0216445	0.00986031	0.0208751	0
Tagln2	7.68432	7.47235	2.35104	3.78138	9.84514	4.63301	3.77646	3.94908	3.38594	9.17102	3.1032	4.14843	5.33071	8.15702	6.38525	8.76148	4.35696	2.17977	2.71444	12.2558	3.76642	8.37437	12.5781	5.6908	8.55833	8.86908	5.29848
Cfap45	0	0.020084	0.0121189	0.0151178	0.0384785	0.0148962	0.0377954	0.0120567	0.00923033	0.0224197	0.0196904	0.0115092	0.0249887	0	0.0340092	0.0251955	0.00460747	0.00998939	0	0.0188868	0.027978	0.0404758	0.139032	0.00530599	0.0890468	0.143086	0
Vsig8	0	0.0019508	0.000941747	0.00291177	0.00251147	0.0114629	0	0.000232452	0	0.00124254	0.000616529	0.0021634	0.0010779	0	0.00413305	0	0.00396029	0	0.0143612	0	0.00238391	0	0.0780129	0	0.00862997	0	0
Slamf8	0.0273319	0.0294268	0.110557	0.5897	0.147753	0.0848051	0.140965	0.41553	0.107448	0.154476	0.340037	0.110739	0.194966	0.0550322	0.11636	0.170697	0.117063	0.0483733	0	0.103007	0.467089	0.175327	0.0942987	0.0483068	0.0201079	0.105348	0
Dusp23	0.35481	0.212207	0.176054	0.101747	0.189133	0.283472	0.189885	0.115241	0.144602	0.106368	0.138082	0.16669	0.151609	0.147759	0.274097	0.14264	0.142006	0.0865896	0.247412	0.151044	0.0803396	0.224411	0.175532	0.106011	0.292048	0.209506	0
Ackr1	0.0101157	0	0.000359969	0	0	0	0.00049864	0	0	0	0	0	0	0.0466357	0.0116921	0	0	0.0183005	0.0373302	0	0	0	0	0	0.180584	0	0
Cadm3	0.10374	0.0115226	0.000993931	0.00486805	0.0016829	0.00149789	0.000433833	0.0106179	0	0	0.00123655	0.00366814	0.00309895	0.0508272	0.0105719	0	0.00310626	0.00117169	0.146126	0.0024547	0.0150612	0.00126865	0.00878446	0	0.0132046	0	0
Aim2	0.0858721	0.133173	0.185264	0.249135	0.245705	0.192187	0.257453	0.360285	0.243621	0.275159	0.198586	0.196769	0.200938	0.0738924	0.194977	0.309547	0.214426	0.30932	0.310653	0.260352	0.338183	0.211806	0.0893626	0.30605	0.0400136	0.0815405	0
Ifi206	0.0876424	0.0859493	0.143478	0.0509845	0.172683	0.138602	0.180093	1.27066	0.130669	0.334041	0.186831	0.203736	0.366701	0.0330566	0.126345	0.225019	0.0925643	0.383035	0.372886	0.144966	0.131394	0.223678	0.091879	0.619052	0.0662398	0	0
Ifi213	0.166275	0.0569613	0.164367	0.07914	0.1697	0.140735	0.173406	1.29477	0.122064	0.26389	0.184326	0.141159	0.446325	0.0636039	0.135774	0.227565	0.128946	0.165739	0.304116	0.139208	0.139492	0.247022	0.0898959	0.275089	0.0607459	0.0725884	0
Ifi209	0.188917	0.265645	0.399333	0.460663	0.560081	0.435216	0.456108	2.86965	0.349133	0.658626	0.434476	0.425373	1.06863	0.0949043	0.355314	0.563537	0.351615	1.16892	1.50513	0.426934	0.602506	0.422856	1.03359	0.780932	0.143598	0.0822128	0
Ifi208	0.03575	0.0575328	0.0372917	0.0368419	0.0202839	0.0417049	0.0547037	0.594855	0.0411692	0.210481	0.0430708	0.0713061	0.0896121	0.00949776	0.0711026	0.0832853	0.0377661	0.181967	0.345996	0.0586374	0.0333882	0.0613859	0.0598563	0.334851	0.129056	0.0277408	0
Ifi207	0.340433	0.359556	1.49752	0.765794	1.1706	1.10591	1.5887	2.82348	1.17584	0.767719	1.33858	1.23824	1.85184	0.273447	1.46251	1.13797	1.51717	0.395249	0.433658	1.17309	0.611701	1.19999	0.410432	0.311131	0.341462	0.303621	0
Ifi204	0.690311	0.612122	1.34686	0.640012	1.24724	1.18537	1.44612	5.86352	1.07735	0.8748	1.14208	1.27538	2.60075	0.967639	1.56804	1.24721	1.18913	0.333402	0.418266	1.06932	0.468446	1.21883	1.13972	0.309349	0.545364	0.285493	0
Mndal	0.46824	1.06396	1.21254	1.16022	1.17827	1.27584	1.34278	4.7778	1.00769	1.77638	1.22587	1.34742	1.76079	0.605909	1.46948	2.00359	1.16137	2.16037	1.89291	1.6732	1.1665	1.51065	0.771929	2.0152	3.30505	1.19733	0
Ifi211	0.544375	0.506068	0.337081	1.2529	0.472162	0.416176	0.348092	2.81202	0.347345	0.596824	0.33098	0.356884	1.09747	0.425995	0.407687	0.558384	0.353355	0.0916988	0.33421	0.310612	0.167939	0.384457	0.515168	0.0989593	0.108531	0.396432	0
Ifi203	0.88553	1.0805	1.02602	0.908763	0.872143	0.896192	1.22256	3.75666	0.698909	1.21326	0.848189	1.00353	1.61992	0.783613	1.26865	1.24383	0.878702	1.70521	1.71516	1.08176	0.960343	1.1066	0.548961	1.81795	2.25886	1.80035	0
Ifi205	1.68199	0.270747	0.036102	2.73961	0.126755	0.0624302	0.0809573	1.20084	0.252062	0.843374	0.0382765	0.106102	0.218304	0.140288	0.0540581	0.28733	0.0368234	0.0304236	0.578747	0.0497564	0.125905	0.052458	0.154065	0.026583	0.0751565	0.0938929	0
Spta1	0.0780208	0	0	0.00779464	0	0.0483779	0	0	0	0	0	0	0	0.0555984	0.00061589	0	0	0.000244522	0.0206148	0	0	0	0	0	0	0	0
Fmn2	0.00868598	0.00824868	0.000202878	0	0	0	0.000984727	0	0.00042149	0	0	0.00205556	0.00172208	0	0.00448292	0	0	0	0.0342224	0	0	0.00864355	0	0.00236509	0.0230681	0	0
Grem2	0	0	0	0	0	0.00305564	0	0	0	0	0	0	0	0.00518376	0	0	0	0	0	0	0	0	0	0	0	0	0
Rgs7	0	0	0.000458874	0	0	0	0	0	0	0	0	0	0	0	0	0	0	0	0	0	0	0	0	0	0	0	0
Fh1	0.52315	0.734273	0.740988	0.466757	0.405394	0.660595	0.722333	0.600249	0.501255	0.781445	0.66857	0.571777	0.580946	0.860306	0.721982	0.657004	0.479343	0.652102	0.369144	0.897596	1.37775	0.812911	0.565146	0.39557	0.580306	0.51695	1.76616
Kmo	0.0754756	0.176017	0.109295	0.270621	0.0797263	0.0351623	0.154304	0.375537	0.0852845	0.131175	0.171393	0.0923073	0.0808392	0.0701842	0.108789	0.10107	0.100311	0.269756	0.0421014	0.121936	0.885392	0.105701	0.0941004	0.0576528	0.014958	0.0707762	0
Opn3	0.0428724	0.0231237	0.0534613	0.0507319	0.0557961	0.0335089	0.0430719	0.0351325	0.0437558	0.0495307	0.0557787	0.0667159	0.0335698	0.0158072	0.051075	0.0240216	0.0514533	0.0412158	0.104667	0.0653332	0.0770337	0.0888386	0.00516107	0.00950984	0.0256961	0.0738225	0
Chml	0.0990963	0.0178234	0.0417471	0.0401059	0.0636711	0.109045	0.0599044	0.031597	0.0252541	0.0263226	0.0438247	0.0471436	0.0331291	0.0201608	0.0683514	0.091752	0.0402652	0.0254936	0.0262474	0.0768618	0.0433789	0.0630449	0.00517366	0.0130665	0.0903194	0	0
Exo1	0	0	0.00669065	0.00720203	0.00555278	0.0117284	0.00653191	0.00567163	0.00667085	0.151272	0.00691956	0.0168912	0.0067465	0	0.0237832	0.0203456	0.00758561	0.0141851	0.0104193	0.133521	0.00852692	0.212114	0.0249474	0.00607381	0.038617	0	0
Pld5	0	0	0.000490379	0	0	0	0	0.00135545	0	0	0	0.000827522	0	0	0	0	0	0	0	0.00240317	0	0.00333602	0	0	0	0	0
Rbm8a2	0.0114249	0.132955	0.0165824	0.0305717	0.012945	0.0397513	0.0150648	0.0181953	0.0255886	0.0162609	0.0203198	0.0298542	0.025392	0	0.0183162	0.023663	0.0251429	0.0202522	0	0.027917	0.0220112	0.0202591	0.0103505	0.0133524	0.0501552	0.0213821	0
Cep170	0.271621	0.327606	0.350006	0.279027	0.321737	0.291481	0.385999	0.368407	0.294004	0.197821	0.403776	0.325464	0.358323	0.229354	0.438139	0.37297	0.430385	0.21313	0.111338	0.377332	0.382529	0.37101	0.268435	0.138826	0.196636	0.18119	1.76616
Sdccag8	0.0915139	0.249041	0.228762	0.300836	0.200606	0.113671	0.204451	0.274624	0.218065	0.212769	0.298811	0.205534	0.187802	0.0718119	0.153458	0.213081	0.250715	0.162677	0.0809867	0.241731	0.485055	0.238729	0.154918	0.183741	0.114844	0.444764	0
Akt3	0.0840796	0.0187528	0.0340648	0.0655069	0.0562236	0.0334366	0.0255413	0.0661128	0.03001	0.0457045	0.039066	0.0364928	0.041974	0.0578847	0.0361434	0.0286581	0.04994	0.10369	0.0206148	0.0687805	0.0880823	0.0434431	0.13633	0.0448438	0.10735	0.14225	0
Gm26801	0	0	0.000412608	0	0.00267709	0	0.000599377	0.00105984	0	0.00107069	0.00201887	0	0	0	0	0.00304905	0	0	0	0.00118979	0.00876054	0.00167689	0.005778	0	0.0178372	0	0
Zbtb18	0.0131336	0.0148286	0.0593432	0.0493018	0.126253	0.130606	0.0682957	0.0798076	0.0508606	0.0578917	0.0543311	0.0545042	0.0657533	0.031476	0.0540485	0.0586078	0.0276331	0.0916216	0.0731475	0.0733219	0.196375	0.0755775	0.259395	0.030385	0.0685268	0.0650989	0
Adss	0.326596	0.417052	0.338124	0.412113	0.456257	0.403176	0.342046	0.361511	0.359598	0.670294	0.344065	0.341427	0.328651	0.273936	0.286245	0.428915	0.40139	0.574228	0.371654	0.430707	0.381846	0.498661	0.542988	0.763965	0.646268	0.963444	0
Catspere2	0	0	0.000285729	0.00288122	0.000786463	0	0.00044387	0.00108785	0.0014662	0.000902126	0.00106115	0.0083414	0.00180461	0.0185283	0.00252423	0	0	0.000357584	0	0.00102881	0	0	0.00904586	0	0	0	0
Desi2	0.694334	0.44962	0.350862	0.41818	0.379064	0.410095	0.336724	0.257387	0.280593	0.321601	0.281993	0.340046	0.348521	0.772954	0.481802	0.351364	0.34241	0.269473	0.371067	0.279425	0.237024	0.368014	0.452402	0.30206	0.476872	0.476839	0
B230369F24Rik	0	0	0.00441914	0.00516729	0.00168037	0	0.0054871	0.00538175	0.00122629	0.00298468	0.00399234	0.00943105	0.00240167	0.00462	0.0124392	0.00843312	0.00981405	0	0	0.0018379	0.00402558	0.00359588	0	0.00302853	0	0	0
Cox20	1.41392	1.16792	0.754348	0.915232	0.978306	1.86525	0.818284	1.03914	0.956573	1.22547	0.860991	0.938912	0.919711	0.938397	1.13412	1.34629	0.742725	0.890757	1.26755	1.38529	0.962315	1.09785	1.02652	1.4895	1.15165	1.23819	1.76616
Hnrnpu	1.88924	2.09104	1.62355	1.82814	2.16909	1.73085	1.93194	1.90659	1.84125	3.44392	1.79217	1.94866	2.14645	2.21033	1.94139	3.12249	1.82042	2.29116	1.8965	3.16669	2.20334	2.75327	1.66435	2.39136	2.96199	2.73956	0
Efcab2	0.00832508	0.0319559	0.054177	0.0159307	0.04098	0.164664	0.0472419	0.0492324	0.0490241	0.0510925	0.0357441	0.0510457	0.0631193	0.00863723	0.0638659	0.0914214	0.0672042	0.0681388	0.11962	0.0537985	0.0323238	0.0588312	0.0427954	0.0543908	0.0371791	0	0
Kif26b	0.0148542	0.31629	0.00200608	0.11951	0.00247674	0.00277617	0.00528487	0.00540798	0.00235572	0.000908056	0.000828798	0.000676056	0.00265906	0.280678	0.00395223	0.00457249	0	0	0	0.00328552	0.0016256	0.00638244	0.120178	0	0	0.00537242	0
Smyd3	0.0964968	0.0686729	0.0937863	0.0893525	0.0706801	0.119672	0.116899	0.101019	0.0915488	0.136797	0.0900886	0.0776657	0.0826508	0.0551635	0.0761389	0.059212	0.100542	0.123495	0.213089	0.109406	0.0945192	0.138792	0.0491485	0.261915	0.061726	0.0518422	0
Tfb2m	0.193204	0.203842	0.117376	0.220763	0.150863	0.213331	0.134712	0.118343	0.106948	0.138044	0.113915	0.090145	0.116282	0.138125	0.156717	0.270214	0.167264	0.132692	0.289681	0.124881	0.140132	0.15989	0.0763038	0.179107	0.198049	0.0304222	0
Cnst	0.0820018	0.0889713	0.0336944	0.0305651	0.0398219	0.0332764	0.0441506	0.0277628	0.0439466	0.0506407	0.0331552	0.0331941	0.0249142	0.0447339	0.0294851	0.0470337	0.0494191	0.0554679	0.0342224	0.0461185	0.0300747	0.0507611	0.0192286	0.0896265	0.0861559	0.0281273	0
Sccpdh	0.171509	0.108005	0.0700602	0.0820602	0.0626963	0.193177	0.0635071	0.0493228	0.0678188	0.062239	0.0518273	0.0609783	0.0776613	0.186849	0.114639	0.0704325	0.0661509	0.0534312	0.181303	0.0922366	0.0195648	0.121389	0.0296087	0.030598	0.130751	0.0625736	0
Ahctf1	0.282521	0.158076	0.086804	0.125008	0.173277	0.205827	0.156407	0.11736	0.0887924	0.158381	0.110082	0.148926	0.133299	0.0720819	0.115352	0.127748	0.112696	0.221831	0.0817668	0.18961	0.120278	0.154454	0.151598	0.123203	0.248132	0.0836373	0
Cdc42bpa	0.20709	0.0625701	0.0155196	0.0440277	0.0107277	0.0165719	0.0193742	0.00993436	0.00919713	0.0101689	0.0116529	0.0286707	0.0145401	0.514912	0.0322858	0.0107237	0.01126	0.00334643	0.0899751	0.0410927	0.00494216	0.0666347	0.035969	0.00552901	0.262131	0.482015	0
Coq8a	0.0326938	0.021016	0.0730525	0.0309986	0.0311479	0.187354	0.0475365	0.04487	0.0452857	0.0237705	0.0556404	0.0309389	0.0238702	0.00778103	0.0301183	0.0221816	0.0359182	0.184911	0.377426	0.0244947	0.0751202	0.0251349	0.0229141	0.071072	0.00464003	0.0225063	0
Gm37336	0	0	0	0	0.000515968	0	0	0.00145375	0	0	0.000245993	0	0	0	0.000721612	0	0.00132262	0	0	0	0.0012476	0	0	0	0	0	0
Psen2	0.25529	0.160954	0.393137	0.45345	0.412244	0.402573	0.370528	0.420091	0.464216	0.329722	0.488911	0.416501	0.400568	0.135407	0.278395	0.213183	0.399752	0.42774	0.219195	0.203426	0.355084	0.222986	0.275813	0.495086	0.148075	0.223353	0
Gm31728	0	0	0.00365749	0.00334931	0.00219849	0	0.00117653	0	0.000761527	0.00153205	0.00131238	0	0.00593929	0.00710491	0.00186923	0.00163	0.00147022	0	0	0.00191387	0.00168944	0	0	0	0	0	0
Itpkb	0.180935	0.162691	0.307218	0.213828	0.468343	0.325051	0.428607	0.441763	0.399391	0.317626	0.317297	0.409461	0.415758	0.197378	0.329299	0.303277	0.369159	0.446947	0.1898	0.353532	0.269425	0.34647	0.192797	0.476951	2.02967	0.451727	1.76616
Stum	0	0.0105818	0	0.00254508	0	0	0	0	0.000209841	0.0007693	0.00089998	0	0	0	0	0.00115357	0	0	0	0	0.00156868	0	0.00255466	0	0	0.0658424	0
Parp1	0.167195	0.433678	0.584154	0.406794	0.469562	0.383728	0.560038	0.521488	0.528779	0.642095	0.648986	0.58803	0.519658	0.243466	0.468362	0.43479	0.485292	1.06547	0.751121	0.76357	0.776966	0.919497	0.22177	0.411351	0.244342	0.307298	0
Lin9	0.170164	0.0249744	0.0992961	0.0461434	0.0666096	0.0661854	0.0935853	0.0897718	0.0845083	0.192026	0.102116	0.1042	0.0567755	0.0492352	0.0638265	0.0943052	0.083036	0.0934286	0.16543	0.33138	0.0723342	0.20266	0.0411892	0.0544982	0.0538849	0.0609979	0
Mixl1	0	0	0.000212718	0	0.000633419	0	0	0.00114752	0.000409555	0	0	0	0.000611585	0	0	0	0.0026048	0	0	0	0	0	0	0	0	0	0
Acbd3	0.27957	0.571098	0.232619	0.248793	0.300231	0.280849	0.279692	0.256869	0.242912	0.247279	0.195128	0.238185	0.260145	0.218305	0.264776	0.242885	0.281616	0.271569	0.24415	0.286525	0.19524	0.202762	0.156434	0.182707	0.358963	0.132001	0
Gm37768	0	0	0	0	0	0	0	0	0	0	0	0	0	0	0	0	0	0	0	0	0	0	0	0	0	0	0
H3f3a	7.37966	9.06225	9.25864	9.32519	10.9035	8.36833	10.0961	10.0595	11.446	11.3358	9.86303	10.0532	12.997	8.16799	9.86109	11.3816	9.09093	16.6491	13.7017	14.87	13.922	11.4088	12.8638	8.16196	9.68311	8.97093	10.597
Gm17275	0	0.00549315	0.00381007	0.00447682	0.00734	0	0	0.00125425	0.00213811	0.00395193	0.0030804	0.00392134	0.00586864	0.00686232	0.00279999	0.00370102	0.00177784	0.000420432	0.0175125	0.00568458	0.00440271	0.0029217	0.0195793	0	0	0	0
H3f3aos	0	0	0.00422171	0	0.00187653	0.00235856	0.00295504	0.00440657	0.000584859	0.00302295	0.00266677	0.00332161	0.00370986	0	0.00242291	0	0.00520782	0.0079128	0.0104193	0.00712264	0.00217882	0.0046332	0	0.00420926	0.00252143	0	0
Sde2	0.265152	0.300686	0.263406	0.340474	0.337761	0.225844	0.401832	0.297511	0.300834	0.321358	0.290919	0.299557	0.387425	0.324554	0.32938	0.385011	0.401415	0.421168	0.46536	0.332548	0.32339	0.254334	0.466897	0.362509	0.384631	0.617044	0
Lefty2	0	0	0	0	0	0.0058488	0	0	0	0	0	0	0	0	0	0	0	0	0	0	0	0	0.0018381	0	0	0	0
Pycr2	0.426895	0.399998	0.325981	0.510863	0.363064	0.305246	0.36818	0.380644	0.35484	0.534146	0.342362	0.364552	0.340221	0.319429	0.368667	0.519887	0.272409	0.386852	0.182703	0.393516	0.442691	0.530637	0.231209	0.485269	0.507973	0.409154	1.76616
Lefty1	0.527187	0.193819	0.0684816	0.211743	0.069808	0.0822745	0.0629777	0.257662	0.059196	0.0434347	0.0727418	0.0933412	0.0616673	0.150729	0.100324	0.0786741	0.0723566	0.0253475	0.406725	0.0415409	0.0819631	0.0715241	0.0550192	0.0448325	0.0200718	0.161916	1.76616
Tmem63a	0.278639	0.364268	0.172952	0.111169	0.158804	0.158544	0.168513	0.15619	0.145169	0.103184	0.129382	0.165235	0.144431	0.117612	0.199072	0.213208	0.18325	0.0955454	0.290145	0.151227	0.103643	0.149613	0.283143	0.204915	0.208534	0.357901	0
Ephx1	0.481056	0.0891143	0.192581	0.23036	0.0969726	0.196327	0.248753	0.0851048	0.0848832	0.059607	0.176857	0.187772	0.128069	0.204863	0.437244	0.18401	0.832579	0.195427	0.267591	0.218123	0.0294067	0.139444	0.120353	0.103986	0.417863	0.167752	0
Nvl	0.119611	0.184649	0.132197	0.209994	0.155571	0.211346	0.160104	0.132076	0.151734	0.20308	0.148029	0.168081	0.180711	0.147535	0.150746	0.172029	0.127023	0.186295	0.301377	0.216662	0.191551	0.223502	0.110983	0.211241	0.244698	0.399091	0
Cnih4	0.955665	1.67501	1.09896	1.41812	2.05463	1.37382	1.31957	1.30681	1.43705	1.58324	1.37008	1.39184	1.73308	0.971842	1.33151	1.71563	1.40118	0.617862	0.729402	2.33265	1.44225	1.80893	1.40381	0.653109	1.26015	0.931354	1.76616
Wdr26	0.27623	0.645514	0.816692	0.632738	1.22282	0.949068	0.820944	0.722558	0.79585	0.604502	0.71533	0.879142	0.882542	0.444981	0.883179	0.803843	0.842377	0.511761	0.371605	0.728007	0.605493	0.794183	0.366739	0.653921	0.526262	0.428877	0
A430110L20Rik	0	0	0.00263063	0.00347764	0.00160964	0.00471932	0.00202535	0.0036296	0.00617228	0.00124254	0.00205806	0.00469108	0.0017284	0	0	0.000658025	0.0160634	0.00540711	0	0.00865969	0.00138289	0.00696184	0	0.00318218	0.00104317	0	0
Cnih3	0	0	0	0	0	0	0	0	0	0	0	0	0	0	0	0	0	0	0	0	0	0	0	0	0	0	0
Ccdc121	0	0	0	0	0	0	0	0	0	0	0	0	0	0	0	0	0	0	0	0	0	0	0	0	0	0	0
Lbr	0.56942	0.254304	0.260157	0.250867	0.341513	0.245711	0.453107	0.408197	0.40085	0.977337	0.357022	0.361066	0.431603	0.497477	0.355008	0.888409	0.283435	0.804406	0.429182	1.13411	0.484642	0.59407	0.131272	0.91346	0.843925	0.56513	0
Enah	0.0671813	0.296731	0.00937444	0.054337	0.0173662	0.0451486	0.00522634	0.0317513	0.00665812	0.00680278	0.00669608	0.0041848	0.0263795	0.0929167	0.00810544	0.0300706	0.00703233	0.00993791	0.0890777	0.00808954	0.0101429	0.00729787	0.0298788	0	0.186124	0.0360292	0
Srp9	2.52677	3.55077	2.00188	2.4074	2.73535	2.69842	2.11214	2.21953	2.44209	2.88598	1.85471	2.05411	2.61053	2.50549	2.31903	2.90182	2.19512	2.25257	2.67096	2.06813	1.92805	2.33271	1.8534	2.74433	1.85271	1.925	0
Degs1	2.31055	0.727835	0.880305	0.987362	1.44023	0.891128	0.925508	0.842283	1.05634	0.939974	0.857926	0.981174	1.06905	1.57104	1.25908	1.08132	1.11844	0.611373	0.933966	0.907289	1.15691	1.08809	1.13415	0.983676	1.44594	1.06646	0
1700047M11Rik	0.115563	0	0	0.00364548	0.000582083	0.00940029	0	0	0	0	0.000338976	0	0.000342471	0	0.00062143	0	0	0.000449774	0.0536205	0	0	0	0	0	0	0	0
Fbxo28	0.189159	0.170676	0.143521	0.124991	0.194422	0.125117	0.171882	0.152985	0.131124	0.164809	0.128152	0.17826	0.174291	0.1121	0.183416	0.230994	0.178795	0.105359	0.0308843	0.17085	0.149391	0.161982	0.250803	0.240271	0.196246	0.363411	1.76616
Trp53bp2	0.0738216	0.133627	0.053371	0.052186	0.0483397	0.0594424	0.0464105	0.0358228	0.047693	0.0432031	0.0491027	0.0426899	0.0504329	0.0589291	0.0361822	0.057111	0.0449487	0.036851	0.0319354	0.0428222	0.0388631	0.0463491	0.149497	0.0441816	0.0377786	0.0320368	0
Capn2	1.20221	1.38778	0.520738	0.779193	1.13382	0.608577	0.601579	0.51124	0.650405	0.685155	0.516822	0.650833	0.809824	0.974933	1.00387	0.891312	0.903993	0.302936	0.441665	0.690374	0.452683	0.767331	1.04574	0.773778	1.52648	1.0702	0
Gm37885	0	0	0	0	0	0	0	0	0	0	0	0	0	0	0	0	0	0	0	0	0	0	0	0	0	0	0
Susd4	0	0	0	0.00206307	0	0	0	0	0.00057225	0	0	0	0.00139794	0.00973088	0	0	0	0	0	0.00120158	0	0	0	0	0	0	0
Tlr5	0	0	0.0221328	0.00751545	0.00851545	0.00222187	0.0269804	0.0118988	0.0134113	0.00684736	0.0144475	0.0285685	0.0320618	0.015565	0.0350835	0.0165709	0.0250823	0.01005	0.0175125	0.0155803	0.00535944	0.0185326	0.0180834	0.0047151	0	0.00844994	0
Gm38079	0.027844	0.0974659	0.0140126	0.003492	0.0062976	0.00758745	0.0188682	0.0116913	0.00445468	0.0038487	0.0113989	0.00773631	0.0154571	0	0.0137351	0.00658433	0.00838074	0.00352869	0	0.00729785	0.00429484	0	0.0111827	0	0	0	0
Disp1	0.0138448	0.093751	0.029238	0.0261845	0.0214731	0.0211189	0.0320219	0.0261491	0.0410714	0.0256877	0.0223383	0.0340783	0.0287995	0.0555755	0.0366109	0.0203221	0.029604	0.0330661	0.0816004	0.0425727	0.0234799	0.0394657	0.0199831	0.0378699	0.089789	0.0830214	0
Brox	0.258179	0.185045	0.306161	0.188252	0.273377	0.193609	0.257304	0.250107	0.297187	0.181956	0.25217	0.273415	0.275846	0.257255	0.31639	0.303747	0.288938	0.157576	0.426783	0.254091	0.168107	0.283691	0.231323	0.232249	0.420964	0.253537	0
Aida	0.630731	0.464347	0.236159	0.271368	0.400615	0.394293	0.242236	0.458939	0.232358	0.384752	0.218855	0.272208	0.327698	1.17874	0.386228	0.403711	0.309573	0.46124	0.757127	0.388622	0.165437	0.473928	0.498158	0.19736	1.10195	0.788964	0
Mia3	0.50477	0.401097	0.35229	0.346416	0.404232	0.306208	0.405894	0.340264	0.337222	0.291329	0.32845	0.346283	0.404968	0.581465	0.397166	0.359675	0.435284	0.345256	0.509658	0.358077	0.330222	0.286564	0.300455	0.396853	0.200153	0.389655	0
Taf1a	0.0484513	0.0443606	0.0250344	0.0286293	0.0196527	0.0138518	0.021259	0.018374	0.0290718	0.0326172	0.0201915	0.0312807	0.0278284	0.024772	0.0220191	0.0281258	0.0290039	0.0453711	0.0342224	0.0209054	0.0306631	0.0201335	0.00572724	0.03046	0.126781	0.0454235	0
Gm37986	0	0	0.000586507	0	0.000782078	0	0.00263956	0	0.000492307	0	0.00234065	0.00109194	0.00152039	0.00293736	0.0027934	0.00169554	0	0.00204707	0	0	0	0	0	0	0	0	0
Hhipl2	0	0	0	0	0	0	0	0	0	0	0	0	0	0.00518376	0	0.00390776	0	0	0	0	0	0	0	0	0	0	0
Dusp10	0.0935231	0.0771408	0.0223375	0.120139	0.0420925	0.0242066	0.0500542	0.0522292	0.0195622	0.103633	0.0382938	0.0538834	0.040232	0.0180228	0.0280504	0.0447054	0.0255519	0.0730775	0	0.0401785	0.034418	0.0442967	0.0305676	0.0852345	0.0181836	0.00563241	0
1700056E22Rik	0	0.0964457	0.036773	0.0670641	0.0232546	0.0339671	0.0224155	0.0326312	0.0286307	0.0325908	0.0258137	0.0268839	0.0130512	0.00683872	0.0309768	0.042242	0.0110471	0.0418374	0.0147973	0.0492876	0.0271296	0.0236584	0.0258976	0.0550878	0.00718153	0.0107745	0
1700112H15Rik	0	0	0.0012087	0	0	0	0	0	0	0.000605512	0	0	0.000293859	0	0	0	0.00224384	0.00103319	0	0	0.00119195	0	0	0.00212027	0	0	0
Gm37800	0	0.0182628	0.00385426	0.0030397	0.00535198	0.00225765	0.00265667	0.00355331	0.0217136	0.00424306	0.00444468	0	0.0104473	0	0.00313095	0.00582352	0.0105343	0.000904848	0	0.00228209	0.00127096	0.00453165	0.00341459	0.00235016	0	0	0
Hlx	0.182584	0.0779583	0.599706	0.230177	0.219212	0.284603	0.562968	0.409577	0.412441	0.184505	0.49379	0.582438	0.455618	0.143281	0.539855	0.444701	0.636054	0.147791	0.163848	0.607076	0.240005	0.455064	0.313715	0.138062	0.711045	0.242484	0
Gm34342	0.027466	0.0907936	0.0336049	0.0216002	0.0116176	0.010597	0.0154003	0.0138353	0.0259567	0.0103387	0.0180837	0.0202749	0.0178285	0.0331832	0.0155266	0.0482709	0.0362128	0.0095978	0.0926908	0.0166101	0.0140425	0.0200964	0.029577	0.00899991	0.0450298	0.0335076	0
2023-03-01	0	0	0.000780143	0	0.000654194	0	0	0.00204859	0.000844264	0.000763619	0.000732688	0	0	0	0	0.00244322	0	0.000805502	0	0	0	0	0	0	0	0	0
2023-03-02	0.814033	0.699481	0.941692	0.821724	0.847455	0.829721	0.919929	1.04021	0.857469	0.919315	0.883895	0.926407	0.853367	1.17486	1.02871	1.04084	1.00132	1.04507	1.00178	0.823727	0.948931	0.896648	0.447092	1.0556	1.21274	1.1447	0
C130074G19Rik	0	0	0.0026491	0.0185342	0.0042918	0	0.00233251	0.00118107	0.00127495	0	0.000989379	0	0.00173972	0.00574313	0.00153301	0	0.00662545	0	0	0.00342698	0.00354794	0.0011565	0	0.0283498	0.286809	0.0463894	0
Mark1	0.0364153	0.00839821	0	0.00282025	0.000490989	0	0.00160327	0.0031003	0.00117477	0	0	0	0	0.00527981	0	0.00169554	0	0	0	0	0	0	0	0	0.00929152	0.0543791	0
Gm37662	0	0	0	0	0	0	0	0	0	0	0	0	0	0	0	0	0	0	0	0	0	0	0	0	0	0	0
Rab3gap2	0.132937	0.215889	0.13596	0.095729	0.157071	0.125036	0.132041	0.0974413	0.129572	0.116782	0.103626	0.126518	0.154623	0.140185	0.164142	0.125456	0.166282	0.066398	0.278428	0.150646	0.0864761	0.0992931	0.166978	0.0645561	0.114945	0.0431769	0
Iars2	0.0979518	0.0675936	0.11649	0.0970764	0.122422	0.0724867	0.0880239	0.093523	0.112591	0.136292	0.0915215	0.0979909	0.0878148	0.132067	0.105644	0.171759	0.125932	0.124442	0.139432	0.110324	0.104121	0.1015	0.0355406	0.103838	0.155474	0.221492	0
Bpnt1	0.102168	0.0731366	0.0839176	0.152428	0.127612	0.123319	0.0895021	0.097841	0.102632	0.149699	0.0835472	0.134937	0.113307	0.0852593	0.103956	0.105739	0.100217	0.13488	0.192264	0.08286	0.106502	0.130949	0.1674	0.0834327	0.175844	0.219733	0
4930532G15Rik	0.0154464	0.00196154	0.00886746	0.0148529	0.0125472	0.0406559	0.0240534	0.00986814	0.0166685	0.00483824	0.0162154	0.0100633	0.00576037	0.00366775	0.00493841	0.0230745	0.0159423	0.012944	0.0154611	0.0185669	0.0196315	0.00886406	0.00368252	0.0374646	0.00319898	0	0
Eprs	0.870339	0.954196	0.405721	0.533147	0.636608	0.482446	0.464868	0.445231	0.453765	0.819719	0.401349	0.55553	0.500622	1.34005	0.546676	0.506115	0.513546	0.531794	0.490609	0.546562	0.533434	0.596997	0.716543	0.726112	0.63405	1.04391	0
Lyplal1	0.0326193	0.0406327	0.0242723	0.0195042	0.0110612	0.0153451	0.0280791	0.00655877	0.0188301	0.00783417	0.011332	0.0193048	0.0173764	0.100866	0.0402171	0.0224882	0.025641	0.00287028	0.0428737	0.0311964	0.00409549	0.0261171	0.0746163	0.0137141	0.0142854	0.0711115	0
Tgfb2	0.895975	0.227111	0.00351539	0.077186	0.0127977	0.0334611	0.00365842	0.0232259	0.00194516	0.0127625	0.00257949	0.00258266	0.00682591	0.417853	0.00174414	0.00923533	0.00609967	0.00435146	0.208539	0	0.00409819	0.0207022	0.017397	0.0014531	0.0372189	0.476992	0
Rrp15	0.359377	0.299716	0.135336	0.267351	0.225823	0.145471	0.165292	0.181172	0.189703	0.374845	0.178354	0.215195	0.222922	0.201327	0.243029	0.269873	0.157963	0.246161	0.299601	0.125933	0.260526	0.334232	0.289318	0.291861	0.304728	0.507799	0
A430105J06Rik	0.043448	0.00263212	0.00675348	0.00125565	0.00463845	0.00165135	0.00714866	0.00395054	0.00519653	0.00322867	0.00553485	0.00871097	0.0084157	0	0.00443927	0.0098134	0.00982203	0.000819349	0	0.00250373	0.00492539	0.00365008	0	0.00676884	0.00216397	0	0
Spata17	0	0	0	0	0	0.00655471	0	0.000486057	0.000342181	0	0	0	0	0	0	0	0	0	0	0	0	0	0	0	0	0	0
1700007P06Rik	0	0	0	0	0	0	0	0	0	0	0	0	0	0	0	0	0	0	0	0	0	0	0	0	0	0	0
Gpatch2	0.132019	0.13555	0.1076	0.118401	0.0871625	0.140939	0.108837	0.109507	0.0918403	0.115203	0.0898976	0.0935622	0.107797	0.105738	0.129668	0.132891	0.109459	0.151225	0.162761	0.0770351	0.0876139	0.0872203	0.0812485	0.187073	0.128228	0.140379	0
Gm37896	0.00651143	0.00208092	0	0	0	0	0	0	0	0	0	0	0	0.00499321	0	0	0	0	0	0	0	0	0	0	0	0	0
Esrrg	0.00785423	0.00350067	0.000655752	0	0	0.00192013	0.000943783	0.000767674	0	0	0	0	0	0	0	0	0	0	0	0	0	0	0	0	0	0	0
Kctd3	0.171703	0.0466887	0.0488745	0.0489672	0.0552923	0.0933493	0.0469185	0.0457177	0.0385809	0.0506451	0.0427156	0.0577997	0.0618836	0.0912018	0.0602876	0.0523051	0.0529704	0.113814	0.224089	0.0451889	0.040687	0.0444713	0.0627575	0.074115	0.0844812	0.0355559	0
Kcnk2	0.843551	0.0220924	0.000476163	0.0197882	0.000452311	0	0.00218835	0.00203579	0.00127428	0.00155824	0	0	0.00103046	0.491617	0.00477904	0.0434031	0.00342346	0	0.107904	0	0	0.00806175	0.00585694	0	0.0277193	0.0930752	0
A430027H14Rik	0.0137341	0	0	0	0	0	0	0	0	0	0	0	0	0.00554186	0	0	0	0.000667934	0	0	0	0	0	0	0	0	0
Cenpf	0.160882	0.0953993	0.0188385	0.00988792	0.017828	0.113458	0.025064	0.0200283	0.0231412	1.45323	0.0116789	0.028741	0.0181462	0.811852	0.0140869	1.68335	0.0211878	0.0190077	0	3.50581	0.0216185	0.114467	0.0260015	0.0601044	0.345699	0.0861609	0
Ptpn14	0.132309	0.0250723	0.00269632	0.0917375	0.00124743	0.0137654	0.00206356	0.00234904	0.000378118	0.00201392	0.00276119	0.0018856	0.00127753	0.116875	0.001208	0.00611956	0.00409732	0.0159247	0.0579972	0.00145064	0.000660201	0.00159567	0.121056	0	0.102561	0.059055	0
Gm37422	0	0	0.0007539	0	0	0.00137111	0	0.00267902	0	0	0	0	0.000518718	0	0	0	0	0	0	0	0	0	0.0240062	0	0	0	0
Smyd2	0.196771	0.255524	0.0613577	0.177348	0.084196	0.53398	0.0635861	0.0573358	0.0570698	0.195507	0.0375899	0.0757414	0.0677081	0.356514	0.0907824	0.0432315	0.0429595	0.0343417	0.0234135	0.112539	0.0301638	0.185782	0.231464	0.098297	0.322929	0.255198	0
Prox1	0.00702998	0	0.00502144	0.00219834	0.00100446	0.00392192	0.00399033	0.00113528	0.00131701	0	0.00340636	0.00516061	0.00271013	0	0.00440606	0.0010491	0.00444649	0	0	0.00606358	0	0.00231555	0.00510478	0.00165506	0	0.00537242	0
Prox1os	0	0	0	0	0	0.0157395	0	0	0	0	0	0	0	0	0.000865359	0	0	0	0	0	0	0	0	0	0	0	0
Rps6kc1	0.157699	0.0139464	0.0796845	0.0471417	0.0898623	0.0652613	0.0913053	0.0797294	0.0558712	0.0280885	0.0764954	0.0663425	0.0719076	0.0677347	0.124093	0.067616	0.0853581	0.0285382	0.0143612	0.0668083	0.0440763	0.072675	0.160008	0.0235396	0.0765846	0.02176	0
Angel2	0.387328	0.385131	0.300164	0.293008	0.268099	0.285772	0.339682	0.268436	0.26039	0.315549	0.291043	0.336067	0.248626	0.364087	0.322758	0.264734	0.298804	0.460438	0.614982	0.358288	0.279026	0.295692	0.279614	0.437615	0.46265	0.383928	0
Vash2	0.0067161	0.00167673	0	0.0140762	0.000483987	0	0	0.000371061	0	0.000536476	0	0.00142779	0.000299853	0.0110912	0.000692241	0.0023179	0.00140924	0.000667934	0.107241	0.00102469	0	0	0	0	0	0.0278627	0
Flvcr1	0.0746558	0.022796	0.071549	0.0467431	0.132416	0.0707414	0.0618233	0.0720282	0.0892569	0.0663319	0.0854668	0.0990093	0.118482	0.0356782	0.0762474	0.12103	0.0914814	0.0455102	0	0.0607273	0.105265	0.0607546	0.155775	0.0208693	0.0325138	0.032476	0
A230020J21Rik	0	0	0	0	0	0	0	0	0.000688944	0.000658998	0	0	0.000909203	0.00859937	0	0	0	0	0	0	0	0.00131118	0	0	0	0	0
Tatdn3	0.102213	0.113532	0.0645669	0.0777233	0.0613133	0.0469416	0.06018	0.0650407	0.0711931	0.0481806	0.0645342	0.049408	0.0747204	0.0420518	0.0629392	0.079625	0.0593204	0.0238416	0.0100417	0.0454464	0.0875061	0.0543941	0.037384	0.0494107	0.0407348	0.166232	0
Nsl1	0.0082713	0.0346765	0.0128044	0.0109409	0.0152667	0.0251241	0.0153832	0.0124875	0.00939098	0.164662	0.0142695	0.0157374	0.0160399	0.0415923	0.0237012	0.0780752	0.0075727	0.00849917	0.0660755	0.201916	0.0259957	0.110971	0.018331	0.00440028	0.069258	0.0869459	0
Batf3	0.0922216	0.164507	0.300174	1.19545	0.28392	0.254779	0.526455	0.407751	0.321367	0.455757	0.607928	0.390064	0.357922	0.0909986	0.382158	0.367293	0.245415	0.127198	0.0353098	0.322024	0.713158	0.627126	1.3633	0.0866708	0.128525	0.265157	0
Fam71a	0	0.00381511	0.0134911	0.0140934	0.0209677	0.0169992	0.120027	0.0167289	0.0137219	0.00690592	0.0135941	0.0241566	0.0451566	0	0.00620214	0.0120275	0.0214367	0.00543159	0	0.0315418	0.00975938	0.017085	0.00421908	0.00135159	0.00186168	0.00654793	0
Atf3	0.514247	0.405747	0.448981	0.324608	0.874609	0.543843	2.76017	0.743936	0.68946	0.353419	0.512932	0.504356	1.01025	0.26985	0.398832	0.644115	1.01858	0.234468	0.117607	0.514621	0.619951	0.434714	0.541365	0.19267	0.173577	0.377058	0
D730003I15Rik	0.0516882	0.0531928	0.148615	0.114487	0.0565145	0.11855	0.163783	0.124123	0.149674	0.0581048	0.151544	0.128383	0.108982	0.0290345	0.12269	0.117353	0.172438	0.0852938	0	0.0745342	0.107616	0.0765854	0.0830947	0.159372	0.0439362	0.09335	0
Nenf	4.20005	3.12926	1.30795	1.73063	0.977358	1.64808	1.18708	1.002	1.08621	0.758049	1.00151	1.18801	0.954977	3.2652	1.65354	1.19022	1.15481	0.57835	2.27452	1.22218	0.877767	1.51984	1.84403	0.535007	1.44531	3.39808	8.8308
Tmem206	0.007049	0.0291488	0.104043	0.0440868	0.0785871	0.0398818	0.0928513	0.0911424	0.112169	0.0874751	0.0866266	0.113662	0.0881772	0.0204184	0.0739472	0.130449	0.134525	0.0919988	0.0100417	0.142568	0.110842	0.122542	0.115308	0.078216	0.0353049	0.0270145	0
Ppp2r5a	0.32262	0.262691	0.299189	0.295537	0.512662	0.540094	0.372562	0.362164	0.338966	0.408965	0.272446	0.38093	0.397541	0.245952	0.367613	0.37274	0.348755	0.418991	0.168071	0.332995	0.316686	0.35258	0.292328	0.626299	0.550714	0.471198	0
Gm32200	0	0	0	0	0	0	0	0	0.000255636	0	0	0	0	0	0	0.000496156	0	0	0	0	0	0	0	0	0	0	0
Dtl	0.040906	0.0199785	0.0112424	0.0571566	0.0397023	0.0354524	0.00856506	0.0226434	0.0214378	0.467534	0.0240652	0.0306025	0.0217747	0.0588594	0.0383032	0.0407074	0.0151473	0.0348211	0	0.223739	0.0298368	0.736156	0.130744	0.0628429	0.0680968	0.00563241	0
Ints7	0.0374805	0.0606992	0.0551343	0.0996073	0.0837686	0.0966902	0.0585729	0.0725433	0.0707769	0.165381	0.0481692	0.0912598	0.0690676	0.042998	0.0778913	0.0857914	0.0591427	0.124594	0.147361	0.130103	0.0668759	0.195321	0.0610233	0.0858108	0.039548	0.110898	0
Lpgat1	0.304807	0.162547	0.204954	0.350043	0.226688	0.222164	0.206781	0.245719	0.184103	0.212225	0.191944	0.205268	0.186429	0.249404	0.219208	0.158293	0.18508	0.347956	0.579339	0.188105	0.195413	0.247041	0.120923	0.150542	0.287787	0.0865852	0
Gm38037	0	0	0.000533906	0	0.000847685	0	0.00217521	0.00134883	0	0.0111722	0	0.00167868	0.000804802	0.225288	0	0.0317715	0	0.00317347	0	0.0476268	0.00191333	0.00214903	0.0997208	0.00634666	0.000892967	0	0
Nek2	0	0.00882442	0.0041457	0.0095014	0.00456724	0.00178726	0.00155334	0.00333475	0.00841457	0.166902	0.00409318	0.000884549	0.000665458	0.00293515	0.00202902	0.370008	0	0.00705649	0	0.362106	0	0.0320876	0.0012186	0.0102304	0.0933768	0	0
1700034H15Rik	0	0	0.00126964	0	0.00289497	0	0	0.00229353	0.00118305	0.00149608	0.000649952	0	0.00241201	0	0.000717039	0	0	0.00229844	0	0	0	0	0	0	0	0	0
Slc30a1	0.0126637	0.0190852	0.0735901	0.0558339	0.0890048	0.0694436	0.101717	0.113815	0.0897762	0.0560656	0.0655406	0.0728426	0.137854	0.0306363	0.0964362	0.0951626	0.11827	0.0344204	0.120761	0.0634397	0.061962	0.0491427	0.0104823	0.0486354	0.141794	0.363248	0
Gm26670	0.00770891	0.0184138	0.0111055	0.00697743	0.000668571	0.0142567	0.00786085	0.0111615	0.00951297	0.0151566	0.0101248	0.0080784	0.0090021	0	0.00516194	0.0214071	0.00856123	0.0260261	0	0.0100034	0.00736319	0.00509477	0.00858754	0.0145903	0.0047836	0.00537242	0
Traf5	0.204617	0.157409	0.11945	0.205969	0.151937	0.103881	0.170653	0.162029	0.135104	0.153681	0.171891	0.133328	0.125178	0.0497786	0.154105	0.127623	0.178937	0.501055	0.458736	0.112344	0.240175	0.13216	0.357517	0.188993	0.235178	0.294907	0
Gm26879	0	0	0	0	0	0	0	0	0	0	0	0	0	0	0	0	0	0	0	0	0	0	0	0	0	0	0
Rcor3	0.16277	0.0674736	0.106763	0.115072	0.0902503	0.0658483	0.104466	0.100831	0.0776316	0.0780939	0.0848601	0.118031	0.0919161	0.221011	0.0804717	0.105542	0.107923	0.0632398	0.0633532	0.139485	0.0767485	0.0971592	0.0568615	0.089089	0.135345	0.127151	0
Gm10516	0	0.0714159	0.00233981	0.000879511	0	0	0.00106984	0.0013487	0.00213644	0.00226945	0.000606037	0	0	0.00968777	0	0	0.0012872	0	0	0	0.00125217	0.000964782	0	0	0.00069715	0	0
Kcnh1	0	0	0	0.0058468	0.000304541	0	0	0	0	0	0	0	0	0.00837437	0.00389735	0	0	0	0	0	0	0	0.00326604	0	0	0	0
Hhat	0.0250727	0.0467909	0.00423056	0.0118099	0.00421383	0.00148814	0.00669887	0.00775687	0.0047241	0.0084211	0.0044951	0.00170699	0.00415536	0.0873282	0.00766787	0.00979254	0.00739125	0.00335659	0	0.00233439	0.00403259	0.0037183	0	0.0577256	0	0	0
Sertad4	0.194766	0.228187	0.00308646	0.0974606	0.00274813	0.00146285	0.00841728	0.00621048	0.00957199	0.00365754	0.00466167	0.000894389	0.0044076	0.57139	0.00209999	0.0050682	0.00342346	0	0.0651033	0.0058567	0.000739043	0	0.00403127	0	0.0247287	0.0291111	0
Gm15867	0.220144	0.277014	0.00109808	0.0892901	0.000395133	0.00362693	0.00131538	0.00475021	0.000775209	0.00328534	0.00108271	0.000835988	0.0066695	0.414318	0.00506408	0.00260914	0	0.00173573	0.0652125	0.00370344	0.000911126	0.00217938	0.00834563	0.00424579	0	0	0
Syt14	0	0	0	0	0.000765158	0	0	0	0	0.00164994	0	0	0.00144461	0	0	0	0	0	0	0	0	0.0014618	0	0.00174318	0.0028085	0	0
Diexf	0.0278376	0.0521832	0.0399758	0.0474732	0.0486528	0.021788	0.0403412	0.0400085	0.0308541	0.0431671	0.0404969	0.0318684	0.0507674	0.00894163	0.0328173	0.041429	0.0431165	0.0806709	0	0.0379574	0.0544488	0.0506564	0.00831357	0.0658007	0.024969	0.0529886	0
Irf6	0	0.00183934	0.000224384	0.0317024	0.00056327	0	0.000766992	0.000962023	0.000659399	0.00285197	0.000455145	0	0	0	0.00585188	0	0.00238245	0.00162559	0	0	0.00125635	0	0.0136241	0.010627	0	0	0
A130010J15Rik	0.0626929	0.0191074	0.0440004	0.0563396	0.0547061	0.0959947	0.0345239	0.0446665	0.0439103	0.0496995	0.0366247	0.0569234	0.0439822	0.173649	0.0564503	0.0588081	0.0281012	0.0822871	0.166362	0.0489953	0.0378121	0.0405076	0.0545301	0.0374396	0.0276559	0.12112	0
Traf3ip3	0.103843	0.0578297	0.123028	0.225527	0.124568	0.0884438	0.16971	0.223934	0.199471	0.353022	0.202529	0.197766	0.166558	0.044042	0.0883157	0.318375	0.0894301	0.893123	1.05559	0.16053	0.354552	0.19651	0.141409	1.0085	0.0530293	0.0488475	0
Lamb3	0.007049	0.00479159	0.0115053	0.0496414	0.0255411	0.00863606	0.0284536	0.0646957	0.0170476	0.115535	0.0130106	0.0328435	0.0217085	0.0391535	0.0143578	0.0500768	0.0122241	0.883771	0.882412	0.011166	0.0201061	0.0181696	0.024582	0.427896	0.0087277	0	0
Hsd11b1	2.85306	0.0448256	0.0203536	0.0268886	0.0449405	0.0544447	0.0558647	0.154537	0.0385601	0.686857	0.0105586	0.162899	0.0366334	0.0714004	0.0564696	0.174282	0.0322694	0.276982	0.0641593	0.0265423	0.03745	0.0850665	0.0243642	2.08357	0	0.383666	0
G0s2	5.54888	0.726444	0.0258911	0.400929	0.0402156	0.0258789	0.394587	0.137555	0.929952	0.0680982	0.0430662	0.0761562	0.109572	0.739	0.0488378	0.0524695	0.0409243	0.0432325	0.293927	0.0726019	0.0375716	0.0174543	0	0.25746	0.0047887	3.15338	1.76616
Camk1g	0	0	0	0	0	0	0	0	0	0	0	0	0	0	0	0	0	0	0	0	0	0	0	0	0	0	0
4631405K08Rik	0	0	0	0	0	0	0	0	0	0	0	0	0	0	0	0	0	0	0	0	0	0	0	0	0	0	0
Plxna2	0.110797	0.0427278	0.0160271	0.0451206	0.00778198	0.0122901	0.00782189	0.00637128	0.015271	0.0064874	0.00543438	0.011747	0.00448691	0.0729134	0.00419643	0.00613072	0.0121381	0.00077691	0.0659389	0.020179	0.00237703	0.00792943	0.00375043	0.000717657	0.568443	0.0681799	0
Cd34	6.07296	0.431268	0.0279146	0.75826	0.0579532	0.0923671	0.0909589	0.0686478	0.0293605	0.111106	0.0341585	0.054853	0.0316185	2.06113	0.0660827	0.137054	0.0174646	0.0321622	5.14496	0.0891981	0.0897923	0.183913	0.682483	0.0242767	7.23824	0.494957	0
Gm16897	0.0502614	0	0	0	0	0	0	0.000370846	0	0	0.000464736	0	0	0	0.0018698	0	0.00217376	0	0	0	0	0	0	0	0	0	0
Gm37027	0	0	0	0	0	0	0	0	0	0	0	0	0.000595849	0	0	0	0	0	0	0	0	0	0	0	0	0	0
Cd46	0.0192023	0	0.00703179	0.00351668	0.00338764	0.0068012	0.00437484	0.00563556	0.0035619	0.00138679	0.00256566	0.00727909	0.00361188	0	0.00371764	0.00176134	0.00954155	0.0134165	0	0.00146884	0.00422224	0.00115812	0.00434994	0.00599094	0	0.0233358	0
Cr1l	0.708381	0.727427	0.741957	0.622627	0.723693	0.584634	0.837492	0.71652	0.798894	0.647661	0.768812	0.765998	0.737611	0.460432	0.873088	0.799645	0.778095	0.810554	0.66534	0.780406	0.764588	0.699995	0.437109	1.00286	1.93071	1.73863	0
Cr2	0	0	0.0035991	0.00116102	0.00308176	0.00342784	0.00781262	0.00738326	0.00135657	0.0227916	0.00890448	0.0062629	0.00503987	0	0.00480134	0.00572002	0	0.572003	0.373586	0.00233605	0.00593907	0.00411611	0	0.00398942	0.0332511	0	0
Fam171a1	0.0496673	0.136292	0.00357748	0.0274276	0.0150564	0.00862338	0.00361211	0.0033608	0.00204471	0.0189311	0.00180407	0.00167098	0.000862411	0.111552	0.0129214	0.00277391	0.00159424	0.0032478	0.0996423	0.00329964	0.00187763	0.0127113	0	0.00642037	0.409442	0.0309587	0
Nmt2	0.388369	0.332698	0.129631	0.253612	0.180908	0.0993762	0.11791	0.105789	0.137072	0.227682	0.15681	0.193263	0.132425	0.418812	0.183331	0.185439	0.207247	0.156398	0.648984	0.209114	0.108072	0.26679	0.218226	0.23898	0.342159	0.344747	0
Rpp38	0.15053	0.058926	0.0687583	0.0754498	0.0864414	0.0711601	0.0755939	0.0751954	0.074598	0.0846228	0.0736512	0.0746655	0.0913473	0.111015	0.085092	0.0575291	0.0929049	0.0641714	0.0263139	0.0391737	0.079022	0.0913677	0.0635245	0.0637044	0.0800685	0.219959	0
Acbd7	0	0	0.00108267	0	0	0	0.00143709	0.00107794	0.000339896	0.00408662	0.000318137	0.00118072	0.00295369	0	0.00168744	0.00129759	0	0.000508757	0	0.00129147	0.00204464	0	0	0.00143207	0	0	0
Meig1	0	0	0.0174713	0.00298216	0.0031541	0	0.010666	0.00915247	0.00309039	0.00140797	0.0098603	0.0067611	0.0192929	0	0.0186521	0.0167556	0.0177318	0.00396831	0	0.00895015	0.00857868	0.00341767	0.0108033	0.00220405	0	0	0
Dclre1c	0.0550656	0.0620393	0.343132	0.10975	0.1284	0.164762	0.330026	0.243546	0.186052	0.115821	0.226208	0.237906	0.22727	0.0472395	0.307868	0.240945	0.268436	0.0954592	0.0491112	0.230649	0.1346	0.158447	0.128323	0.097591	0.0511585	0.0508793	0
Suv39h2	0.00633569	0.0134227	0.00707297	0.0325941	0.0119058	0.00278554	0.0109704	0.00518045	0.00548009	0.0901216	0.00490524	0.0102175	0.0101686	0.0103158	0.0154193	0.0562667	0.00593258	0.0161254	0	0.0968269	0	0.0897685	0.0153694	0.0125287	0.00113095	0	0
Hspa14	0.551447	0.436859	0.328503	0.397154	0.341318	0.24463	0.311343	0.352315	0.316385	0.805706	0.31256	0.323896	0.342425	0.756081	0.410166	0.550832	0.302378	0.365328	0.386065	0.794436	0.370826	0.727615	0.29491	0.513642	0.548825	0.366921	0
Gm45902	0	0	0.0120422	0.011383	0.00872025	0.00147416	0.0171851	0.0115614	0.00703699	0.0173113	0.0173798	0.00752766	0.0104344	0.0124213	0.00745219	0.0133687	0.0139012	0.0153198	0	0.0135597	0.0169519	0.016638	0.0114772	0.0240037	0	0.00563241	0
Cdnf	0	0.00810793	0.0116428	0.00342697	0.00282923	0	0.00481735	0.00115956	0.00379138	0.0024734	0.00303513	0.00127933	0.00192621	0.0107773	0.00496687	0.00747561	0.0127425	0.00175164	0	0	0	0.00166963	0	0.00119218	0	0	0
Fam107b	0.265296	0.219468	0.254706	0.170259	0.313191	0.185564	0.353707	0.374164	0.443258	0.656843	0.356507	0.381236	0.334392	0.12171	0.239964	0.535783	0.361338	1.01458	1.06824	0.376523	0.659257	0.307247	0.421679	1.19526	0.0488423	0.318047	0
Frmd4a	0.275253	0.241	0.228273	0.225109	0.208937	0.197336	0.208647	0.460683	0.182344	0.170799	0.237327	0.205314	0.253228	0.180622	0.226018	0.191359	0.1731	0.0774301	0.0806459	0.199617	0.192742	0.211575	0.652638	0.127037	0.534354	0.308754	0
Gm13179	0	0	0	0	0	0	0	0	0	0	0	0	0.000515758	0.00672747	0	0.00332685	0	0	0	0	0	0	0	0	0.00486352	0	0
Prpf18	0.129225	0.110685	0.13953	0.176361	0.179908	0.211566	0.141189	0.146193	0.152749	0.185616	0.130065	0.161574	0.151339	0.120097	0.140361	0.208277	0.166757	0.0917774	0.0504595	0.219503	0.258104	0.136355	0.0439512	0.176894	0.2372	0.148522	0
Bend7	0	0	0.000242148	0.00719569	0	0.0549783	0.00137815	0.00122879	0	0.00146938	0.00125394	0	0	0.0506698	0	0.00168247	0	0	0	0	0	0	0.0018381	0	0.283087	0.0150277	0
Sephs1	0.15547	0.184257	0.121851	0.118022	0.110848	0.163888	0.110884	0.125588	0.124136	0.306272	0.111162	0.157171	0.132566	0.275694	0.10836	0.22922	0.149458	0.109615	0.0914202	0.372882	0.157718	0.199596	0.314667	0.184049	0.240318	0.33632	0
Phyh	0.330918	0.332863	0.525736	0.588099	0.436549	1.6043	0.489753	0.58913	0.544174	0.365478	0.448975	0.487786	0.544639	0.412095	0.494815	0.469095	0.525687	0.402671	0.449336	0.442166	0.582031	0.486323	0.626145	0.402679	0.144823	0.768841	0
Ucma	0	0.00655523	0	0.0206549	0	0	0	0	0	0	0	0	0	0	0	0	0	0	0	0	0	0	0	0	0	0	0
Mcm10	0.0136388	0.0142093	0.00388377	0.0119093	0.0109833	0.0242705	0.00383422	0.0232217	0.0122795	0.208036	0.00514199	0.00915566	0.0117015	0.0174836	0.0163379	0.0389219	0.00974231	0.0108686	0	0.204229	0.0126593	0.332559	0.00625083	0.00178535	0.00534378	0	0
Optn	0.0204788	0.064667	0.0188263	0.0316171	0.0447731	0.0668501	0.0339175	0.0314176	0.042432	0.0245735	0.0140081	0.0180123	0.0182745	0.0240189	0.0345372	0.0192276	0.0336115	0.0440745	0.364767	0.0386998	0.00403968	0.016192	0.0366503	0.00936486	0.212301	0.069965	0
Ccdc3	0	0.00306334	0	0.00979571	0.000305991	0	0	0.000946606	0.000448702	0	0	0	0	0	0	0	0	0	0	0	0	0	0	0	0	0.028898	0
Camk1d	0.139567	0.395039	0.477028	0.809214	0.382883	0.381555	0.580204	0.40342	0.436299	0.345299	0.577583	0.537239	0.45714	0.0723113	0.526798	0.284469	0.378803	0.335583	0.171069	0.306039	0.546075	0.436948	0.102229	0.218254	0.0547296	0.0851414	0
Cdc123	0.660962	1.29275	0.578946	0.605597	0.498414	0.466316	0.566334	0.603038	0.584435	0.823218	0.514632	0.590559	0.510157	0.801016	0.598239	0.666234	0.548865	0.489266	0.37116	0.959334	0.620161	0.89512	0.869337	0.595769	0.429636	0.479574	0
Nudt5	0.242107	0.471053	0.239641	0.355187	0.334936	0.327651	0.274993	0.288946	0.282829	0.758929	0.221251	0.327304	0.282383	0.370605	0.373557	0.487648	0.318617	0.312071	0.476623	0.622496	0.292114	0.670019	0.266089	0.490705	0.403603	0.437208	0
Gm13199	0	0	0.000696215	0	0.0012031	0	0	0	0.000204702	0.00203622	0	0.000871208	0	0	0	0	0	0.00507814	0.0318756	0	0	0.00180327	0	0	0	0	0
Sec61a2	0.134685	0.209716	0.110137	0.0961992	0.0903721	0.0475808	0.101812	0.104955	0.0806594	0.103057	0.0855351	0.0867664	0.104766	0.120331	0.104423	0.12199	0.120843	0.100967	0.220167	0.105039	0.0724745	0.105601	0.0945981	0.102695	0.132043	0.207299	0
Gm13267	0	0	0	0	0	0	0	0	0	0	0	0	0	0	0.00110058	0	0	0	0	0	0	0	0	0.00147678	0	0	0
Dhtkd1	0	0	0	0	0.00052377	0	0	0	0.000809093	0	0	0.00133469	0.000421966	0	0.00102905	0	0	0	0	0	0	0	0	0	0	0	0
Upf2	0.193205	0.25365	0.270421	0.274174	0.235106	0.303982	0.216689	0.261988	0.234142	0.276129	0.22709	0.251795	0.23461	0.193667	0.260223	0.231564	0.244332	0.465859	0.344086	0.255033	0.266815	0.226993	0.475509	0.39472	0.419484	0.491518	0
Proser2	0	0.00217537	0.00259525	0.0593377	0.00811694	0.0130481	0.0041734	0.0015132	0.000993739	0.00483593	0.00163937	0.00125456	0.00185249	0.00664425	0.00129912	0.00772857	0.00243324	0.000531943	0	0.00239727	0.0148086	0.00334178	0.0969917	0.00493506	0.0106748	0	0
Echdc3	0.0772253	0.016091	0.00231971	0.0129601	0.0013636	0.0654194	0.000922287	0.00155069	0.000987524	0	0.000878569	0.000530664	0.00252693	0.00366775	0	0.0021922	0	0.0196205	0	0	0	0	0	0	0.00311964	0.0152569	0
Usp6nl	0.0784811	0.0057659	0.0320434	0.0529331	0.0494822	0.050456	0.0288266	0.042149	0.0198498	0.0399798	0.0228268	0.0190775	0.0423957	0.0183198	0.0304294	0.0284712	0.0406556	0.0835769	0.036405	0.0224219	0.0914755	0.0331654	0.118023	0.00820941	0.106008	0.00341707	0
Celf2	2.82119	1.28134	1.60985	1.77533	1.50151	1.42778	1.86076	1.85174	1.69274	1.856	1.80704	1.73778	1.62476	1.57081	1.72694	2.2575	1.73295	1.84046	2.09334	2.25417	2.14468	1.97799	1.43281	2.20274	0.231204	0.796782	0
Gm26565	0	0	0	0	0	0	0	0	0	0	0	0	0	0	0	0	0	0	0	0	0	0	0	0	0	0	0
Gata3	0	0.0145661	0.00785528	0.0160059	0.0063467	0.0210764	0.192745	0.0241542	0.0170638	0.315535	0.00451888	0.0641569	0.00637878	0.0154756	0.012818	0.0354423	0.0171282	0.0935908	0	0.00934874	0.0261362	0.00847697	0.0012186	0.917291	0.0684663	0	0
Gm13256	0	0	0	0	0	0	0	0.00388946	0	0.000677847	0.000407846	0	0	0	0	0.00158071	0	0	0	0	0	0	0	0.00911125	0	0	0
Taf3	0.399402	0.164914	0.223878	0.181304	0.200953	0.151998	0.245029	0.239486	0.217177	0.291217	0.270116	0.25373	0.230468	0.21661	0.243506	0.161136	0.22856	0.364009	0.57371	0.276719	0.268337	0.325758	0.565901	0.378244	0.384805	0.383298	0
Atp5c1	3.98996	4.1841	3.67306	4.63056	3.47983	7.84109	3.36808	3.80853	3.80796	4.4765	3.71861	3.86788	3.7635	3.52183	3.40121	4.18496	3.55323	3.14445	2.63982	3.95159	4.13086	3.97746	4.41527	4.19301	3.39532	5.33462	1.76616
Kin	0.384302	0.117354	0.184303	0.176943	0.177422	0.2275	0.205654	0.20499	0.225621	0.25714	0.177633	0.203092	0.205276	0.404732	0.198446	0.199883	0.206646	0.258458	0.266316	0.188659	0.215105	0.215752	0.277844	0.356811	0.198502	0.0869765	0
Itih2	0.0105086	0.0019092	0	0.0153495	0	0	0	0.000305655	0.000291235	0	0	0	0	0.146486	0	0	0	0.000667934	0	0	0	0.00159567	0	0	0	0	0
Itih5	0.790286	0.069817	0.00389664	0.0963693	0.00705701	0.0449415	0.0150318	0.0132405	0.0033221	0.0303533	0.000367224	0.00668882	0.00247325	0.582261	0.0380348	0.0168747	0.00998486	0.0410671	0.382236	0.00914112	0	0.011513	0.00117073	0.100545	0.0202634	0.126602	3.53232
Sfmbt2	0.00574	0	0.00456343	0	0.00188565	0.013123	0.00227664	0.0056739	0.00991593	0.00187384	0.00280351	0.00235302	0.00188644	0.00509669	0.00319058	0	0.00876229	0.00380075	0.0143612	0.00140602	0.00429838	0.00183794	0.0463129	0.014332	0	0.0641684	0
Prkcq	0	0.0220899	0.021189	0.0278336	0.013466	0.0175041	0.0546299	0.0568454	0.0122525	0.241628	0.0108187	0.0658635	0.0106777	0	0.040347	0.0852136	0.0144936	0.224584	0	0.0290367	0.0186933	0.0218218	0.0045351	0.735301	0.0352153	0.00537242	0
8030442B05Rik	0	0	0.000172453	0	0	0.00565205	0	0.000393433	0	0	0	0	0	0	0	0	0	0	0	0	0	0	0	0	0.00185701	0	0
Gm13293	0	0	0	0	0	0	0	0	0	0	0	0	0	0	0	0	0	0	0	0	0	0	0	0	0	0	0
Pfkfb3	0.0297382	0.0694511	0.181305	0.113978	0.146778	0.154846	0.218019	0.167624	0.142607	0.0696903	0.177815	0.132265	0.155546	0.0502988	0.16096	0.0956967	0.174758	0.0919216	0.0133718	0.0773881	0.141134	0.0929346	0.909782	0.0777337	0.0795553	0	0
Rbm17	0.484164	1.18681	0.633603	0.824693	0.630073	0.707967	0.700771	0.700181	0.665285	0.941804	0.578034	0.677812	0.643353	0.894108	0.66624	0.801357	0.677475	0.587097	0.86916	0.782469	0.781689	0.706718	0.968516	0.807164	0.70515	0.912597	0
Il2ra	0.0067161	0	0.00478555	0	0.0106087	0.0123226	0.0470735	0.0647743	0.0143754	0.0777453	0.022615	0.0138563	0.014146	0.0349049	0.0073978	0.0454609	0.0228459	0.0179726	0	0.0271263	0.0553054	0.0284721	0.505518	0.0919576	0	0.19581	0
Il15ra	0.175292	0.0219612	0.0400731	0.125655	0.0354325	0.0583067	0.0348336	0.0994956	0.0289351	0.0541977	0.0343623	0.0600787	0.0476912	0.0475421	0.0322432	0.0375839	0.0536304	0.0134821	0.0842095	0.0226413	0.0396965	0.0292661	0.68015	0.10524	0.118519	0.492529	0
Fbxo18	0.187861	0.49439	0.26028	0.228954	0.212777	0.221889	0.273872	0.249283	0.213552	0.170386	0.226879	0.244049	0.272526	0.405395	0.248861	0.230512	0.19951	0.145228	0.204384	0.245543	0.185756	0.188358	0.105943	0.195513	0.476337	0.473925	0
Ankrd16	0.195616	0.132941	0.072625	0.0512197	0.066688	0.0495289	0.0764805	0.0854257	0.070449	0.0608518	0.0744598	0.0862377	0.0654566	0.0897007	0.0853937	0.0843847	0.0726453	0.119118	0.163848	0.0614012	0.0675181	0.0620306	0.0549539	0.150577	0.0844661	0.0867296	0
Itga8	0.0339913	0.00862289	0.00518205	0.112411	0.00235391	0	0.0101261	0.0103071	0.00610957	0.0149071	0.0217443	0.00489045	0.0057279	0.0334689	0.00348065	0.00201349	0.0160376	0.00647928	0	0.00797997	0.0131438	0.00215669	0.0012186	0.0010551	0	0.078765	0
E030013I19Rik	0	0	0	0.0228901	0.000515842	0	0	0	0.00037018	0.000774327	0	0	0	0	0	0	0	0	0	0	0	0	0	0	0	0	0
Mindy3	0.333791	0.479723	0.168661	0.233367	0.255199	0.163333	0.186271	0.239879	0.200035	0.26675	0.158581	0.210458	0.245281	0.126097	0.223076	0.23179	0.233495	0.133842	0.0926498	0.222575	0.215699	0.174023	0.17664	0.266166	0.233587	0.267734	0
Gm37565	0	0	0	0	0	0	0	0	0	0	0	0	0	0	0	0	0	0	0	0	0	0	0	0	0	0	0
Pter	0.0861954	0.0555974	0.0321579	0.0236883	0.0314569	0.0520467	0.0264107	0.0214289	0.0263966	0.0285644	0.0255401	0.0255399	0.0394012	0.283951	0.0411818	0.0211845	0.0383008	0.00860567	0.0222588	0.0195021	0.0146256	0.0394562	0.0393908	0.00668734	0.0831396	0.222492	0
C1ql3	0	0.00208092	0	0.000774742	0	0	0	0	0	0	0	0	0	0.00664425	0	0	0	0	0	0	0	0	0	0	0	0	0
Rsu1	2.24262	2.20348	1.62244	1.67674	1.55277	1.01119	1.61803	1.32851	1.57297	1.09258	1.50269	1.63994	1.51717	2.1054	2.18543	1.62758	1.67871	0.639597	1.35735	1.46143	1.42289	1.57873	1.27791	1.15767	2.72956	3.26092	8.8308
Cubn	0	0.00560819	0.000303309	0	0	0	0	0.00123012	0	0	0.000574808	0	0	0	0	0	0	0.000254717	0	0	0	0	0	0	0.00283778	0	0
Trdmt1	0.0850858	0.165071	0.0404961	0.0533359	0.038744	0.0433068	0.0565486	0.0511626	0.0493165	0.064487	0.0388985	0.0366635	0.0658506	0.00293736	0.0642315	0.0551014	0.0517371	0.0685533	0.0521431	0.0602832	0.0592827	0.0569789	0.0440774	0.0557498	0.119895	0.0624784	0
Vim	23.2903	20.3097	5.88931	11.016	20.2557	7.19088	6.79311	7.29652	9.19803	12.7671	6.8111	8.27467	10.8553	21.8861	9.03849	17.3369	10.0753	4.16647	10.077	14.5247	9.23327	10.5658	13.1201	8.62395	16.0772	15.0722	125.397
St8sia6	0.0163881	0.0148388	0.0236582	0.0190224	0.0235435	0.047918	0.0273689	0.0243977	0.00959987	0.0228843	0.0495829	0.0053971	0.0209215	0	0.0199814	0.0133838	0.0147867	0.0777024	0	0.024275	0.227563	0.0287191	0.0596816	0.0161672	0.211112	0.0352071	0
Hacd1	0.420924	0.890868	0.0790625	0.101239	0.182516	0.207986	0.0810687	0.08236	0.122125	0.130942	0.0599931	0.0818501	0.109835	0.415817	0.0667118	0.115864	0.0696089	0.033591	0.138734	0.0862308	0.176614	0.156354	0.321017	0.0492996	0.200459	0.251297	0
Stam	0.102156	0.0571308	0.0724628	0.0901596	0.0821251	0.0584924	0.0793321	0.0568013	0.0571354	0.0655711	0.0560048	0.069693	0.0484661	0.0694563	0.0883824	0.0451632	0.112436	0.0329161	0.0550911	0.085265	0.0665272	0.0506875	0.0277099	0.0462339	0.069466	0.0358585	0
Tmem236	0	0	0.000631622	0	0	0.00288911	0	0	0.00082276	0.00103552	0.000925818	0	0.00104829	0	0	0.00298283	0.00269998	0	0	0.00426925	0.00116576	0.00320341	0	0	0	0	0
Mrc1	0.752053	0.944378	4.25234	1.13468	1.71573	1.6284	4.05386	1.92118	1.89663	1.18381	2.1873	3.22106	3.18979	0.75346	5.41901	2.36047	3.09928	0.790653	0.963012	3.09401	0.787377	3.85575	0.703297	0.761289	0.357474	0.583218	0
Slc39a12	0.0104024	0	0.00698096	0	0.0017736	0	0.00406915	0.00394131	0.00224065	0.00580578	0.00540142	0.00547282	0.00672782	0	0.0140396	0.00226796	0.0117912	0.000278398	0	0.00513773	0.00147342	0.0101025	0	0	0.00256361	0	0
Cacnb2	0.0142743	0.0126597	0.000580018	0.000899067	0.000927856	0	0.00155111	0	0.000894578	0	0.000319533	0.000673113	0	0	0	0.000664727	0	0.0014226	0	0	0.00466797	0	0.0092505	0	0	0.0381864	0
Gm10848	0	0	0	0	0	0	0	0	0	0	0	0	0	0	0	0	0	0	0	0	0	0	0	0	0	0	0
Gm13269	0	0	0	0	0	0	0	0	0	0	0	0	0	0	0	0	0	0	0	0	0	0	0	0	0	0	0
Nsun6	0.103103	0.0351582	0.0841066	0.0924377	0.0635334	0.117177	0.123703	0.0860206	0.0830321	0.0921007	0.0743851	0.108214	0.0761501	0.24015	0.0832072	0.104447	0.0761743	0.126531	0.173412	0.0986472	0.118628	0.0756289	0.077284	0.129486	0.0576449	0	0
Arl5b	0.0791003	0.0621364	0.0474602	0.066034	0.0622694	0.0754842	0.06796	0.0506932	0.0597566	0.0415063	0.0480643	0.0525263	0.0647865	0.0465823	0.036597	0.0583176	0.0657988	0.0849721	0.070001	0.0523154	0.0454906	0.057764	0.0794315	0.0676923	0.152039	0.0290445	0
Plxdc2	1.5701	0.646028	0.212497	0.524659	0.234165	0.493434	0.249227	0.165468	0.163914	0.105869	0.468826	0.173918	0.105715	1.27351	0.179412	0.132963	0.243993	0.0605298	1.09543	0.179931	0.168317	0.232364	0.295101	0.0617528	0.0294378	1.16012	3.53232
Nebl	0.03575	0.0145492	0.00335622	0.000879511	0.00354331	0.27544	0.0132086	0.00982634	0.00606399	0.042076	0.00448128	0.00352481	0.00461341	0.0215036	0.00392337	0.0129656	0.00319852	0.0462457	0	0.004207	0.00394393	0.00468489	0.0410913	0.12075	0.0636384	0.0728394	0
A930004D18Rik	0.030131	0.0231266	0.000711647	0.0313257	0	0	0	0	0.0109191	0.00224251	0.000837011	0	0.000299853	0.196985	0.000552861	0	0	0.0114931	0	0.0048038	0	0.00318318	0.00534052	0	0.0621668	0	0
Skida1	0.0268359	0.0594141	0	0.00449353	0	0	0	0	0.00148839	0.00141282	0.000557349	0	0	0.00551017	0.00135082	0	0	0	0	0.00210561	0	0.00294476	0.00778672	0	0.0396414	0.088263	0
Mllt10	0.215007	0.176934	0.276021	0.249964	0.270774	0.201282	0.32448	0.270006	0.283284	0.4044	0.26989	0.277989	0.302821	0.248086	0.295733	0.250977	0.275401	0.417801	0.501215	0.373908	0.272089	0.329246	0.389812	0.351286	0.397014	0.695649	0
Dnajc1	0.781953	0.519741	0.301686	0.500158	0.384189	0.299312	0.356921	0.310729	0.290038	0.459378	0.286821	0.314473	0.369049	0.805967	0.351187	0.354689	0.334844	0.306069	0.395149	0.41227	0.372541	0.385374	0.890806	0.855806	0.550321	0.655502	3.53232
Commd3	0.947427	1.79036	1.13316	1.10605	0.987107	0.925638	0.938082	1.03929	1.09947	1.26002	0.916864	1.09206	1.09948	1.48172	1.16164	1.38045	1.99936	0.929766	1.34072	1.29047	0.865415	1.18887	1.06089	1.05333	1.24503	0.944654	0
Bmi1	0.129944	0.148305	0.0877829	0.116345	0.0890256	0.171755	0.0905337	0.0968057	0.0850696	0.113662	0.0763993	0.0782476	0.0700405	0.0925876	0.108998	0.0408776	0.146916	0.173644	0.0115166	0.0886847	0.0717324	0.124727	0.154122	0.0737702	0.0980889	0.371501	0
Spag6	0	0	0	0	0.000847685	0	0	0	0.000481988	0	0	0	0.000620813	0	0	0	0	0.00492622	0	0	0	0	0	0.00414507	0.00216397	0	0
Carlr	0	0	0	0	0	0	0	0.000632786	0	0	0	0	0	0	0	0	0.00259798	0	0	0	0	0	0.00495748	0	0	0	0
Pip4k2a	0.145685	0.306636	0.641167	0.606216	0.471545	0.348235	0.678887	0.592425	0.558242	0.364699	0.644344	0.561629	0.594064	0.176864	0.634881	0.458212	0.658532	0.361459	0.225465	0.619396	0.909741	0.601942	0.591065	0.314534	0.228198	0.189256	1.76616
4930426L09Rik	0	0	0.00542895	0.00638363	0.00493845	0.00674829	0.00953153	0.00902762	0.00830684	0.0119238	0.00782742	0.00389826	0.00872899	0	0.00958062	0.0069174	0.0152296	0.00994319	0	0.00918575	0.0182681	0.0152248	0.00246198	0.0141608	0	0.0661042	0
Armc3	0.0104024	0.161685	0.0657274	0.0133026	0.07564	0.129583	0.0735075	0.0665282	0.0523171	0.0307601	0.0496901	0.0736672	0.0859149	0.00990335	0.14587	0.154486	0.11982	0.105178	0.0579972	0.0265132	0.0367868	0.0494991	0.0186197	0.0874781	0.00583238	0.0152569	0
Msrb2	0.191536	0.0667841	0.240644	0.145931	0.169634	0.252465	0.255206	0.132877	0.168736	0.105499	0.170062	0.182588	0.134581	0.083783	0.289071	0.174062	0.213357	0.0946758	0.233104	0.157325	0.0960186	0.220667	0.0563098	0.0997494	0.0692654	0.0503475	1.76616
Gm33940	0	0	0	0	0	0	0	0	0	0	0	0	0	0	0	0	0	0	0	0	0	0	0	0	0	0	0
Otud1	0.0938277	0.0190478	0.0999858	0.0985534	0.0684241	0.0709836	0.0865208	0.0952135	0.0866253	0.06827	0.115462	0.0910896	0.0852689	0.0708926	0.116121	0.0633841	0.111526	0.212144	0.703696	0.121913	0.0485796	0.0800461	0.0502083	0.0798021	0.164301	0.181998	0
Etl4	0	0.0322564	0.0432667	0.0129954	0.0151573	0.0134955	0.0262844	0.0217984	0.0266398	0.0102991	0.0166394	0.0306701	0.028453	0.0155138	0.0461268	0.0175938	0.0303015	0.0197044	0.0154611	0.0267035	0.00626434	0.0156574	0.0161301	0.00236509	0.523605	0.256946	0
Arhgap21	0.0994825	0.0555848	0.0460223	0.0730134	0.0414323	0.0552329	0.0445254	0.0302691	0.0464784	0.0616158	0.035342	0.0486476	0.0443053	0.0878403	0.0655027	0.0759597	0.0411435	0.0227901	0.131346	0.0766796	0.0235117	0.0571742	0.019466	0.0369496	0.0241226	0.0296314	0
Gm13375	0	0	0.00328572	0.00207851	0	0.00439472	0	0	0.00100504	0.00538648	0.000651802	0.00113281	0	0	0	0.00209225	0	0	0	0.00204448	0	0	0	0	0	0	0
Enkur	0.0355669	0.00359304	0.00586904	0.0122879	0.0139508	0.00400427	0.0270632	0.00961971	0.00946595	0.011101	0.00916079	0.0112618	0.00769067	0.0205522	0.00722747	0.031142	0.0210588	0.0126353	0.122041	0.0117324	0.0107784	0.00867259	0.00794726	0.0310848	0.0171827	0	0
Thnsl1	0	0.0255907	0.0292283	0.0181834	0.0243628	0.0144918	0.0293522	0.0257906	0.0224145	0.0147818	0.031171	0.0362108	0.02909	0.0108217	0.0388933	0.0230853	0.0218585	0.0197177	0.0100417	0.0248109	0.0278055	0.0278523	0.0182262	0.0117655	0.0206443	0.0955657	0
Apbb1ip	0.860524	0.637848	1.5514	1.03167	1.72692	1.49982	1.58868	1.65881	1.82854	1.29294	1.76912	1.67114	1.7219	0.396398	1.51357	1.3891	1.58682	1.45532	1.36385	1.58061	1.64512	1.82431	1.26619	1.98915	0.388449	0.611528	0
Pdss1	0.0267208	0.018063	0.0147699	0.0278939	0.0516202	0.0522956	0.0129334	0.0441879	0.0251618	0.0931003	0.0274423	0.0504518	0.0326506	0.0832489	0.0449023	0.0545429	0.0197127	0.0181625	0.0133718	0.0725741	0.0236345	0.0966281	0.00622834	0.0196394	0.120928	0.0175266	0
Abi1	0.787079	1.05961	1.24315	0.80526	1.127	0.88226	1.16758	1.03562	1.0653	0.694684	1.24626	1.07376	1.07262	0.703638	1.18288	1.19455	1.10632	0.793698	0.374685	0.884275	1.12624	0.895286	0.657997	0.88789	0.630893	1.24717	0
Acbd5	0.397435	0.469905	0.479811	0.311807	0.344917	0.30063	0.444179	0.38018	0.389873	0.219509	0.405993	0.402242	0.358219	0.296649	0.472624	0.402969	0.564813	0.338993	0.747	0.330449	0.37361	0.359626	0.225462	0.30676	0.380788	0.308024	0
Mastl	0.156337	0.00393944	0.0150696	0.0172377	0.0112342	0.0064099	0.0349643	0.014314	0.046252	0.108835	0.0176268	0.0174939	0.0155606	0.0196825	0.00840233	0.0275541	0.020277	0.0410259	0.147837	0.24469	0.0129723	0.149283	0.0177461	0.021959	0.00778816	0.0318177	0
Yme1l1	0.325968	0.491893	0.290432	0.305159	0.359334	0.268099	0.337673	0.350257	0.352173	0.396757	0.310321	0.5696	0.288336	0.557373	0.304647	0.413593	0.309551	0.399045	0.40416	0.352616	0.340066	0.265622	0.626928	0.506693	0.532506	0.432475	1.76616
Spopl	0.147237	0.290689	0.144092	0.136337	0.155789	0.14356	0.144921	0.124542	0.12864	0.12859	0.151261	0.162774	0.130287	0.234542	0.167434	0.131794	0.185714	0.184343	0.0387846	0.120948	0.146283	0.163229	0.118231	0.221278	0.217429	0.0648014	0
Hnmt	0.133115	0.025342	0.268345	0.0421675	0.0937541	0.115447	0.24668	0.131974	0.237589	0.0491913	0.126725	0.200902	0.139373	0.0354047	0.198881	0.144063	0.218775	0.0364954	0.0104193	0.151494	0.0299098	0.152145	0.107543	0.0159344	0.0313386	0.0281387	0
Il1rn	0.212052	0.0840372	0.0745396	0.0554994	0.413412	0.119236	0.168145	0.469737	0.335119	0.11564	0.100708	0.149266	0.492429	0.0564036	0.109011	0.156447	0.198084	0.0513566	0.0731475	0.103338	0.087418	0.0873721	0.260793	0.0255125	0.0469107	0	0
Psd4	0.0559525	0.130815	0.131813	0.121244	0.139105	0.131971	0.136918	0.155888	0.172845	0.235804	0.143577	0.127346	0.123753	0.0188412	0.134969	0.131952	0.171406	0.197733	0.128604	0.173296	0.16062	0.166654	0.136317	0.289186	0.0718638	0.049028	0
Cacna1b	0	0	0	0.00129455	0	0	0.000427458	0.00157361	0.00104227	0.000799299	0.000760619	0	0	0	0.00112494	0	0	0	0	0.00229001	0	0	0.00488203	0	0	0	0
Ehmt1	0.184448	0.106339	0.171075	0.221079	0.14978	0.188699	0.187777	0.139394	0.167109	0.217142	0.175781	0.186976	0.191772	0.332852	0.250803	0.126965	0.199647	0.223889	0.432292	0.225523	0.181666	0.210968	0.243401	0.1505	0.21767	0.255097	0
Arrdc1	0.298149	0.254325	0.454751	0.364736	0.42444	0.366201	0.470479	0.423656	0.483769	0.454855	0.471604	0.446255	0.40794	0.327295	0.525125	0.349772	0.421387	0.443348	0.498322	0.483055	0.478239	0.521865	0.615884	0.607807	0.37071	0.307518	0
Zmynd19	0.0783251	0.0290729	0.0359806	0.0634458	0.0584178	0.0571012	0.0404354	0.0424559	0.04338	0.113211	0.0308942	0.0641751	0.0515326	0.0390432	0.0411155	0.0399368	0.0507923	0.0533582	0	0.0362183	0.0622389	0.167994	0.0500324	0.0460369	0.0760531	0.128069	0
Dph7	0.267996	0.0751206	0.0500291	0.0562499	0.0434211	0.0586835	0.0533778	0.070158	0.0451332	0.057099	0.0537077	0.0570668	0.0472832	0.035294	0.0716516	0.0401265	0.052463	0.0953456	0.212995	0.0587208	0.0670856	0.055974	0.0259712	0.121	0.141933	0.0945149	0
Mrpl41	0.663701	0.635048	0.434235	0.668193	0.591479	0.762514	0.456552	0.487437	0.478428	0.724297	0.431399	0.519841	0.53405	0.527649	0.583868	0.430768	0.483729	0.523538	0.437294	0.403559	0.552561	0.616362	0.711001	0.709331	0.640088	0.997911	3.53232
Pnpla7	0.0355238	0.178807	0.370129	0.173139	0.198681	0.241915	0.320938	0.260705	0.289998	0.11508	0.2644	0.283245	0.248746	0.0769035	0.235809	0.219556	0.387326	0.172841	0.197665	0.123865	0.207499	0.195973	0.271	0.154837	0.0456951	0.0497289	0
Nsmf	0.372664	0.0673182	0.034158	0.0776584	0.0363018	0.0527879	0.0594703	0.0339861	0.04306	0.0510099	0.0429901	0.0440974	0.0425904	0.155768	0.0735706	0.0609539	0.0288102	0.0258699	0.135943	0.0745595	0.0432539	0.0779244	0.0430798	0.0520845	0.140243	0.021672	0
Noxa1	0	0	0	0.00172046	0	0	0.000444384	0	0	0.00149579	0	0	0	0	0	0.0015568	0	0	0	0	0	0	0.0018381	0.00535529	0	0	0
Nrarp	0.0144626	0.00381511	0.00506123	0.00456196	0.00454355	0.00202495	0.00823358	0.00450964	0.0076367	0.197529	0.00429931	0.0300118	0.0149894	0.025975	0.00958287	0.0304423	0.00934984	0.0332588	0	0.0165916	0.00553622	0.0247702	0.0102757	0.276355	1.40706	1.2824	0
Tor4a	0.0147206	0.0288995	0.097331	0.0561458	0.0722664	0.064734	0.0875784	0.0806949	0.0922604	0.0626124	0.0764086	0.109423	0.0710462	0.0484513	0.0921606	0.102721	0.0945701	0.0974832	0	0.0682013	0.0549523	0.080426	0.0719519	0.138314	0.100597	0.164638	0
Nelfb	0.685791	0.333925	0.341369	0.40179	0.281227	0.359248	0.329192	0.314061	0.344332	0.409786	0.350425	0.360967	0.320612	0.379004	0.383792	0.471387	0.418417	0.464442	0.774629	0.402278	0.388646	0.266758	0.308112	0.551277	0.43952	0.28292	0
Stpg3	0	0	0.000459018	0	0.00042229	0	0	0.00101099	0	0	0.0012528	0	0	0	0	0	0	0	0	0	0	0	0	0	0	0	0
Fam166a	0	0	0.000357371	0	0	0	0	0	0	0	0	0	0.000677292	0	0	0	0	0	0	0	0	0	0	0	0	0	0
Tubb4b	1.59824	1.52083	0.279691	0.690177	0.845994	0.969158	0.409889	0.496796	0.520126	4.18164	0.319483	0.522973	0.571443	1.23241	0.477458	3.67261	0.546645	1.31465	1.3385	5.99488	0.505611	1.13708	1.57787	0.907556	4.89257	2.51085	3.53232
Cysrt1	0	0	0	0	0	0	0	0	0	0	0	0	0	0	0	0	0	0	0	0	0	0	0	0	0	0	0
Rnf208	0	0.0039794	0.00196423	0.00104849	0	0.00255907	0	0.000712794	0.000252276	0.00528346	0.00170733	0	0.00174656	0	0.00220361	0	0.0033699	0	0	0	0	0	0.0012186	0	0	0	0
AL732309.1	0	0	0	0	0.000400452	0	0	0.00076255	0.000419612	0	0	0	0	0	0	0	0	0	0	0	0	0	0	0	0	0	0
Ndor1	0.0165446	0.0251016	0.0310467	0.0213534	0.0309053	0.0261461	0.030939	0.0364387	0.0270534	0.0366993	0.0315312	0.0274808	0.0246456	0.00418718	0.0424517	0.0153756	0.0314563	0.0352354	0.0731475	0.0299596	0.0429047	0.035935	0.0282554	0.0429958	0.0244752	0	0
Tmem203	0.17914	0.382216	0.304552	0.269975	0.230242	0.192191	0.276162	0.242706	0.256586	0.20362	0.240457	0.255116	0.251194	0.424274	0.262964	0.231237	0.283955	0.218611	0.139975	0.171781	0.254552	0.177227	0.245736	0.260137	0.290838	0.308456	0
Tprn	0.0114249	0.0238447	0.0338908	0.0487456	0.0502525	0.0335326	0.0445916	0.0329724	0.0373751	0.0559318	0.0330364	0.0568134	0.0314709	0.0270239	0.0307662	0.0427457	0.031713	0.040611	0.0122171	0.0259063	0.0547922	0.0547545	0.0520664	0.0898312	0.0716009	0.164787	0
Ssna1	1.00101	0.800746	0.648161	0.82	0.915332	0.683633	0.683631	0.649824	0.745101	1.26123	0.619302	0.774153	0.778989	0.836285	0.887582	1.08697	0.702347	0.71161	0.496396	1.67501	0.673161	1.36133	0.997032	1.01104	1.36165	0.786756	0
Anapc2	0.3458	0.412306	0.383883	0.346178	0.367513	0.286311	0.393935	0.338016	0.351355	0.372157	0.354633	0.348135	0.344535	0.416779	0.491844	0.421927	0.424264	0.29624	0.208556	0.464544	0.335898	0.384279	0.593281	0.282085	0.555614	0.329736	0
Grin1	0	0	0	0.00104078	0	0	0	0.000596272	0	0	0.000374664	0	0.000545231	0	0	0	0	0	0	0.0019698	0	0	0	0	0	0	0
AA543186	0	0.00928795	0.00190668	0.00183274	0.00871447	0.00364226	0.000874446	0.000764978	0.00227562	0.00296939	0.00397196	0.00113242	0.000437178	0.0156691	0.00195982	0.00547554	0.00459285	0	0	0.00283012	0.00126669	0.00330397	0	0.00944135	0	0	0
Man1b1	0.343231	0.147799	0.162921	0.23914	0.153871	0.114683	0.14668	0.135513	0.141569	0.152557	0.138243	0.139627	0.125926	0.236547	0.151508	0.2192	0.19708	0.122353	0.191292	0.244548	0.176307	0.212242	0.108614	0.191692	0.24506	0.185724	0
Dpp7	0.386943	0.219158	0.395806	0.226722	0.338649	0.175678	0.343332	0.293553	0.332156	0.205883	0.272164	0.303169	0.33558	0.364639	0.433439	0.292943	0.371205	0.111333	0.288689	0.326615	0.236917	0.281576	0.195629	0.0885623	0.0885404	0.149713	0
Uap1l1	0.570994	0.820695	1.20542	0.797036	1.01611	0.565603	0.993712	0.894783	1.15388	0.728636	0.897577	1.17787	1.07313	0.593417	1.25615	1.0311	1.10132	0.420514	0.447526	0.919645	0.60468	0.91795	0.697179	0.519192	0.267871	0.442449	0
Sapcd2	0	0	0.00107598	0.00195578	0.0061534	0.00110556	0.00955101	0.00610886	0.00898851	0.174647	0.00427289	0.0292142	0.00375932	0.155351	0.00294546	0.155384	0	0.00426584	0	0.269032	0.00270782	0.0103196	0	0.00404328	0.0971324	0.0201971	0
Entpd2	3.68534	0.330656	0.0193054	0.564098	0.00556365	0.0161242	0.0482506	0.0179565	0.00433486	0.00222481	0.00754224	0.00541218	0.00423689	0.902298	0.0688609	0.0156647	0.00476137	0.00642052	2.09832	0.00778531	0.00632764	0.0134992	0.0447849	0.0188363	0.00120932	0.225938	3.53232
Npdc1	2.06142	1.5117	0.0182772	0.592923	0.0127768	0.0475757	0.0246527	0.0254433	0.0116275	0.0277359	0.0147708	0.0245244	0.0322375	2.28342	0.029635	0.0435936	0.0082749	0.0201891	0.343132	0.0297021	0.00526569	0.0494684	0.380262	0.0196259	1.40791	0.76808	1.76616
Fut7	0.00633569	0.0354985	0.0226331	0.00794296	0.0435616	0.0193573	0.043871	0.0214681	0.0447259	0.0437796	0.0424686	0.0236678	0.0265652	0.00293515	0.0304826	0.0276885	0.0133083	0.00934696	0	0.0226986	0.0652529	0.0191279	0.0191808	0.0657849	0.00186168	0	0
Abca2	0.0161166	0.110776	0.0547698	0.0543127	0.0435641	0.0400918	0.0534741	0.0491072	0.0632205	0.0996336	0.0395876	0.0479582	0.0535026	0.0420229	0.0570349	0.0269418	0.047324	0.0415463	0.0551231	0.0513937	0.0628845	0.065323	0.0403046	0.186332	0.0105866	0.0208229	0
Paxx	0.259522	0.36974	0.173543	0.230185	0.143268	0.25275	0.213647	0.171195	0.182614	0.202776	0.18609	0.221302	0.158855	0.356942	0.185638	0.221382	0.240935	0.303214	0.141118	0.199727	0.260122	0.156061	0.336135	0.418677	0.308729	0.249488	0
Clic3	0	0	0	0	0.000367368	0.0149884	0	0.00038624	0.000921363	0	0	0.000965164	0.00298139	0	0.00102258	0	0	0.000434827	0	0	0	0	0.0976886	0	0	0	0
Ptgds	0	0.00164996	0.0131291	0.0133345	0.0114152	0.573921	0.0123204	0.0101634	0.0148196	0.0100266	0.0153225	0.0133469	0.0229135	0	0.00983593	0.0163921	0.0223224	0.00468272	0	0.0201976	0.0141427	0.00647434	0.0715447	0	0.0024728	0	0
C8g	0	0.00442703	0.00904255	0.0125981	0.00267371	0	0.00221065	0.00539727	0.00907075	0.0068731	0.00202044	0.0039232	0.00585321	0.0251046	0.00304841	0.00505481	0.000994254	0.00729355	0	0.0120399	0.00802458	0.00501081	0.00944844	0.00471326	0.00528996	0	0
Fbxw5	0.220224	0.201596	0.247626	0.211196	0.190343	0.237421	0.21366	0.23687	0.220158	0.187551	0.219193	0.24013	0.219983	0.287036	0.223122	0.230886	0.20755	0.204122	0.0348222	0.210511	0.216584	0.196137	0.284111	0.247645	0.287818	0.793267	0
Traf2	0.235035	0.109984	0.146424	0.159198	0.132892	0.0913342	0.180281	0.207065	0.16392	0.26684	0.164116	0.168652	0.19386	0.150358	0.175036	0.162617	0.221971	0.259891	0.422473	0.241177	0.179001	0.203147	0.374653	0.377464	0.226392	0.141332	0
Edf1	3.70216	4.31623	3.04952	3.28298	3.41675	3.3891	2.9816	3.19058	3.46448	3.6615	2.80125	3.00408	3.41615	3.2207	3.28517	3.40774	3.03643	3.01869	3.51922	3.17963	3.14123	3.3254	5.79602	3.88679	4.21196	3.67158	5.29848
Mamdc4	0.00600471	0	0.00106318	0	0.000594205	0	0	0.00275677	0	0.00104775	0.000492743	0.000511698	0	0	0	0	0	0.00291587	0	0	0	0	0	0.00142421	0	0	0
Phpt1	0.506444	0.411661	0.289691	0.33633	0.221778	0.479229	0.284756	0.254273	0.251245	0.338591	0.261691	0.289443	0.231904	0.592923	0.318401	0.255127	0.202872	0.242489	0.105066	0.238142	0.219747	0.304384	0.451198	0.397229	0.457848	0.307518	0
Gm996	0	0.00698812	0.000383916	0	0	0	0	0.000626298	0.000403691	0.000807289	0.000530007	0	0	0	0	0	0	0	0	0	0	0	0	0	0.00282157	0	0
Rabl6	0.330255	0.301218	0.383152	0.287207	0.380315	0.341453	0.286093	0.320253	0.311871	0.356821	0.334625	0.344262	0.32476	0.345428	0.392559	0.426695	0.391941	0.207776	0.208358	0.363073	0.285325	0.449365	0.241529	0.266956	0.502694	0.292935	1.76616
Tmem141	0.113074	0.113237	0.676391	0.34614	0.623445	0.79459	0.669031	0.449724	0.571764	0.309359	0.569662	0.63429	0.541524	0.158978	0.999725	0.544796	0.616964	0.191884	0.118582	0.459743	0.384967	0.660937	0.394424	0.188876	0.100332	0.0780556	0
Fcna	0.20216	0.0772107	1.35574	0.187033	2.19765	3.80703	1.79503	0.72389	0.424394	0.595818	0.332914	0.924946	1.0149	0.331725	2.6809	1.14551	0.724679	0.279619	0.157517	1.27407	0.138682	1.17399	0.18959	0.251539	0.0976118	0.145773	0
Lcn8	0	0	0	0	0	0	0	0	0	0	0	0	0	0	0	0	0	0	0	0	0	0	0	0	0	0	0
A230005M16Rik	0	0.00242199	0.00224183	0.00183274	0.00147805	0.0032045	0.00804691	0.0034619	0.00215176	0.000649766	0.000700207	0.00323484	0.000923321	0	0	0.001122	0.00251554	0.00816973	0	0.00295654	0.000669585	0	0	0	0	0	0
Bmyc	0.583487	0.628229	1.69524	1.2521	0.786104	1.02341	1.54731	1.33962	1.22799	0.70608	1.7581	1.42364	0.985684	0.771359	1.40411	1.34066	1.47142	1.30433	0.927018	1.33044	1.66463	1.21259	1.06343	0.419398	0.768222	0.987113	0
Lcn11	0	0	0	0	0	0	0	0	0	0	0	0	0	0	0	0	0	0	0	0	0	0	0	0	0	0	0
Sohlh1	0	0	0	0	0	0	0	0	0	0	0	0	0	0	0	0	0	0	0	0	0	0	0	0.00980015	0	0	0
Kcnt1	0	0	0	0	0	0	0	0	0	0	0	0	0	0	0	0	0	0	0	0	0	0	0	0	0	0	0
Camsap1	0.0723302	0.0485593	0.0614938	0.0525323	0.0728194	0.0825392	0.0557421	0.0349784	0.0664817	0.0549461	0.0561039	0.059975	0.0645039	0.0464323	0.0675764	0.0584344	0.0634372	0.0516041	0.0440283	0.0464454	0.0567107	0.0538248	0.0437993	0.0444238	0.0152622	0.124946	0
Ubac1	0.194503	0.433163	0.170259	0.205006	0.150727	0.203171	0.125484	0.142295	0.19118	0.279236	0.129465	0.192948	0.143704	0.288268	0.168432	0.146797	0.208391	0.193035	0.0494908	0.235368	0.167317	0.18989	0.3213	0.198662	0.37413	0.488021	0
Nacc2	0.108625	0.131723	0.379103	0.234946	0.19407	0.198827	0.297153	0.20409	0.237957	0.0937813	0.186687	0.347832	0.20888	0.207019	0.409587	0.185154	0.402873	0.138904	0.108762	0.140799	0.0674021	0.226783	0.128597	0.0457463	0.19166	0.28992	0
Tmem250-ps	0.210074	0.241307	0.23218	0.169141	0.182435	0.245812	0.188014	0.167969	0.18977	0.127715	0.170305	0.306083	0.179971	0.254353	0.199495	0.180153	0.192373	0.104387	0.076604	0.143533	0.162669	0.133725	0.19083	0.123488	0.244495	0.497833	0
Qsox2	0.0535114	0.0349207	0.0294795	0.051091	0.0315675	0.0543872	0.0495294	0.0247143	0.0427416	0.0523307	0.0322339	0.0411541	0.0437869	0.105632	0.0465175	0.0601239	0.0332294	0.0512831	0.0428737	0.0519788	0.0386296	0.0322436	0.0598773	0.0220955	0.0887521	0.159624	0
Ccdc187	0	0	0	0	0	0	0	0	0	0	0	0	0	0	0	0	0	0	0	0	0	0	0	0	0	0	0
Gpsm1	0.137164	0.131244	0.02888	0.073826	0.0216949	0.0871272	0.0310302	0.017465	0.0206588	0.0502136	0.0343283	0.0258191	0.0245842	0.176518	0.0238892	0.018652	0.038543	0.0416125	0.129273	0.0197746	0.0173595	0.0421436	0.0142715	0.0291841	0.0568269	0.23608	0
Dnlz	0.515931	0.598879	0.433728	0.411571	0.380506	0.628907	0.392851	0.378823	0.431656	0.48183	0.353758	0.419168	0.419178	0.713246	0.505298	0.414944	0.459191	0.2952	1.01774	0.481198	0.422984	0.494561	0.546063	0.475168	0.531963	1.1536	1.76616
Card9	0.00687739	0.0215009	0.0861549	0.0666078	0.102667	0.0472814	0.106255	0.0721159	0.110382	0.044573	0.094932	0.0840559	0.121446	0.0314851	0.0928134	0.110295	0.0955616	0.0198519	0.0517495	0.109303	0.0949621	0.09601	0.0460671	0.0378908	0.00326877	0.0430631	0
Snapc4	0.189701	0.0057659	0.0161096	0.0202135	0.0201104	0.0178595	0.0239197	0.0150086	0.02829	0.0188339	0.0250631	0.0116144	0.0180065	0.0221815	0.0228689	0.0234323	0.0228306	0.020862	0.0143612	0.0130332	0.0285321	0.0186185	0.006255	0.0188205	0.0228978	0.128019	0
Gm13563	0	0	0	0	0.000768933	0	0.000690253	0.000616965	0	0.000671566	0.000591498	0.000619315	0	0	0	0.00515431	0.00308653	0	0	0	0	0.00368778	0	0	0	0	0
Sdccag3	0.545974	0.466101	0.264171	0.246806	0.340327	0.350557	0.32268	0.280621	0.297937	0.320069	0.251384	0.313931	0.323781	0.846447	0.320105	0.329713	0.280003	0.321063	0.417293	0.274016	0.252492	0.234368	0.192359	0.369003	0.403116	0.173445	0
Pmpca	0.228122	0.215183	0.203045	0.206777	0.252808	0.311235	0.253083	0.228371	0.239688	0.339119	0.202076	0.264369	0.2909	0.259283	0.249755	0.231387	0.259672	0.260179	0.209315	0.302034	0.248019	0.328643	0.290592	0.296582	0.212941	0.174961	0
Inpp5e	0.0459997	0.0201864	0.0650709	0.0643382	0.0428466	0.039653	0.0739119	0.058153	0.058339	0.0503335	0.0627632	0.072692	0.0415226	0.0422747	0.0599573	0.063585	0.0577195	0.052991	0	0.0560807	0.0662862	0.0731119	0.0268172	0.100456	0.117969	0.184728	0
Sec16a	0.201512	0.0802784	0.0913684	0.0953788	0.128945	0.103157	0.111354	0.0824736	0.0970395	0.0914197	0.0794547	0.106938	0.103674	0.0863864	0.117422	0.142323	0.105629	0.110801	0.0206148	0.0902856	0.103607	0.0853804	0.171861	0.0966179	0.283451	0.170984	0
Notch1	0.080691	0.115865	0.127546	0.130587	0.183452	0.165221	0.185711	0.137237	0.139607	0.152062	0.124627	0.149939	0.139029	0.146536	0.197651	0.167715	0.180469	0.0718695	0.0844852	0.122126	0.0693748	0.106331	0.0337152	0.176553	0.866281	0.434901	0
Egfl7	0.282037	0.0889568	0.0504454	0.299487	0.0471145	0.0339549	0.0313193	0.0445147	0.0599837	0.118368	0.040578	0.0483416	0.0272741	0.172049	0.11936	0.188247	0.0442214	0.0357008	0.0273931	0.139785	0.0196336	0.176711	0.0373845	0.0800686	11.2693	0.770112	0
Agpat2	0.308546	0.217237	0.365887	0.260441	0.243368	0.218862	0.35318	0.320095	0.345309	0.251688	0.335699	0.350113	0.351021	0.249429	0.363103	0.272133	0.401862	0.21649	0.219224	0.244182	0.247699	0.378686	0.237603	0.388143	0.24196	0.25745	0
Fam69b	0.31786	0.0912549	0.00620884	0.0804888	0.00496928	0.0677258	0.0108321	0.00886615	0.00331928	0.0305971	0.00354333	0.0094001	0.00440398	0.134071	0.0175246	0.00910368	0.00632754	0.010289	0.0615306	0.00587813	0.00200568	0.0270341	0.00324262	0.0402986	0.0651599	0.246316	0
Snhg7os	0	0.00167673	0.00228772	0.00109402	0.000614821	0	0.00236655	0	0.000550653	0	0.000448819	0.000847765	0.00217872	0	0.000479391	0	0.00230268	0	0	0	0.00178899	0	0	0	0	0	0
Surf6	0.145342	0.0483646	0.0620651	0.0992853	0.0732688	0.0963817	0.0585499	0.0456775	0.0750231	0.0966927	0.061678	0.0528613	0.0808406	0.0259604	0.0573027	0.0600386	0.0685657	0.164476	0.0273931	0.0579216	0.108714	0.0941288	0.0309986	0.107194	0.0603841	0.102735	0
Med22	0.0325877	0.0804167	0.0739595	0.0558269	0.0755154	0.0695883	0.0632255	0.0711578	0.0766347	0.0682695	0.0789788	0.0704994	0.0720812	0.11293	0.0953674	0.0627154	0.0564054	0.067714	0.0421732	0.0625066	0.0475456	0.0792249	0.0440876	0.0772592	0.106631	0.11967	0
Rpl7a	8.20679	10.9256	8.47698	9.35493	7.70229	7.86881	7.79518	8.05921	8.23072	9.80453	8.53488	8.2071	8.09618	9.79945	7.7455	8.41625	7.70494	10.2909	8.27174	7.54361	9.43365	8.10665	7.74718	10.9779	7.77612	8.77003	8.8308
Surf1	0.372328	0.376731	0.689347	0.569716	0.387012	0.457817	0.504019	0.510016	0.546572	0.404075	0.532109	0.562815	0.468793	0.543044	0.542818	0.555229	0.550516	0.529995	0.161468	0.412265	0.488339	0.32101	0.369682	0.870147	0.591711	0.620591	3.53232
Surf2	0.192246	0.330936	0.202135	0.139181	0.175367	0.0967737	0.161651	0.154665	0.179609	0.205679	0.171397	0.186913	0.255518	0.196594	0.173227	0.158065	0.214491	0.229816	0.240734	0.12013	0.168845	0.211203	0.30895	0.284869	0.242714	0.434709	0
Surf4	0.869937	1.09617	0.592856	0.859282	1.04791	0.711927	0.538946	0.721686	0.729227	0.749044	0.529612	0.643064	0.803019	1.59279	0.614901	0.645517	0.684105	0.423179	0.661388	0.634385	0.567631	0.752657	0.773456	0.659327	0.550875	0.577977	0
Stkld1	0	0	0.00064805	0	0.000674696	0	0	0.00277217	0.000962602	0	0.0015081	0	0.000621818	0	0.00244464	0.00293634	0	0.000990827	0	0	0.000712031	0.00384834	0.00752857	0	0	0.00563241	0
Rexo4	0.224779	0.0802993	0.177962	0.20855	0.14696	0.0985026	0.203869	0.185507	0.174234	0.244766	0.19149	0.175247	0.17581	0.141491	0.202201	0.269263	0.182884	0.207361	0.324916	0.248439	0.229089	0.261421	0.222399	0.258036	0.161453	0.184254	0
Adamts13	0	0	0.000635587	0	0.000384748	0	0.000608152	0	0	0.000902126	0.00106041	0.00106363	0.00127407	0	0	0.00150341	0	0	0	0.00185044	0	0	0	0	0	0	0
Cacfd1	0.26004	0.226521	0.155752	0.199884	0.1513	0.113405	0.12044	0.15892	0.132598	0.10632	0.146135	0.14065	0.121456	0.179672	0.123987	0.11099	0.156434	0.200221	0.268321	0.112011	0.180042	0.0916739	0.115367	0.189473	0.0487431	0.199461	0
Slc2a6	0.0175331	0.119174	0.0596861	0.0701331	0.625133	0.245737	0.125318	0.284506	0.138864	0.123126	0.0737956	0.13269	0.18237	0.0366147	0.121392	0.138583	0.134191	0.0994154	0.0273931	0.146602	0.237048	0.153361	0.32071	0.070754	0.00398607	0	0
Mymk	0	0	0.000292631	0.00109402	0.000514141	0	0.00130812	0.00139319	0	0	0	0	0	0	0	0	0	0	0.0100417	0.000996635	0	0	0	0.00379421	0	0	0
Adamtsl2	1.01808	0.265347	0.0119697	0.687605	0.00486701	0.00449841	0.0173141	0.0147327	0.00500466	0.00653799	0.00865072	0.00676541	0.0133105	0.350501	0.0101366	0.0148995	0.0086537	0.00786503	0.330633	0.00375541	0.0117404	0.0216356	0.0198839	0.0106052	0.0189966	0.0705647	0
Fam163b	0	0	0	0	0	0	0	0	0	0	0	0	0	0	0	0	0	0	0	0	0	0	0	0	0	0	0
Dbh	0	0	0.000288334	0.0013631	0	0.0103294	0.00480502	0.00186934	0	0.00073373	0.000297303	0	0	0	0	0	0	0	0	0	0	0	0	0	0	0	0
Sardh	0.0982224	0.205995	0.0112491	0.119873	0.00349137	0.00551308	0.0172864	0.00613473	0.00523746	0.00339251	0.00448742	0.0100877	0.00441039	0.222174	0.0248619	0.00625862	0.00768649	0.0213415	0.0238736	0.00653056	0.000866141	0.0236867	0.00915352	0.00533104	0.0236135	0.0198476	0
Vav2	0.0931754	0.160726	0.163304	0.159196	0.115632	0.0728968	0.138946	0.138259	0.105191	0.069798	0.134052	0.145713	0.0935376	0.0733678	0.138031	0.0508215	0.130313	0.0739597	0.0877417	0.0937054	0.133525	0.122577	0.243646	0.0409403	0.0356186	0.0155974	0
Brd3os	0.0154178	0.0100553	0.0113664	0.00565481	0.00300397	0.0745422	0.00148632	0.00549961	0.00284102	0.00110712	0.00440164	0.00241398	0.0024804	0.0300634	0.00615181	0.0083722	0.00950841	0.00616244	0.0373302	0.00747491	0.00383894	0	0.00286054	0.0014531	0.00235301	0.0250853	0
Brd3	0.358143	0.274085	0.234312	0.239945	0.215083	0.170642	0.240426	0.217068	0.238873	0.31274	0.193998	0.241773	0.195919	0.321884	0.20432	0.199773	0.295255	0.27984	0.431597	0.366846	0.241558	0.43583	0.166214	0.239376	0.20051	0.849929	0
Wdr5	0.145769	0.295047	0.083781	0.139944	0.141705	0.0783835	0.0876839	0.0971967	0.087333	0.222883	0.086824	0.153764	0.111841	0.0890095	0.156198	0.15182	0.121073	0.124531	0.314493	0.17486	0.0827316	0.173803	0.0181562	0.132083	0.192027	0.0601989	0
Rxra	0.154421	0.147263	0.158403	0.105562	0.189631	0.15004	0.120954	0.0943783	0.12357	0.0746911	0.0787121	0.113758	0.104761	0.0788922	0.158753	0.0764836	0.157188	0.0423304	0.0509767	0.0845389	0.0391258	0.0897517	0.03714	0.0469591	0.156035	0.157194	1.76616
Col5a1	1.63981	1.99108	0.0214091	0.692502	0.0336835	0.0664392	0.048257	0.0323418	0.0224114	0.0319385	0.0213524	0.0104581	0.032878	3.08082	0.0204494	0.0444966	0.00587963	0.0162081	0.796015	0.0205933	0.0180272	0.0206922	0.236974	0.00178535	0.00948945	0.398354	0
Olfm1	0.388154	0.189759	0.197882	1.18421	0.412292	0.299442	0.269044	0.456786	0.286138	0.457448	0.585101	0.282909	0.272387	0.292597	0.142198	0.386624	0.215499	0.115628	0.295793	0.416401	1.7973	0.351684	0.475167	0.396457	0.0605767	0.0742876	0
Ppp1r26	0	0	0.000223737	0	0.00160416	0.00296906	0	0.000609829	0	0.00417441	0	0	0.00182324	0	0	0.00272377	0	0	0	0	0.00162754	0.00644977	0	0.00810762	0	0	0
1700007K13Rik	0	0	0.000368949	0.00145654	0	0	0	0.00152746	0.00102671	0.00116555	0	0	0	0	0	0.00195666	0.0115226	0.0150493	0	0.00352339	0.00252892	0.00293973	0.00773364	0	0	0	0
Mrps2	0.0204673	0.0660539	0.0805142	0.0917056	0.0727788	0.17129	0.0725975	0.0964481	0.0944076	0.0714418	0.0807425	0.0935069	0.0995384	0.0455113	0.0857415	0.0786913	0.0933912	0.0697782	0.0760091	0.099971	0.0809007	0.109508	0.0529841	0.0979692	0.105108	0.420941	0
Ralgds	0.092874	0.0317455	0.196565	0.0866512	0.0803255	0.0925017	0.141632	0.156088	0.144453	0.0669807	0.124425	0.155052	0.137636	0.046367	0.133675	0.0991716	0.161198	0.10842	0.191444	0.0986788	0.0630891	0.138017	0.0696808	0.077293	0.469611	0.0757192	0
Gtf3c5	0.0213423	0.0188555	0.0271314	0.0372917	0.0273161	0.0286985	0.0334016	0.0406168	0.0400867	0.0693393	0.0314662	0.0324807	0.0452676	0.0528202	0.0466943	0.041777	0.0165638	0.0592382	0.0100417	0.0583755	0.0457535	0.0535546	0.0422104	0.0413378	0.0565249	0.00762288	0
Gfi1b	0	0	0.00145592	0.00106909	0.0270162	0.00459026	0.00166172	0.00236554	0.00101793	0.0016598	0.000586161	0.000530664	0.00524538	0	0.00168824	0	0.00281847	0.000592595	0	0	0.000747586	0.00196447	0	0.00477504	0	0	0
Tsc1	0.225004	0.0237818	0.139271	0.0631712	0.0923595	0.171003	0.124478	0.10399	0.123223	0.0662179	0.133936	0.131874	0.124869	0.210573	0.147294	0.105407	0.14395	0.169583	0.127933	0.0940159	0.0912031	0.0854873	0.147507	0.0929695	0.155563	0.167287	0
Spaca9	0.0174514	0.00554674	0.0759919	0.0944368	0.105374	0.0843979	0.0526218	0.0575816	0.0735437	0.143807	0.0577281	0.0542582	0.0493365	0.0184226	0.0716339	0.101157	0.0921105	0.0427476	0	0.160852	0.0324614	0.093063	0.0122113	0.0911932	0.0170269	0.017997	0
Ak8	0	0.0351858	0.013741	0.018336	0.028781	0.0123965	0.0115592	0.0277518	0.0139851	0.00850305	0.0100817	0.0114692	0.0175765	0	0.0292369	0.0101032	0.00836617	0.00922289	0	0.0161812	0.0158031	0.0107395	0.00333976	0.00398268	0	0	0
Gtf3c4	0.0419783	0.0315322	0.0631148	0.0535483	0.0670715	0.0699033	0.0539435	0.0437991	0.0649901	0.0463757	0.0418202	0.0494593	0.0565658	0.211857	0.0421895	0.0660693	0.0813937	0.0306671	0.0372454	0.0758401	0.0412678	0.0645922	0.0168095	0.0286911	0.056294	0	0
Ddx31	0.0550982	0.0040568	0.0824105	0.0660402	0.0847168	0.0832788	0.07951	0.0517221	0.0550883	0.0668928	0.061345	0.0743009	0.0789501	0.022367	0.071116	0.0790676	0.065092	0.0399289	0	0.0512231	0.0533051	0.0943843	0.0263269	0.104612	0.0593707	0.0417123	0
Cfap77	0.0128324	0	0.00205915	0.0017345	0.000963876	0	0.00442294	0.00101099	0.000506807	0.00335248	0.000441762	0.00133968	0	0	0.00100198	0.0033174	0.00217376	0.000899007	0	0	0.00369187	0.00163474	0	0.0119493	0	0	0
Ttf1	0.194246	0.307328	0.136757	0.10659	0.128766	0.122393	0.156807	0.126678	0.123192	0.134224	0.159891	0.160732	0.119399	0.0823246	0.153478	0.2109	0.13534	0.201593	0.157727	0.169722	0.132034	0.126279	0.242809	0.229048	0.149112	0.0800372	0
Setx	0.0417354	0.252957	0.119743	0.103561	0.121357	0.130055	0.143014	0.119582	0.106234	0.170658	0.124144	0.135702	0.121756	0.102136	0.129803	0.19821	0.142451	0.20528	0.253132	0.173723	0.123785	0.169505	0.10579	0.206248	0.103941	0.0720699	1.76616
Ntng2	0	0	0.00112713	0	0.000959866	0	0.00217568	0	0.00143724	0.00061004	0.000862366	0	0	0	0	0.00504415	0	0.00138299	0	0	0.00356407	0	0	0	0	0	0
Med27	0.185396	0.166464	0.105963	0.157786	0.137556	0.135689	0.108584	0.146463	0.114731	0.200316	0.101458	0.113876	0.170367	0.0755517	0.14332	0.0955643	0.12103	0.123015	0.0147973	0.128946	0.210454	0.188785	0.171282	0.174123	0.355844	0.253285	0
Rapgef1	0.181486	0.0756394	0.0840429	0.128052	0.111619	0.0853886	0.106922	0.085639	0.0941969	0.121026	0.0912067	0.111999	0.0836909	0.0728023	0.0848737	0.100657	0.104516	0.139846	0.0794698	0.124551	0.105848	0.103413	0.0943922	0.209167	0.624042	0.129194	0
Trub2	0.136226	0.116481	0.0819999	0.0792897	0.0927971	0.0800754	0.0638843	0.066235	0.0779886	0.10788	0.0625005	0.0852298	0.0703909	0.0697312	0.097319	0.0638826	0.119663	0.123659	0.0627345	0.0805949	0.0531853	0.086845	0.0454988	0.0862073	0.137607	0.131338	0
Coq4	0.0766032	0.0588942	0.0811461	0.108548	0.0706835	0.120823	0.0695822	0.0668818	0.0856715	0.0853271	0.0769888	0.0575651	0.0631556	0.110382	0.070812	0.0996205	0.0864202	0.047088	0.0950444	0.06439	0.05853	0.106153	0.0336449	0.0447251	0.123871	0.137958	0
Slc27a4	0.143076	0.129651	0.0765751	0.0857878	0.0990011	0.054626	0.086353	0.0776472	0.089209	0.0605504	0.0883173	0.0788685	0.0896774	0.0875242	0.111085	0.059842	0.0973973	0.0581165	0.0749718	0.0913886	0.0371297	0.0943338	0.0399327	0.0568861	0.0335504	0.166514	0
Urm1	0.3476	0.364151	0.308971	0.262149	0.279724	0.338714	0.282365	0.312451	0.27979	0.337723	0.27151	0.342513	0.283936	0.331738	0.321736	0.410245	0.342621	0.259769	0.443385	0.37494	0.314792	0.394396	0.333563	0.38574	0.288877	0.58728	0
2600006K01Rik	0.0708022	0.0442689	0.00626385	0.0152152	0.00528715	0.00359298	0.00770599	0.00450961	0.00770955	0.0119994	0.00534327	0.00595877	0.00143602	0.0256101	0.00753813	0.00541574	0.0120706	0.00362845	0.0774941	0.00537045	0.00403393	0.002562	0.0302507	0.00830334	0.00316518	0	0
Cercam	0.421228	0.246021	0.0385877	0.273449	0.0342639	0.0312374	0.0526252	0.0278673	0.0426444	0.0375033	0.0379801	0.0675604	0.0312515	0.423878	0.0375754	0.0237221	0.061229	0.0139463	0.492859	0.0479228	0.0391066	0.0330345	0.0821964	0.0286137	0.00809927	0.0712315	0
Odf2	0.210017	0.0965517	0.192323	0.196895	0.162624	0.150301	0.147562	0.127917	0.146901	0.30173	0.150453	0.188502	0.119279	0.299837	0.163539	0.27003	0.196421	0.235497	0.270778	0.488656	0.154839	0.171089	0.10364	0.21104	0.308982	0.287606	0
Gle1	0.353777	0.117844	0.175984	0.247772	0.182113	0.254304	0.171927	0.195797	0.163039	0.354796	0.203028	0.198615	0.170777	0.210456	0.191932	0.274795	0.261785	0.365571	0.484352	0.366397	0.238169	0.291254	0.21707	0.27692	0.480978	0.410903	0
Sptan1	0.475291	0.267588	0.213874	0.272453	0.329921	0.277835	0.253047	0.198384	0.233621	0.222962	0.207649	0.244521	0.268292	0.645028	0.326043	0.268053	0.314055	0.303661	0.479161	0.323463	0.158596	0.265773	0.307471	0.274719	0.973919	0.484991	7.06464
Wdr34	0.0334081	0.0465386	0.0450856	0.0455071	0.0251109	0.0423373	0.0247352	0.026175	0.0352523	0.0445382	0.0313344	0.0378833	0.0195928	0.174676	0.027805	0.0300737	0.0372287	0.0150744	0.0762963	0.0587986	0.0289817	0.0469168	0.00698545	0.0306866	0.0587851	0.309573	0
Set	1.04745	2.04266	1.12478	1.90358	1.82893	1.38534	1.15096	1.39306	1.36896	3.88957	1.25296	1.79511	1.46591	1.87078	1.39002	1.765	1.36816	1.86657	1.38771	2.2398	2.12731	2.71143	2.03959	2.30862	1.67757	1.52349	1.76616
Pkn3	0.00600471	0.00242199	0.00661983	0.0695699	0.0104046	0.00669834	0.0118297	0.0104618	0.0135923	0.0268537	0.0116359	0.0127225	0.00541882	0.00418625	0.0280475	0.0235424	0.0174078	0.00595899	0	0.0661536	0.0104852	0.0182045	0.00530001	0.00354887	0.394447	0.105475	0
Zdhhc12	0.0583497	0.139745	0.200284	0.183407	0.220426	0.140581	0.206058	0.198415	0.204727	0.171287	0.183632	0.164004	0.190596	0.0919661	0.167608	0.116581	0.195506	0.144065	0.0521431	0.237921	0.197121	0.236436	0.355384	0.144993	0.183308	0.319072	0
Zer1	0.0753279	0.0633317	0.0853619	0.0749458	0.046522	0.0380596	0.086399	0.05023	0.0687574	0.0653368	0.0803897	0.0680721	0.0542832	0.0656962	0.0465202	0.043514	0.0798109	0.143756	0.0916912	0.0739167	0.0704268	0.0677298	0.0524113	0.119781	0.0852443	0.0737825	0
Tbc1d13	0.0332664	0.128318	0.113723	0.0572549	0.150502	0.180007	0.0849204	0.0939371	0.0974891	0.0784993	0.0824962	0.0840658	0.118197	0.0381073	0.108073	0.098641	0.128184	0.0652392	0	0.0891129	0.0623734	0.109353	0.0689999	0.0655265	0.0417225	0.00673237	0
Endog	0.290253	0.263013	0.14948	0.177534	0.165445	0.502471	0.166744	0.115275	0.148613	0.219413	0.131542	0.126827	0.13615	0.330041	0.185388	0.0879004	0.161108	0.219346	0.303686	0.057103	0.129859	0.141165	0.331732	0.186453	0.0603322	0.449348	0
Spout1	0.0717764	0.108161	0.13792	0.146578	0.102705	0.110812	0.104108	0.125	0.117502	0.229455	0.141191	0.177747	0.154214	0.261777	0.142258	0.109301	0.15146	0.0959751	0.0864281	0.172864	0.126304	0.249752	0.148434	0.201679	0.145518	0.571842	0
Kyat1	0.0321787	0.00109749	0.0260245	0.0195342	0.0163582	0.0177255	0.021517	0.0199492	0.040656	0.0146418	0.0289873	0.0212018	0.0109874	0.0284485	0.0227072	0.0327576	0.0214338	0.0657718	0.13031	0.00944945	0.024997	0.0225782	0	0.0229259	0.0086957	0.032476	0
1700084E18Rik	0.00652418	0.00698812	0.00692204	0.0024756	0.00373299	0.00339535	0.0151575	0	0.00801667	0.00978567	0.00383255	0.00414235	0.00612081	0.0137314	0.00260822	0.0011684	0.00155113	0.0069619	0	0.00157049	0.00335148	0.000737453	0	0.0188168	0.0194135	0.0294208	0
Lrrc8a	0.630638	0.490384	0.201967	0.182858	0.167111	0.161869	0.154805	0.120954	0.108707	0.126278	0.125514	0.441187	0.128726	0.406035	0.173392	0.151122	0.221006	0.164848	0.56554	0.16488	0.110933	0.121909	0.0777566	0.0994543	1.51853	0.765836	0
Gm28035	0	0.00509254	0.00158767	0	0.000651813	0	0.00281117	0.00177933	0.00157075	0.0014152	0.000315362	0	0.00230227	0	0.00143395	0	0	0	0	0	0	0	0	0	0	0	0
Phyhd1	0	0.00509254	0.0149518	0.00407685	0.00776833	0.0033986	0.0134202	0.00516644	0.00514399	0.00264978	0.00254268	0.00400911	0.00424673	0.00990335	0.0108805	0.00753332	0.00636012	0.00161314	0	0.000917598	0	0.00547056	0.00258199	0.00228707	0	0	0
Dolk	0.393316	0.0952973	0.136215	0.138015	0.106788	0.0613412	0.114843	0.087694	0.116537	0.0678581	0.11477	0.124056	0.106852	0.278271	0.143793	0.124865	0.117093	0.100664	0.0838413	0.0838236	0.0959594	0.12818	0.139739	0.0977185	0.213599	0.404198	0
Nup188	0.0381721	0.023229	0.0540252	0.0455421	0.0629051	0.0372777	0.0683247	0.0695276	0.0499606	0.113176	0.0543891	0.0514859	0.0633936	0.0673329	0.066727	0.0612583	0.0680675	0.03948	0	0.0957468	0.0754333	0.160521	0.0572586	0.0901013	0.056493	0.0723524	0
Sh3glb2	0.348029	0.334052	0.232084	0.289534	0.178734	0.267156	0.233349	0.202948	0.209061	0.321348	0.192755	0.308592	0.215518	0.265647	0.249772	0.229415	0.308184	0.208817	0.389927	0.291538	0.200199	0.313709	0.29993	0.365275	1.02454	0.693559	0
Miga2	0.0964674	0.0131964	0.019574	0.0256814	0.0125338	0.0503436	0.0284093	0.0182883	0.020816	0.0337845	0.0189589	0.0156733	0.0135304	0.00880018	0.0231852	0.0480116	0.016568	0.0138825	0.0100417	0.0396664	0.0235018	0.0327477	0.0154029	0.0222894	0.0176094	0.14364	0
Dolpp1	0.0363545	0.0233295	0.0595994	0.0547837	0.070261	0.048891	0.0556164	0.0520506	0.0641316	0.0621751	0.0520008	0.0538346	0.0704502	0.0667342	0.069754	0.0962708	0.0759704	0.0531703	0.0154611	0.0671999	0.0508438	0.0701689	0.0338235	0.0951271	0.11196	0.0409395	0
Crat	0.271022	0.174952	0.284949	0.187103	0.240484	0.37896	0.278264	0.197297	0.218947	0.150822	0.232698	0.253772	0.247164	0.229727	0.327819	0.369842	0.264618	0.14649	0.18452	0.304696	0.137628	0.173203	0.203171	0.0861033	0.167018	0.25223	0
Ptpa	0.73746	0.57046	0.536423	0.559858	0.556831	0.504924	0.532013	0.499614	0.482966	0.709758	0.49541	0.553267	0.512294	0.351022	0.663411	1.17388	0.54205	0.580571	0.71308	0.934815	0.590721	0.612587	0.298832	0.495214	0.411934	0.773805	0
Ier5l	0.192528	0.0727973	0.0994127	0.0664449	0.0430012	0.0351391	0.0687253	0.0575519	0.0750946	0.0391722	0.0557145	0.0678565	0.0624143	0.0948462	0.0799268	0.0419828	0.11887	0.0265219	0.0411948	0.0276524	0.113301	0.0382736	0.0310726	0.0437958	0.183437	0.118526	0
Cstad	0.00652418	0.0150988	0.0114987	0.0181829	0.0017545	0.011288	0.0128879	0.0123213	0.00623937	0.00793349	0.0115751	0.00664237	0.00801731	0.0211357	0.0169608	0.00584402	0.0252459	0.00684053	0.0565534	0.00898211	0.0134201	0	0.00926077	0.0220723	0.00181789	0.318866	0
9330198N18Rik	0	0	0.000507723	0	0.000389123	0	0	0	0	0	0	0.00163982	0	0	0.0011627	0.00093443	0	0	0	0	0	0	0	0.00402333	0	0.0127343	0
Gm14486	0	0	0	0.000765395	0.0016708	0	0	0	0	0	0	0	0	0	0.0012867	0	0	0	0	0	0.000783663	0	0	0	0.00326877	0	0
1700001O22Rik	0.0401714	0	0	0.00159655	0.00166197	0	0	0	0.000296249	0.0100749	0.00144752	0	0.00111017	0.00872623	0	0	0.00141641	0	0	0.0026566	0.0108975	0.00351225	0	0.0114972	0.0167238	0.0163121	0
Ntmt1	0.521549	0.366002	0.177103	0.238066	0.212584	0.172769	0.153565	0.192938	0.194874	0.194476	0.177503	0.165772	0.195072	0.397324	0.223495	0.20122	0.190013	0.125414	0.108649	0.171847	0.212528	0.243172	0.382989	0.169341	0.217802	0.12788	0
Asb6	0.15197	0.0370038	0.0938794	0.0470637	0.102945	0.116273	0.0946894	0.0747751	0.102225	0.0955597	0.0857251	0.107334	0.0815574	0.0408193	0.124101	0.157328	0.0998327	0.109618	0.0733805	0.0744148	0.0748929	0.103522	0.261598	0.191046	0.178293	0.0369743	0
Prrx2	0.124045	0.171434	0.00342636	0.0844572	0.00282926	0.00774026	0.00228655	0.00266686	0.00761699	0.000585951	0.000660488	0.00208063	0.000299853	0.16577	0.00118728	0.0106022	0	0.00995166	0.0976849	0.00154725	0.00262248	0.00163593	0	0	0.00244963	0.00537242	0
Ptges	0.121853	0.0175249	0.00125272	0.0103867	0.00704692	0.0173767	0.00116314	0.00119954	0.000776669	0.00156199	0	0	0.000401227	0.00509669	0.00136667	0.00207452	0	0	0.0410447	0	0.00203182	0.00126865	0.0100999	0	0	0.119733	0
Tor1b	0.258907	0.184382	0.155208	0.264389	0.166442	0.110693	0.183461	0.175627	0.153182	0.175796	0.169965	0.172844	0.189974	0.251899	0.171145	0.163197	0.181769	0.150975	0.327456	0.19092	0.152846	0.218585	0.208948	0.109667	0.216634	0.284891	0
Tor1a	0.669134	0.288866	0.561215	0.884832	0.518642	0.443578	0.635341	0.573695	0.558688	0.662725	0.612704	0.571118	0.676076	0.653653	0.539993	0.670047	0.573063	0.476317	0.518091	0.64189	0.725243	0.674581	0.565332	0.469663	0.664462	0.573757	0
BC005624	0.793029	0.990438	0.897193	0.829085	0.646555	0.693587	0.783105	0.808279	0.895333	0.771384	0.808613	0.816648	0.738534	0.964362	0.87908	0.761056	0.919328	0.988478	0.6305	0.819466	0.972711	0.760509	0.575668	0.969594	0.900384	0.619488	1.76616
Usp20	0.0201112	0.0168186	0.0458564	0.0572828	0.0281306	0.0144113	0.0233519	0.051005	0.0320699	0.0447226	0.0332576	0.0388447	0.0251135	0.039618	0.0383559	0.0377369	0.031123	0.107739	0.0635001	0.0418586	0.0378116	0.0288479	0.0599772	0.0890192	0.0269776	0.195045	0
Fnbp1	0.180046	0.256137	0.696227	1.07814	0.41903	0.415013	0.588974	0.546172	0.581182	0.688062	0.593414	0.654565	0.507844	0.429862	0.583171	0.539281	0.595933	0.380937	0.228195	0.603408	0.530234	0.589597	0.77809	0.844934	0.251103	0.284634	0
Gpr107	0.273303	0.22477	0.33023	0.242403	0.314128	0.212856	0.284443	0.300413	0.309554	0.20789	0.36273	0.345658	0.298569	0.451912	0.380012	0.329713	0.374257	0.273789	0.458319	0.302202	0.321098	0.351558	0.203448	0.241215	0.294889	0.181367	0
Ncs1	0.0795056	0.366741	0.00852532	0.0413241	0.0150369	0.0806559	0.00808904	0.00654857	0.00602636	0.012429	0.0051117	0.0148732	0.0108073	0.0924571	0.0178752	0.00843558	0.00918405	0.00332852	0	0.0048328	0.00911282	0.0599992	0.00420146	0	0	0.130248	0
Hmcn2	0.230881	0.00206311	0.000988333	0.00878326	0.00233949	0.0500836	0.00119697	0.00471841	0.000353401	0.000652929	0.00321838	0	0.00072236	0	0.00331913	0.00152291	0.00532334	0	0.0547959	0.00139542	0.00156868	0.00876282	0.00472367	0.0021067	0	0.0641684	0
Ass1	0.623556	0.962076	0.064273	0.514547	0.766602	0.292451	0.113183	1.21256	0.2291	0.778385	0.212613	0.216139	0.408921	1.19289	0.0932491	0.391516	0.563438	0.453127	0.133229	0.317755	0.867836	0.420592	2.08734	0.596037	0.210482	0.225802	0
Fubp3	0.274668	0.278355	0.133472	0.184029	0.108962	0.138239	0.134142	0.106798	0.107693	0.0783412	0.110701	0.143371	0.105731	0.125639	0.148517	0.131429	0.151907	0.102963	0.0511841	0.142216	0.0869281	0.136956	0.112055	0.10537	0.158394	0.0970191	0
Exosc2	0.109492	0.0379375	0.0848987	0.0745999	0.0982312	0.159158	0.109223	0.0863216	0.0881046	0.282264	0.109205	0.111324	0.0784603	0.0647538	0.136382	0.118425	0.0752897	0.109534	0.456186	0.171755	0.0856325	0.187909	0.0817154	0.229528	0.071803	0.0704881	0
Abl1	0.15387	0.117232	0.207215	0.113079	0.112825	0.169917	0.155298	0.133922	0.161999	0.0954285	0.152264	0.170555	0.141296	0.128483	0.172862	0.169151	0.206594	0.119584	0.116896	0.161491	0.108391	0.153469	0.118288	0.153664	0.0828367	0.125738	0
Fibcd1	0	0	0	0	0	0	0	0	0	0	0	0	0	0	0	0.00207187	0	0	0	0.00141323	0	0	0	0.00439397	0	0	0
Lamc3	0	0	0	0	0	0.00251063	0	0.00029102	0.000945438	0	0	0	0	0	0	0	0	0	0	0	0	0	0.00972297	0	0	0	0
Aif1l	0	0.00428282	0.00144673	0	0.000363576	0	0	0.000475932	0.0010899	0.00144738	0	0.00115573	0	0.026974	0.000841661	0	0	0.000254717	0.0263139	0.00238194	0	0.00154296	0.00688842	0.00142421	0.00510288	0.14857	0
Nup214	0.186244	0.0752267	0.170566	0.16103	0.15031	0.126178	0.177627	0.179538	0.182295	0.233428	0.163382	0.178085	0.17519	0.0832995	0.194069	0.177373	0.246032	0.179235	0.0735645	0.205592	0.227445	0.270305	0.148958	0.147702	0.18016	0.0716759	0
Fam78a	0.0222888	0.0380257	0.0597874	0.0359342	0.0688181	0.130695	0.0774185	0.0686086	0.0564908	0.173665	0.0560252	0.0444131	0.0695825	0.0034007	0.0909308	0.0806598	0.0621993	0.174659	0.0218936	0.0545386	0.0662228	0.0742017	0.0366953	0.335097	0.0604866	0.0203418	0
Plpp7	0.166457	0.0371112	0.0445617	0.0456356	0.0210407	0.027622	0.0425378	0.0301661	0.0307201	0.010062	0.0428596	0.0424794	0.0244524	0.317026	0.0346446	0.0430281	0.0206937	0.0108134	0.0100417	0.0366029	0.0147595	0.0140653	0.0111031	0.00310054	0.0254094	0	0
Prrc2b	0.468646	0.454509	0.178278	0.180373	0.125159	0.140801	0.139254	0.157603	0.119891	0.19129	0.132644	0.136239	0.125954	0.290256	0.147516	0.169274	0.186677	0.22118	0.264993	0.185536	0.124439	0.159902	0.255482	0.298028	0.259295	0.26294	0
Gm13610	0	0	0.000359969	0	0	0.0033986	0.000765607	0.000786638	0.000669442	0.00179856	0	0.00168527	0	0	0	0.000935365	0	0	0	0	0	0	0	0	0	0	0
Pomt1	0.0397713	0.0319587	0.0504952	0.0614543	0.0565857	0.0421909	0.0508864	0.0408218	0.0412576	0.0470865	0.0375877	0.0374893	0.0425455	0.0320142	0.0548031	0.111668	0.0463461	0.0387055	0.0234135	0.149108	0.0314633	0.0708385	0.0285481	0.0236847	0.0835682	0	0
Uck1	0.0678542	0.205974	0.121487	0.152285	0.077449	0.155719	0.13712	0.131496	0.116757	0.201225	0.108301	0.16398	0.110106	0.0559115	0.14071	0.162206	0.153707	0.149345	0.146497	0.216506	0.118519	0.294154	0.314462	0.191814	0.0829136	0.106484	0
Swi5	4.84611	4.95368	1.81571	2.67582	2.09976	2.52763	1.83572	1.87382	2.00544	2.61495	1.64696	1.89351	2.11607	4.23223	2.24386	3.2184	1.81616	1.70223	2.46339	2.54422	1.87263	2.24816	2.1517	2.15004	2.7395	4.08174	7.06464
Golga2	0.192942	0.119746	0.137784	0.104065	0.121714	0.0895987	0.105453	0.0982141	0.117355	0.101995	0.103503	0.160649	0.117131	0.172994	0.138831	0.112643	0.114032	0.0869669	0.107027	0.106702	0.116007	0.0929472	0.0333634	0.127937	0.125656	0.162046	0
Dnm1	0.132438	0.0883038	0.0118796	0.0218949	0.0226335	0.0190778	0.0176911	0.0132538	0.00601473	0.00559144	0.00764159	0.0136965	0.0125714	0.0853868	0.0524347	0.0145015	0.0262948	0.00730881	0.100825	0.00555271	0.00266428	0.0131262	0.0170244	0.0231763	0	0	0
Ciz1	0.142381	0.282733	0.200444	0.226507	0.17918	0.176192	0.252764	0.172071	0.181314	0.185324	0.214183	0.20775	0.170723	0.342261	0.237502	0.238844	0.240388	0.246529	0.0461325	0.204827	0.179112	0.180715	0.195389	0.291004	0.20133	0.252531	0
1110008P14Rik	0.835837	0.746939	0.344534	0.56423	0.494852	0.590274	0.474636	0.465423	0.619867	0.448834	0.327501	0.555012	0.40767	0.817357	0.455685	0.381122	0.545723	0.600919	0.878018	0.29457	0.468839	0.369078	0.353466	0.694776	0.402857	0.598308	0
Lcn2	0.0121601	0.00899413	0.0159561	0.00285946	0.0100287	0.0198006	0.0426455	0.0558146	0.242767	0.00336135	0.00239418	0.00542337	0.038966	0	0.0218162	0.0142878	0.0114942	0	0.0254884	0.00106115	0.00430018	0.0337936	0.363806	0	0.00475172	0.0197277	0
Ptges2	0.240875	0.155572	0.108513	0.127839	0.119024	0.135626	0.0977295	0.101247	0.127704	0.10249	0.11258	0.117446	0.116356	0.156754	0.132174	0.110861	0.111533	0.0684163	0.198668	0.127492	0.114931	0.137246	0.209226	0.124097	0.154983	0.572273	1.76616
Slc25a25	0.0676803	0.189511	0.0495125	0.105251	0.0812044	0.0509224	0.0709405	0.0878761	0.0547772	0.114429	0.0768751	0.0772881	0.0781358	0.0332395	0.0504128	0.0784109	0.107704	0.0641601	0	0.0857863	0.124913	0.137847	0.0851843	0.0737572	0.257118	0.0877937	0
Naif1	0	0.00167673	0.0277906	0.0228045	0.019056	0.0106906	0.0274261	0.0235884	0.0235755	0.0228966	0.0233653	0.0193381	0.0242494	0.01192	0.0120556	0.0296924	0.0228128	0.00207117	0	0.0277959	0.0132878	0.0229357	0.030206	0.0260853	0.0148527	0	0
Fam102a	0.0533257	0.0619518	0.0179558	0.0505108	0.0260663	0.0356394	0.053979	0.0511394	0.0350138	0.0944081	0.0202951	0.0407024	0.0318991	0.0815468	0.0194482	0.0295953	0.0398702	0.204453	0.027268	0.0347054	0.0485261	0.0306343	0.0374997	0.381225	0.0624544	0.00514213	0
Dpm2	0.235639	0.621396	0.446974	0.402744	0.390203	0.324929	0.449785	0.432189	0.463789	0.42695	0.44619	0.429227	0.422641	0.393326	0.60499	0.590501	0.448017	0.293081	0.344915	0.503463	0.453133	0.417665	0.376658	0.463446	0.609086	0.672602	3.53232
9430097D07Rik	0	0	0	0	0	0	0	0	0	0	0	0	0	0	0	0	0	0	0	0	0	0	0	0	0	0	0
Pip5kl1	0	0	0	0	0	0	0	0	0	0	0	0	0	0	0	0	0	0	0	0	0	0	0	0	0	0	0
St6galnac4	0.180824	0.307634	0.446949	0.292328	0.353258	0.262266	0.410359	0.488002	0.376163	0.381766	0.367719	0.400007	0.386833	0.387692	0.548394	0.390551	0.341341	0.27882	0.289781	0.324542	0.227951	0.404914	0.180906	0.299404	0.796766	0.288055	0
St6galnac6	0.4332	0.404334	0.156196	0.158805	0.142881	0.115229	0.140582	0.105463	0.154114	0.094747	0.138039	0.160628	0.113285	0.456131	0.176603	0.161915	0.107763	0.0667116	0.252992	0.135376	0.132869	0.128767	0.165866	0.0954251	0.143524	0.251645	0
Ak1	0.896494	0.627688	0.0348428	0.245966	0.0612604	1.65159	0.0329339	0.0544981	0.0632847	0.0301195	0.021722	0.0125323	0.0363284	0.779188	0.0306049	0.0957005	0.068573	0.0239162	0.399022	0.0304866	0.00705827	0.0449263	0.212424	0.0141601	0.0612283	0.10234	3.53232
Eng	1.63967	0.463227	0.187394	1.08133	0.321546	0.189381	0.254794	0.213956	0.158701	0.144832	0.198183	0.209809	0.156373	1.46637	0.241793	0.216563	0.249019	0.0822065	0.291216	0.235687	0.128123	0.306745	0.0486134	0.069612	6.6002	1.66959	0
Fpgs	0.104359	0.132434	0.0393651	0.0552493	0.0565296	0.0391264	0.0544534	0.0309388	0.0427343	0.065241	0.0417993	0.0449409	0.0345279	0.105295	0.0605759	0.0348401	0.0247244	0.0619555	0	0.0349758	0.0464978	0.0761083	0.00880371	0.0488328	0.12247	0.151888	0
Cdk9	0.466316	0.696752	0.795133	0.685379	0.743786	0.560534	0.790497	0.66625	0.702207	0.678111	0.728306	0.670858	0.6789	0.32706	0.681132	0.651885	0.807396	0.660327	0.623666	0.585641	0.74883	0.674043	0.374741	0.580751	0.610124	0.378369	1.76616
Sh2d3c	0.10143	0.0235449	0.0482033	0.0974911	0.04241	0.0518261	0.0756519	0.101586	0.0921024	0.175377	0.086852	0.0856765	0.0447873	0.00894256	0.0385944	0.150055	0.0782111	0.200988	0.108103	0.154471	0.117832	0.0623966	0.0138407	0.498307	1.11923	0.261736	0
Ttc16	0	0	0.000289973	0	0	0.00744428	0	0	0	0	0.00121284	0.00226051	0	0	0	0	0.00140924	0.00181069	0	0	0	0	0.00117073	0	0	0	0
Tor2a	0.605468	0.506971	0.564057	0.550512	0.487503	0.383822	0.470272	0.537321	0.577342	0.492161	0.531586	0.523055	0.465516	0.707284	0.494228	0.566991	0.440479	0.503309	0.394788	0.51854	0.595655	0.485249	0.473676	0.571672	0.379778	0.551834	0
Ptrh1	0.0124193	0.129383	0.0359153	0.0667497	0.0903933	0.0413566	0.0320423	0.0425473	0.0531622	0.0675877	0.0253539	0.0460415	0.0682834	0.0892514	0.0859771	0.0551773	0.0585366	0.0265792	0.0278231	0.0347527	0.0252227	0.0517036	0.0167227	0.0512582	0.0338767	0.0279801	0
Cfap157	0	0	0	0	0.000532855	0	0	0	0	0	0	0	0	0	0	0	0.00315128	0	0	0	0	0	0	0	0	0	0
Stxbp1	0.137359	0.138387	0.0420762	0.0455506	0.0263025	0.0235136	0.0535689	0.044147	0.0321842	0.037974	0.0330984	0.0407578	0.0422403	0.0712073	0.0847286	0.0401622	0.0679978	0.0176421	0.243352	0.0748077	0.0213277	0.0621266	0.0869051	0.0491426	0.236606	0.364613	1.76616
Gm13524	0.00442134	0.00211437	0.00100683	0.0116735	0.00179846	0	0.00145899	0	0.000948999	0	0.000681589	0	0	0.0232425	0.000847923	0	0	0	0	0	0	0	0	0.00135159	0.0129639	0.00514213	0
Gm13523	0	0	0.00318539	0	0.0011254	0	0.000779381	0.00270739	0.000654695	0	0.00250985	0.00642035	0.00235368	0	0.000582133	0	0	0.00560118	0	0	0.00113926	0.0026999	0	0.0157379	0	0	0
Fam129b	0.187617	0.312743	0.160173	0.132975	0.562254	0.165991	0.161053	0.208355	0.227319	0.159246	0.158167	0.196884	0.317616	0.227744	0.17487	0.265973	0.358767	0.0445351	0.0276782	0.173643	0.266167	0.22465	0.143286	0.0734044	0.468747	0.282147	1.76616
Lrsam1	0.03257	0.0198754	0.0245475	0.0244899	0.0224529	0.0195079	0.0423584	0.0214183	0.0251617	0.0143157	0.0186166	0.0263907	0.0280201	0.00683872	0.0312174	0.0264476	0.0233928	0.0176818	0.0133718	0.0202347	0.0190472	0.0133395	0.00784247	0.008659	0.0119917	0	0
Rpl12	6.315	12.7287	5.6279	8.11164	7.21259	7.30936	5.76561	6.68242	6.63414	11.9327	6.22695	6.66625	6.18955	8.68113	6.31824	8.09789	5.7531	17.453	12.0377	6.66073	8.43795	7.47193	6.58082	13.8665	6.42665	7.32736	3.53232
Slc2a8	0.222999	0.143366	0.315229	0.147957	0.131219	0.143586	0.261824	0.161908	0.216287	0.124179	0.212203	0.263226	0.202878	0.180902	0.22142	0.219754	0.256356	0.0708976	0.155991	0.274353	0.127281	0.22398	0.100375	0.110435	0.1729	0.156617	0
Garnl3	0.0700459	0.0566791	0.0492862	0.0207784	0.00764616	0.0376473	0.0320858	0.0159389	0.0272759	0.0100259	0.0340498	0.035804	0.0226409	0.022343	0.0299989	0.00619113	0.0601373	0.00987223	0	0.0393058	0.0142082	0.0172519	0.0043169	0.020386	0.0324428	0.0280115	0
Ralgps1	0.0367033	0.0208604	0.0705925	0.0391534	0.0416956	0.0494035	0.0654986	0.0606725	0.0481444	0.0360759	0.0888271	0.0807732	0.0551482	0.0224038	0.0445155	0.0170683	0.0882703	0.0820653	0.0883391	0.0790205	0.079469	0.0422746	0.130817	0.0228929	0.00802363	0.174632	0
Gm13528	0.0114249	0	0	0	0	0	0.000327469	0	0	0.0023311	0	0	0	0	0	0	0	0	0	0	0	0	0	0	0	0.0371471	0
Angptl2	1.59461	0.554443	0.015734	0.148025	0.0608725	0.0507997	0.0315382	0.0205687	0.037406	0.0463612	0.0218503	0.0219044	0.0293651	0.741167	0.0390097	0.0345516	0.0483974	0.0181817	0.288461	0.034984	0.0282156	0.0401584	0.0124474	0.016886	0.0367601	2.8176	1.76616
Zbtb34	0.0136388	0.030843	0.0666867	0.0401567	0.0581738	0.0870928	0.0581335	0.0476829	0.0814455	0.0382763	0.0591167	0.0423744	0.0697373	0.0213387	0.0748712	0.0672926	0.0593363	0.0372046	0.0841149	0.0523818	0.0272874	0.0514708	0.0320077	0.0373821	0.0709405	0.0832783	0
Zbtb43	0.0291812	0.029236	0.0779662	0.0503195	0.0857304	0.0505372	0.0724024	0.0584543	0.0801381	0.0602349	0.0718518	0.0812965	0.0725714	0.043783	0.0589037	0.0833789	0.07422	0.101432	0.0928426	0.0700752	0.0692243	0.0674938	0.178644	0.0855993	0.0766131	0.280322	0
Lmx1b	0	0	0	0	0	0	0	0	0	0	0	0	0	0	0	0	0	0	0	0	0	0	0	0	0	0	0
C130021I20Rik	0	0	0	0	0	0	0	0	0	0	0	0	0	0	0	0	0	0	0	0	0	0	0	0	0	0	0
Mvb12b	0.181319	0.0827444	0.200014	0.103476	0.152221	0.18069	0.244128	0.150179	0.276562	0.144565	0.152281	0.20089	0.145036	0.0943696	0.152423	0.132581	0.210405	0.0938723	0.0143612	0.192466	0.123204	0.174055	0.153549	0.188514	0.217398	0.185871	0
C230014O12Rik	0	0	0	0	0	0	0	0	0	0	0	0	0	0	0	0	0	0	0	0	0	0	0	0	0	0	0
Pbx3	0.0270858	0.151342	0.113324	0.0946103	0.0964419	0.132305	0.135447	0.0668311	0.0722476	0.102267	0.0948035	0.145518	0.0861619	0.101852	0.1769	0.0846497	0.151006	0.0674111	0.068209	0.250456	0.0606431	0.19895	0.0639847	0.0654732	0.139072	0.091704	3.53232
Mapkap1	0.437327	0.490962	0.238014	0.365214	0.246677	0.245151	0.243882	0.24589	0.243329	0.282092	0.221044	0.286124	0.216941	0.43021	0.34691	0.330509	0.264541	0.301135	0.182183	0.294504	0.307744	0.286963	0.211485	0.358198	0.494182	0.190914	0
Gapvd1	0.58985	0.19692	0.61878	0.323116	0.481502	0.632109	0.547777	0.529712	0.495013	0.426015	0.443447	0.57844	0.460077	0.696608	0.67786	0.5138	0.628071	0.391037	0.194981	0.484357	0.357637	0.580542	0.432592	0.414088	0.448607	0.527693	0
Hspa5	6.18523	5.35838	2.96939	5.08784	4.82575	3.09724	3.75374	5.5161	3.85045	4.48931	3.89642	3.7322	5.86522	6.82102	4.28943	4.49618	3.54756	2.44521	3.71308	2.95263	3.78784	4.6211	4.9454	3.07114	2.92249	5.10002	3.53232
Rabepk	0.185454	0.191573	0.126429	0.122182	0.153742	0.217688	0.108634	0.18176	0.115742	0.222329	0.106669	0.105866	0.137538	0.132175	0.116307	0.11849	0.140624	0.194068	0.185537	0.14826	0.142738	0.188663	0.0936166	0.333249	0.138718	0.132484	0
Fbxw2	0.604313	0.593083	0.650186	0.530427	0.569076	0.573456	0.670462	0.610534	0.632014	0.750717	0.645644	0.621428	0.586783	0.740966	0.671138	0.686027	0.619859	0.931285	1.61454	0.753769	0.649593	0.630263	0.75635	0.955453	1.44243	0.889061	0
Gm34653	0	0	0.000322674	0	0	0	0	0.000331686	0.000270374	0	0	0	0	0	0	0	0	0.00658936	0	0.00163974	0	0	0	0	0	0	0
Psmd5	0.270763	0.241663	0.203787	0.308538	0.23481	0.152065	0.231088	0.2039	0.232032	0.418397	0.21749	0.203538	0.247201	0.251334	0.208615	0.261177	0.267481	0.322148	0.313958	0.357908	0.289741	0.277368	0.195215	0.332424	0.38364	0.664406	0
Cutal	0	0	0	0	0	0	0	0	0	0	0	0	0	0	0	0	0	0.000655937	0	0	0	0	0	0	0	0	0
Phf19	0.00908661	0.00960305	0.00225536	0.00169319	0.00527843	0.014263	0.0043535	0.00599243	0.00374816	0.0744481	0.00302128	0.00317412	0.00856765	0.0406339	0.0211737	0.0497975	0.0060715	0.00677262	0	0.116045	0.00789609	0.0727495	0.00469763	0.00232401	0	0.00673237	0
Traf1	0.0525085	0.194448	0.142664	0.352206	0.305991	0.115964	0.244111	0.520071	0.182774	0.514302	0.270718	0.226547	0.220175	0.0887824	0.164753	0.170847	0.276536	0.331131	0.260724	0.207783	1.3012	0.234507	5.13362	0.850852	0.0855113	0.0704698	0
Hc	0.0154464	0	0	0.00345858	0	0	0	0	0	0	0	0.000310884	0	0	0	0	0	0	0	0	0	0	0.0288354	0	0	0	0
AI182371	0	0.00387255	0.000527176	0.00322828	0	0	0	0.00121274	0.00141502	0.00546514	0.000667272	0.00234162	0	0	0.0012901	0	0.00430293	0	0	0	0.00170472	0	0.00570897	0	0	0	0
Cntrl	0.121543	0.160185	0.196109	0.275208	0.209543	0.191166	0.23702	0.286151	0.182363	0.492467	0.223256	0.255757	0.206793	0.122149	0.223231	0.389323	0.225749	0.427827	0.244984	0.516901	0.311467	0.253824	0.292546	0.502163	0.289037	0.255122	0
Rab14	2.36103	1.77739	3.01043	2.03542	2.59727	2.20196	2.84879	2.52609	2.58528	1.93944	2.4752	2.79494	2.90653	2.45357	3.56347	3.17432	2.95174	1.58814	2.2775	3.38891	2.35351	2.93676	2.4274	1.84403	2.54652	3.2046	1.76616
Gsn	210.137	3.70671	2.65986	11.2004	2.84706	1.60618	4.67107	3.12564	3.37865	1.97626	2.93906	2.67759	2.56693	8.74515	3.05121	3.20443	2.606	1.43321	109.054	2.68323	4.70786	3.88689	1.46461	1.21981	0.811886	5.07106	135.994
Stom	0.109086	0.209388	0.380009	0.194069	0.72341	0.468065	0.447429	0.31767	0.321544	0.198519	0.335754	0.409366	0.407635	0.114179	0.576959	0.85112	0.446249	0.106779	0.0374348	0.519497	0.327939	0.315168	0.239764	0.122853	0.505484	0.554143	0
Ggta1	0.0662298	0.0555336	0.279027	0.151166	0.155018	0.0997609	0.176047	0.181665	0.199285	0.154647	0.198422	0.222898	0.209158	0.111806	0.127582	0.228347	0.218838	0.112385	0.0734584	0.213602	0.213454	0.12341	0.484347	0.171671	0.746167	0.155903	0
Dab2ip	0.371883	0.123022	0.00958222	0.0730153	0.0270353	0.064311	0.0168089	0.00901888	0.012461	0.0515509	0.00688416	0.0325105	0.0102286	0.198908	0.0102078	0.012936	0.0120055	0.0280296	0.131385	0.0161645	0.0102698	0.0132424	0.0158294	0.0749427	1.15349	0.495085	1.76616
Ttll11	0	0.00241202	0	0.00271585	0.00116951	0	0.000472639	0.00107493	0	0.000602411	0	0	0	0	0	0	0	0	0	0	0	0	0	0	0	0.0134647	0
Ndufa8	2.21439	2.12168	1.49536	1.49758	2.00833	3.0395	1.64138	1.65579	1.92414	2.06001	1.39609	1.58312	1.89491	1.74092	1.83527	2.02812	1.79384	1.24057	1.08361	1.68901	1.65186	1.89745	1.71533	2.06503	4.67758	2.49188	3.53232
Morn5	0	0	0	0	0.000551064	0	0	0.000448429	0.00138154	0.000968313	0	0	0	0	0	0.00195617	0	0.00200478	0	0	0	0.00328508	0	0	0	0	0
Lhx6	0	0	0	0	0	0.00140506	0	0	0	0.0024557	0.00047914	0	0	0	0	0	0.00130882	0	0	0	0	0	0.0012186	0	0.111503	0.00673237	0
Rbm18	0.302256	0.189754	0.171868	0.161668	0.194692	0.166064	0.161191	0.142747	0.189665	0.137428	0.164786	0.182596	0.15071	0.281283	0.195997	0.258146	0.174656	0.241181	0.379825	0.198939	0.126343	0.14679	0.114283	0.263013	0.491448	0.325397	0
Mrrf	0.240742	0.437088	0.12766	0.158372	0.114608	0.18275	0.124421	0.123751	0.122745	0.129541	0.112437	0.146534	0.100942	0.164108	0.126908	0.13799	0.17873	0.140866	0.168697	0.123767	0.12897	0.139058	0.223299	0.131458	0.486468	0.274355	0
Gm13431	0	0.00381511	0.018456	0.0037017	0.0362143	0.0468823	0.0277603	0.0110435	0.0153191	0.0102438	0.00653926	0.0392998	0.0175338	0.00584331	0.0518852	0.0274546	0.0121079	0.00133333	0	0.0118894	0.00145496	0.015842	0.0959744	0.00197879	0.0055417	0	0
Ptgs1	0.225277	0.0732058	0.491857	0.294429	0.737015	1.00524	0.670501	0.26968	0.400602	0.251017	0.348738	0.427069	0.389361	0.063812	0.495762	0.6165	0.479066	0.149476	0.0605359	0.625016	0.0720494	0.475655	0.796089	0.129689	0.470749	0.11552	0
Olfr338	0	0	0	0	0	0	0	0	0	0	0.00155465	0	0	0	0	0	0	0	0	0	0.000703053	0	0	0	0	0	0
Olfr344	0	0	0	0	0	0	0	0	0.00031364	0	0.000838161	0	0	0	0	0	0	0	0	0	0	0	0	0	0	0	0
Olfr354	0	0	0	0.00118036	0.00100066	0	0	0	0.00099825	0	0	0	0	0	0	0	0	0	0	0	0	0	0	0	0	0	0
Pdcl	0.256957	0.217293	0.195941	0.188484	0.188273	0.21339	0.189069	0.181317	0.195748	0.146407	0.170494	0.181479	0.180807	0.172969	0.226802	0.227918	0.21897	0.227128	0.51407	0.204984	0.191987	0.178966	0.123334	0.194227	0.503989	0.321695	0
Rc3h2	0.188229	0.245044	0.191176	0.230514	0.200686	0.150585	0.193501	0.173738	0.162346	0.169252	0.184486	0.182075	0.16293	0.24927	0.224073	0.217894	0.240434	0.226145	0.201539	0.177455	0.171614	0.162144	0.130773	0.148313	0.257596	0.483974	0
Zbtb6	0.0566785	0.0154825	0.0541528	0.0681391	0.0664206	0.0561685	0.0611416	0.0606047	0.0466656	0.0484996	0.0501349	0.0607328	0.0466827	0.0111908	0.0673815	0.0457338	0.0658501	0.0681578	0.0808728	0.0347599	0.0471094	0.0496977	0.148121	0.0557449	0.0168997	0.103947	0
Zbtb26	0.00732215	0.0032818	0.025448	0.0281722	0.0150552	0.0294942	0.0162352	0.0185138	0.017448	0.0212832	0.0241059	0.0136857	0.0222263	0.0232983	0.027328	0.0331334	0.0223735	0.0402962	0	0.0238892	0.0228265	0.0176711	0.0250804	0.0453755	0.0616956	0.0208229	0
Rabgap1	0.217934	0.221078	0.218782	0.184998	0.15404	0.167294	0.209366	0.188712	0.219732	0.121638	0.190527	0.212158	0.174181	0.150492	0.205758	0.164379	0.252116	0.19942	0.274646	0.154207	0.167505	0.184727	0.241331	0.314631	0.222839	0.187999	1.76616
Strbp	0.226498	0.144109	0.0473273	0.182664	0.0404139	0.053313	0.0707895	0.0691398	0.0593825	0.191596	0.0527051	0.0572328	0.0547725	0.311255	0.06153	0.122247	0.037583	0.391764	0.367513	0.112684	0.0947369	0.0607003	0.359046	0.207019	0.076858	0.0300505	0
Gpr21	0	0.00217537	0.00194786	0.00553866	0.002701	0	0	0.00042032	0	0	0.000776027	0	0.00112976	0	0.00176325	0	0.00468521	0.000868505	0	0	0.00089589	0	0.0145148	0.00482482	0	0	0
Crb2	0	0	0	0.00352132	0.01299	0.0053353	0	0	0	0.00187913	0.000956564	0	0	0.010312	0	0	0.00191263	0	0	0.00175323	0	0	0.00767649	0	0	0	0
Dennd1a	0.0650528	0.0917858	0.450012	0.192948	0.242726	0.301277	0.356326	0.45737	0.344854	0.244776	0.444055	0.356748	0.332398	0.206755	0.346998	0.290865	0.420995	0.221525	0.254225	0.350665	0.237729	0.347421	0.153644	0.198766	0.156558	0.0875106	0
Lhx2	0	0	0	0	0.000328886	0	0	0.0184304	0.000395625	0.00379875	0.00114809	0	0.00142618	0	0	0	0	0	0	0.00303191	0.00213181	0.0327681	0	0	0.00246914	0	0
Nek6	0.231518	0.361372	0.230617	0.377035	0.197143	0.197319	0.166599	0.204278	0.286444	0.19033	0.13695	0.208769	0.196233	0.508123	0.23822	0.241561	0.281183	0.065661	0.0683888	0.195199	0.0782352	0.210696	0.35711	0.0725359	0.133005	0.266548	0
Psmb7	1.45479	1.60962	1.02237	1.54147	1.58667	1.4526	1.03188	1.27875	1.33005	1.82729	1.02554	1.23803	1.53041	1.4748	1.37673	1.78983	1.20019	0.960723	1.49771	1.73773	1.23518	1.5757	2.06777	1.40493	1.9887	1.62284	1.76616
Nr6a1	0	0.00560606	0.00752265	0.0080338	0.0118497	0.0115947	0.00978521	0.00508811	0.00864618	0.00476026	0.0119069	0.00805297	0.0121461	0.0029723	0.00873175	0	0.00269861	0.001327	0	0.00406604	0.0112152	0.0077506	0.00252277	0.00428513	0.00182286	0	0
Nr6a1os	0	0	0.000243096	0	0	0	0	0	0	0	0.00130549	0	0	0	0.00197414	0	0	0	0	0	0	0	0	0	0	0	0
Olfml2a	0.0579675	0	0	0.00302194	0	0	0.000564564	0.000934136	0.000305948	0	0	0	0.00154098	0.0305103	0.00129912	0	0.00101237	0	0.0492764	0.00120158	0	0	0	0	0.00855627	0.042337	0
Gm13496	0	0	0.000924174	0	0.00177691	0	0	0.00177598	0.000978667	0	0	0	0.00152466	0	0	0	0	0	0	0	0	0	0	0	0	0	0
Wdr38	0.0257347	0	0.00335083	0.00357382	0.000461866	0.00511893	0.00197694	0.00749447	0.0041817	0.00129205	0.0036331	0.0030589	0.0028298	0	0.00507254	0.00908476	0.0036419	0.00360233	0	0.000892112	0	0	0	0	0	0	0
Rpl35	14.0872	21.9945	19.4556	22.4763	19.1803	18.862	17.7636	18.6489	19.3746	24.2566	21.18	20.0228	18.0082	20.546	16.8477	18.9796	18.6983	30.8216	25.2503	18.0379	25.582	19.4016	14.5633	25.511	18.5286	16.9555	21.1939
Arpc5l	0.865452	0.941459	0.686057	1.18324	0.715748	0.966516	0.735802	1.01963	0.758174	1.52596	0.765421	0.852532	0.776538	1.23443	0.814642	0.980477	0.802896	2.16673	2.13441	0.966219	1.63014	1.27278	1.44986	1.67493	0.981734	1.16312	0
Golga1	0.0766416	0.163749	0.115543	0.0769896	0.0879176	0.0690438	0.107368	0.100539	0.0904905	0.0843246	0.0775884	0.0820568	0.0880986	0.0769086	0.109038	0.116668	0.104369	0.107734	0.136004	0.119986	0.0945445	0.104791	0.058688	0.143823	0.245974	0.132409	0
Scai	0.0221132	0.0534097	0.0367795	0.0603941	0.0121254	0.0390897	0.0299192	0.0267083	0.0327785	0.0346953	0.0336934	0.0342733	0.0228133	0.243873	0.0476171	0.0408852	0.0369701	0.112267	0.084277	0.0280356	0.0351853	0.0272087	0.0610495	0.0872038	0.0819317	0.0313398	0
Ppp6c	0.747014	0.634822	0.452481	0.506158	0.521607	0.37368	0.518441	0.518556	0.558881	0.554526	0.449167	0.488745	0.540447	0.524994	0.537987	0.55671	0.556569	0.548129	0.591906	0.541537	0.482598	0.561672	0.424065	0.709123	0.879851	0.73852	0
Arhgap15	0.113651	0.363511	0.648942	0.767914	0.337409	0.458464	0.718525	0.716543	0.566929	0.612352	0.740021	0.567489	0.534135	0.279761	0.499494	0.648092	0.476665	1.35753	1.42192	0.696509	1.18119	0.517382	0.262768	1.14504	0.0612853	0.601656	0
Arhgap15os	0	0	0	0	0	0	0	0	0	0	0	0	0	0	0	0	0	0	0	0	0	0	0	0	0	0	0
Gtdc1	0.0526486	0.037617	0.0652084	0.0451616	0.0467447	0.0636064	0.0733976	0.0589214	0.0608055	0.0423256	0.0692722	0.0680522	0.0579801	0.0664906	0.0869371	0.0514001	0.0662249	0.0701186	0.147837	0.098362	0.0321213	0.0650894	0.0512464	0.0524007	0.0704427	0.166307	0
Zeb2	1.76494	1.23844	3.69178	1.23313	3.43661	3.04582	3.78229	2.7585	2.84256	1.25524	3.73266	3.4682	3.39042	1.30787	3.76856	2.42135	3.46105	1.18545	1.03302	2.5313	2.2769	2.60255	1.27311	1.11574	0.418317	2.55738	0
Zeb2os	0.304462	0.347666	0.906565	0.265244	0.551848	0.409913	0.861125	0.811971	0.68521	0.308696	0.814856	0.796513	0.829253	0.259425	1.04518	0.622705	0.857219	0.293031	0.33296	0.645723	0.548879	0.79967	0.363016	0.202117	0.146706	0.372815	0
Gm13465	0	0	0.00058864	0	0.00203537	0	0	0	0	0.00116555	0.000379785	0	0	0	0	0	0	0	0	0	0	0.00132047	0	0	0	0	0
Gm13470	0.0767224	0.104875	0.00897435	0.00625686	0.00397046	0.005301	0.0120231	0.0041504	0.00326816	0.0275295	0.00383802	0.000619315	0.00675783	0.0427836	0.0102059	0.0364883	0.00230268	0.00130097	0	0.00367569	0.00207483	0.00504146	0	0.00932009	0	0.295616	0
Gm13481	0	0	0	0	0	0	0	0	0	0	0	0	0	0	0	0	0	0.00114922	0	0	0	0	0	0	0	0	0
Acvr2a	0.0767122	0.0176968	0.0278407	0.0141892	0.0224733	0.0261876	0.030386	0.0304833	0.0495775	0.0168644	0.0361718	0.0275127	0.0305618	0.197547	0.0230553	0.00628361	0.023425	0.0123973	0	0.0202797	0.0516662	0.022147	0.0407984	0.012285	0.0412605	0.00985338	0
Orc4	0.36384	0.354754	0.151507	0.211464	0.180499	0.163528	0.201366	0.243331	0.202468	0.2782	0.168831	0.174396	0.212728	0.221343	0.214081	0.254487	0.204843	0.216663	0.132808	0.162582	0.27552	0.21213	0.192215	0.315983	0.204652	0.326543	1.76616
Mbd5	0.0403488	0.0355751	0.0400062	0.0446207	0.0503405	0.0591492	0.0549006	0.0458127	0.0426104	0.0495542	0.0548676	0.060331	0.056048	0.172177	0.043416	0.0202034	0.0524236	0.067726	0.0982195	0.0500413	0.0571241	0.0277156	0.0523766	0.0290658	0.0893393	0.0231337	0
Epc2	0.129162	0.0728841	0.132833	0.110197	0.132102	0.0848133	0.155224	0.136388	0.12192	0.127764	0.121575	0.122133	0.112173	0.0785634	0.153744	0.115123	0.13748	0.177206	0.132115	0.178094	0.0925237	0.124338	0.19126	0.147245	0.205698	0.103487	1.76616
Kif5c	0.0380428	0.00179492	0.014044	0.00598895	0.00815543	0.00800299	0.0132123	0.016975	0.00926176	0.00938516	0.009322	0.0249179	0.00493248	0.0121861	0.0102181	0.0116449	0.0102594	0.00665257	0	0.0165971	0.0150478	0.00846826	0.00990532	0.0152418	0.0148561	0	0
Lypd6b	0	0	0	0	0.000633467	0	0.000571693	0.000737618	0	0.00445493	0	0	0	0	0	0	0	0.0226245	0	0	0	0	0.00621586	0.00260074	0	0	0
Lypd6	0	0	0	0	0	0	0	0	0	0	0	0	0	0	0	0	0	0	0	0	0	0	0	0	0	0	0
Mmadhc	0.383544	0.377965	0.281594	0.411537	0.422088	0.465305	0.312688	0.322502	0.338083	0.350835	0.274243	0.29628	0.375973	0.748634	0.363485	0.397501	0.42383	0.292087	0.168423	0.353194	0.276303	0.35486	0.564566	0.329189	0.756238	0.697658	0
Gm13483	0	0	0.000420437	0.00109402	0	0.0017266	0	0.000564052	0.000789962	0	0	0	0	0	0.00077784	0	0.00322154	0	0	0.000732347	0	0	0	0	0	0	0
Gm48908	0	0	0.000200957	0	0	0	0	0.000155654	0.000231169	0	0	0	0	0	0.00150994	0	0	0	0	0	0	0	0	0	0	0	0
Rnd3	0.651866	0.380348	0.095869	0.236039	0.144775	0.0833201	0.258706	0.179578	0.107278	0.073409	0.284864	0.161148	0.212168	0.471646	0.15827	0.154324	0.201664	0.0522362	0.309013	0.229002	0.773357	0.142579	0.117353	0.0785454	0.0130945	0.160284	1.76616
Rbm43	0.192189	0.244138	0.122095	0.0862353	0.135759	0.151445	0.121753	0.270098	0.160895	0.249063	0.139504	0.149117	0.136966	0.169384	0.158585	0.174005	0.13588	0.213177	0.0550803	0.165129	0.196526	0.231439	0.144914	0.233502	0.105768	0.363463	0
Nmi	0.475278	0.217555	0.306886	0.562563	0.384621	0.336789	0.386784	1.15814	0.42261	0.761816	0.348715	0.454794	0.649064	0.613715	0.393696	0.597311	0.331647	0.504295	1.23056	0.488686	0.49371	0.461499	0.758916	0.944915	1.23025	0.246073	0
Tnfaip6	0.437602	0.180608	0.00278812	0.0805573	0.032576	0.00146285	0.00275215	0.0183153	0.00124636	0.0165671	0.000650479	0.00331141	0.0248148	0.48618	0.00434952	0.00806872	0.00362686	0.00529243	0.726762	0.000886362	0.000978421	0.00372484	0.133944	0.00671765	0	0	1.76616
Rif1	0.0402235	0.214202	0.0911778	0.128958	0.105126	0.136597	0.0969495	0.121851	0.124284	0.47265	0.114268	0.150384	0.0930716	0.0598648	0.120515	0.05711	0.132126	0.196319	0.181053	0.278297	0.130472	0.466333	0.0803948	0.322068	0.132527	0.0632733	0
Neb	0	0.00193595	0.000845919	0	0.00340514	0.0017266	0.00279072	0.00214294	0.000520607	0.00536991	0.000302276	0.00168036	0.0015586	0	0	0.0015568	0	0.00467275	0	0	0	0	0	0.00231991	0.00181789	0	0
Gm13522	0	0.0582957	0.000815109	0.00416754	0	0	0	0.000751496	0	0.000421	0	0.00109313	0	0.0121207	0.00105321	0	0	0.000357584	0	0.00227232	0	0.00118336	0.0834028	0	0	0	0
Arl5a	0.21987	0.274888	0.166081	0.195548	0.199569	0.0944243	0.170768	0.161048	0.172181	0.21076	0.149226	0.191046	0.173357	0.152306	0.156162	0.15913	0.186005	0.133657	0.19011	0.129957	0.146261	0.143245	0.808929	0.220307	0.139251	0.251774	0
Cacnb4	0.0254531	0.00179492	0.00266286	0.00398977	0.00282873	0	0	0.00295324	0.00140411	0.00546518	0.0051914	0.00250533	0.000499734	0	0.00115921	0.00764227	0.00747045	0.00855692	0	0	0	0	0.0705504	0	0	0.0293937	0
Stam2	0.146292	0.138328	0.160702	0.147017	0.203984	0.145511	0.197579	0.186881	0.198236	0.154787	0.140132	0.193147	0.19987	0.128504	0.178563	0.220269	0.217793	0.119266	0.0969562	0.165208	0.157808	0.147714	0.378791	0.202555	0.208141	0.0945965	0
Fmnl2	0.222234	0.0476715	0.071296	0.179867	0.110969	0.0688267	0.0405899	0.0804414	0.0632369	0.0693857	0.0599085	0.0824257	0.0688211	0.0653861	0.0715405	0.0715445	0.0612111	0.0258638	0.0557492	0.0495555	0.0340564	0.0863716	0.112729	0.0214833	0.0795055	0	0
Prpf40a	0.987266	1.0456	0.948828	1.16185	1.12758	0.847842	1.07456	1.11343	1.05719	1.48356	1.06844	1.01296	1.24797	0.524172	1.06337	1.3515	1.18014	1.01506	1.25624	1.40206	1.26321	1.27946	0.927808	1.25225	0.896562	1.01417	0
Arl6ip6	0.271229	0.224524	0.261501	0.221839	0.217533	0.156894	0.217457	0.217969	0.231876	0.462524	0.235159	0.203839	0.241068	0.27915	0.250703	0.189543	0.27612	0.292483	0.152234	0.271352	0.262618	0.557943	0.338086	0.236162	0.376332	0.351401	0
Rprm	0	0	0	0	0	0	0.00235431	0	0.0028978	0	0	0	0	0	0	0	0.0103145	0	0	0	0	0	0	0	0	0	0
Kcnj3	0	0	0	0	0	0	0	0	0	0	0	0	0	0	0.000413212	0.00104315	0	0	0	0	0	0	0	0	0	0	0
Nr4a2	0.0876793	0.0637484	0.0632575	0.188667	0.331738	0.253825	0.35552	0.120468	0.0934851	0.0992883	0.0499832	0.0680612	0.302748	0.0843221	0.0368836	0.077205	0.172336	0.0468141	0.027268	0.0846574	0.0846295	0.0783122	0.117341	0.105226	0.0659738	0.069885	0
Gpd2	0.0627466	0.0446566	0.0829928	0.170037	0.20737	0.148058	0.157672	0.134775	0.124284	0.227947	0.10214	0.121506	0.161719	0.0986798	0.106575	0.0876957	0.0803821	0.267817	0.165112	0.106186	0.17905	0.183675	0.333868	0.239992	0.39955	0.0951127	0
Galnt5	0	0.0032818	0	0.00261515	0	0	0	0.000215407	0	0	0	0	0	0.00775585	0	0	0	0	0	0	0	0	0	0	0	0	0
Cytip	0.129597	0.434501	0.163605	0.673456	0.570949	0.207303	0.522123	0.502522	0.545038	0.650331	0.366096	0.355295	0.697896	0.339928	0.234814	0.405244	0.304395	1.1697	0.842687	0.385721	1.21428	0.235148	2.55772	1.0009	0.0270019	0.092182	0
Gm13546	0	0	0.00108134	0.00235025	0.00110401	0	0.00608081	0.00620778	0.000998586	0.0124647	0.00273918	0.00113223	0	0	0.00183757	0	0	0.0269127	0	0.00332309	0.00124277	0.000700177	0.803304	0.0167497	0	0	0
Acvr1c	0	0	0.000348352	0	0	0	0	0	0	0	0	0	0.0008633	0.00968777	0.00124544	0	0	0	0	0	0	0	0	0	0	0	0
Acvr1	0.20853	0.0614277	0.0680504	0.0769787	0.0374201	0.0320809	0.0603257	0.0473681	0.0309945	0.0240784	0.0420404	0.0430127	0.0481786	0.342272	0.0531651	0.0332478	0.0484517	0.0259843	0.0342224	0.0553416	0.0295373	0.0410102	0.0334698	0.0176995	0.0934319	0.0503281	0
Upp2	0.0547584	0.0475566	0.0749001	0.0928222	0.0499233	0.0429805	0.0755358	0.0443015	0.0647145	0.0273444	0.0403597	0.042697	0.0422014	0.163468	0.0592125	0.044288	0.0751749	0.0182565	0.0564625	0.0314014	0.0160052	0.0415483	0.0262854	0.00873204	0.03381	0.0500472	0
Ccdc148	0	0	0.000861776	0.00724119	0.00104264	0.00602463	0	0.00252236	0.00110724	0.00902968	0.00232124	0.00216884	0	0	0.000349781	0.00358993	0.00319852	0	0	0	0	0.00388885	0.00570897	0.0208567	0.0402703	0	0
Pkp4	0.0687012	0.0761864	0.143839	0.142075	0.0690467	0.10253	0.182306	0.0650619	0.0857006	0.1096	0.0835119	0.163462	0.0962022	0.0469561	0.263964	0.177689	0.16257	0.0362633	0.0798696	0.161259	0.0292138	0.155223	0.02199	0.0595757	0.773096	0.222078	0
Tanc1	0.0744458	0.0861669	0.00757226	0.0833143	0.0123669	0.0178518	0.0143459	0.0144098	0.00650001	0.0302034	0.00502789	0.0237032	0.00688118	0.250585	0.0194014	0.0148232	0.00717397	0.0399002	0.0649183	0.0109942	0.0132079	0.0223659	0.0290217	0.0970154	0.634008	0.191373	0
Wdsub1	0.145074	0.10254	0.115916	0.149456	0.0753476	0.0855961	0.128199	0.0903714	0.108469	0.0571275	0.0952591	0.0873708	0.0988168	0.0721767	0.151874	0.07765	0.124705	0.0403279	0.0417542	0.112477	0.0797797	0.0731503	0.0863035	0.0517239	0.189858	0.0117228	0
Baz2b	0.249192	0.386997	0.477784	0.556681	0.41924	0.403906	0.527061	0.469282	0.467506	0.291092	0.503754	0.446537	0.426958	0.338704	0.385519	0.361026	0.500884	0.639376	0.451802	0.436439	0.766784	0.378675	0.570718	0.339794	0.486476	0.208831	0
Gm13572	0	0	0.00102116	0	0	0.00169362	0	0.000615488	0.000234064	0	0	0	0	0	0	0.00798374	0	0.00758019	0	0	0	0	0	0.00689066	0	0	0
Gm13620	0	0	0.00170575	0.0014208	0.00105644	0.00166891	0.00148727	0.00263506	0.00027014	0.0018548	0.00167029	0.00229723	0.00135998	0	0.00145398	0	0	0.0099949	0	0.00606629	0.00337244	0.00238883	0	0	0.01234	0	0
2023-03-07	0.368038	0.443744	0.386833	0.426002	0.389794	0.310998	0.50565	0.391757	0.471631	0.328926	0.372425	0.402149	0.428609	0.466504	0.421983	0.36008	0.495618	0.496528	0.331957	0.442823	0.404052	0.324785	0.369196	0.518324	0.439704	0.299552	1.76616
Cd302	4.10459	0.912963	2.07523	1.11671	1.17252	1.34088	2.10464	1.20245	1.51814	0.625567	1.76763	1.73884	1.72729	1.89552	2.37477	1.65339	1.82159	0.482594	1.3031	1.43955	0.994253	1.66711	0.839219	0.355745	0.388075	1.91336	0
Ly75	0	0	0.00217656	0.0745878	0.0019513	0.0045106	0.0153915	0.0138904	0.0115332	0.047897	0.00151881	0.00921154	0.00511137	0	0.00425695	0.0204284	0.00297978	0.0341251	0	0.00435175	0.00645435	0.00118549	0.407436	0.106377	0.019913	0	0
Gm13571	0	0	0	0	0	0	0	0	0	0	0	0	0	0	0	0	0	0	0	0	0	0	0	0	0	0	0
Gm13580	0	0	0	0	0	0	0	0	0	0	0	0	0	0	0	0	0	0	0	0	0	0	0	0	0	0	0
Pla2r1	0.0975951	0.0396384	0.00551567	0.0239261	0.00246486	0.00843709	0.000444384	0.0103416	0.00205967	0.00161458	0.00155995	0.000610401	0.00354759	0.0525857	0.00362798	0	0	0.00126781	0.0806362	0.0015214	0	0	0	0	0	0.224222	0
Gm13583	0	0	0	0	0	0	0	0	0.000383966	0	0	0	0	0	0	0	0	0	0	0	0	0	0	0	0	0	0
Itgb6	0	0	0	0	0	0.035783	0	0	0.000692962	0	0	0	0	0	0	0	0	0	0	0	0	0	0	0	0	0	0
Rbms1	2.33453	1.46867	1.23273	1.24308	2.07412	1.40469	1.67346	1.54115	1.31646	1.48462	1.2494	1.41231	1.99176	1.23348	1.92692	1.32473	1.64247	0.928126	1.12439	1.7143	1.14035	1.66723	1.7539	1.42787	2.54781	3.04847	0
Tank	0.145244	0.165782	0.434996	0.223125	0.446515	0.251482	0.422583	0.554295	0.444124	0.30227	0.474905	0.500172	0.490102	0.184024	0.441594	0.339299	0.571862	0.392166	0.452049	0.425383	0.505727	0.45937	1.10367	0.284342	0.14529	0.211296	0
Psmd14	0.922421	1.12894	0.531023	0.797751	0.965741	0.628583	0.594993	0.840885	0.713726	1.27995	0.61842	0.696953	0.922486	0.717081	0.66736	1.30095	0.641085	0.685692	0.817712	1.02832	0.860476	1.12855	1.26841	1.045	0.848722	0.850905	0
Tbr1	0	0	0	0	0	0	0	0	0	0	0	0	0	0	0	0	0	0	0	0	0	0	0	0	0	0	0
Slc4a10	0	0	0	0	0	0	0	0	0	0	0	0	0	0	0	0	0	0	0	0	0	0	0	0	0	0	0
Dpp4	0.0437094	0.069673	0.0231099	0.535495	0.0493203	0.0462107	0.0574641	0.171702	0.0465679	0.153937	0.114863	0.0290822	0.0280599	0	0.0173319	0.0630925	0.0332	0.254127	0.52779	0.0623018	0.790396	0.0556491	0.998561	0.122703	0.0391227	0.0212449	0
Gm13565	0	0.00164996	0	0	0.00225063	0	0	0.00317719	0.000556085	0.00149579	0.000413423	0.000640919	0.000308051	0	0	0.00129422	0	0.00482214	0	0	0.011478	0.00178144	0	0	0	0	0
Fap	0.543682	0.170337	0.0145043	0.0862729	0.00300794	0.00255164	0.0157268	0.00923755	0.00442934	0.0110018	0.00714982	0.0161962	0.00954008	0.537418	0.00982156	0.0114783	0.0113556	0.00643231	0.0370195	0.00762678	0.00953296	0.0178812	0.0024405	0.00313269	0	0.224152	0
Ifih1	0.177558	0.17516	0.232968	0.133569	0.216495	0.250969	0.250701	1.01524	0.173429	0.18488	0.229375	0.235267	0.345896	0.121159	0.234966	0.206487	0.193879	0.0966555	0.0486541	0.178688	0.223234	0.166431	0.165968	0.111846	0.527356	0.0971699	0
Gca	0.00633569	0.082578	0.0244374	0.0284747	0.0160055	0.0319529	0.0319805	0.0844244	0.0287998	0.0260135	0.0251046	0.0174785	0.022712	0.027011	0.0139385	0.0381484	0.0151865	0.0085817	0	0.0166052	0.063059	0.0149785	0.294857	0.0439477	0.00565316	0.00906454	0
Kcnh7	0	0	0.000232999	0	0.000549482	0	0.00110233	0	0.000338674	0	0	0	0	0	0	0	0	0	0	0	0.00177246	0	0	0	0.00431989	0	0
Fign	0.0778311	0.00365834	0	0.00889306	0.00170223	0.00309676	0.00203189	0	0.00080928	0	0	0.00171976	0	0.0319197	0.0201567	0	0	0	0	0	0	0	0.00411643	0	0	0	0
Grb14	0.117853	0.282616	0.00418212	0.153775	0.00432934	0.37649	0.00862176	0.00903019	0.0193823	0.0077963	0.0043277	0.00654934	0.00711684	0.26589	0.00888883	0	0.00546924	0.000580825	0.0206148	0.00968675	0.00137974	0.00205298	0.00200848	0.00538807	0.00328003	0.21155	1.76616
Cobll1	0.0193712	0.0219804	0.00759693	0.0182424	0.00567384	0.0301635	0.0078734	0.0220763	0.0152909	0.0486104	0.00410053	0.0140544	0.00909962	0.00562085	0.0325044	0.0151133	0.00969483	0.0976869	0.0570334	0.0129031	0.00999193	0.0193731	0.15568	0.120622	0.087201	0.609489	0
Gm13594	0.0348092	0	0.00234927	0	0	0.0175497	0.00896583	0.00419908	0.000784205	0.00779342	0	0.00491671	0.00162177	0.00509669	0.00152386	0.00283481	0	0.00769447	0	0.0013717	0	0.00112896	0.00117073	0.0147208	0.00107164	0	0
Scn3a	0	0.0105147	0	0	0	0	0	0.00849832	0.000220602	0.00122427	0	0.0200551	0	0	0.000674652	0	0	0.00114847	0	0.00480633	0	0.00163414	0	0	0.010352	0.192862	0
Scn2a	0.0808746	0.00934211	0	0.00683573	0	0.00331949	0	0.000155654	0	0	0	0	0	0.00610517	0	0	0	0	0.0147973	0.000996635	0.0011006	0.00235191	0.00225813	0	0	0	0
Galnt3	0	0	0.00807519	0.000876636	0.0212337	0.015759	0.00810168	0.0138876	0.0106673	0.00739582	0.0150832	0.0153377	0.0149024	0.00886782	0.00631343	0.0038526	0.0436325	0.00205839	0.0104193	0.01826	0.0265866	0.0129663	0	0.0117133	0	0	0
Ttc21b	0.0564316	0.013441	0.0262184	0.016682	0.0222695	0.0273376	0.0293932	0.0264515	0.0243284	0.0322732	0.0207775	0.0254996	0.0192488	0.0248092	0.027525	0.0646629	0.0106562	0.0263574	0.0515568	0.0173408	0.0130685	0.0271267	0.0397757	0.0260469	0.0227356	0.046634	0
Scn1a	0	0	0	0	0	0	0	0	0	0	0	0	0	0	0	0	0	0	0	0	0	0	0	0	0	0	0
Scn7a	1.49416	0.139434	0.00424635	0.108195	0.00142311	0.00137111	0.00728255	0.0174542	0.00156413	0.000739276	0.00138697	0.00189175	0.00344531	0.383047	0.041456	0.00187712	0.0046114	0.0289288	0.764438	0.00745591	0.00270501	0.00866253	0.00902568	0	0	0.276231	0
Xirp2	0	0	0.0335297	0.0224334	0.00748325	0.118988	0.0661911	0.0139827	0.0287563	0.00844023	0.0209332	0.0157008	0.0125001	0.00554186	0.0338896	0.0214048	0.0218015	0.00162237	0	0.0130665	0.00976053	0.0173846	0.00922159	0.00118402	0.0117646	0.0184552	0
B3galt1	0.0129904	0.0291022	0.000225912	0.0201623	0	0.00222187	0	0	0.000907461	0	0.000264014	0	0	0.0232425	0	0	0	0	0	0	0	0	0.00126139	0	0	0	0
Stk39	0.207077	0.335375	0.0112304	0.0778698	0.0189531	0.166602	0.0276829	0.0637755	0.0156614	0.174574	0.0107364	0.0365662	0.0223077	0.127994	0.0379811	0.0957914	0.0190784	0.0393821	0.123434	0.024962	0.0296927	0.0322993	0.245669	0.273438	0.137868	0.493948	0
Gm13596	0	0	0	0	0	0.00196569	0	0	0	0	0	0	0	0	0	0	0	0	0	0	0	0	0.00340521	0	0	0	0
Cers6	0.0742782	0.148194	0.113482	0.0919311	0.288325	0.212654	0.169709	0.280173	0.175524	0.143975	0.159483	0.161717	0.230576	0.078526	0.0914968	0.130006	0.144961	0.0501624	0.055126	0.134532	0.296165	0.160708	0.477457	0.0973826	0.0294261	0.0419326	0
Nostrin	0.0637076	0.077765	0.226648	0.2243	0.175344	0.170393	0.193164	0.229291	0.259882	0.184047	0.304198	0.241585	0.200578	0.119377	0.196881	0.262924	0.23553	0.0591266	0.0602447	0.329246	0.40272	0.254716	0.931002	0.0514585	1.37773	1.7984	0
Spc25	0.278713	0.262453	0.0335777	0.0270611	0.0376034	0.0383172	0.0336635	0.0288979	0.0579217	1.15512	0.0388327	0.034747	0.0327304	0.11976	0.0412765	0.467533	0.0431285	0.0827205	0	2.28462	0.0316725	0.552278	0.00765502	0.052852	0.30311	0.243224	0
Dhrs9	0	0	0.00290726	0.0378574	0.0319219	0.0142409	0.00252146	0.0205454	0.0388566	0.0089292	0.00297672	0.00654788	0.0184018	0.00859937	0.00215823	0.0154814	0.00873754	0	0	0.0021379	0.0169822	0.00237998	0.0110645	0.0056284	0	0	0
Lrp2	0	0	0	0	0.000440016	0.0165235	0	0	0	0.000771457	0	0	0	0	0	0	0	0	0	0	0	0	0.0262255	0	0	0	0
Bbs5	0.0492031	0.12161	0.0284143	0.0366649	0.0317928	0.0198474	0.0176158	0.0220326	0.012252	0.0126793	0.0130881	0.0294307	0.0277044	0.0881167	0.026583	0.0106312	0.0422905	0.00686056	0.0584796	0.0147975	0.00507636	0.0258323	0.00421359	0.00594322	0.0197085	0.111012	0
Klhl41	0	0	0.00155	0	0.0016132	0.0181317	0.00110855	0.00154445	0.00206939	0.00234085	0.00188402	0.000963683	0	0	0.00130958	0	0.00685617	0.00105676	0.0133718	0.00495734	0	0.00119703	0	0	0	0	0
Fastkd1	0	0.110221	0.0235456	0.0433037	0.0281632	0.00948668	0.0175145	0.0232891	0.0170201	0.0314954	0.028015	0.0145399	0.0153042	0.0635548	0.0232728	0.040857	0.0377437	0.0681741	0.0278231	0.0339782	0.0249143	0.0407145	0.0115935	0.0251778	0.0671055	0.0281491	0
Ppig	1.34057	1.03901	1.04027	0.995464	1.20739	1.0398	1.19107	1.11897	1.22208	1.52538	0.996786	1.11667	1.34463	1.41641	1.07268	1.17501	1.24709	1.1018	1.0223	1.33153	1.10133	1.37045	0.903218	1.39476	1.60634	1.09156	1.76616
Ccdc173	0.0247181	0.0151205	0.0296817	0.0120903	0.0186775	0.0199177	0.0255736	0.0402112	0.0164257	0.0212575	0.0204412	0.0143936	0.0209167	0.00921347	0.0203617	0.0297857	0.0330406	0.0326426	0	0.0185658	0.0107689	0.0154807	0.100301	0.0182839	0.00213548	0.0269967	0
Phospho2	0.276725	0.13022	0.184458	0.215634	0.144529	0.268786	0.1636	0.178851	0.198794	0.153805	0.182123	0.190888	0.158254	0.138881	0.165624	0.218255	0.172741	0.206739	0.43783	0.144776	0.187516	0.125085	0.125076	0.225941	0.179624	0.101534	0
Klhl23	0.0130005	0.13088	0.00346268	0.0284409	0.00361826	0.00150667	0.00206151	0.00297	0.0027091	0.00855279	0.00306482	0.0030547	0.00214945	0.059821	0.0031319	0.0232836	0.00488411	0	0.0115166	0.00381648	0	0.0150477	0.0926698	0.00687149	0.0350454	0.77118	0
Ssb	2.14173	1.375	1.16072	1.39143	1.52443	1.28747	1.26226	1.36908	1.28332	2.28962	1.21773	1.39262	1.5857	1.66205	1.40723	1.96238	1.36947	1.66056	1.65765	1.88332	1.42762	1.98752	1.7136	1.89749	2.51622	3.01036	5.29848
Mettl5	0.546099	0.175019	0.205111	0.191652	0.183603	0.154413	0.199019	0.212053	0.227122	0.251435	0.231203	0.216868	0.244445	0.100664	0.216003	0.276435	0.212461	0.23975	0.225249	0.24577	0.255655	0.215134	0.127677	0.263512	0.282982	0.168272	0
Mettl5os	0.0144626	0.0215934	0.00539953	0.00860084	0.00792253	0.0046389	0.018317	0.00537823	0.00764811	0.0126972	0.00723178	0.00534586	0.00626735	0.00418625	0.0107367	0.0166136	0.00556805	0	0	0.0100894	0.0104088	0.00531888	0	0.00601655	0.00069715	0	0
Ubr3	0.0971518	0.0916766	0.152681	0.134169	0.127408	0.130905	0.114579	0.110865	0.117351	0.110919	0.100316	0.117349	0.146706	0.155006	0.110174	0.113889	0.170808	0.112155	0.161538	0.12836	0.0797365	0.111388	0.0808275	0.0671111	0.184177	0.0869891	0
Myo3b	0	0	0.000453052	0	0.00224956	0	0.000686139	0.00419527	0.000391098	0.00183536	0.000501271	0.00133399	0.000857517	0	0.000605288	0	0.00261884	0	0	0	0	0	0	0.0146352	0	0	0
Sp5	0	0	0	0	0	0	0	0	0	0	0	0	0	0	0	0	0	0	0	0	0	0	0	0	0	0	0
Gad1os	0	0	0	0	0	0	0	0	0	0	0	0	0	0	0	0	0	0	0	0	0	0	0	0	0	0	0
Erich2os	0	0.00208092	0	0	0	0	0	0	0	0.000504766	0	0	0	0	0	0	0	0	0	0	0	0	0	0	0.00107164	0	0
Erich2	0	0	0	0.00170599	0	0.0017266	0	0	0	0	0	0	0	0	0	0	0	0	0	0	0	0	0	0	0	0	0
Gad1	0	0	0	0	0	0	0	0	0	0	0	0	0	0	0	0	0	0.000599426	0	0.000821249	0	0.00253184	0	0	0	0	0
Gm26558	0	0.0320575	0	0.00689302	0	0	0	0	0.000168918	0	0	0	0	0.00745397	0	0	0	0.00235307	0	0	0	0	0	0	0	0	0
Gorasp2	0.849802	0.666375	0.290239	0.53456	0.552218	0.471644	0.306683	0.376041	0.383261	0.478831	0.330137	0.314561	0.438875	0.724057	0.372119	0.506037	0.32006	0.392455	0.605658	0.364202	0.357148	0.320922	0.570617	0.342699	0.399723	0.862062	1.76616
Tlk1	0.337006	0.145963	0.265803	0.166195	0.240343	0.248921	0.209869	0.204326	0.221236	0.22402	0.233508	0.299113	0.233132	0.258811	0.23965	0.247115	0.278006	0.290859	0.121883	0.244106	0.148343	0.249432	0.189065	0.260277	0.2164	0.0737043	0
Gm13632	0	0	0	0	0	0	0	0	0	0	0	0	0	0	0	0	0	0	0	0	0	0	0	0	0	0	0
Mettl8	0.120152	0.0165512	0.06566	0.0451924	0.0536461	0.0444759	0.0500611	0.0612982	0.0643511	0.060566	0.0563085	0.0653075	0.0644014	0.00859937	0.053871	0.0812901	0.0409015	0.135548	0.0627345	0.0755934	0.0404684	0.0512937	0.136211	0.0440389	0.0802631	0.053386	0
Dcaf17	0.0673771	0.127868	0.17758	0.165287	0.149322	0.121967	0.169602	0.139952	0.151026	0.168374	0.192026	0.211859	0.122997	0.179584	0.155262	0.200585	0.16592	0.290964	0.431122	0.174597	0.178495	0.129441	0.226992	0.201966	0.178302	0.154637	0
Cybrd1	0	0	0.000359023	0	0	0.0091771	0	0	0	0	0.00127498	0.000555017	0	0	0	0	0.00395343	0	0	0	0	0	0.0506732	0	0	0	0
Dync1i2	1.31172	1.07116	1.19901	0.899823	1.46533	1.21617	1.23655	1.4228	1.18953	1.13848	1.0656	1.34674	1.38013	1.19077	1.42143	1.51165	1.48988	0.824361	0.82538	1.47969	0.855797	1.10652	1.50718	1.16269	2.48583	1.32459	5.29848
Slc25a12	0.188182	0.312908	0.100573	0.110882	0.175273	0.221736	0.112184	0.203777	0.0998063	0.220506	0.134244	0.129521	0.165795	0.183101	0.120192	0.152112	0.102244	0.105247	0.162423	0.14969	0.141386	0.157347	0.0776105	0.167118	0.125458	0.125343	1.76616
Hat1	0.342086	0.304929	0.293507	0.29399	0.344993	0.327186	0.30193	0.524167	0.354702	1.19927	0.334587	0.397608	0.334677	0.57915	0.291892	0.407612	0.328278	0.366705	0.494832	0.896329	0.516303	1.69179	0.878772	0.417146	0.391635	0.409513	1.76616
Metap1d	0.0475405	0.066307	0.111094	0.0859205	0.0610677	0.0830011	0.103713	0.108553	0.0874336	0.0677358	0.092523	0.0919413	0.0797544	0.0676928	0.107133	0.109943	0.0845482	0.130451	0.0669922	0.108653	0.0748229	0.1066	0.0239814	0.0641383	0.149841	0.191138	0
Dlx1	0	0	0	0.00137635	0	0	0	0.000359145	0	0	0	0	0	0	0	0	0	0	0	0	0	0	0	0	0	0	0
Dlx2	0	0	0	0	0.00337375	0	0.00113782	0	0	0	0	0	0	0	0.0016525	0	0	0	0	0	0	0	0	0	0	0	0
Platr26	0	0	0	0	0.000775593	0.0109764	0	0	0	0	0	0.000956256	0	0	0	0	0	0	0	0.00094975	0	0	0	0	0.018872	0	0
Itga6	0.153722	0.221038	0.802024	0.342075	0.600858	0.967563	0.508449	0.542156	0.800087	0.372404	0.644421	0.668436	0.520549	0.324605	0.376572	0.542525	0.754051	0.306861	0.086806	0.584701	0.180761	0.555404	0.23078	0.189782	1.77866	0.42409	0
Pdk1	0.163866	0.177607	0.118378	0.0729076	0.234656	0.249503	0.0857257	0.104025	0.124892	0.16999	0.107058	0.149638	0.135051	0.0535747	0.152028	0.200361	0.141284	0.31104	0.331765	0.106474	0.129658	0.172501	0.0489627	0.138189	0.0434928	0.0189029	0
Rapgef4	0	0.0350267	0.00163178	0.00500278	0.00174351	0.0102429	0.004336	0.00509166	0.00172694	0.00641613	0.00288999	0.00239668	0.00111604	0.0222658	0.00301363	0.00589059	0	0.140083	0	0	0.00643886	0.00115812	0	0.0120201	0.298443	0.028898	0
Map3k20	0.188804	0.040221	0.0702133	0.0682777	0.0952086	0.155534	0.0760725	0.0408174	0.0668331	0.0615727	0.0522163	0.0577587	0.0848452	0.368712	0.100891	0.07047	0.165545	0.0364759	0.147477	0.121426	0.0451547	0.120697	0.130385	0.0125924	0.102916	0.466565	0
Cdca7	0.122427	0.0282642	0.0208346	0.0608572	0.0637951	0.0820784	0.0417577	0.0614975	0.0810093	0.414799	0.0468562	0.0849248	0.0622999	0.183879	0.0526414	0.0165226	0.0511981	0.0851406	0.130917	0.0906128	0.0528304	0.590897	0.120525	0.0922114	0.116693	0.0237238	0
6430710C18Rik	0	0	0	0	0	0	0	0	0	0	0	0	0	0	0	0	0	0	0	0	0	0	0	0	0	0	0
Sp3	0.565648	0.297631	0.340087	0.34319	0.337645	0.320298	0.409886	0.3509	0.338155	0.365032	0.349999	0.380705	0.360017	0.351565	0.408575	0.395875	0.406579	0.463246	0.416544	0.577845	0.428892	0.391816	0.305878	0.427729	0.50299	0.401538	0
Sp3os	0.349845	0.250644	0.223235	0.202169	0.216012	0.223159	0.225898	0.196611	0.229431	0.216238	0.192945	0.201115	0.194101	0.239699	0.256716	0.29968	0.337412	0.307907	0.153435	0.375498	0.16858	0.22799	0.0879359	0.169819	0.139738	0.127356	0
Ola1	0.5322	0.64703	0.414152	0.487696	0.558904	0.5419	0.440493	0.539505	0.54765	0.686403	0.405043	0.47149	0.501399	0.60107	0.473521	0.71958	0.454384	0.443936	0.779001	0.506187	0.562321	0.573325	0.577953	0.566507	0.762312	0.592526	0
Sp9	0	0	0	0	0	0	0	0	0	0	0	0	0	0	0	0	0	0	0	0	0	0	0	0	0	0	0
Cir1	0.433749	0.406797	0.553711	0.464096	0.369731	0.430641	0.564971	0.426428	0.629982	0.362432	0.498168	0.481127	0.393478	0.364576	0.448798	0.623905	0.597333	0.517695	0.262734	0.537022	0.489862	0.352394	0.397617	0.529485	0.624541	0.364929	0
Scrn3	0.395764	0.0289089	0.0569604	0.0497156	0.0345787	0.0839491	0.0693235	0.056973	0.0690985	0.0742854	0.0454139	0.0755925	0.0497293	0.0345296	0.0821471	0.106595	0.0900156	0.0305701	0.0104193	0.0714646	0.0210058	0.0346968	0.0225972	0.0895185	0.0196137	0.0138704	0
Gpr155	0.139453	0.0140768	0.161558	0.0589949	0.064389	0.0951234	0.143061	0.120994	0.0946065	0.0417267	0.14311	0.128283	0.0631908	0.0325451	0.12444	0.0591437	0.122189	0.0354256	0.0269777	0.0758102	0.1192	0.0928536	0.111805	0.04322	0.0330811	0.0936357	0
Gm13703	0.00740609	0	0.000258941	0.00207009	0	0	0	0	0	0	0	0	0	0.00554186	0	0	0	0	0	0	0	0	0	0	0	0	0
Gm13709	0	0	0	0.000876636	0.00231985	0.00618974	0.000797824	0.000552929	0.00126056	0	0.00127089	0.000960827	0.000812535	0	0.000721612	0	0.00162568	0.00160202	0	0.00341066	0.00252276	0	0	0	0	0	0
Wipf1	0.434462	0.251222	0.494942	0.461162	0.642923	0.510207	0.528575	0.543643	0.561357	0.590139	0.551898	0.547733	0.551996	0.207712	0.559786	0.723327	0.562183	0.621093	0.764724	0.546977	0.704612	0.540239	0.59921	0.950898	0.591242	0.368758	0
Chrna1	0	0.00209903	0	0	0	0	0	0	0	0	0	0	0	0	0	0	0	0	0	0	0.00148633	0	0	0	0	0	0
Chrna1os	0	0.166733	0.00329875	0.0344001	0.00192841	0.0103569	0.00138193	0.000314763	0.000435318	0.0034756	0.00128972	0.00556416	0.00293023	0.0316463	0.0128461	0.00195111	0.00434571	0.00286046	0.0462102	0	0.000606423	0.00345352	0.00593432	0.00780075	0.0154552	0.15276	0
Chn1os3	0	0	0	0.00247169	0	0	0	0.000314763	0	0	0	0	0	0.00462	0	0	0	0	0	0	0	0	0	0	0	0	0
Chn1	0.0365638	0.0174802	0.00106843	0.00676583	0.000471913	0.00288911	0.00263701	0.00438108	0.00155055	0.00608926	0.00199375	0.0016994	0.00166545	0.0312327	0	0.00615824	0	0	0.0498009	0.000974918	0	0.00318318	0.0938405	0	0.0109491	0.942172	0
Atf2	0.332177	0.0692881	0.172993	0.126788	0.160665	0.176613	0.162347	0.130771	0.134369	0.132609	0.139282	0.150146	0.157539	0.246093	0.156094	0.185202	0.212343	0.186673	0.109377	0.200459	0.122826	0.158639	0.0851918	0.192602	0.27106	0.306868	0
Gm10822	0	0	0.000452213	0	0	0	0	0.000240143	0	0	0	0	0	0	0	0	0	0	0	0.00175474	0	0	0.111069	0	0	0	0
Atp5g3	1.36516	1.58291	1.01816	1.60523	1.94293	3.88305	1.07271	1.23458	1.28894	2.61908	0.920771	1.25269	1.4862	1.26015	1.23636	1.72008	1.26066	1.08471	0.924092	1.67898	1.0473	1.84383	1.58096	1.88685	1.79579	2.94301	0
Lnpk	0.200361	0.0630084	0.0782457	0.11761	0.101703	0.095825	0.112874	0.0782355	0.0862376	0.225798	0.0784543	0.106339	0.0906826	0.36057	0.0917178	0.175512	0.0942346	0.205679	0.2208	0.267507	0.109679	0.133953	0.0581	0.120083	0.09535	0.14165	0
Hoxd9	0	0.0194604	0	0.00125565	0	0	0	0	0	0	0	0.00281796	0	0	0	0	0	0	0	0.00120158	0	0	0	0	0	0	0
Hoxd3os1	0.00652418	0.0339557	0.000448782	0.0107201	0.000352758	0.00385991	0	0.000411735	0	0.00107069	0	0.000630584	0	0.00664425	0.0120284	0	0	0.00149753	0.0115166	0.00120158	0	0.00370081	0	0	0.0141171	0	0
Hoxd8	0.0127003	0.00921512	0.00134068	0.00271585	0	0.00140506	0.0033936	0.000631586	0.00753294	0.00155705	0.000738509	0	0.00341482	0.0121119	0	0	0	0.00118502	0	0.00120158	0	0	0	0	0.0510175	0.00537242	0
Mtx2	0.577028	0.579584	0.398543	0.494635	0.537922	1.11146	0.462997	0.423231	0.389008	0.580267	0.381787	0.417265	0.559938	0.541929	0.499111	0.547017	0.449488	0.304099	0.561915	0.492716	0.434056	0.639182	0.693726	0.453455	0.894576	0.8552	0
Gm13652	0	0	0	0	0	0	0	0	0	0	0	0	0	0	0	0	0	0	0	0	0	0	0	0	0	0	0
2600014E21Rik	0.00651143	0.012116	0	0	0.000491246	0	0	0.000215407	0.00200161	0	0	0	0.000299853	0.0696927	0	0	0	0	0	0.00210561	0	0	0	0	0	0	0
A330043C09Rik	0	0	0	0	0	0	0	0	0	0	0	0	0	0	0	0	0	0	0	0	0	0	0	0	0	0	0
Hnrnpa3	2.45071	2.95672	1.91452	2.91883	3.13955	2.06289	2.33598	2.77194	2.53897	6.16641	2.50621	2.80691	3.15101	2.6526	2.81169	4.30469	2.12264	2.9981	3.15588	5.11998	3.44944	4.31853	3.12501	4.1925	4.81948	2.68526	0
Nfe2l2	1.92864	0.972743	1.68807	1.0051	1.55235	1.35908	1.73853	1.44816	1.68656	0.775418	1.72193	1.61301	1.72191	0.848467	1.42876	1.27839	2.27037	0.683597	0.700554	1.15714	1.13826	1.20555	1.13589	0.633422	1.78162	1.28363	0
Agps	0.350898	0.148603	0.262166	0.166892	0.342691	0.257201	0.260061	0.265265	0.251246	0.274831	0.276041	0.252589	0.328803	0.20093	0.313298	0.386549	0.252834	0.152854	0.138273	0.365432	0.305231	0.316604	0.315166	0.272065	0.119533	0.215949	0
Ttc30b	0.149844	0.101308	0.0305711	0.0338096	0.0116081	0.0681812	0.0254424	0.0128184	0.0226961	0.00863874	0.0158122	0.033854	0.0125622	0.121794	0.0242454	0.03505	0.0069377	0.0157514	0.070596	0.0252526	0.00876128	0.00930031	0.0141248	0.00658286	0.0186262	0.0361166	0
Ttc30a2	0	0	0.00261596	0.00357101	0	0.0287833	0.00726216	0.000533653	0.00467668	0	0.00219131	0.00112948	0.00373409	0.0029723	0.0109515	0.00632684	0.0111537	0	0	0	0	0.00393455	0.00428746	0.00112757	0.0351348	0	0
Ttc30a1	0.0590277	0.0212483	0.0227245	0.0289734	0.0137389	0.0503234	0.0327699	0.015733	0.0205753	0.037026	0.0213522	0.0268705	0.0235757	0.0155841	0.0224642	0.0179163	0.0107071	0.0144765	0.0278231	0.0173169	0.0328181	0.0387588	0.00333976	0.00568105	0.0219551	0	0
Cyct	0	0	0	0	0	0	0	0	0	0	0	0	0	0	0	0	0	0	0	0	0	0	0	0	0	0	0
Rbm45	0.0499857	0.0116172	0.0101242	0.0218165	0.014534	0.0241993	0.0112581	0.01884	0.0293195	0.0232916	0.0124174	0.0298308	0.0129106	0	0.00862008	0.0238702	0.0257365	0.0233938	0.103524	0.0137638	0.0208012	0.0278375	0.00873397	0.0362645	0.00276884	0.0766381	0
Osbpl6	0	0.0113521	0	0.00255932	0	0.0635069	0	0.000669954	0	0.000795773	0.00196251	0	0	0.0302251	0.00119675	0	0	0	0	0.00413676	0	0	0	0	0.0423212	0	0
Prkra	0.4145	0.329128	0.471783	0.474226	0.278656	0.236576	0.404982	0.336791	0.391708	0.259345	0.414033	0.369138	0.344132	0.250287	0.381863	0.224191	0.378857	0.124774	0.267571	0.408476	0.306866	0.39248	0.268176	0.169082	0.38999	0.27178	0
Pjvk	0	0	0.00295099	0.00298342	0.00165041	0	0.000977677	0.00316336	0.00233367	0	0.00205428	0.00273525	0.00120604	0.00554186	0.00242305	0	0.000994254	0.000530878	0	0.00441941	0.000900763	0.00202401	0.00627862	0	0	0	0
Fkbp7	2.12001	1.66389	0.123507	0.558506	0.0691108	0.0922654	0.118813	0.0779872	0.087052	0.0668924	0.10659	0.0967438	0.0757974	2.44447	0.14348	0.11897	0.0867764	0.0931048	0.875735	0.0740244	0.0463214	0.0898909	0.269564	0.0893795	0.557433	0.779581	3.53232
Plekha3	0.115865	0.238997	0.0883376	0.114544	0.169883	0.149581	0.0936181	0.106901	0.0992695	0.113401	0.0819591	0.125521	0.156637	0.0784024	0.120295	0.104013	0.130512	0.0750198	0.0483478	0.110151	0.11492	0.131716	0.0851193	0.0681373	0.289793	0.122011	0
Ttn	0	0	0.0183945	0.0121982	0.0161139	0.133813	0.0141473	0.00977241	0.0297289	0.00581709	0.00774285	0.021772	0.0173788	0.0267819	0.0212379	0.0260259	0.0104452	0.0103075	0	0.0162081	0.00639497	0.0168886	0.00876803	0.0124981	0.00276884	0.0150277	0
Ccdc141	0	0.040105	0.00518482	0.0382826	0.0109994	0.055469	0.0105378	0.00734294	0.00669572	0.00713186	0.00322034	0.00981725	0.0056233	0.0225714	0.0092823	0.00608977	0.00567083	0.00108784	0	0.00608422	0.0026218	0.00896678	0.00309399	0.0087718	0	0.262219	0
Sestd1	0.108373	0.0576523	0.0889156	0.0990934	0.144183	0.128974	0.112886	0.101826	0.131978	0.0791243	0.0927744	0.106402	0.134023	0.0785454	0.115276	0.0739868	0.122161	0.0319098	0.061421	0.129263	0.0955542	0.125454	0.138727	0.0481119	0.115758	0.0394265	0
Zfp385b	0.0143784	0.00721951	0	0.000899067	0	0	0	0.00145312	0	0.00107608	0.000451384	0	0	0	0.000875059	0	0	0	0.0143612	0	0	0	0	0	0.00244963	0	0
Cwc22	0.205424	0.245997	0.124453	0.111156	0.114589	0.139991	0.181447	0.139005	0.147113	0.179529	0.138892	0.159364	0.143488	0.142319	0.134154	0.131643	0.132223	0.181988	0.126019	0.153629	0.168191	0.133303	0.192892	0.212198	0.174309	0.200266	0
Ube2e3	1.02216	1.19527	0.831969	0.928755	0.792769	0.773173	0.883745	0.743058	0.747066	0.998992	0.826376	0.829271	0.791148	0.853652	0.993463	1.06483	0.887748	0.374504	0.663242	1.31839	1.02741	1.25794	1.10095	0.743207	1.1909	1.41546	1.76616
Itga4	0.204337	0.230658	0.376635	0.351926	0.363329	0.47362	0.445015	0.576949	0.455328	0.519793	0.361009	0.458168	0.536791	0.0821378	0.368614	0.373042	0.376034	0.888044	0.456885	0.351021	0.516007	0.236344	1.3679	1.221	0.0657258	0.0770094	0
Cerkl	0	0.0633062	0.00472819	0.00815669	0.00737371	0.0103517	0.00502884	0.00907875	0.00560685	0.0163574	0.00778093	0.00545415	0.00441566	0.0216583	0.00551846	0.0115812	0.00807607	0.0162589	0	0.0123189	0.00750983	0.00659918	0.00587344	0.0230784	0	0	0
Ssfa2	0.390992	0.18215	0.192629	0.191856	0.267153	0.221661	0.192921	0.193444	0.160443	0.088363	0.146864	0.208768	0.19866	0.154594	0.207915	0.206693	0.192385	0.0594362	0.122654	0.149284	0.133433	0.157836	0.0980813	0.0794876	0.188733	0.219862	0
Pde1a	0.549381	0.622992	0.00707594	0.288586	0.0309096	0.0929385	0.00887215	0.00788645	0.00776837	0.00447127	0.00966472	0.00476089	0.00365217	0.398808	0.00652026	0.0217067	0.00314391	0.00686369	0.240854	0.0041404	0.0107737	0.00676371	0	0.0139179	0.012121	0.714811	0
Prdx6b	0	0	0	0.00181093	0	0	0	0.00152969	0.000692962	0	0.00129359	0	0.000541738	0	0.00105264	0	0	0	0	0	0.00184362	0	0	0	0	0	0
Dnajc10	0.661437	0.176554	0.169401	0.389614	0.377038	0.24059	0.208491	0.174085	0.164822	0.331911	0.153055	0.179649	0.240565	0.778133	0.228739	0.374457	0.201362	0.245177	0.6975	0.365562	0.173944	0.288199	0.548891	0.198514	0.368998	0.82514	0
Frzb	0.890515	0.576877	0.00957999	0.469488	0.0153565	0.00571767	0.011311	0.0117703	0.00571078	0.00331067	0.006375	0.00729103	0.00768893	1.09459	0.00871084	0.010172	0.00683628	0	0.0353903	0.0026351	0.00305868	0.0222686	0.0235555	0.00672557	0.00626393	0.0336439	0
Nckap1	0.330943	0.278641	0.00911881	0.102093	0.0127918	0.0234767	0.0191282	0.01582	0.00467426	0.0215932	0.00979275	0.00692719	0.00953209	0.28992	0.020627	0.0339551	0.0120179	0.00664184	0.25225	0.0121297	0.00697708	0.0198588	0.164446	0.0340584	0.618296	0.476341	0
Dusp19	0.0809522	0.203775	0.0692678	0.103628	0.0996687	0.0941608	0.065892	0.0847533	0.0798815	0.153201	0.0865787	0.103981	0.0658851	0.438088	0.0565181	0.157859	0.087253	0.11007	0	0.106184	0.0911286	0.126694	0.327836	0.236872	0.0793379	0.114364	0
Nup35	0.0777186	0.0303218	0.0626251	0.0505639	0.0602961	0.0548571	0.0497216	0.074769	0.0721793	0.188114	0.0548345	0.0485405	0.0981652	0.0359089	0.0653436	0.167248	0.0632544	0.123641	0.191148	0.258521	0.0497247	0.180168	0.0119502	0.119666	0.0566735	0.194505	0
Zfp804a	0	0	0	0	0	0	0	0	0	0	0	0	0	0	0	0	0	0	0	0	0	0	0	0	0	0	0
Zc3h15	0.834285	1.22554	0.496765	0.765568	0.751309	0.615264	0.553921	0.560071	0.658317	0.920098	0.513892	0.676583	0.595558	1.35832	0.532458	0.824855	0.646823	0.905448	1.11016	0.719377	0.656857	0.749293	0.85899	1.04996	0.742041	0.799401	0
Itgav	0.371841	0.283855	0.338026	0.342813	0.386393	0.38124	0.308068	0.339494	0.360611	0.232296	0.332631	0.399354	0.354206	0.782951	0.25626	0.264503	0.475325	0.184682	0.24181	0.232346	0.183515	0.284058	0.204285	0.203416	0.110534	0.297709	0
Fam171b	0.161894	0.0926947	0.000429946	0.0318399	0.00152995	0	0.000322269	0.00401318	0.00184552	0.000661496	0.00200377	0.00424595	0	0.0983384	0	0.00766345	0	0.00133587	0.118854	0	0.0006422	0	0	0	0	0.00514213	0
Calcrl	0.215082	0.0562981	0.0626543	0.057037	0.0805274	0.040864	0.0660699	0.048891	0.0379698	0.052387	0.045623	0.0557544	0.0657766	0.0258481	0.0817776	0.087257	0.0753013	0.0606848	0.119108	0.0684495	0.0454724	0.0709073	0.0467647	0.0389707	0.596831	0.0694683	0
Tfpi	0.445304	0.465041	0.11437	0.268492	0.0975298	0.12485	0.155715	0.0693105	0.100058	0.0679774	0.0667642	0.102128	0.106452	0.505234	0.185565	0.07019	0.13074	0.0345574	0.568903	0.109741	0.0210211	0.141648	0.048169	0.0279614	0.492857	1.06877	0
Gm13710	0.0172461	0	0.144884	0.0305601	0.00657445	0.0438999	0.0510931	0.0569143	0.0772359	0.0203573	0.0698672	0.044914	0.030537	0.0034007	0.0325675	0.0325349	0.0549077	0.0246786	0	0.0336443	0.0174099	0.0350843	0.00983785	0.0104275	0.00955346	0.00906454	0
Ctnnd1	0.251732	0.377103	0.290256	0.162496	0.274659	0.212637	0.303414	0.176443	0.174893	0.125647	0.17176	0.257352	0.252632	0.23278	0.488566	0.282699	0.291144	0.092611	0.182505	0.275764	0.104168	0.306061	0.133939	0.0542177	0.667198	0.492807	0
Selenoh	0.91124	1.4846	0.902109	0.921035	0.753539	0.753719	0.784401	0.846466	0.945138	2.92838	0.77538	0.952679	0.730404	1.525	0.87168	4.70862	0.80902	0.991255	0.808098	3.41497	1.20849	1.82915	1.7619	1.43287	1.47245	1.21498	1.76616
Tmx2	0.349878	0.159951	0.20376	0.156629	0.145842	0.11696	0.202828	0.217536	0.189892	0.287951	0.224171	0.209207	0.205087	0.214992	0.218021	0.315876	0.197587	0.303241	0.0947308	0.457998	0.223318	0.338411	0.229283	0.30364	0.225833	0.335688	1.76616
Med19	0.0878679	0.072036	0.187936	0.192908	0.150456	0.20768	0.163001	0.195681	0.194011	0.313557	0.197778	0.182915	0.153966	0.0976641	0.236623	0.265575	0.228366	0.211661	0.371927	0.387598	0.232772	0.287573	0.322565	0.304127	0.607405	0.29208	0
Zdhhc5	0.0964184	0.0638801	0.0739521	0.0971257	0.131575	0.141797	0.0914331	0.082221	0.0908262	0.108603	0.0764913	0.0945981	0.157137	0.0850187	0.107888	0.0676811	0.0851849	0.0812605	0.098185	0.0926153	0.0735957	0.0985563	0.0407587	0.0821925	0.0830096	0.0770468	0
Clp1	0.212616	0.0558881	0.14783	0.116606	0.127462	0.0781318	0.170937	0.165976	0.163193	0.221102	0.153125	0.136427	0.13502	0.249344	0.147837	0.158555	0.131085	0.232381	0.238952	0.176021	0.117126	0.140183	0.0979071	0.297743	0.100427	0.200407	0
Ypel4	0.153181	0.00516935	0	0.00120674	0	0.00146285	0.000564564	0.000215407	0	0	0	0	0	0.00462	0	0.000876947	0	0.00642952	0	0	0	0	0.00207189	0	0	0.0127343	0
Gm19426	0.0149605	0.0184812	0.000386741	0.00527731	0	0	0	0	0	0.00105216	0.00153263	0	0.000465202	0.0203123	0	0	0	0	0	0	0	0.00126865	0.0011304	0	0.0407709	0.0190942	0
Serping1	16.7275	3.61559	0.116155	3.79064	0.0976283	0.361442	0.339765	0.0982271	0.0741623	0.0525104	0.0485796	0.0381879	0.0502974	4.34314	0.05171	0.0737626	0.0394698	0.0391313	9.06987	0.0287326	0.0527711	0.136482	1.64123	0.0495801	0.0573018	5.83178	3.53232
Ube2l6	0.467432	0.456955	0.278079	0.423098	0.372258	0.240902	0.292758	1.56068	0.288912	0.348313	0.306932	0.353652	0.494797	0.278141	0.335879	0.489736	0.324184	0.350584	0.438534	0.420294	0.235043	0.483345	1.65007	0.142355	0.695463	0.424317	0
Timm10	0.47133	0.386825	0.243272	0.266179	0.345965	0.509937	0.252648	0.305605	0.30491	0.373229	0.213809	0.301738	0.358817	0.611808	0.362814	0.291373	0.237284	0.244821	0.30369	0.241769	0.248465	0.338732	0.172028	0.234662	0.430034	0.260494	1.76616
Slc43a1	0.0508339	0.0940635	0	0.0113781	0.000616667	0.00462003	0	0.00149661	0.00109613	0.00765341	0.000478854	0	0.00221689	0.0173595	0.00294048	0.000578773	0.00102189	0.0254781	0.133233	0	0	0.00131187	0.00695344	0.00967063	0.0394517	0.00904948	0
Rtn4rl2	0	0	0	0	0	0	0	0	0	0	0	0	0	0	0	0	0	0	0	0	0	0	0	0	0	0	0
Slc43a3	4.04941	0.564221	0.0362505	0.56307	0.0254656	0.0437671	0.0558005	0.0773828	0.0425581	0.218034	0.0309877	0.0354108	0.034791	0.70993	0.0521531	0.114586	0.0429117	0.0626747	1.75367	0.364536	0.021826	0.413163	0.159919	0.0503786	2.14477	1.02837	1.76616
Prg2	0	0	0.000318018	0	0	0.00330993	0	0.000863613	0.00134668	0.00848808	0	0.0034672	0	0	0.00134931	0.000496156	0	0.00670185	0	0.00175474	0.000806744	0	0.00225813	0	0	0	0
P2rx3	0	0	0.000562196	0	0.000580038	0.00148453	0	0	0	0.00117815	0	0	0	0	0	0.000496156	0.00131266	0	0	0.00112228	0	0	0	0	0.00528996	0	0
Ssrp1	1.23671	0.738981	0.622935	0.819937	0.680026	0.557083	0.636529	0.712516	0.607604	2.10265	0.641402	0.673046	0.643208	0.586576	0.695641	0.812356	0.579638	0.874221	0.836262	1.74176	0.703518	1.60345	1.25133	1.21689	1.54763	1.21648	1.76616
Tnks1bp1	0.205912	0.113815	0.02342	0.0725301	0.0441709	0.0423663	0.0238857	0.0308339	0.0137455	0.0249555	0.0180478	0.0300931	0.0268498	0.309491	0.0322592	0.0164905	0.0346336	0.0580237	0.169893	0.0156578	0.0181878	0.020786	0.203507	0.0910176	0.296117	0.64984	0
Aplnr	0	0	0.0165593	0.00799326	0.0223814	0.0286028	0.0155356	0.0362406	0.0169559	0.0267773	0.0331713	0.00950228	0.0162409	0.0261787	0.0280238	0.0155058	0.00789086	0.010817	0	0.0136306	0.024297	0.0542348	0.0203648	0	5.48751	0.295869	0
Gm13713	0	0.00617264	0.00752971	0.00271938	0.00247746	0	0.00773607	0.0408036	0.00161266	0.0183942	0.00805079	0.0157757	0.00739083	0	0.00309711	0.00677409	0.0123745	0.00600769	0.0218936	0.00662891	0.0133682	0.0433031	0.00125589	0.00989428	0.0375921	0	0
Lrrc55	0.129754	0.00243947	0	0	0	0.00606689	0	0	0	0	0.00118547	0	0	0	0	0	0	0	0	0	0	0.00253903	0	0	0.0391361	0	0
Gm13715	0.00442134	0	0	0	0	0	0	0	0	0	0	0	0	0	0.000623913	0	0	0	0	0.000987224	0	0	0	0	0.0110365	0	0
Olfr1033	0.0887609	0.0309179	0.00119316	0.0134361	0.00130753	0.00351447	0.00415996	0.0161765	0.000257165	0	0.00249164	0.00552075	0.0026397	0.0303474	0.00301026	0	0	0.00397588	0.0225329	0.00122507	0	0	0.0102366	0	0.00165119	0.0570015	0
Olfr1034	0.0224124	0	0.000236516	0	0	0	0	0	0	0	0	0	0.000299853	0.0237323	0	0	0	0	0	0	0	0	0.00335834	0	0	0	0
Olfr52	0	0	0	0	0.00103206	0	0.00142242	0	0	0	0	0	0	0	0	0	0	0	0	0	0.00238624	0	0	0	0	0	0
Olfr1055	0	0	0	0	0	0	0	0	0	0	0	0	0	0	0	0	0	0	0	0	0	0	0	0	0	0	0
Olfr1090	0	0	0	0	0	0	0	0	0	0	0	0	0	0	0	0	0	0	0	0	0	0	0	0	0	0	0
Olfr259	0	0	0.00125278	0.0014736	0.00524128	0	0.00106046	0.00291825	0.000394499	0	0.00123053	0.00312344	0.00262256	0	0	0	0	0.00450243	0	0.00561244	0.00353915	0.00220386	0.00297346	0.00911069	0	0	0
Olfr1122	0	0	0	0	0	0	0	0	0.000812998	0	0	0	0	0	0	0	0	0	0	0	0	0	0	0	0	0	0
Olfr1124	0	0	0.000798054	0	0	0	0	0	0	0	0	0	0.000674961	0	0.00164104	0	0.00356401	0.00114665	0	0.00113358	0.00089832	0	0	0.00162321	0	0	0
Olfr1129	0	0	0	0	0.000384063	0	0	0	0	0	0	0	0	0	0	0.000876947	0	0	0	0	0	0	0	0	0	0	0
Olfr1152	0	0	0	0	0.000893389	0	0	0	0.000358247	0	0	0	0	0	0	0	0	0	0	0	0	0	0	0	0	0	0
Olfr1156	0	0	0.000803918	0	0	0.00474776	0	0	0	0	0.000618591	0.00112419	0	0	0.00217206	0	0	0	0	0	0	0	0	0.00328599	0	0	0
Olfr1160	0	0.0056178	0.000280429	0.0012523	0	0.00222187	0	0	0.00095448	0.000905144	0.00187989	0	0.00225662	0	0	0.00215143	0.00234742	0.00346852	0	0	0.00265338	0.00184293	0	0.00512827	0.00967235	0	0
Olfr73	0	0	0.000352831	0	0.000846151	0	0.00102104	0.000328157	0	0.00105916	0	0	0.00261306	0	0	0	0	0	0	0	0.00136561	0	0	0	0	0	0
Olfr1175-ps	0.00574871	0	0	0	0	0	0	0	0	0	0	0	0.00204615	0	0	0	0	0	0	0	0	0	0	0	0.00140041	0	0
Olfr1178	0	0	0	0	0	0	0	0	0	0	0	0	0	0	0	0	0	0	0	0	0	0	0	0	0	0	0
Olfr1217	0	0	0	0	0	0	0	0	0	0	0	0	0	0	0	0	0	0	0	0	0	0	0	0	0	0	0
Olfr1238	0	0	0.000395287	0	0.00201559	0	0.00118973	0	0.00247521	0	0.00021775	0.00367801	0	0	0.00118422	0	0.00126159	0.000735437	0	0	0	0	0.00235589	0	0	0	0
Olfr1247	0	0	0.000728519	0	0	0	0.00055412	0.000462689	0	0	0	0	0	0	0	0	0	0	0	0	0	0.00249792	0	0	0	0	0
Olfr1260	0.0200272	0	0.00024689	0.0017439	0	0	0.00132949	0.00140433	0	0.000944647	0.000643686	0	0.00063253	0	0	0	0	0.000271832	0	0	0.0016307	0	0	0	0.00113095	0	0
Ptprj	0.218062	0.282157	0.612692	0.285068	0.60937	0.71366	0.672316	0.493822	0.463876	0.254511	0.50831	0.535943	0.554111	0.167934	0.639782	0.354076	0.645644	0.293325	0.155431	0.367013	0.308298	0.506958	0.283991	0.134718	0.155602	0.134623	0
4933423P22Rik	0	0	0.000715738	0	0	0	0.00724939	0.000774907	0.00209073	0.0012429	0.00462209	0.000976796	0	0	0	0	0	0.00671318	0	0.00186901	0.00178841	0.00264938	0.0113235	0.00436151	0	0	0
Nup160	0.0187688	0.0233372	0.0284611	0.0286795	0.0458438	0.0593953	0.042109	0.037981	0.0332296	0.0955653	0.044522	0.0371939	0.0351616	0.0149024	0.0498081	0.0683077	0.0337135	0.0876844	0.0258804	0.120347	0.06362	0.0799272	0.0298085	0.0471024	0.0285426	0.0221749	0
Fnbp4	0.0966723	0.138017	0.132858	0.15791	0.151348	0.196214	0.162029	0.200582	0.12813	0.216617	0.144454	0.157928	0.158685	0.0764673	0.198416	0.196355	0.150184	0.190234	0.201473	0.174755	0.14926	0.170839	0.0772661	0.239034	0.113602	0.197532	0
Agbl2	0	0.00426748	0	0.00307003	0	0	0.000939711	0	0.00166853	0.00102447	0.000589901	0.000431027	0	0.01717	0	0.0201563	0.00366	0	0	0.00128717	0	0	0	0	0	0	0
Mtch2	1.17408	1.29996	0.790226	0.963251	1.09091	1.3869	0.810293	0.879087	0.955545	1.30313	0.749011	0.841187	1.04702	1.17014	0.959609	1.23205	0.903412	0.81838	0.973186	1.21555	0.943843	1.14763	0.785265	0.98932	1.00844	1.26851	1.76616
C1qtnf4	0	0.0144562	0.00129811	0.0217343	0.0040336	0.0406277	0.00611803	0.00234831	0.00101931	0.00814866	0.00204178	0.000770075	0.00215895	0.0359693	0.00202368	0.00548929	0.00130687	0.0278003	0	0.00259277	0.00313675	0.00298088	0.0335349	0.0279774	0.0263765	0.0510175	0
Ndufs3	1.58691	1.90808	1.1015	0.98993	1.17633	2.92246	1.06772	1.19551	1.1875	1.33279	1.02955	1.15173	1.18226	1.83771	1.24602	1.11921	1.17067	0.933219	1.40123	1.04773	1.0359	1.2405	1.12058	1.2667	1.51393	2.06878	0
Kbtbd4	0.0910928	0.179663	0.0980737	0.0808518	0.0569859	0.142056	0.0822011	0.0873605	0.0826658	0.108705	0.094307	0.0794185	0.0918509	0.0884197	0.130145	0.0864568	0.117388	0.0959061	0.14231	0.0873398	0.0769356	0.123204	0.10763	0.103547	0.137491	0.0499536	0
Celf1	0.40917	0.257333	0.403936	0.351691	0.505665	0.396584	0.416392	0.38758	0.349703	0.467389	0.365885	0.451402	0.437194	0.422533	0.419412	0.484639	0.428598	0.527409	0.46529	0.404432	0.360961	0.479205	0.274196	0.532692	0.5456	0.537582	0
Rapsn	0.0288358	0.085247	0.640602	0.141748	0.112629	0.253027	0.250588	0.309048	0.443076	0.200739	0.370763	0.387067	0.219497	0.212373	0.144837	0.184076	0.386438	0.12971	0.0104193	0.184007	0.0622414	0.316078	0.15936	0.125488	0.0246005	0.195351	0
Psmc3	1.60908	2.14978	1.36241	1.52891	1.60426	1.69223	1.38296	1.49139	1.52474	2.20866	1.3222	1.47223	1.50537	2.48922	1.59607	1.88555	1.59362	1.13122	1.50561	1.96073	1.43393	1.91667	1.88715	1.72376	2.77771	1.93381	3.53232
Slc39a13	0.308873	0.221043	0.0875587	0.132083	0.0991429	0.126904	0.0993844	0.0906411	0.0879773	0.0624168	0.097334	0.10613	0.0877227	0.436267	0.0861565	0.112003	0.116158	0.0735789	0.0799113	0.0932685	0.0742938	0.0887001	0.0366525	0.0649043	0.148358	0.0527546	0
Spi1	1.63695	2.78936	5.95324	4.35239	6.02171	3.97753	6.09236	6.25357	6.30449	3.12937	6.10898	5.7975	6.46969	1.68314	6.37925	5.53435	6.58144	2.39615	1.49669	5.68188	6.90356	5.76396	3.76304	1.5171	0.922528	1.38887	0
Mybpc3	0.0591017	0.00721061	0.0181181	0.0270557	0.0345967	0.991217	0.0415801	0.0175761	0.0299047	0.0124192	0.0119177	0.0289552	0.0236591	0.0034007	0.0151119	0.0161241	0.0131397	0.0108604	0	0.031366	0.0129041	0.025492	0.0252116	0.0288636	0.0397097	0	0
Madd	0.103338	0.0800021	0.24774	0.201744	0.292036	0.352224	0.203168	0.249263	0.232816	0.20636	0.289737	0.263457	0.225836	0.0943952	0.321288	0.207391	0.280486	0.235343	0.393143	0.199923	0.205412	0.210797	0.12561	0.282643	0.144257	0.153586	0
Nr1h3	0.286849	0.149345	0.0932398	0.0832234	0.220015	0.0829573	0.0581575	0.0968041	0.150477	0.0672675	0.10732	0.111805	0.121637	0.138901	0.10202	0.0817166	0.110093	0.0283762	0.0532251	0.0435022	0.0441393	0.0959597	0.0477617	0.0511912	0.091963	1.14839	0
Acp2	0.337346	0.280491	0.755595	0.297088	0.600504	0.533138	0.577687	0.541108	0.5629	0.244578	0.577979	0.61901	0.596271	0.29662	0.684907	0.410012	0.728637	0.180782	0.1318	0.423061	0.241093	0.57365	0.181529	0.144662	0.186658	0.365901	0
Ddb2	0.0402193	0.0150435	0.0184198	0.0264952	0.0173552	0.0223921	0.041663	0.0292667	0.0383022	0.0863738	0.0209959	0.0235992	0.0218384	0.00648518	0.0271056	0.008394	0.0236817	0.122258	0.153968	0.034119	0.0370743	0.0340443	0.0135178	0.0956385	0.0276771	0.0530183	0
A330069E16Rik	0.0513023	0.0121305	0.0162447	0.01039	0.0118866	0.00480306	0.0151614	0.00936131	0.020296	0.0118258	0.0191343	0.00919128	0.0126451	0.0655322	0.00861142	0.0370553	0.0186711	0.026514	0.181882	0.0201888	0.00576744	0.0120145	0.0395322	0.0404771	0.0100767	0.274024	0
Gm17281	0	0	0.000851069	0	0	0.00924727	0	0	0	0	0	0	0	0	0	0	0	0	0	0	0	0	0	0	0	0	0
Pacsin3	0.130977	0.180707	0.00452035	0.0537365	0.00380237	0.102973	0.00708557	0.00639581	0.00596259	0.00365294	0.00752204	0.0084264	0.00473914	0.0464595	0.00600548	0.0102481	0.00653205	0.00367812	0.0154611	0.0187466	0.00636396	0.00406212	0.00403127	0.012428	0.00252143	0.315864	0
Arfgap2	0.327072	0.516184	0.366357	0.389769	0.252748	0.219629	0.390166	0.373343	0.319061	0.402991	0.401446	0.381105	0.308869	0.251115	0.3482	0.476568	0.374314	0.53165	0.773994	0.36502	0.442634	0.377357	0.543046	0.583015	0.332355	0.435685	1.76616
1110051M20Rik	0.161242	0.1426	0.0534401	0.0744948	0.042326	0.0248681	0.0454934	0.0521211	0.0494465	0.0459271	0.0485479	0.0438588	0.0492357	0.341802	0.0757653	0.0583352	0.0476424	0.0285835	0.0133718	0.0577527	0.054393	0.0701098	0.17426	0.062944	0.0115905	0.162718	0
Lrp4	0.0956172	0.119141	0.0224222	0.0332115	0.0222272	0.0238512	0.0217287	0.0195358	0.0306267	0.0114463	0.0174441	0.0408895	0.0103082	0.113121	0.0238577	0.0235001	0.0346908	0.0094639	0.0100417	0.0163167	0.0101479	0.0102068	0.00637421	0.00465338	0.00705825	0	0
Ckap5	0.108285	0.0929194	0.128932	0.0994407	0.156641	0.135869	0.134346	0.108951	0.108247	0.370545	0.101356	0.16414	0.111084	0.0795227	0.160286	0.563241	0.193312	0.0901624	0.333704	0.786166	0.106938	0.170567	0.215083	0.101941	0.295885	0.115097	0
F2	0	0	0.00123247	0.00222896	0.00325943	0	0.000713604	0.000989559	0.00141338	0.00487713	0.000745194	0.00247193	0	0	0.000287635	0	0.00505986	0	0	0.0069132	0.00327132	0.000769463	0	0.00764999	0	0	0
Zfp408	0.0067161	0.0196869	0.0244529	0.0305797	0.00864574	0.0164645	0.0183528	0.0105647	0.02526	0.0266372	0.015395	0.0225916	0.0201772	0.0154812	0.0139455	0.0278203	0.0255952	0.0276685	0	0.0261073	0.0102782	0.00442592	0.0170523	0.008487	0.00966869	0.00563241	0
Arhgap1	0.247774	0.342199	0.241024	0.234815	0.287353	0.244753	0.257663	0.221646	0.246247	0.298918	0.230923	0.26182	0.246956	0.216768	0.287169	0.287706	0.266569	0.194379	0.146718	0.321025	0.250837	0.242478	0.368869	0.286303	0.273335	0.50075	1.76616
Atg13	0.105399	0.0684132	0.106497	0.154113	0.117109	0.107646	0.0949882	0.105576	0.118111	0.0927648	0.0918002	0.0852362	0.110414	0.223679	0.0890381	0.0858087	0.109069	0.122989	0.24224	0.0918219	0.091609	0.0837582	0.0558766	0.130976	0.136166	0.112292	0
Harbi1	0.0800786	0.0278226	0.0655427	0.069948	0.0465897	0.0312145	0.0533305	0.0601722	0.0618309	0.0377425	0.0635654	0.0719063	0.050456	0.0981309	0.0728051	0.0324245	0.0785639	0.0768292	0	0.0513501	0.0563603	0.0493428	0.0454918	0.0671647	0.0841489	0.0506515	1.76616
Ambra1	0.0816357	0.0459096	0.0672925	0.0830613	0.0873291	0.0781098	0.0830872	0.0716406	0.0728638	0.0728735	0.0651422	0.0753623	0.10406	0.0806571	0.0831926	0.0571354	0.0694232	0.0822542	0.147076	0.0902739	0.0713854	0.0732098	0.0614038	0.0958042	0.0685261	0.116441	0
Mdk	0.679021	1.49399	0.0288439	0.722064	0.056682	0.159745	0.0131746	0.0350238	0.0257975	0.0224809	0.0132726	0.0107505	0.0237484	2.01413	0.019845	0.0425866	0.00936593	0.0420217	0.243777	0.00511179	0.015205	0.0219931	0.444853	0.0286725	0.0631865	0.834038	1.76616
Dgkz	0.133616	0.246205	0.45234	0.229868	0.487658	0.304359	0.447546	0.372084	0.436578	0.403094	0.393117	0.466434	0.539928	0.156012	0.467103	0.515754	0.484192	0.334083	0.325611	0.408663	0.218735	0.464871	0.14756	0.644273	0.518885	0.216628	0
Creb3l1	0.431769	0.444467	0.0316732	0.156637	0.0697745	0.080495	0.0329871	0.0556657	0.0642488	0.0637957	0.0312365	0.0727084	0.0861321	0.805121	0.050368	0.0562368	0.039918	0.0322848	0.16522	0.0416994	0.0281435	0.0554956	0.495319	0.0476761	0.313396	0.170054	0
2900072N19Rik	0	0.00164996	0	0	0	0	0	0	0	0	0	0	0	0	0	0	0	0	0	0	0	0	0	0	0	0	0
Phf21a	0.221066	0.0724933	0.242916	0.134324	0.191126	0.199683	0.248982	0.217205	0.249098	0.142433	0.22774	0.238208	0.187059	0.168137	0.252915	0.214532	0.242686	0.257841	0.327486	0.164805	0.176921	0.155985	0.249248	0.26679	0.208473	0.143787	0
Large2	0	0.0019508	0	0	0	0	0	0.0018015	0	0	0	0.00178639	0	0	0	0	0	0	0	0	0	0	0.00326437	0.00118427	0	0	0
Pex16	0.166696	0.116404	0.251826	0.216908	0.19808	0.210551	0.256329	0.24392	0.241848	0.266577	0.214492	0.208964	0.257949	0.184321	0.250801	0.210323	0.217078	0.231236	0.301351	0.24407	0.309	0.181028	0.426143	0.279614	0.302069	0.107944	0
1700029I15Rik	0	0	0.00363273	0.00962044	0.0018965	0.00267853	0.00238447	0.00548542	0.00232088	0	0.0038091	0.00360105	0.00185893	0	0.000458607	0.00119799	0.00356457	0.00339186	0.0342224	0.00234814	0.00249441	0	0.00570897	0	0	0	0
Mapk8ip1	0.27645	0.0741708	0.00402912	0.0337854	0.00363063	0.0177882	0.00260286	0.0164131	0.0120932	0.00209847	0.00731393	0.00512197	0.0035116	0.120072	0.00726041	0.0015568	0.00870493	0.000959362	0.0225329	0.00181055	0.00195855	0.00126865	0.0198814	0.00434491	0.0355602	0.331367	0
Cry2	0.0571949	0.107077	0.0353836	0.0655507	0.0221779	0.016925	0.0394887	0.0249524	0.0307234	0.0276942	0.030607	0.0142879	0.0204825	0.0768753	0.0267902	0.0230063	0.0327666	0.0365798	0	0.0227768	0.018295	0.0136008	0.0251488	0.0220679	0.0906667	0.175885	0
Slc35c1	0.00813405	0.0830373	0.0933502	0.0751005	0.0934666	0.0835222	0.0850388	0.101289	0.104579	0.119911	0.114339	0.104573	0.121534	0.0216727	0.0745325	0.0618928	0.118941	0.161305	0.144516	0.0898219	0.140403	0.108752	0.132687	0.146193	0.0343175	0.0521196	0
Chst1	0.0386238	0.0107293	0.0154451	0.00282846	0.0686075	0.054373	0.0179592	0.0216415	0.0274655	0.0283047	0.0173181	0.0204073	0.0255331	0.197326	0.0117284	0.0188411	0.0264034	0.00858874	0.203775	0.0256953	0.00375179	0.0195607	0.0129358	0.00250377	0.384006	0.268258	0
Gm13816	0	0	0	0	0	0	0	0	0	0	0	0	0	0	0	0	0	0	0	0	0	0	0	0	0	0	0
Syt13	0	0	0	0	0	0	0	0	0	0	0	0	0	0	0	0	0	0	0	0	0	0	0	0	0	0	0
Prdm11	0.0362573	0.00193595	0.0229786	0.0108885	0.0187723	0.0157603	0.0307215	0.0133924	0.0196576	0.0185981	0.0252014	0.0310323	0.0223524	0.0492055	0.0208261	0.0135611	0.0488919	0.0308767	0	0.0181113	0.018913	0.0293814	0.0214766	0.0302233	0.0170682	0.00514213	0
4631405J19Rik	0	0	0.000622648	0	0.00149512	0.13466	0.00107957	0.00172595	0.00313851	0	0.00127086	0.0014574	0	0	0	0	0.00220441	0	0	0.00380499	0	0.00398134	0	0.000717657	0	0	0
Trp53i11	0.0067161	0.122263	0.0251931	0.0420074	0.0318113	0.0349948	0.0351747	0.123075	0.0433553	0.161604	0.043809	0.045683	0.0226954	0.0208287	0.0513532	0.0903266	0.0191192	0.555165	0.583662	0.0944999	0.343141	0.0958831	0.0523828	0.220329	1.8258	0.345195	0
Tspan18	0.0846989	0.132882	0.00672703	0.0612455	0.0125606	0.0248309	0.00773698	0.00389958	0.00479906	0.0130335	0.00262237	0.00377395	0.00788217	0.0327834	0.00769438	0.00668599	0.0152493	0.00381827	0.0665691	0.0186904	0.00212419	0.00344492	0	0.0113615	0.361048	0.0479782	0
Cd82	0.568777	0.230587	0.506192	0.676895	0.257614	0.372444	0.571943	0.588844	0.617361	0.974362	0.504717	0.513745	0.341306	0.369927	0.395055	0.536255	0.482289	0.817271	0.41297	0.383763	0.737962	0.355465	0.460772	2.08571	0.173231	0.164122	0
Alx4	0	0.00246388	0	0	0	0	0.000564564	0	0	0	0	0	0	0.0203169	0	0	0	0	0	0	0	0	0	0	0	0	0
Ext2	0.825935	0.379813	0.250664	0.414372	0.257275	0.26401	0.295354	0.240443	0.243762	0.226474	0.281177	0.282969	0.235499	0.499704	0.313812	0.251942	0.266832	0.172305	0.71556	0.267794	0.25133	0.288281	0.225722	0.29461	0.49214	0.388159	5.29848
Accs	0.156975	0.155556	0.123213	0.0868692	0.0833161	0.0721111	0.10103	0.100445	0.110271	0.0982885	0.124008	0.108158	0.0675533	0.0333074	0.128338	0.0663243	0.0993934	0.0721634	0.0346936	0.124146	0.0813198	0.112955	0.0520632	0.0912321	0.0350064	0.0454669	0
Accsl	0	0	0	0	0	0	0	0	0	0	0	0	0	0	0	0	0	0	0	0	0	0	0	0	0	0	0
Gm13889	0.0105086	0.231865	0.00403334	0.00344006	0.00319049	0	0.00467237	0.00457202	0.0043987	0.0391972	0.00143575	0.00213406	0.00104216	0.0893402	0.00129865	0.0341572	0.00358507	0.00115277	0	0.00113358	0.00278226	0.00197837	0	0.00523488	0.0835185	3.04189	0
Alkbh3	0.261566	0.382508	0.21295	0.191592	0.198249	0.22142	0.220659	0.227728	0.209205	0.270101	0.193581	0.223665	0.219546	0.315211	0.244573	0.30081	0.287674	0.201392	0.101706	0.210079	0.173144	0.227073	0.206382	0.243999	0.239185	0.158128	0
Hsd17b12	0.519505	0.61332	0.559294	0.631984	0.778445	0.48294	0.602773	0.633412	0.628095	0.732851	0.64552	0.686084	0.883653	0.817022	0.875486	0.853358	0.574024	0.390617	0.49067	0.895243	0.635543	1.01649	0.625875	0.45759	0.70725	1.10987	0
Mir670hg	0	0	0	0	0	0	0	0	0	0	0	0	0.000437178	0	0	0	0	0	0	0	0	0	0	0	0	0	0
Ttc17	0.14148	0.0596559	0.086184	0.0813894	0.0901311	0.118039	0.118559	0.0839685	0.0868319	0.0601601	0.106657	0.0875325	0.106562	0.0942846	0.0828864	0.0964604	0.10649	0.0951992	0.0562404	0.0932211	0.081268	0.0614771	0.0662578	0.123698	0.10113	0.0314164	0
Api5	0.233436	0.450317	0.320814	0.346969	0.522898	0.320581	0.369427	0.391394	0.398996	0.497086	0.322609	0.389026	0.380885	0.667702	0.325642	0.426592	0.385184	0.35107	0.568275	0.361029	0.495596	0.44143	0.394551	0.433115	0.411993	0.446064	0
Lrrc4c	0.0168896	0	0.00025405	0	0	0	0.00160775	0	0	0	0	0.000630584	0	0	0	0	0	0	0	0	0.00170685	0	0	0	0	0.0834015	0
B230118H07Rik	0.439866	0.390442	0.184959	0.193444	0.139291	0.445517	0.158043	0.163657	0.158435	0.144903	0.156446	0.182864	0.152367	0.455041	0.210752	0.245119	0.243093	0.0769762	0.135057	0.228312	0.145447	0.185137	0.0848793	0.109291	0.27482	0.170844	0
Traf6	0.0529995	0.119346	0.0563634	0.0379815	0.0948555	0.0884679	0.0527684	0.0644195	0.0734494	0.060962	0.0645136	0.0633591	0.0809503	0.0376885	0.0783448	0.0739145	0.0777311	0.0716169	0.0154611	0.0686494	0.0452715	0.0979243	0.114189	0.0911446	0.0549827	0.00946539	0
Prr5l	0	0.0385587	0.11693	0.300201	0.200428	0.14622	0.109191	0.217218	0.127307	0.144698	0.130889	0.160126	0.158917	0.205676	0.09347	0.0950018	0.144325	0.0641422	0.0648945	0.128001	0.169935	0.115807	0.22173	0.347775	0.101755	0.129021	1.76616
Commd9	0.509505	0.386542	0.544713	0.309133	0.394379	0.437917	0.420307	0.403215	0.448084	0.339259	0.348057	0.435533	0.41758	0.369656	0.545164	0.448595	0.458909	0.270622	0.66918	0.462094	0.266632	0.486553	0.39693	0.238158	0.200798	0.355074	0
Ldlrad3	0.310709	0.0972222	0.132821	0.0581415	0.0684405	0.0648013	0.0553975	0.0591806	0.104383	0.0295731	0.0693158	0.0850448	0.111659	0.26613	0.0334607	0.0219546	0.0723228	0.0219683	0.0344446	0.038829	0.0257111	0.0574568	0.117876	0.0189861	0.19514	0.0152569	0
Trim44	0.234881	0.330804	0.165412	0.189223	0.148555	0.152635	0.129607	0.148105	0.130412	0.204371	0.16712	0.17606	0.152021	0.232766	0.152936	0.116988	0.179091	0.167599	0.119816	0.122622	0.139165	0.181292	0.0679358	0.200569	0.251386	0.313269	0
Fjx1	0.0182046	0.0215664	0.000394557	0.0132446	0	0	0	0.000407573	0	0.00578344	0.00116073	0	0	0.106412	0.00117726	0.00527888	0	0	0.0115166	0	0.00184634	0.00264938	0	0	0.0357426	0.249549	0
Pamr1	0.147197	0.236235	0.00175064	0.0582435	0.000894623	0.00351447	0.00430568	0.00391843	0	0.00205247	0.000580779	0	0.000813181	0.396304	0.00108062	0.00199418	0	0	0.221052	0.00170226	0.00089832	0.00171586	0.00305669	0	0	0	0
Slc1a2	0	0	0.000800403	0	0	0.00585757	0.00142318	0	0	0	0.000802151	0	0	0.00710491	0	0	0	0	0	0	0	0	0.0135225	0	0	0	0
Cd44	0.595486	1.08221	0.616724	0.559708	3.38072	1.86832	1.03248	1.00942	1.22963	1.14915	0.770256	0.846371	1.80198	0.481453	0.817628	1.02579	1.22605	0.41777	0.331865	1.28219	0.793121	1.01079	0.717991	0.959499	0.26282	0.234346	0
Pdhx	0.0907959	0.0680712	0.107788	0.124059	0.120417	0.1755	0.114468	0.109071	0.115332	0.134819	0.115189	0.12324	0.121232	0.0333466	0.128644	0.126051	0.148605	0.106209	0.269666	0.163899	0.183653	0.124403	0.105771	0.094341	0.117979	0.280732	0
Apip	0.356287	0.411745	0.385416	0.332082	0.351525	0.519356	0.326713	0.369885	0.3379	0.411745	0.317919	0.368492	0.336665	0.230593	0.403141	0.464322	0.336286	0.262149	0.211967	0.607427	0.356528	0.543468	0.453678	0.268787	0.442283	0.559144	0
Gm13869	0	0	0	0	0	0	0	0	0	0	0	0	0	0	0	0	0	0	0	0	0	0	0	0	0	0	0
Ehf	0	0	0.00434167	0	0.00367094	0	0.00348037	0	0.000547785	0.00127754	0.0091284	0.00275727	0.00165206	0	0.000816825	0.00724334	0.00989642	0	0	0.00638632	0.0242704	0.00163857	0.0230565	0	0.0192957	0	0
A930006I01Rik	0	0	0.000601917	0	0.00122134	0	0.00539894	0	0	0	0.00214422	0	0.000421966	0	0.000362313	0.00192586	0	0	0	0.00150953	0.00262189	0	0	0	0	0	0
Elf5	0	0	0	0	0	0	0	0	0	0	0	0	0	0	0	0	0	0	0	0	0	0	0	0	0	0	0
Cat	0.405432	0.310534	0.807549	0.540914	0.541205	0.473169	0.611199	0.46269	0.665952	0.399392	0.590544	0.714679	0.557585	0.685642	0.709214	0.668964	0.969111	0.475232	0.532109	0.43552	0.419323	0.539132	0.871408	0.493672	0.550153	0.559496	0
Abtb2	0.184051	0.0381863	0.00513913	0.00432458	0.0371965	0.0214407	0.00748682	0.0223567	0.010748	0.0298256	0.0120243	0.0206287	0.0313614	0.0423173	0.0033214	0.00708208	0.0164869	0.0358528	0.0427291	0.00877057	0.00953194	0.00636924	0.0243006	0.0812927	0	0.0331892	0
Nat10	0.0320396	0.0451	0.0394153	0.0853527	0.0744743	0.0522273	0.0450936	0.0345421	0.0443036	0.109717	0.0474588	0.0379255	0.045069	0.0482627	0.0589017	0.0378658	0.0448791	0.0796986	0	0.0548626	0.0601223	0.0942464	0.043635	0.0689584	0.0895113	0	0
Caprin1	0.592869	1.12218	0.499516	0.70035	0.655066	0.617184	0.484281	0.592508	0.598416	0.70407	0.471523	0.536343	0.622586	0.799175	0.59837	0.76802	0.592933	0.487228	0.743079	0.599125	0.589874	0.694094	0.458318	0.582331	0.64633	0.500969	1.76616
Lmo2	0.539642	0.740288	2.0794	0.820022	0.870723	1.01404	1.85841	1.56672	1.39779	0.571259	1.40496	1.53668	1.3841	0.526886	1.72567	1.43828	1.97474	1.75643	1.37326	1.1716	1.21771	0.99906	0.405785	0.365403	0.739906	0.520258	0
4931422A03Rik	0	0	0.00145945	0.000982487	0.00270572	0	0.00390417	0	0	0.000956109	0.00076023	0.000611329	0.00148186	0	0	0.0041222	0	0	0	0	0	0	0.00482351	0	0.000892967	0	0
Fbxo3	0.416163	0.501406	0.381139	0.400249	0.22672	0.30049	0.303469	0.327754	0.344506	0.265164	0.304183	0.305177	0.261961	0.314273	0.393709	0.342383	0.36803	0.272833	0.199234	0.304365	0.278973	0.256828	0.210706	0.304505	0.728615	0.481837	0
Cd59b	0.0227208	0.0481018	0.00865209	0.0283087	0.0109786	0.0325144	0.00775137	0.00794719	0.00729332	0.00467576	0.00276939	0.00701765	0.00407747	0.0776574	0.00853768	0.00219488	0.0042404	0.00278372	0	0.0037595	0.00176987	0.00606823	0	0.00505261	0.00257339	0.0150277	0
Cd59a	0.637493	0.191488	0.0257681	0.201746	0.0527256	0.0708321	0.0165974	0.028252	0.0265525	0.0229402	0.00645978	0.0235625	0.0256365	0.33428	0.0597454	0.0245452	0.0227496	0.0192083	0.0797584	0.0115971	0.00268643	0.0291526	0.00360792	0.0047597	0.844298	0.0772759	1.76616
A930018P22Rik	0	0	0	0.00169063	0	0	0	0	0	0	0	0	0	0	0.00105778	0	0	0	0	0	0	0	0	0	0	0	0
D430041D05Rik	0	0	0	0	0	0	0	0	0	0	0	0	0	0	0	0	0	0	0	0	0	0	0	0	0	0	0
Hipk3	0.106459	0.373641	0.153723	0.13219	0.186099	0.195206	0.16409	0.122524	0.150742	0.142632	0.113964	0.154218	0.158148	0.348984	0.150624	0.107156	0.184383	0.155513	0.183287	0.155062	0.104342	0.150339	0.0767488	0.119487	0.229609	0.121936	0
Cstf3	0.175405	0.212751	0.108151	0.160574	0.182333	0.158504	0.14028	0.140538	0.145032	0.218054	0.128768	0.151689	0.169213	0.295364	0.155761	0.276974	0.153214	0.300461	0.116892	0.163475	0.156273	0.146539	0.222457	0.259277	0.212017	0.232904	0
Tcp11l1	0.0648006	0.0260713	0.0740376	0.0863953	0.11382	0.10027	0.0717511	0.0885633	0.106715	0.0857674	0.0909149	0.109904	0.12748	0.0212067	0.0727812	0.0914495	0.0664742	0.0257321	0	0.110679	0.136556	0.132651	0.0991466	0.0308765	0.021295	0.13548	0
Pin1rt1	0	0	0	0	0.000498107	0	0	0	0	0	0.000177648	0	0.000593776	0	0	0	0	0	0	0	0	0	0	0	0	0	0
Depdc7	0.0352368	0.099387	0.0766955	0.06242	0.0635371	0.0466379	0.0891661	0.0461582	0.0817398	0.0581687	0.101091	0.0561076	0.0818049	0.165019	0.0682948	0.0622213	0.0566819	0.0162945	0	0.116051	0.084364	0.122307	0.0357792	0.0123166	0.0417939	0.0343018	0
Qser1	0.17698	0.119466	0.0741834	0.0727167	0.0559686	0.0942996	0.089289	0.0529792	0.0623239	0.0615532	0.0726073	0.0544689	0.0787362	0.156695	0.0777664	0.0637444	0.0993245	0.0600981	0.0857456	0.13314	0.0603246	0.111793	0.0715298	0.0395939	0.199147	0.138985	0
Prrg4	0	0	0.000670947	0.00895172	0.00109719	0	0	0.00294941	0.000670069	0.00568901	0	0	0.000465202	0	0.00674128	0.00792346	0.00472749	0.00459862	0	0	0.00319467	0	0	0.0186016	0.0353153	0	0
Ccdc73	0.0376675	0.0354962	0.0525876	0.0567182	0.0392433	0.0347721	0.0525004	0.0229671	0.0556069	0.0300141	0.0459836	0.0463211	0.0307516	0.0541547	0.0252204	0.0397434	0.0662676	0.0315132	0.0133718	0.0323761	0.0488814	0.0329976	0.0356846	0.0317905	0.0159924	0	0
Eif3m	1.24918	1.84439	1.78779	2.32898	1.55743	1.46812	1.72387	1.77649	1.82706	2.3439	1.86926	1.81249	1.79917	1.50087	1.52833	1.87546	1.74879	2.46635	2.065	1.57764	2.22644	1.64277	2.03259	2.86567	2.13028	1.91367	1.76616
Wt1os	0	0.0019508	0	0	0	0.00566792	0	0	0	0	0	0	0	0	0	0	0	0	0	0	0	0	0.0328938	0	0	0	0
Wt1	0	0.0388919	0.0010162	0.0147747	0	0.11124	0.00774498	0.00382976	0.000496322	0.000723914	0.00189992	0.000630584	0.00162335	0	0	0	0	0.00284972	0	0.0112168	0	0	0.383952	0	0.384204	0.0406908	0
Them7	0	0.0121762	0	0	0	0	0	0	0.000364288	0	0	0	0	0	0	0	0	0	0	0	0	0	0.00207189	0	0.0157884	0	0
Rcn1	2.13335	1.7323	0.0518936	0.589519	0.0463636	0.0818738	0.0624408	0.0857256	0.0429916	0.135136	0.0250134	0.0514244	0.0447318	2.2944	0.0452756	0.0837565	0.0454174	0.112337	0.648784	0.0358974	0.0309084	0.0894198	0.539227	0.264551	0.43536	1.20917	1.76616
Pax6	0	0	0	0	0	0	0	0.000585408	0	0	0	0.00199647	0	0	0	0	0	0	0	0.00314876	0	0	0	0	0	0	0
Elp4	0.182012	0.119251	0.0490884	0.0844888	0.048731	0.196014	0.0293642	0.0428492	0.0459525	0.0931542	0.0622849	0.0658972	0.037189	0.0651998	0.0600659	0.0664224	0.0472787	0.0463465	0.0452241	0.0646203	0.0486875	0.0697482	0.145919	0.0957	0.0306227	0.0600043	0
Immp1l	0.599523	0.587145	0.418519	0.618522	0.451056	0.832411	0.416522	0.47182	0.512813	0.602107	0.368586	0.487246	0.402216	0.734222	0.448896	0.662812	0.469776	0.537003	0.401107	0.509575	0.408803	0.519383	0.563899	0.699624	0.764556	0.550997	0
Dnajc24	0.308063	0.112153	0.248056	0.228852	0.254158	0.197851	0.230357	0.229647	0.23522	0.286846	0.233948	0.243166	0.267918	0.675032	0.286145	0.209597	0.251078	0.140834	0.145709	0.268133	0.243024	0.243568	0.161695	0.291221	0.431702	0.515638	0
Mpped2	0.154552	0.0260498	0.00188068	0.0661464	0.0201502	0.00606689	0.00152067	0.00365352	0.00237596	0.00715673	0.000482797	0.00361995	0.000595849	0.107705	0.00101845	0.00132945	0.00320616	0	0.0968456	0.00234755	0	0.00516388	0.00126139	0.0139025	0.0616268	0.214056	0
Arl14ep	0.223844	0.199041	0.0901525	0.0916636	0.0694606	0.0602757	0.0681446	0.0799787	0.0626764	0.0689989	0.083429	0.086517	0.075421	0.105084	0.093051	0.133305	0.0691539	0.0777225	0.141299	0.0596739	0.0802673	0.100258	0.0558108	0.117355	0.142751	0.0385404	0
Kcna4	0	0	0	0	0	0	0	0	0	0	0	0	0	0	0	0	0	0	0	0	0	0	0	0	0	0	0
Mettl15	0.0226767	0.214924	0.0257957	0.0329886	0.0118268	0.0108852	0.0308276	0.0186039	0.0213462	0.0945407	0.0262112	0.0136375	0.0196323	0.00880018	0.0256227	0.0188342	0.030609	0.0360508	0.037994	0.0501681	0.0253534	0.0447798	0.0130774	0.0636757	0.0307335	0.292474	0
Kif18a	0.00903049	0.154533	0.00810822	0.0661109	0.00525532	0.00513465	0.0031442	0.00814351	0.00607416	0.159807	0.0118102	0.0122244	0.00436124	0.0143078	0.00443664	0.11735	0.0123142	0.0173534	0.027268	0.285244	0.0135024	0.0404772	0.00297346	0.0236778	0.0667516	0.0193738	0
Bdnf	0.298988	0.0541763	0.00102245	0.0657394	0	0	0	0.00314066	0.000921257	0.000454028	0.00149147	0.00132049	0	0.0861143	0	0.00547273	0	0.00167173	0	0	0	0.00159567	0.0012186	0	0	0	0
Lin7c	0.310498	0.136088	0.229016	0.19451	0.248038	0.142499	0.219569	0.267708	0.246402	0.247162	0.224936	0.255665	0.222393	0.395986	0.224906	0.36167	0.265246	0.368233	0.159219	0.277095	0.232476	0.168512	0.233661	0.315153	0.41011	0.305883	0
Lgr4	0.0368263	0.014945	0.00524542	0.0237722	0.00329821	0.00140506	0.0122031	0.00599455	0.00740665	0.00257442	0.00417572	0.0046434	0.00650695	0.0457868	0.00912821	0.00684185	0.0117793	0.000244522	0.0549462	0.0134409	0.000506533	0.0118332	0	0.00181276	0.0156484	0.0123408	0
Ccdc34	0.954252	0.648526	0.256281	0.277529	0.246478	0.310634	0.287044	0.204023	0.242958	1.09405	0.211184	0.239719	0.214152	0.63137	0.242257	1.08104	0.307261	0.156881	0.230446	1.7891	0.184285	0.874428	0.369684	0.210147	0.892524	0.656455	0
Bbox1	0	0	0	0	0	0	0	0	0	0	0	0	0	0	0	0	0	0	0	0	0	0	0	0	0	0	0
Fibin	2.88428	0.843169	0.0135614	0.28979	0.00187194	0	0.00701162	0.012379	0.00917729	0.0420471	0.0108448	0.00770447	0.0144183	2.58189	0.0106647	0.0119135	0.0100047	0.0214988	0.493688	0.00755683	0.00674691	0.0411019	0.0157659	0.00742179	0.0167084	0.0461219	0
Ano3	0.0301713	0.00465757	0	0	0	0.00137111	0	0.000155654	0	0	0	0	0.00352921	0.0207941	0	0	0	0	0	0	0	0	0	0	0	0	0
Muc15	0	0	0	0	0	0	0	0	0	0	0	0	0	0	0	0	0	0	0	0	0	0	0	0	0	0	0
Olfr1284	0	0	0	0	0	0	0	0.000600802	0	0	0	0	0	0	0	0	0	0	0	0	0	0	0	0	0	0	0
Olfr1307	0	0	0.0011263	0	0.000851457	0	0	0.00083051	0.000864593	0	0.00084561	0.00490561	0.000603535	0	0.00116322	0	0	0	0	0	0	0	0	0.00815007	0	0	0
Olfr1316	0	0	0	0	0	0	0	0	0	0	0	0	0	0	0	0	0	0	0	0	0	0	0	0	0	0	0
Lpcat4	0.0208804	0.0196334	0.0112775	0.0532645	0.033238	0.0220013	0.0164107	0.0292931	0.0289922	0.0533835	0.026432	0.0394195	0.0399631	0.0614023	0.0115543	0.03145	0.0150399	0.0313472	0.0833493	0.024564	0.0656603	0.0291768	0.0105854	0.188255	0.124452	0.0213821	0
Nop10	2.27836	2.68538	1.9762	2.26074	2.47342	2.51188	2.18413	2.32522	2.39144	3.77513	2.16013	2.33781	2.44055	2.5111	2.56474	2.55574	2.15742	3.10429	2.78849	2.77276	2.7726	3.60162	1.53894	3.01376	2.41004	1.97458	3.53232
Slc12a6	0.331395	0.0912425	0.298961	0.134012	0.286804	0.302278	0.280782	0.188356	0.252712	0.167479	0.25389	0.261593	0.208874	0.108486	0.246803	0.187567	0.296077	0.420963	0.275294	0.299795	0.172382	0.215202	0.179572	0.198186	0.171464	0.100861	1.76616
Emc4	0.713125	0.439702	0.484891	0.617825	0.65262	0.430285	0.503759	0.587886	0.552315	0.66789	0.496148	0.582888	0.606611	0.552332	0.606608	0.62315	0.623559	0.425094	0.371939	0.593	0.544167	0.577334	0.679362	0.681594	1.01584	0.47732	0
Katnbl1	0.111739	0.312813	0.157159	0.111016	0.16699	0.114697	0.13465	0.111143	0.126974	0.190737	0.116187	0.158461	0.14105	0.160501	0.145935	0.252243	0.174428	0.125193	0.135831	0.295768	0.100712	0.1478	0.225685	0.243376	0.368394	0.157787	0
Emc7	1.79254	1.0907	1.03825	1.05978	1.36807	0.9135	1.08333	1.06221	1.09404	1.06221	0.899204	1.06887	1.23611	0.970616	1.15271	1.20946	1.33596	0.676521	0.796639	1.39253	0.840103	1.11832	0.719426	1.01088	1.5674	1.99974	0
Aven	0.0489831	0.15587	0.0545034	0.0327439	0.0715799	0.0698266	0.0532789	0.0527239	0.0478131	0.0816079	0.044657	0.0552155	0.0536201	0.0645185	0.0525195	0.0295329	0.0394519	0.0712711	0.231763	0.0401584	0.0262836	0.0568185	0.135804	0.0567037	0.0635975	0.129132	0
Fmn1	0.00864992	0.0155588	0.0665676	0.0273845	0.0755491	0.0591094	0.0495193	0.0391975	0.0537599	0.0338059	0.0364269	0.0604684	0.0593487	0	0.0554106	0.0405326	0.0675708	0.0147663	0.0154611	0.0394261	0.014817	0.0489707	0.152126	0.00715639	0.00398187	0.0310966	0
Gm13963	0	0	0	0	0.00143445	0	0	0.000852665	0.000753526	0	0	0.0005929	0.000799774	0	0	0	0	0	0	0.00234998	0	0	0	0	0	0	0
Grem1	0	0	0	0	0	0	0	0	0	0	0	0	0	0	0	0	0	0	0	0	0	0	0	0	0	0	0
Scg5	0.0168896	0	0.00135034	0	0	0	0	0	0	0	0	0.00653009	0	0	0	0	0	0.00449187	0	0	0.000506533	0	0.0018381	0.00537792	0	0	0
Arhgap11a	0.0285368	0.044078	0.119339	0.0937748	0.132124	0.122955	0.123504	0.115106	0.0921466	0.397121	0.108812	0.106559	0.0984012	0.0330843	0.131619	0.353874	0.123464	0.0667097	0.0297296	0.638154	0.0931004	0.208128	0.0476398	0.07368	0.0691199	0.0474693	0
Actc1	0.106246	0.324367	0.207043	0.108219	0.256391	24.9671	0.249037	0.23718	0.37351	0.173133	0.23231	0.230274	0.168375	0.161078	0.185677	0.268689	0.182133	0.152442	0.0635001	0.265895	0.124863	0.194077	0.187919	0.123638	0.447861	0.0467446	0
C130080G10Rik	0	0.003341	0.013397	0	0.00283869	0.34231	0.010053	0.00883576	0.00620699	0.00977441	0.0106866	0.00734139	0.00242935	0	0.0067019	0.00282589	0.00732937	0	0	0.0137211	0.000887019	0.00636838	0.00471178	0	0.00558503	0	0
Aqr	0.338292	0.264748	0.184579	0.198664	0.24178	0.258947	0.170914	0.195527	0.183045	0.278521	0.167218	0.242238	0.220206	0.199199	0.24846	0.229708	0.184361	0.207318	0.269457	0.205337	0.318748	0.198181	0.171846	0.344852	0.200169	0.13235	0
Zfp770	0.0511592	0.0159441	0.0425549	0.0282481	0.050308	0.0398226	0.0490358	0.0292592	0.0378087	0.042015	0.0404218	0.0311035	0.0504473	0.0358957	0.051881	0.0437165	0.0585082	0.0304177	0.0329736	0.049451	0.0553667	0.0633505	0.0716989	0.0252284	0.0661222	0.161882	0
Dph6	0.0503393	0.107217	0.0460215	0.0702199	0.09187	0.0612165	0.0565288	0.0631046	0.0559326	0.106621	0.0459338	0.0609865	0.0540656	0.0803175	0.0749469	0.0180363	0.0383449	0.0964837	0.124661	0.0594645	0.0645111	0.0821809	0.0368939	0.104053	0.214674	0.0303794	0
Gm13974	0	0	0	0	0	0	0	0	0	0	0	0	0	0	0	0	0	0	0	0	0	0	0	0	0	0	0
Gm13977	0	0	0	0	0	0	0	0	0.000427521	0	0.000744571	0	0.000704578	0	0	0	0	0.00401413	0	0	0	0	0	0	0	0	0
BC052040	0.00833	0.0598551	0.0232419	0.0128598	0.0101056	0.0181377	0.0202335	0.017706	0.0171658	0.0426919	0.0216737	0.0246809	0.0126527	0.022335	0.0226277	0.0267174	0.0295577	0.0197511	0.139031	0.0759571	0.0198417	0.0582971	0.00368057	0.0483562	0.0756408	0.0280349	0
Meis2	0.258087	0.119692	0.00204934	0.130141	0.00411133	0.0493202	0.00831283	0.00395389	0.000944733	0.000737664	0.00248507	0.00715968	0.00201909	0.258142	0.00422424	0.00249785	0.00562203	0.00501606	0.219754	0.00120158	0.00101551	0.00636532	0.195737	0	0.00746391	0.178028	0
2700033N17Rik	0	0.0187323	0.000247015	0.00735778	0.000305991	0.0771612	0.00525087	0.000527313	0	0	0	0	0	0.0107184	0.000517014	0	0.00185047	0.000254717	0	0.00295313	0.00102523	0	0.00755708	0	0	0.099653	0
G630016G05Rik	0	0	0	0	0	0	0	0	0	0	0	0	0	0	0	0	0	0	0	0	0	0	0	0	0	0	0
D330050G23Rik	0	0.0129971	0.00945641	0.0387889	0.00651473	0.00553559	0.00610002	0.00609187	0.00767686	0.00332466	0.00871036	0.0149433	0.00956725	0	0.0124252	0.0137229	0.00766854	0.00536722	0	0.0106646	0.000727095	0.00990844	0.0530492	0.0042148	0.00428381	0	0
Gm29340	0.00813405	0.0293351	0.0281442	0.00554157	0.0150553	0.0137543	0.0296212	0.0205091	0.0176776	0.0127744	0.0278139	0.027827	0.0302953	0.00876842	0.0187725	0.0314125	0.0297536	0.00864209	0	0.0259125	0.0123358	0.0201802	0.0398443	0.0108337	0.0123532	0	0
Spred1	0.460729	0.398578	0.551243	0.265448	0.40817	0.412731	0.565523	0.430185	0.331902	0.303679	0.441972	0.52233	0.541232	0.363182	0.67758	0.364677	0.588775	0.156649	0.214889	0.536667	0.20822	0.567869	0.659651	0.139429	0.497114	0.429376	0
Fam98b	0.183363	0.147572	0.101637	0.131803	0.156712	0.175668	0.136351	0.124501	0.126618	0.189058	0.0974844	0.121282	0.151836	0.134445	0.111613	0.14052	0.123985	0.163928	0.0276782	0.196105	0.0845853	0.193517	0.0606207	0.225544	0.211588	0.099245	0
Rasgrp1	0.0547456	0.0632836	0.0419164	0.00806475	0.0944419	0.0656454	0.0838839	0.10991	0.0468511	0.180851	0.127941	0.0796982	0.0862817	0.032006	0.0370587	0.0864749	0.0803331	0.445711	0.356944	0.0875189	0.120645	0.0718833	0.0852368	0.6843	0.0105452	0.0127343	0
Thbs1	0.394631	0.943207	0.111647	0.140352	2.64678	2.40719	0.293475	0.633152	0.28989	0.232364	0.0814345	0.222597	1.63025	1.9926	0.0781169	0.128031	0.207084	0.0776708	0.113211	0.0971588	0.0567534	0.0924124	0.182884	0.0519856	0.0919046	0.0569125	0
Fsip1	0	0.00196154	0.000601958	0.00415401	0.000286397	0.00150667	0	0.00180137	0.000679099	0.00282276	0.000206658	0.00221338	0.000526753	0.00554186	0	0.00207399	0.00345349	0.00552584	0	0.00433256	0	0.00160864	0	0	0	0.00563241	0
A930104D05Rik	0	0	0	0	0	0	0	0	0	0	0	0	0	0	0	0	0	0	0	0	0	0	0	0	0	0	0
Gpr176	0.0131073	0.0346191	0.0107175	0.0104927	0.00263136	0.0038041	0.0039653	0.00422275	0.00628691	0.00370393	0.00459224	0.00573322	0.00380725	0.0970229	0.0039067	0.00187712	0.00621264	0.00324651	0	0	0	0	0	0	0	0.0412899	0
Eif2ak4	0.023464	0.028173	0.0538956	0.0592828	0.0452555	0.0258526	0.0568032	0.0413973	0.0426137	0.0523263	0.0423525	0.0458499	0.0409503	0.0418881	0.0495403	0.0234295	0.0708477	0.0537326	0	0.0410433	0.0813481	0.060662	0.0181842	0.0261309	0.0395935	0.0777356	0
Srp14	2.87883	3.27956	2.66443	2.32359	2.68393	2.74633	2.71267	2.45617	2.98766	2.5488	2.29659	2.69095	2.70805	2.57281	2.90034	2.87386	2.77918	2.26162	2.03597	2.42531	2.50278	2.61964	2.07002	2.61595	2.68569	3.27593	1.76616
Bmf	0.0369162	0.0409671	0.120422	0.0518271	0.0564653	0.0530978	0.116993	0.0814827	0.0981755	0.0319163	0.130813	0.103484	0.0709961	0.0583657	0.0764552	0.0677868	0.0910026	0.0386124	0	0.039053	0.158718	0.0354332	0.104973	0.0480948	0.0714212	0.0960216	0
Bub1b	0.0206878	0.0905078	0.0201042	0.0280454	0.0218478	0.0469973	0.019994	0.030729	0.0322433	0.475795	0.0245974	0.0406635	0.0205749	0.0172943	0.0228933	0.701858	0.0202262	0.0135875	0.0147973	1.17889	0.027675	0.188209	0.00920315	0.0261316	0.0549523	0.0366839	0
Pak6	0	0.00936651	0	0	0	0.0760258	0.00258024	0.000851622	0.000869372	0.0030407	0.000482652	0.00355887	0.0010791	0	0	0	0	0.00420512	0	0	0.001302	0.00111974	0	0.00401955	0.00186168	0	0
Plcb2	0.00732215	0.0126887	0.0833328	0.198958	0.0997539	0.0942857	0.071323	0.124533	0.0927376	0.0793127	0.133756	0.0725168	0.0774818	0.00886782	0.0496715	0.0739061	0.123137	0.104521	0	0.0658056	0.252925	0.0844616	0.021755	0.0980362	0.0145561	0.00844994	0
Inafm2	0.0622569	0.0348474	0.0427488	0.0456176	0.0699187	0.0983114	0.0376785	0.0535977	0.0396526	0.0418681	0.0374138	0.0244557	0.0369391	0.0794292	0.03144	0.0330656	0.0246839	0.044312	0.0406086	0.0150824	0.0412767	0.0418685	0.128026	0.0288514	0.0516676	0.0085592	0
A430105I19Rik	0	0.0405908	0.0013189	0.00902237	0.00356719	0.00907029	0.00398648	0.000732282	0.000858645	0	0.00107424	0.00186539	0.000303917	0.0994026	0.0013131	0	0.00401282	0.00280441	0	0	0	0	0	0.00643722	0.072708	0.0551489	0
Phgr1	0	0	0	0	0	0	0	0	0	0	0	0	0	0	0	0	0	0	0	0	0	0	0	0	0	0	0
Disp2	0	0	0	0	0	0	0	0	0	0	0	0	0	0	0	0	0	0	0	0	0	0	0	0	0	0	0
Knstrn	0.131123	0.0619547	0.040445	0.0447167	0.0453828	0.0725149	0.0414378	0.0603566	0.0640018	0.692241	0.0554903	0.060458	0.0403847	0.101817	0.0425415	1.86909	0.0597807	0.0602409	0.114471	1.57759	0.0551989	0.189789	0.0660313	0.173278	0.114227	0.079582	0
Ivd	0.0706471	0.275368	0.139484	0.128419	0.0716053	0.166263	0.12762	0.102275	0.109666	0.135577	0.133499	0.105412	0.0878166	0.066388	0.09529	0.203264	0.151862	0.15585	0.103796	0.14291	0.118361	0.125243	0.0817615	0.147466	0.0999033	0.0393708	0
Bahd1	0.0621297	0.0280271	0.0467193	0.0587511	0.077953	0.0766026	0.0469864	0.0442747	0.0473307	0.0498471	0.0495708	0.0485224	0.0670472	0.044283	0.0363737	0.0394076	0.0771756	0.0695295	0.0269777	0.0362259	0.0447889	0.067757	0.0502346	0.0386559	0.0949684	0.113665	0
Chst14	0.145955	0.182658	0.0965156	0.0779881	0.0643136	0.0544303	0.0808359	0.0725869	0.0767877	0.0648618	0.0723883	0.0769556	0.0841277	0.0893932	0.0816936	0.0656197	0.076523	0.019501	0.0258778	0.0634884	0.0409465	0.0552282	0.041842	0.0537454	0.108236	0.0890353	1.76616
Ccdc32	0.248205	0.168131	0.165759	0.200485	0.15152	0.142202	0.143951	0.177321	0.18232	0.188787	0.145055	0.177849	0.166472	0.196177	0.188923	0.214408	0.233164	0.233922	0.116949	0.187516	0.145886	0.134549	0.25811	0.238761	0.202641	0.389916	0
[truncated: 19,649 more rows]
